# Supplementary material for: Role of mobile genetic elements in the global dissemination of the carbapenem resistance gene blaNDM
Source: Nat Commun. 2022 Mar 3;13:1131. doi: 10.1038/s41467-022-28819-2 (PMC8894482; doi:10.1038/s41467-022-28819-2)
Supplement: Supplementary file 5 — Supplementary Data 1 [file 41467_2022_28819_MOESM5_ESM.xlsx]

## Sheet: Supplementary_data1
contigID	sampleID	biosample	bioproject	sourceDB	instrument	release_date	collection_date	organism	species	genus	host	source	geo_loc_name	lat	lon	country	continent	PlasmidType	plasmid_ref_community	plasmid_annotation	length	gc
C1021	C1021	NA	NA	China	PacBio RS II|Illumina HiSeq 2500	NA	2016.61	Klebsiella pneumoniae	Klebsiella pneumoniae	Klebsiella	Homo sapiens	Abdominal fluid	Beijing, China	39.9042	116.407	China	East Asia	IncX3	IncX3	2	46161	0.466541
C1026	C1026	NA	NA	China	PacBio RS II|Illumina HiSeq 2500	NA	2016.63	Klebsiella pneumoniae	Klebsiella pneumoniae	Klebsiella	Homo sapiens	Sputum	Beijing, China	39.9042	116.407	China	East Asia	IncN	Other plasmids	26	59941	0.524115
C1044	C1044	NA	NA	China	PacBio RS II|Illumina HiSeq 2500	NA	2016.68	Escherichia coli	Escherichia coli	Escherichia	Homo sapiens	Secretion	Zunhua, China	40.1892	117.966	China	East Asia	IncX3	IncX3	8	54034	0.490339
C1074	C1074	NA	NA	China	PacBio RS II|Illumina HiSeq 2500	NA	2016.4	Escherichia coli	Escherichia coli	Escherichia	Homo sapiens	Blood	Xuzhou, China	34.2058	117.284	China	East Asia	IncX3	IncX3	2	46161	0.466519
C1107	C1107	NA	NA	China	PacBio RS II|Illumina NextSeq 550	NA	2016.49	Escherichia coli	Escherichia coli	Escherichia	Homo sapiens	Sputum	Xuzhou, China	34.2058	117.284	China	East Asia	NA	Other plasmids	38	111350	0.542335
C1151	C1151	NA	NA	China	PacBio RS II|Illumina HiSeq 2500	NA	2016.66	Klebsiella pneumoniae	Klebsiella pneumoniae	Klebsiella	Homo sapiens	Sputum	Weifang, China	36.707	119.162	China	East Asia	IncN|IncC	IncC	82	214276	0.523596
C1157	C1157	NA	NA	China	PacBio RS II|Illumina HiSeq 2500	NA	2016.75	Escherichia coli	Escherichia coli	Escherichia	Homo sapiens	Sputum	Weifang, China	36.707	119.162	China	East Asia	IncFII(pCoo)	IncFII/FI	27	135784	0.53549
C1184	C1184	NA	NA	China	PacBio RS II|Illumina HiSeq 2500	NA	2015.75	Klebsiella pneumoniae	Klebsiella pneumoniae	Klebsiella	Homo sapiens	Drainage	Changsha, China	28.2282	112.939	China	East Asia	IncHI1B(pNDM-MAR)|IncFIB(K)(pCAV1099-114)|IncX3	IncX3	178	228906	0.509161
C1193	C1193	NA	NA	China	PacBio RS II|Illumina HiSeq 2500	NA	2015.7	Klebsiella pneumoniae	Klebsiella pneumoniae	Klebsiella	Homo sapiens	Sputum	Changsha, China	28.2282	112.939	China	East Asia	IncX3	IncX3	8	54026	0.490264
C1197	C1197	NA	NA	China	PacBio RS II|Illumina HiSeq 2500	NA	2015.06	Escherichia coli	Escherichia coli	Escherichia	Homo sapiens	Wound	Changsha, China	28.2282	112.939	China	East Asia	IncC	IncC	48	188809	0.517348
C1203	C1203	NA	NA	China	PacBio RS II|Illumina HiSeq 2500	NA	2015.07	Klebsiella pneumoniae	Klebsiella pneumoniae	Klebsiella	Homo sapiens	Blood	Changsha, China	28.2282	112.939	China	East Asia	IncX3	IncX3	8	53930	0.489783
C1279A	C1279A	NA	NA	China	PacBio RS II|Illumina HiSeq 2500	NA	2016.76	Escherichia coli	Escherichia coli	Escherichia	Homo sapiens	Urine	Liaocheng, China	36.457	115.985	China	East Asia	IncFIA|IncFII	IncFII/FI	27	106990	0.524395
C1288	C1288	NA	NA	China	PacBio RS II|Illumina NextSeq 550	NA	2016.92	Escherichia coli	Escherichia coli	Escherichia	Homo sapiens	pus	Zibo, China	36.8135	118.055	China	East Asia	NA	Undefined sequences	NA	1616488	0.512449
C1293	C1293	NA	NA	China	PacBio RS II|Illumina HiSeq 2500	NA	2016.61	Escherichia coli	Escherichia coli	Escherichia	Homo sapiens	Urine	Zibo, China	36.8135	118.055	China	East Asia	IncFIB(AP001918)	Other plasmids	179	262642	0.526016
C133	C133	NA	NA	China	PacBio RS II|Illumina HiSeq 2500	NA	2013.18	Escherichia coli	Escherichia coli	Escherichia	Homo sapiens	Blood	Guangzhou, China	23.1291	113.264	China	East Asia	NA	IncX3	8	54035	0.490349
C135	C135	NA	NA	China	PacBio RS II|Illumina HiSeq 2500	NA	2013.21	Escherichia coli	Escherichia coli	Escherichia	Homo sapiens	Sputum	Xi'an, China	34.3416	108.94	China	East Asia	IncX3	IncX3	2	46160	0.466508
C1358	C1358	NA	NA	China	PacBio RS II|Illumina HiSeq 2500	NA	2015.15	Escherichia coli	Escherichia coli	Escherichia	Homo sapiens	Sputum	Beijing, China	39.9042	116.407	China	East Asia	IncX3	IncX3	64	61257	0.460584
C1375	C1375	NA	NA	China	PacBio RS II|Illumina HiSeq 2500	NA	2016.91	Escherichia coli	Escherichia coli	Escherichia	Homo sapiens	Urine	Beijing, China	39.9042	116.407	China	East Asia	IncX3	IncX3	2	46161	0.466541
C1376	C1376	NA	NA	China	PacBio RS II|Illumina HiSeq 2500	NA	2016.13	Escherichia coli	Escherichia coli	Escherichia	Homo sapiens	Abscess	Beijing, China	39.9042	116.407	China	East Asia	IncFII	IncFII/FI	21	86364	0.528461
C141	C141	NA	NA	China	PacBio RS II|Illumina HiSeq 2500	NA	2013.28	Escherichia coli	Escherichia coli	Escherichia	Homo sapiens	Blood	Wuhan, China	30.5928	114.306	China	East Asia	NA	IncX3	2	37210	0.467186
C1461B	C1461B	NA	NA	China	PacBio RS II|Illumina HiSeq 2500	NA	2016.94	Escherichia coli	Escherichia coli	Escherichia	Homo sapiens	Urine	Zunhua, China	40.1892	117.966	China	East Asia	IncX3	IncX3	2	46161	0.466519
C1522	C1522	NA	NA	China	PacBio RS II|Illumina NextSeq 550	NA	2016.98	Escherichia coli	Escherichia coli	Escherichia	Homo sapiens	Abdominal wound discharge	Xiangtan, China	27.8298	112.944	China	East Asia	IncX3	IncX3	2	46161	0.466541
C1555	C1555	NA	NA	China	PacBio RS II|Illumina NextSeq 550	NA	2016.5	Escherichia coli	Escherichia coli	Escherichia	Homo sapiens	Sputum	Guangzhou, China	23.1291	113.264	China	East Asia	IncX3	IncX3	2	46161	0.466541
C1596	C1596	NA	NA	China	PacBio RS II|Illumina HiSeq 2500	NA	2016.59	Klebsiella pneumoniae	Klebsiella pneumoniae	Klebsiella	Homo sapiens	Broncho-alveolar lavage	Guangzhou, China	23.1291	113.264	China	East Asia	IncX3	IncX3	8	53297	0.491941
C1609	C1609	NA	NA	China	PacBio RS II|Illumina HiSeq 2500	NA	2016.82	Escherichia coli	Escherichia coli	Escherichia	Homo sapiens	Abdominal fluid	Guangzhou, China	23.1291	113.264	China	East Asia	IncX3	IncX3	2	46161	0.466519
C1616	C1616	NA	NA	China	PacBio RS II|Illumina NextSeq 550	NA	2016.46	Escherichia coli	Escherichia coli	Escherichia	Homo sapiens	Urine	Jinan, China	36.6512	117.12	China	East Asia	IncFIB(AP001918)|IncFII(pSE11)	IncFII/FI	35	127661	0.506647
C174	C174	NA	NA	China	PacBio RS II|Illumina HiSeq 2500	NA	2014.44	Escherichia coli	Escherichia coli	Escherichia	Homo sapiens	Blood	Beijing, China	39.9042	116.407	China	East Asia	IncX3	IncX3	2	46194	0.466597
C179	C179	NA	NA	China	PacBio RS II|Illumina HiSeq 2500	NA	2014.68	Escherichia coli	Escherichia coli	Escherichia	Homo sapiens	Blood	Beijing, China	39.9042	116.407	China	East Asia	IncX3	IncX3	2	46166	0.466534
C182	C182	NA	NA	China	PacBio RS II|Illumina HiSeq 2500	NA	2014.72	Klebsiella pneumoniae	Klebsiella pneumoniae	Klebsiella	Homo sapiens	Sputum	Beijing, China	39.9042	116.407	China	East Asia	IncN	Other plasmids	26	63613	0.52637
C184-1	C184	NA	NA	China	PacBio RS II|Illumina HiSeq 2500	NA	2014.76	Klebsiella pneumoniae	Klebsiella pneumoniae	Klebsiella	Homo sapiens	Urine	Beijing, China	39.9042	116.407	China	East Asia	NA	Undefined sequences	NA	15265	0.553423
C184-2	C184	NA	NA	China	PacBio RS II|Illumina HiSeq 2500	NA	2014.76	Klebsiella pneumoniae	Klebsiella pneumoniae	Klebsiella	Homo sapiens	Urine	Beijing, China	39.9042	116.407	China	East Asia	IncC	IncC	NA	64454	0.516291
C1858	C1858	NA	NA	China	PacBio RS II|Illumina NextSeq 550	NA	2016.59	Escherichia coli	Escherichia coli	Escherichia	Homo sapiens	fine-needle	Xi'an, China	34.3416	108.94	China	East Asia	IncX3	IncX3	2	46161	0.466541
C189	C189	NA	NA	China	PacBio RS II|Illumina HiSeq 2500	NA	2014.78	Escherichia coli	Escherichia coli	Escherichia	Homo sapiens	Urine	Beijing, China	39.9042	116.407	China	East Asia	IncX3	IncX3	2	46161	0.466454
C1972	C1972	NA	NA	China	PacBio RS II|Illumina NextSeq 550	NA	2016.78	Klebsiella oxytoca	Klebsiella oxytoca	Klebsiella	Homo sapiens	Sputum	Lanzhou, China	36.0611	103.834	China	East Asia	IncX3	IncX3	8	62845	0.494248
C295	C295	NA	NA	China	PacBio RS II|Illumina HiSeq 2500	NA	2015.59	Klebsiella pneumoniae	Klebsiella pneumoniae	Klebsiella	Homo sapiens	Sputum	Liaocheng, China	36.457	115.985	China	East Asia	IncX3	IncX3	8	54025	0.490255
C296	C296	NA	NA	China	PacBio RS II|Illumina HiSeq 2500	NA	2015.52	Escherichia coli	Escherichia coli	Escherichia	Homo sapiens	Urine	Liaocheng, China	36.457	115.985	China	East Asia	IncX3	IncX3	2	50124	0.467361
C313	C313	NA	NA	China	PacBio RS II|Illumina HiSeq 2500	NA	2015.62	Escherichia coli	Escherichia coli	Escherichia	Homo sapiens	Urine	Beijing, China	39.9042	116.407	China	East Asia	IncFII	IncFII/FI	21	81417	0.518
C320	C320	NA	NA	China	PacBio RS II|Illumina HiSeq 2500	NA	2015.79	Escherichia coli	Escherichia coli	Escherichia	Homo sapiens	Blood	Beijing, China	39.9042	116.407	China	East Asia	NA	IncX3	2	46161	0.466519
C406	C406	NA	NA	China	PacBio RS II|Illumina HiSeq 2500	NA	2015.39	Klebsiella pneumoniae	Klebsiella pneumoniae	Klebsiella	Homo sapiens	Urine	Dongguan, China	23.0207	113.752	China	East Asia	IncC|IncFIA(HI1)	IncC	48	234084	0.522107
C407	C407	NA	NA	China	PacBio RS II|Illumina HiSeq 2500	NA	2015.91	Klebsiella pneumoniae	Klebsiella pneumoniae	Klebsiella	Homo sapiens	Sputum	Dongguan, China	23.0207	113.752	China	East Asia	IncX3	IncX3	8	54030	0.490302
C414	C414	NA	NA	China	PacBio RS II|Illumina HiSeq 2500	NA	2015.99	Klebsiella pneumoniae	Klebsiella pneumoniae	Klebsiella	Homo sapiens	catheter site	Yinchuan, China	38.4872	106.231	China	East Asia	IncX3	IncX3	2	46161	0.466541
C430	C430	NA	NA	China	PacBio RS II|Illumina HiSeq 2500	NA	2015.64	Escherichia coli	Escherichia coli	Escherichia	Homo sapiens	Urine	Xiangtan, China	27.8298	112.944	China	East Asia	IncX3	IncX3	2	46161	0.466519
C435	C435	NA	NA	China	PacBio RS II|Illumina HiSeq 2500	NA	2015.94	Escherichia coli	Escherichia coli	Escherichia	Homo sapiens	Urine	Xiangtan, China	27.8298	112.944	China	East Asia	IncX3	IncX3	8	54035	0.490349
C440	C440	NA	NA	China	PacBio RS II|Illumina HiSeq 2500	NA	2016.08	Klebsiella pneumoniae	Klebsiella pneumoniae	Klebsiella	Homo sapiens	Ulcer; decubitis	Xiangtan, China	27.8298	112.944	China	East Asia	IncX3	IncX3	8	54034	0.490321
C459	C459	NA	NA	China	PacBio RS II|Illumina HiSeq 2500	NA	2015.94	Klebsiella pneumoniae	Klebsiella pneumoniae	Klebsiella	Homo sapiens	Sputum	Jinan, China	36.6512	117.12	China	East Asia	NA	IncX3	2	43463	0.470998
C460	C460	NA	NA	China	PacBio RS II|Illumina HiSeq 2500	NA	2015.9	Klebsiella pneumoniae	Klebsiella pneumoniae	Klebsiella	Homo sapiens	Pleural fluid	Jinan, China	36.6512	117.12	China	East Asia	IncX3	IncX3	8	54033	0.490274
C461	C461	NA	NA	China	PacBio RS II|Illumina HiSeq 2500	NA	2015.96	Escherichia coli	Escherichia coli	Escherichia	Homo sapiens	Broncho-alveolar lavage	Jinan, China	36.6512	117.12	China	East Asia	IncFIB(AP001918)|IncFIA|IncFII(pRSB107)	IncFII/FI	55	157577	0.516579
C462	C462	NA	NA	China	PacBio RS II|Illumina HiSeq 2500	NA	2015.96	Escherichia coli	Escherichia coli	Escherichia	Homo sapiens	Urine	Jinan, China	36.6512	117.12	China	East Asia	IncX3	IncX3	2	46161	0.466498
C463	C463	NA	NA	China	PacBio RS II|Illumina NextSeq 550	NA	2016.04	Escherichia coli	Escherichia coli	Escherichia	Homo sapiens	Sputum	Jinan, China	36.6512	117.12	China	East Asia	IncX3	IncX3	8	53018	0.492455
C473	C473	NA	NA	China	PacBio RS II|Illumina NextSeq 550	NA	2015.01	Escherichia coli	Escherichia coli	Escherichia	Homo sapiens	pus	Jinan, China	36.6512	117.12	China	East Asia	NA	Other plasmids	38	118699	0.546475
C477	C477	NA	NA	China	PacBio RS II|Illumina HiSeq 2500	NA	2014.74	Klebsiella pneumoniae	Klebsiella pneumoniae	Klebsiella	Homo sapiens	Sputum	Jinan, China	36.6512	117.12	China	East Asia	IncC	IncC	13	136892	0.517539
C478	C478	NA	NA	China	PacBio RS II|Illumina HiSeq 2500	NA	2015.06	Klebsiella pneumoniae	Klebsiella pneumoniae	Klebsiella	Homo sapiens	Blood	Jinan, China	36.6512	117.12	China	East Asia	NA	Other plasmids	87	241323	0.467084
C481	C481	NA	NA	China	PacBio RS II|Illumina HiSeq 2500	NA	2014.91	Escherichia coli	Escherichia coli	Escherichia	Homo sapiens	Pus	Jinan, China	36.6512	117.12	China	East Asia	IncX3	IncX3	2	46132	0.466422
C487	C487	NA	NA	China	PacBio RS II|Illumina HiSeq 2500	NA	2015.48	Escherichia coli	Escherichia coli	Escherichia	Homo sapiens	Catheter	Jinan, China	36.6512	117.12	China	East Asia	IncC	IncC	13	136815	0.517407
C495	C495	NA	NA	China	PacBio RS II|Illumina HiSeq 2500	NA	2014.97	Klebsiella pneumoniae	Klebsiella pneumoniae	Klebsiella	Homo sapiens	Sputum	Jinan, China	36.6512	117.12	China	East Asia	IncC	IncC	13	136901	0.517564
C501	C501	NA	NA	China	PacBio RS II|Illumina HiSeq 2500	NA	2015.02	Escherichia coli	Escherichia coli	Escherichia	Homo sapiens	Sputum	Jinan, China	36.6512	117.12	China	East Asia	IncHI2A|IncX3|IncHI2	IncHI2	11	299381	0.468667
C508	C508	NA	NA	China	PacBio RS II|Illumina HiSeq 2500	NA	2016.23	Escherichia coli	Escherichia coli	Escherichia	Homo sapiens	Sputum	Yinchuan, China	38.4872	106.231	China	East Asia	IncFIA|IncFII	IncFII/FI	27	125333	0.527634
C539	C539	NA	NA	China	PacBio RS II|Illumina HiSeq 2500	NA	2016.24	Klebsiella pneumoniae	Klebsiella pneumoniae	Klebsiella	Homo sapiens	Sputum	Liaocheng, China	36.457	115.985	China	East Asia	IncX3	IncX3	8	54034	0.490339
C544	C544	NA	NA	China	PacBio RS II|Illumina HiSeq 2500	NA	2016.13	Escherichia coli	Escherichia coli	Escherichia	Homo sapiens	Sputum	Beijing, China	39.9042	116.407	China	East Asia	IncFIA|IncFII	IncFII/FI	27	137472	0.530028
C57	C57	NA	NA	China	PacBio RS II|Illumina HiSeq 2500	NA	2012.36	Klebsiella pneumoniae	Klebsiella pneumoniae	Klebsiella	Homo sapiens	Sputum	Xi'an, China	34.3416	108.94	China	East Asia	IncHI1B(pNDM-MAR)|IncFIB(pNDM-Mar)|IncX3	IncFIB/IncHI1B	74	253266	0.456749
C597	C597	NA	NA	China	PacBio RS II|Illumina HiSeq 2500	NA	2015.3	Klebsiella pneumoniae	Klebsiella pneumoniae	Klebsiella	Homo sapiens	Sputum	Xi'an, China	34.3416	108.94	China	East Asia	IncX3	IncX3	2	46161	0.466541
C605	C605	NA	NA	China	PacBio RS II|Illumina NextSeq 550	NA	2015.02	Escherichia coli	Escherichia coli	Escherichia	Homo sapiens	Urine	Guangzhou, China	23.1291	113.264	China	East Asia	IncX3	IncX3	8	54035	0.490349
C624	C624	NA	NA	China	PacBio RS II|Illumina HiSeq 2500	NA	2015.93	Escherichia coli	Escherichia coli	Escherichia	Homo sapiens	Blood	Guangzhou, China	23.1291	113.264	China	East Asia	IncX3	IncX3	2	46103	0.466282
C625	C625	NA	NA	China	PacBio RS II|Illumina HiSeq 2500	NA	2015.95	Klebsiella pneumoniae	Klebsiella pneumoniae	Klebsiella	Homo sapiens	Drainage	Guangzhou, China	23.1291	113.264	China	East Asia	NA	Undefined sequences	NA	51294	0.546965
C631	C631	NA	NA	China	PacBio RS II|Illumina HiSeq 2500	NA	2016.01	Klebsiella pneumoniae	Klebsiella pneumoniae	Klebsiella	Homo sapiens	Urine	Guangzhou, China	23.1291	113.264	China	East Asia	NA	Other plasmids	154	398789	0.482145
C684	C684	NA	NA	China	PacBio RS II|Illumina HiSeq 2500	NA	2013.32	Escherichia coli	Escherichia coli	Escherichia	Homo sapiens	Urine	Guangzhou, China	23.1291	113.264	China	East Asia	IncX3	IncX3	8	54035	0.490367
C693	C693	NA	NA	China	PacBio RS II|Illumina HiSeq 2500	NA	2014.96	Escherichia coli	Escherichia coli	Escherichia	Homo sapiens	Bile	Guangzhou, China	23.1291	113.264	China	East Asia	IncX3	IncX3	8	52368	0.492553
C812	C812	NA	NA	China	PacBio RS II|Illumina HiSeq 2500	NA	2016.26	Escherichia coli	Escherichia coli	Escherichia	Homo sapiens	Sputum	Tengzhou, China	35.084	117.164	China	East Asia	IncX3	IncX3	2	46161	0.466519
C82	C82	NA	NA	China	PacBio RS II|Illumina HiSeq 2500	NA	2013.27	Klebsiella pneumoniae	Klebsiella pneumoniae	Klebsiella	Homo sapiens	Urine	Beijing, China	39.9042	116.407	China	East Asia	IncHI1B(pNDM-MAR)|IncFIB(K)|IncFIB(pNDM-Mar)|IncFII(pKP91)	IncFII/FI	131	497462	0.488194
C831	C831	NA	NA	China	PacBio RS II|Illumina HiSeq 2500	NA	2015.16	Escherichia coli	Escherichia coli	Escherichia	Homo sapiens	Sputum	Xuzhou, China	34.2058	117.284	China	East Asia	IncHI2A|IncX3|IncHI2	IncHI2	39	214733	0.470454
C84	C84	NA	NA	China	PacBio RS II|Illumina HiSeq 2500	NA	2013.55	Klebsiella pneumoniae	Klebsiella pneumoniae	Klebsiella	Homo sapiens	Retroperitoneum	Beijing, China	39.9042	116.407	China	East Asia	IncFII(pKPX1)|IncX3	IncFII/FI	61	90015	0.536077
C848	C848	NA	NA	China	PacBio RS II|Illumina HiSeq 2500	NA	2016.03	Escherichia coli	Escherichia coli	Escherichia	Homo sapiens	Urine	Xuzhou, China	34.2058	117.284	China	East Asia	IncX3	IncX3	8	54022	0.490282
C889	C889	NA	NA	China	PacBio RS II|Illumina HiSeq 2500	NA	2015.78	Escherichia coli	Escherichia coli	Escherichia	Homo sapiens	Blood	Xiamen, China	24.4798	118.089	China	East Asia	IncI1-I(Alpha)	Other plasmids	41	117250	0.504861
C898	C898	NA	NA	China	PacBio RS II|Illumina HiSeq 2500	NA	2016.39	Escherichia coli	Escherichia coli	Escherichia	Homo sapiens	Urine	Liaocheng, China	36.457	115.985	China	East Asia	IncX3	IncX3	2	46160	0.466464
C900	C900	NA	NA	China	PacBio RS II|Illumina HiSeq 2500	NA	2015.98	Escherichia coli	Escherichia coli	Escherichia	Homo sapiens	Sputum	Jinan, China	36.6512	117.12	China	East Asia	IncFIB(AP001918)|IncFIA|IncFII(pRSB107)	IncFII/FI	43	113875	0.53103
C924	C924	NA	NA	China	PacBio RS II|Illumina HiSeq 2500	NA	2016.51	Escherichia coli	Escherichia coli	Escherichia	Homo sapiens	Urine	Qinhuangdao, China	39.9354	119.601	China	East Asia	IncFII	IncFII/FI	21	80263	0.52313
C953	C953	NA	NA	China	PacBio RS II|Illumina HiSeq 2500	NA	2016.28	Klebsiella pneumoniae	Klebsiella pneumoniae	Klebsiella	Homo sapiens	Blood	Hangzhou, China	30.2741	120.155	China	East Asia	IncX3	IncX3	2	46161	0.466498
C965	C965	NA	NA	China	PacBio RS II|Illumina HiSeq 2500	NA	2016.05	Klebsiella pneumoniae	Klebsiella pneumoniae	Klebsiella	Homo sapiens	Pleural fluid	Urumqi, China	43.8256	87.6168	China	East Asia	NA	Other plasmids	87	260164	0.472813
C966	C966	NA	NA	China	PacBio RS II|Illumina HiSeq 2500	NA	2015.99	Klebsiella pneumoniae	Klebsiella pneumoniae	Klebsiella	Homo sapiens	Urine	Urumqi, China	43.8256	87.6168	China	East Asia	NA	Other plasmids	87	244784	0.468356
C971	C971	NA	NA	China	PacBio RS II|Illumina HiSeq 2500	NA	2016.16	Escherichia coli	Escherichia coli	Escherichia	Homo sapiens	Blood	Harbin, China	45.8038	126.535	China	East Asia	IncX3	IncX3	64	56548	0.464455
DRR039954	DRR039954	SAMD00034947	PRJDB4025	SRA	Illumina MiSeq	2015-07-13	2014.5	Pseudomonas aeruginosa	Pseudomonas aeruginosa	Pseudomonas	Homo sapiens		Hanoi, Viet Nam	21	106	Vietnam	South East Asia	NA	Undefined sequences	NA	276379	0.636799
DRR075616	DRR075616	SAMD00062396	PRJDB5173	SRA	Illumina MiSeq	2017-06-26	2013.5	Escherichia coli	Escherichia coli	Escherichia	Homo sapiens		Kathmandu, Nepal	27.7	85.3	Nepal	South Asia	NA	Indian pSE-GMI17-002_2	4	4124	0.583172
DRR075619	DRR075619	SAMD00062399	PRJDB5173	SRA	Illumina MiSeq	2017-06-26	2013.5	Escherichia coli	Escherichia coli	Escherichia	Homo sapiens		Kathmandu, Nepal	27.7	85.3	Nepal	South Asia	NA	Undefined sequences	NA	66741	0.496367
DRR111568	DRR111568	SAMD00099755	PRJDB5126	SRA	Illumina HiSeq 3000	2018-09-06	2015.46	Klebsiella pneumoniae	Klebsiella pneumoniae	Klebsiella	Homo sapiens		Yangon, Myanmar	16.7788	96.149	Myanmar	South East Asia	NA	Thai pKP-M11	3	3170	0.62776
DRR111569	DRR111569	SAMD00099756	PRJDB5126	SRA	Illumina HiSeq 3000	2018-09-06	2015.53	Enterobacter hormaechei subsp. xiangfangensis	Enterobacter hormaechei	Enterobacter	Homo sapiens		Yangon, Myanmar	16.7788	96.149	Myanmar	South East Asia	NA	Undefined sequences	NA	5466	0.552506
DRR111570	DRR111570	SAMD00099757	PRJDB5126	SRA	Illumina HiSeq 3000	2018-09-06	2015.56	Enterobacter hormaechei subsp. xiangfangensis	Enterobacter hormaechei	Enterobacter	Homo sapiens		Yangon, Myanmar	16.7788	96.149	Myanmar	South East Asia	NA	China pKP-YQ12450	1	7504	0.6246
DRR111571	DRR111571	SAMD00099758	PRJDB5126	SRA	Illumina HiSeq 3000	2018-09-06	2015.65	Klebsiella pneumoniae	Klebsiella pneumoniae	Klebsiella	Homo sapiens		Yangon, Myanmar	16.7788	96.149	Myanmar	South East Asia	NA	Indian pSE-GMI17-002_2	4	4124	0.583172
DRR111572	DRR111572	SAMD00099759	PRJDB5126	SRA	Illumina HiSeq 3000	2018-09-06	2015.65	Enterobacter hormaechei subsp. xiangfangensis	Enterobacter hormaechei	Enterobacter	Homo sapiens		Yangon, Myanmar	16.7788	96.149	Myanmar	South East Asia	NA	Undefined sequences	NA	14776	0.502707
DRR111573	DRR111573	SAMD00099760	PRJDB5126	SRA	Illumina HiSeq 3000	2018-09-06	2016	Enterobacter hormaechei subsp. xiangfangensis	Enterobacter hormaechei	Enterobacter	Homo sapiens		Yangon, Myanmar	16.7788	96.149	Myanmar	South East Asia	NA	Thai pKP-M11	3	2379	0.600673
DRR111575	DRR111575	SAMD00099762	PRJDB5126	SRA	Illumina HiSeq 3000	2018-09-06	2016.07	Klebsiella pneumoniae	Klebsiella pneumoniae	Klebsiella	Homo sapiens		Yangon, Myanmar	16.7788	96.149	Myanmar	South East Asia	NA	Thai pKP-M11	3	3392	0.630307
DRR111576	DRR111576	SAMD00099763	PRJDB5126	SRA	Illumina HiSeq 3000	2018-09-06	NA	Escherichia coli	Escherichia coli	Escherichia	Homo sapiens		Yangon, Myanmar	16.7788	96.149	Myanmar	South East Asia	NA	Undefined sequences	NA	5597	0.574772
DRR111578	DRR111578	SAMD00099765	PRJDB5126	SRA	Illumina HiSeq 3000	2018-09-06	2016.2	Klebsiella pneumoniae	Klebsiella pneumoniae	Klebsiella	Homo sapiens		Yangon, Myanmar	16.7788	96.149	Myanmar	South East Asia	NA	Indian pSE-GMI17-002_2	4	4124	0.583172
DRR111579	DRR111579	SAMD00099766	PRJDB5126	SRA	Illumina HiSeq 3000	2018-09-06	2016.2	Klebsiella pneumoniae	Klebsiella pneumoniae	Klebsiella	Homo sapiens		Yangon, Myanmar	16.7788	96.149	Myanmar	South East Asia	NA	Peruvian pKP-NDM-1_isoform1	6	6941	0.517361
DRR111586	DRR111586	SAMD00099773	PRJDB5126	SRA	Illumina HiSeq 3000	2018-09-06	2016.41	Escherichia coli	Escherichia coli	Escherichia	Homo sapiens		Yangon, Myanmar	16.7788	96.149	Myanmar	South East Asia	IncX3	IncX3	2	41343	0.464238
DRR111589	DRR111589	SAMD00099776	PRJDB5126	SRA	Illumina HiSeq 3000	2018-09-06	2016.44	Escherichia coli	Escherichia coli	Escherichia	Homo sapiens		Yangon, Myanmar	16.7788	96.149	Myanmar	South East Asia	NA	Thai pKP-M11	3	3221	0.624961
DRR111590	DRR111590	SAMD00099777	PRJDB5126	SRA	Illumina HiSeq 3000	2018-09-06	2016.45	Enterobacter hormaechei subsp. xiangfangensis	Enterobacter hormaechei	Enterobacter	Homo sapiens		Yangon, Myanmar	16.7788	96.149	Myanmar	South East Asia	NA	Undefined sequences	NA	6259	0.575971
DRR111595	DRR111595	SAMD00099782	PRJDB5126	SRA	Illumina HiSeq 3000	2018-09-06	2016.51	Enterobacter hormaechei subsp. xiangfangensis	Enterobacter hormaechei	Enterobacter	Homo sapiens		Yangon, Myanmar	16.7788	96.149	Myanmar	South East Asia	NA	China pKP-YQ12450	1	8846	0.603889
DRR111604	DRR111604	SAMD00099791	PRJDB5126	SRA	Illumina HiSeq 3000	2018-09-06	2016.65	Klebsiella pneumoniae	Klebsiella pneumoniae	Klebsiella	Homo sapiens		Yangon, Myanmar	16.7788	96.149	Myanmar	South East Asia	NA	Peruvian pKP-NDM-1_isoform1	6	6690	0.518535
DRR111609	DRR111609	SAMD00099796	PRJDB5126	SRA	Illumina HiSeq 3000	2018-09-06	2016.81	Enterobacter hormaechei subsp. xiangfangensis	Enterobacter hormaechei	Enterobacter	Homo sapiens		Yangon, Myanmar	16.7788	96.149	Myanmar	South East Asia	NA	Thai pKP-M11	3	2450	0.597143
DRR111611	DRR111611	SAMD00099798	PRJDB5126	SRA	Illumina HiSeq 3000	2018-09-06	2016.89	Enterobacter hormaechei subsp. xiangfangensis	Enterobacter hormaechei	Enterobacter	Homo sapiens		Yangon, Myanmar	16.7788	96.149	Myanmar	South East Asia	NA	Thai pKP-M11	3	2450	0.597143
DRR111615	DRR111615	SAMD00099802	PRJDB5126	SRA	Illumina HiSeq 3000	2018-09-06	2016.96	Escherichia coli	Escherichia coli	Escherichia	Homo sapiens		Yangon, Myanmar	16.7788	96.149	Myanmar	South East Asia	NA	Thai pKP-M11	3	3163	0.627885
DRR120608	DRR120608	SAMD00108698	PRJDB5126	SRA	Illumina MiSeq	2018-09-06	2017.05	Leclercia adecarboxylata	Leclercia adecarboxylata	Leclercia			Yangon, Myanmar	16.7782	96.1502	Myanmar	South East Asia	IncX3	IncX3	2	45341	0.465451
DRR120609	DRR120609	SAMD00108699	PRJDB5126	SRA	Illumina HiSeq 3000	2018-09-06	2017.06	Enterobacter asburiae	Enterobacter asburiae	Enterobacter			Yangon, Myanmar	16.7759	96.1497	Myanmar	South East Asia	NA	Thai pKP-M11	3	3206	0.62539
DRR120610	DRR120610	SAMD00108700	PRJDB5126	SRA	Illumina HiSeq 3000	2018-09-06	2017.06	Klebsiella pneumoniae	Klebsiella pneumoniae	Klebsiella			Yangon, Myanmar	16.7759	96.1497	Myanmar	South East Asia	NA	Undefined sequences	NA	11674	0.56159
DRR120619	DRR120619	SAMD00108709	PRJDB5126	SRA	Illumina HiSeq 3000	2018-09-06	2017.08	Klebsiella quasipneumoniae	Klebsiella quasipneumoniae	Klebsiella			Yangon, Myanmar	16.7734	96.1511	Myanmar	South East Asia	NA	Undefined sequences	NA	5468	0.552304
DRR121791	DRR121791	SAMD00110859	PRJDB5929	SRA	Illumina HiSeq 3000	2018-04-24	2014.5	Klebsiella pneumoniae	Klebsiella pneumoniae	Klebsiella	Homo sapiens		Bangkok, Thailand	13.7666	100.527	Thailand	South East Asia	IncN2	IncN2	14	39347	0.504918
DRR121799	DRR121799	SAMD00110865	PRJDB5929	SRA	Illumina HiSeq 3000	2018-04-24	2014.09	Klebsiella pneumoniae	Klebsiella pneumoniae	Klebsiella	Homo sapiens		Bangkok, Thailand	13.7666	100.527	Thailand	South East Asia	NA	China pKP-YQ12450	1	6903	0.599739
DRR121818	DRR121818	SAMD00110874	PRJDB5929	SRA	Illumina HiSeq 3000	2018-04-24	2015.83	Klebsiella pneumoniae	Klebsiella pneumoniae	Klebsiella	Homo sapiens		Bangkok, Thailand	13.7666	100.527	Thailand	South East Asia	NA	China pKP-YQ12450	1	7738	0.646033
DRR121821	DRR121821	SAMD00110877	PRJDB5929	SRA	Illumina HiSeq 3000	2018-04-24	2015.87	Klebsiella pneumoniae	Klebsiella pneumoniae	Klebsiella	Homo sapiens		Bangkok, Thailand	13.7666	100.527	Thailand	South East Asia	NA	China pKP-YQ12450	1	9179	0.617823
DRR121822	DRR121822	SAMD00110878	PRJDB5929	SRA	Illumina HiSeq 3000	2018-04-24	2015.94	Klebsiella pneumoniae	Klebsiella pneumoniae	Klebsiella	Homo sapiens		Bangkok, Thailand	13.7666	100.527	Thailand	South East Asia	NA	Undefined sequences	NA	2062	0.579049
DRR121824	DRR121824	SAMD00110880	PRJDB5929	SRA	Illumina HiSeq 3000	2018-04-24	2016.02	Klebsiella pneumoniae	Klebsiella pneumoniae	Klebsiella	Homo sapiens		Bangkok, Thailand	13.7666	100.527	Thailand	South East Asia	NA	Undefined sequences	NA	14572	0.516744
DRR121825	DRR121825	SAMD00110881	PRJDB5929	SRA	Illumina HiSeq 3000	2018-04-24	2016.01	Klebsiella pneumoniae	Klebsiella pneumoniae	Klebsiella	Homo sapiens		Bangkok, Thailand	13.7666	100.527	Thailand	South East Asia	NA	Undefined sequences	NA	14557	0.516727
DRR121830	DRR121830	SAMD00110886	PRJDB5929	SRA	Illumina HiSeq 3000	2018-04-24	2016.11	Klebsiella pneumoniae	Klebsiella pneumoniae	Klebsiella	Homo sapiens		Bangkok, Thailand	13.7666	100.527	Thailand	South East Asia	NA	Undefined sequences	NA	16777	0.512309
DRR121832	DRR121832	SAMD00110888	PRJDB5929	SRA	Illumina HiSeq 3000	2018-04-24	2016.11	Klebsiella pneumoniae	Klebsiella pneumoniae	Klebsiella	Homo sapiens		Bangkok, Thailand	13.7666	100.527	Thailand	South East Asia	NA	China pKP-YQ12450	1	9179	0.617823
DRR121839	DRR121839	SAMD00110895	PRJDB5929	SRA	Illumina HiSeq 3000	2018-04-24	2016.24	Klebsiella pneumoniae	Klebsiella pneumoniae	Klebsiella	Homo sapiens		Bangkok, Thailand	13.7666	100.527	Thailand	South East Asia	NA	Undefined sequences	NA	6035	0.512842
DRR121841	DRR121841	SAMD00110897	PRJDB5929	SRA	Illumina HiSeq 3000	2018-04-24	2016.31	Klebsiella pneumoniae	Klebsiella pneumoniae	Klebsiella	Homo sapiens		Bangkok, Thailand	13.7666	100.527	Thailand	South East Asia	IncN2	IncN2	14	39347	0.504918
DRR121845	DRR121845	SAMD00110901	PRJDB5929	SRA	Illumina HiSeq 3000	2018-04-24	2016.27	Klebsiella pneumoniae	Klebsiella pneumoniae	Klebsiella	Homo sapiens		Bangkok, Thailand	13.7666	100.527	Thailand	South East Asia	IncN2	IncN2	14	37525	0.502891
DRR121851	DRR121851	SAMD00110907	PRJDB5929	SRA	Illumina HiSeq 3000	2018-04-24	2016.41	Klebsiella pneumoniae	Klebsiella pneumoniae	Klebsiella	Homo sapiens		Bangkok, Thailand	13.7666	100.527	Thailand	South East Asia	NA	Undefined sequences	NA	2119	0.575743
DRR124975	DRR124975	SAMD00112494	PRJDB6407	SRA	Illumina MiSeq	2018-10-01	2016.5	Klebsiella pneumoniae	Klebsiella pneumoniae	Klebsiella	Homo sapiens		Hanoi, Viet Nam	21.0277	105.834	Vietnam	South East Asia	NA	China pKP-YQ12450	1	7735	0.646025
DRR124979	DRR124979	SAMD00112498	PRJDB6407	SRA	Illumina MiSeq	2018-10-01	2016.5	Klebsiella pneumoniae	Klebsiella pneumoniae	Klebsiella	Homo sapiens		Hanoi, Viet Nam	21.0277	105.834	Vietnam	South East Asia	NA	Undefined sequences	NA	10219	0.595362
DRR124982	DRR124982	SAMD00112501	PRJDB6407	SRA	Illumina MiSeq	2018-10-01	2016.5	Klebsiella pneumoniae	Klebsiella pneumoniae	Klebsiella	Homo sapiens		Hanoi, Viet Nam	21.0277	105.834	Vietnam	South East Asia	NA	Undefined sequences	NA	14302	0.477905
DRR124983	DRR124983	SAMD00112502	PRJDB6407	SRA	Illumina MiSeq	2018-10-01	2016.5	Enterobacter cloacae	Enterobacter cloacae	Enterobacter	Homo sapiens		Hanoi, Viet Nam	21.0277	105.834	Vietnam	South East Asia	NA	China pKP-YQ12450	1	7715	0.646662
DRR124985	DRR124985	SAMD00112504	PRJDB6407	SRA	Illumina MiSeq	2018-10-01	2016.5	Klebsiella pneumoniae	Klebsiella pneumoniae	Klebsiella	Homo sapiens		Hanoi, Viet Nam	21.0277	105.834	Vietnam	South East Asia	NA	China pKP-YQ12450	1	7611	0.650112
DRR124987	DRR124987	SAMD00112506	PRJDB6407	SRA	Illumina MiSeq	2018-10-01	2016.5	Klebsiella pneumoniae	Klebsiella pneumoniae	Klebsiella	Homo sapiens		Hanoi, Viet Nam	21.0277	105.834	Vietnam	South East Asia	NA	Undefined sequences	NA	14302	0.477905
DRR124990	DRR124990	SAMD00112509	PRJDB6407	SRA	Illumina MiSeq	2018-10-01	2016.5	Enterobacter cloacae	Enterobacter cloacae	Enterobacter	Homo sapiens		Hanoi, Viet Nam	21.0277	105.834	Vietnam	South East Asia	NA	Undefined sequences	NA	31264	0.555015
DRR124991	DRR124991	SAMD00112510	PRJDB6407	SRA	Illumina MiSeq	2018-10-01	2016.5	Klebsiella pneumoniae	Klebsiella pneumoniae	Klebsiella	Homo sapiens		Hanoi, Viet Nam	21.0277	105.834	Vietnam	South East Asia	NA	China pKP-YQ12450	1	7738	0.646033
DRR124992	DRR124992	SAMD00112511	PRJDB6407	SRA	Illumina MiSeq	2018-10-01	2016.5	Klebsiella pneumoniae	Klebsiella pneumoniae	Klebsiella	Homo sapiens		Hanoi, Viet Nam	21.0277	105.834	Vietnam	South East Asia	NA	China pKP-YQ12450	1	7738	0.646033
DRR124993	DRR124993	SAMD00112512	PRJDB6407	SRA	Illumina MiSeq	2018-10-01	2016.5	Klebsiella pneumoniae	Klebsiella pneumoniae	Klebsiella	Homo sapiens		Hanoi, Viet Nam	21.0277	105.834	Vietnam	South East Asia	NA	China pKP-YQ12450	1	7738	0.646033
DRR124995	DRR124995	SAMD00112514	PRJDB6407	SRA	Illumina MiSeq	2018-10-01	2016.5	Enterobacter cloacae	Enterobacter cloacae	Enterobacter	Homo sapiens		Hanoi, Viet Nam	21.0277	105.834	Vietnam	South East Asia	NA	Undefined sequences	NA	13505	0.468937
DRR124996	DRR124996	SAMD00112515	PRJDB6407	SRA	Illumina MiSeq	2018-10-01	2016.5	Enterobacter cloacae	Enterobacter cloacae	Enterobacter	Homo sapiens		Hanoi, Viet Nam	21.0277	105.834	Vietnam	South East Asia	NA	China pKP-YQ12450	1	7715	0.646662
DRR124998	DRR124998	SAMD00112517	PRJDB6407	SRA	Illumina MiSeq	2018-10-01	2016.5	Klebsiella pneumoniae	Klebsiella pneumoniae	Klebsiella	Homo sapiens		Hanoi, Viet Nam	21.0277	105.834	Vietnam	South East Asia	NA	Undefined sequences	NA	27887	0.525801
DRR125000	DRR125000	SAMD00112519	PRJDB6407	SRA	Illumina MiSeq	2018-10-01	2016.5	Enterobacter cloacae	Enterobacter cloacae	Enterobacter	Homo sapiens		Hanoi, Viet Nam	21.0277	105.834	Vietnam	South East Asia	NA	Undefined sequences	NA	13505	0.468937
DRR125001	DRR125001	SAMD00112520	PRJDB6407	SRA	Illumina MiSeq	2018-10-01	2016.5	Klebsiella pneumoniae	Klebsiella pneumoniae	Klebsiella	Homo sapiens		Hanoi, Viet Nam	21.0277	105.834	Vietnam	South East Asia	NA	China pKP-YQ12450	1	7738	0.646033
DRR125002	DRR125002	SAMD00112521	PRJDB6407	SRA	Illumina MiSeq	2018-10-01	2016.5	Klebsiella pneumoniae	Klebsiella pneumoniae	Klebsiella	Homo sapiens		Hanoi, Viet Nam	21.0277	105.834	Vietnam	South East Asia	NA	China pKP-YQ12450	1	7738	0.646033
DRR125003	DRR125003	SAMD00112522	PRJDB6407	SRA	Illumina MiSeq	2018-10-01	2016.5	Enterobacter cloacae	Enterobacter cloacae	Enterobacter	Homo sapiens		Hanoi, Viet Nam	21.0277	105.834	Vietnam	South East Asia	NA	China pKP-YQ12450	1	7715	0.646662
DRR125004	DRR125004	SAMD00112523	PRJDB6407	SRA	Illumina MiSeq	2018-10-01	2016.5	Klebsiella pneumoniae	Klebsiella pneumoniae	Klebsiella	Homo sapiens		Hanoi, Viet Nam	21.0277	105.834	Vietnam	South East Asia	NA	Other < 10kb plasmids	117	8020	0.545137
DRR125005	DRR125005	SAMD00112524	PRJDB6407	SRA	Illumina MiSeq	2018-10-01	2016.5	Klebsiella pneumoniae	Klebsiella pneumoniae	Klebsiella	Homo sapiens		Hanoi, Viet Nam	21.0277	105.834	Vietnam	South East Asia	NA	China pKP-YQ12450	1	7661	0.648349
DRR125010	DRR125010	SAMD00112529	PRJDB6407	SRA	Illumina MiSeq	2018-10-01	2016.5	Klebsiella pneumoniae	Klebsiella pneumoniae	Klebsiella	Homo sapiens		Hanoi, Viet Nam	21.0277	105.834	Vietnam	South East Asia	NA	China pKP-YQ12450	1	9013	0.603684
DRR125011	DRR125011	SAMD00112530	PRJDB6407	SRA	Illumina MiSeq	2018-10-01	2016.5	Klebsiella pneumoniae	Klebsiella pneumoniae	Klebsiella	Homo sapiens		Hanoi, Viet Nam	21.0277	105.834	Vietnam	South East Asia	NA	China pKP-YQ12450	1	9058	0.602672
DRR125014	DRR125014	SAMD00112533	PRJDB6407	SRA	Illumina MiSeq	2018-10-01	2016.5	Klebsiella pneumoniae	Klebsiella pneumoniae	Klebsiella	Homo sapiens		Hanoi, Viet Nam	21.0277	105.834	Vietnam	South East Asia	NA	China pKP-YQ12450	1	7738	0.646033
DRR125016	DRR125016	SAMD00112535	PRJDB6407	SRA	Illumina MiSeq	2018-10-01	2016.5	Klebsiella pneumoniae	Klebsiella pneumoniae	Klebsiella	Homo sapiens		Hanoi, Viet Nam	21.0277	105.834	Vietnam	South East Asia	NA	China pKP-YQ12450	1	9021	0.603481
DRR125018	DRR125018	SAMD00112537	PRJDB6407	SRA	Illumina MiSeq	2018-10-01	2016.5	Klebsiella pneumoniae	Klebsiella pneumoniae	Klebsiella	Homo sapiens		Hanoi, Viet Nam	21.0277	105.834	Vietnam	South East Asia	NA	Undefined sequences	NA	17858	0.547038
DRR125019	DRR125019	SAMD00112538	PRJDB6407	SRA	Illumina MiSeq	2018-10-01	2016.5	Klebsiella pneumoniae	Klebsiella pneumoniae	Klebsiella	Homo sapiens		Hanoi, Viet Nam	21.0277	105.834	Vietnam	South East Asia	NA	China pKP-YQ12450	1	7738	0.646033
DRR125024	DRR125024	SAMD00112543	PRJDB6407	SRA	Illumina MiSeq	2018-10-01	2016.5	Enterobacter cloacae	Enterobacter cloacae	Enterobacter	Homo sapiens		Hanoi, Viet Nam	21.0277	105.834	Vietnam	South East Asia	NA	China pKP-YQ12450	1	7715	0.646662
DRR125025	DRR125025	SAMD00112544	PRJDB6407	SRA	Illumina MiSeq	2018-10-01	2016.5	Klebsiella pneumoniae	Klebsiella pneumoniae	Klebsiella	Homo sapiens		Hanoi, Viet Nam	21.0277	105.834	Vietnam	South East Asia	NA	China pKP-YQ12450	1	9013	0.603684
DRR125026	DRR125026	SAMD00112545	PRJDB6407	SRA	Illumina MiSeq	2018-10-01	2016.5	Klebsiella pneumoniae	Klebsiella pneumoniae	Klebsiella	Homo sapiens		Hanoi, Viet Nam	21.0277	105.834	Vietnam	South East Asia	NA	China pKP-YQ12450	1	7740	0.646124
DRR125027	DRR125027	SAMD00112546	PRJDB6407	SRA	Illumina MiSeq	2018-10-01	2016.5	Klebsiella pneumoniae	Klebsiella pneumoniae	Klebsiella	Homo sapiens		Hanoi, Viet Nam	21.0277	105.834	Vietnam	South East Asia	NA	Other plasmids	132	35426	0.544656
DRR125028	DRR125028	SAMD00112547	PRJDB6407	SRA	Illumina MiSeq	2018-10-01	2016.5	Klebsiella pneumoniae	Klebsiella pneumoniae	Klebsiella	Homo sapiens		Hanoi, Viet Nam	21.0277	105.834	Vietnam	South East Asia	NA	China pKP-YQ12450	1	7738	0.646033
DRR125029	DRR125029	SAMD00112548	PRJDB6407	SRA	Illumina MiSeq	2018-10-01	2016.5	Enterobacter cloacae	Enterobacter cloacae	Enterobacter	Homo sapiens		Hanoi, Viet Nam	21.0277	105.834	Vietnam	South East Asia	NA	Undefined sequences	NA	13505	0.468937
DRR125030	DRR125030	SAMD00112549	PRJDB6407	SRA	Illumina MiSeq	2018-10-01	2016.5	Klebsiella pneumoniae	Klebsiella pneumoniae	Klebsiella	Homo sapiens		Hanoi, Viet Nam	21.0277	105.834	Vietnam	South East Asia	NA	China pKP-YQ12450	1	7738	0.646033
DRR125032	DRR125032	SAMD00112551	PRJDB6407	SRA	Illumina MiSeq	2018-10-01	2016.5	Klebsiella pneumoniae	Klebsiella pneumoniae	Klebsiella	Homo sapiens		Hanoi, Viet Nam	21.0277	105.834	Vietnam	South East Asia	NA	China pKP-YQ12450	1	7738	0.646033
DRR125034	DRR125034	SAMD00112553	PRJDB6407	SRA	Illumina MiSeq	2018-10-01	2016.5	Enterobacter cloacae	Enterobacter cloacae	Enterobacter	Homo sapiens		Hanoi, Viet Nam	21.0277	105.834	Vietnam	South East Asia	NA	China pKP-YQ12450	1	7715	0.646662
DRR125036	DRR125036	SAMD00112555	PRJDB6407	SRA	Illumina MiSeq	2018-10-01	2016.5	Enterobacter cloacae	Enterobacter cloacae	Enterobacter	Homo sapiens		Hanoi, Viet Nam	21.0277	105.834	Vietnam	South East Asia	NA	China pKP-YQ12450	1	7715	0.646662
DRR125038	DRR125038	SAMD00112557	PRJDB6407	SRA	Illumina MiSeq	2018-10-01	2016.5	Klebsiella pneumoniae	Klebsiella pneumoniae	Klebsiella	Homo sapiens		Hanoi, Viet Nam	21.0277	105.834	Vietnam	South East Asia	NA	China pKP-YQ12450	1	7738	0.646033
DRR138843	DRR138843	SAMD00127557	PRJDB7090	SRA	Illumina MiSeq	2018-06-29	2017.92	Pseudomonas asiatica	Pseudomonas asiatica	Pseudomonas	Homo sapiens		Mandalyay, Chan Aye Tharsan Township, Myanmar	21.58	96.5	Myanmar	South East Asia	NA	Thai pKP-M11	3	2717	0.627898
DRR140898	DRR140898	SAMD00129393	PRJDB5126	SRA	Illumina HiSeq 3000	2018-09-06	2016.85	Lelliottia nimipressuralis	Lelliottia nimipressuralis	Lelliottia	Homo sapiens		Yangon, Myanmar	16.7788	96.149	Myanmar	South East Asia	NA	Undefined sequences	NA	5440	0.552941
DRR140899	DRR140899	SAMD00129394	PRJDB5126	SRA	Illumina HiSeq 3000	2018-09-06	2016.8	Citrobacter freundii	Citrobacter freundii	Citrobacter	Homo sapiens		Yangon, Myanmar	16.7788	96.149	Myanmar	South East Asia	NA	Thai pKP-M11	3	3163	0.627885
DRR140901	DRR140901	SAMD00129396	PRJDB5126	SRA	Illumina HiSeq 3000	2018-09-06	2016.81	Enterobacter hormaechei subsp. xiangfangensis	Enterobacter hormaechei	Enterobacter	Homo sapiens		Yangon, Myanmar	16.7788	96.149	Myanmar	South East Asia	NA	Thai pKP-M11	3	2375	0.600842
DRR140903	DRR140903	SAMD00129398	PRJDB5126	SRA	Illumina HiSeq 3000	2018-09-06	2016.86	Klebsiella pneumoniae	Klebsiella pneumoniae	Klebsiella	Homo sapiens		Yangon, Myanmar	16.7788	96.149	Myanmar	South East Asia	NA	Undefined sequences	NA	12366	0.511321
DRR140908	DRR140908	SAMD00129403	PRJDB5126	SRA	Illumina HiSeq 3000	2018-09-06	2016.96	Escherichia coli	Escherichia coli	Escherichia	Homo sapiens		Yangon, Myanmar	16.7788	96.149	Myanmar	South East Asia	NA	Undefined sequences	NA	16777	0.512309
DRR140912	DRR140912	SAMD00059748	PRJDB5126	SRA	Illumina MiSeq	2018-09-06	2015.33	Escherichia coli	Escherichia coli	Escherichia	Homo sapiens		Yangon, Myanmar	16.7788	96.149	Myanmar	South East Asia	IncFII	IncFII/FI	21	86319	0.525632
DRR140914	DRR140914	SAMD00059750	PRJDB5126	SRA	Illumina MiSeq	2018-09-06	2015.64	Escherichia coli	Escherichia coli	Escherichia	Homo sapiens		Yangon, Myanmar	16.7788	96.149	Myanmar	South East Asia	NA	Thai pKP-M11	3	3163	0.627885
DRR140915	DRR140915	SAMD00059751	PRJDB5126	SRA	Illumina MiSeq	2018-09-06	2015.64	Escherichia coli	Escherichia coli	Escherichia	Homo sapiens		Yangon, Myanmar	16.7788	96.149	Myanmar	South East Asia	NA	Thai pKP-M11	3	3040	0.631908
DRR140916	DRR140916	SAMD00059753	PRJDB5126	SRA	Illumina MiSeq	2018-09-06	2015.64	Escherichia coli	Escherichia coli	Escherichia	Homo sapiens		Yangon, Myanmar	16.7788	96.149	Myanmar	South East Asia	NA	Thai pKP-M11	3	3163	0.627885
DRR140919	DRR140919	SAMD00059757	PRJDB5126	SRA	Illumina HiSeq 3000	2018-09-06	2015.68	Escherichia coli	Escherichia coli	Escherichia	Homo sapiens		Yangon, Myanmar	16.7788	96.149	Myanmar	South East Asia	NA	Thai pKP-M11	3	3163	0.627885
DRR140920	DRR140920	SAMD00059758	PRJDB5126	SRA	Illumina HiSeq 3000	2018-09-06	2015.81	Enterobacter hormaechei subsp. xiangfangensis	Enterobacter hormaechei	Enterobacter	Homo sapiens		Yangon, Myanmar	16.7788	96.149	Myanmar	South East Asia	NA	Undefined sequences	NA	5683	0.494809
DRR140922	DRR140922	SAMD00059761	PRJDB5126	SRA	Illumina HiSeq 3000	2018-09-06	2015.88	Klebsiella pneumoniae	Klebsiella pneumoniae	Klebsiella	Homo sapiens		Yangon, Myanmar	16.7788	96.149	Myanmar	South East Asia	NA	Undefined sequences	NA	12366	0.511321
DRR140924	DRR140924	SAMD00059764	PRJDB5126	SRA	Illumina HiSeq 3000	2018-09-06	2015.67	Enterobacter hormaechei subsp. xiangfangensis	Enterobacter hormaechei	Enterobacter	Homo sapiens		Yangon, Myanmar	16.7788	96.149	Myanmar	South East Asia	NA	Thai pKP-M11	3	2375	0.600842
DRR153277	DRR153277	SAMD00141161	PRJDB6612	SRA	Illumina MiSeq	2018-10-17	2016.5	Pseudomonas aeruginosa	Pseudomonas aeruginosa	Pseudomonas	Homo sapiens		Yangon, Myanmar	16.9	96.1	Myanmar	South East Asia	NA	Indian pKP-MGR-K8	10	1485	0.620202
DRR153278	DRR153278	SAMD00141162	PRJDB6612	SRA	Illumina MiSeq	2018-10-17	2016.5	Pseudomonas aeruginosa	Pseudomonas aeruginosa	Pseudomonas	Homo sapiens		Yangon, Myanmar	16.9	96.1	Myanmar	South East Asia	NA	Indian pKP-MGR-K8	10	1407	0.615494
DRR153287	DRR153287	SAMD00141171	PRJDB6612	SRA	Illumina MiSeq	2018-10-17	2016.5	Pseudomonas aeruginosa	Pseudomonas aeruginosa	Pseudomonas	Homo sapiens		Yangon, Myanmar	16.9	96.1	Myanmar	South East Asia	NA	Indian pKP-MGR-K8	10	1573	0.62047
DRR153288	DRR153288	SAMD00141172	PRJDB6612	SRA	Illumina MiSeq	2018-10-17	2016.5	Pseudomonas aeruginosa	Pseudomonas aeruginosa	Pseudomonas	Homo sapiens		Yangon, Myanmar	16.9	96.1	Myanmar	South East Asia	NA	Indian pKP-MGR-K8	10	1573	0.62047
DRR153289	DRR153289	SAMD00141173	PRJDB6612	SRA	Illumina MiSeq	2018-10-17	2016.5	Pseudomonas aeruginosa	Pseudomonas aeruginosa	Pseudomonas	Homo sapiens		Yangon, Myanmar	16.9	96.1	Myanmar	South East Asia	NA	Undefined sequences	NA	841	0.619501
DRR153290	DRR153290	SAMD00141174	PRJDB6612	SRA	Illumina MiSeq	2018-10-17	2016.5	Pseudomonas aeruginosa	Pseudomonas aeruginosa	Pseudomonas	Homo sapiens		Yangon, Myanmar	16.9	96.1	Myanmar	South East Asia	NA	Indian pKP-MGR-K8	10	1333	0.603151
DRR153294	DRR153294	SAMD00141178	PRJDB6612	SRA	Illumina MiSeq	2018-10-17	2016.5	Pseudomonas aeruginosa	Pseudomonas aeruginosa	Pseudomonas	Homo sapiens		Yangon, Myanmar	16.8	96.2	Myanmar	South East Asia	NA	Undefined sequences	NA	1193	0.597653
DRR153296	DRR153296	SAMD00141180	PRJDB6612	SRA	Illumina MiSeq	2018-10-17	2016.5	Pseudomonas aeruginosa	Pseudomonas aeruginosa	Pseudomonas	Homo sapiens		Yangon, Myanmar	16.8	96.2	Myanmar	South East Asia	NA	Undefined sequences	NA	1204	0.597176
DRR153297	DRR153297	SAMD00141181	PRJDB6612	SRA	Illumina MiSeq	2018-10-17	2016.5	Pseudomonas aeruginosa	Pseudomonas aeruginosa	Pseudomonas	Homo sapiens		Yangon, Myanmar	16.8	96.2	Myanmar	South East Asia	NA	Undefined sequences	NA	1287	0.602176
DRR153305	DRR153305	SAMD00141189	PRJDB6612	SRA	Illumina MiSeq	2018-10-17	2016.5	Pseudomonas aeruginosa	Pseudomonas aeruginosa	Pseudomonas	Homo sapiens		Yangon, Myanmar	16.9	96.1	Myanmar	South East Asia	NA	Indian pKP-MGR-K8	10	1489	0.619879
DRR153306	DRR153306	SAMD00141190	PRJDB6612	SRA	Illumina MiSeq	2018-10-17	2016.5	Pseudomonas aeruginosa	Pseudomonas aeruginosa	Pseudomonas	Homo sapiens		Yangon, Myanmar	16.9	96.1	Myanmar	South East Asia	NA	Undefined sequences	NA	1091	0.592117
DRR153308	DRR153308	SAMD00141192	PRJDB6612	SRA	Illumina MiSeq	2018-10-17	2016.5	Pseudomonas aeruginosa	Pseudomonas aeruginosa	Pseudomonas	Homo sapiens		Yangon, Myanmar	16.8	96.2	Myanmar	South East Asia	NA	Undefined sequences	NA	1175	0.599149
DRR153309	DRR153309	SAMD00141193	PRJDB6612	SRA	Illumina MiSeq	2018-10-17	2016.5	Pseudomonas aeruginosa	Pseudomonas aeruginosa	Pseudomonas	Homo sapiens		Yangon, Myanmar	16.8	96.2	Myanmar	South East Asia	NA	Undefined sequences	NA	1175	0.6
DRR153310	DRR153310	SAMD00141194	PRJDB6612	SRA	Illumina MiSeq	2018-10-17	2016.5	Pseudomonas aeruginosa	Pseudomonas aeruginosa	Pseudomonas	Homo sapiens		Yangon, Myanmar	16.9	96.1	Myanmar	South East Asia	NA	Undefined sequences	NA	4141	0.616518
DRR153311	DRR153311	SAMD00141195	PRJDB6612	SRA	Illumina MiSeq	2018-10-17	2016.5	Pseudomonas aeruginosa	Pseudomonas aeruginosa	Pseudomonas	Homo sapiens		Yangon, Myanmar	16.9	96.1	Myanmar	South East Asia	NA	Indian pKP-MGR-K8	10	1489	0.619879
DRR153315	DRR153315	SAMD00141199	PRJDB6612	SRA	Illumina MiSeq	2018-10-17	2017.5	Pseudomonas aeruginosa	Pseudomonas aeruginosa	Pseudomonas	Homo sapiens		Yangon, Myanmar	16.9	96.1	Myanmar	South East Asia	NA	Indian pKP-MGR-K8	10	1330	0.603759
DRR153317	DRR153317	SAMD00141201	PRJDB6612	SRA	Illumina MiSeq	2018-10-17	2017.5	Pseudomonas aeruginosa	Pseudomonas aeruginosa	Pseudomonas	Homo sapiens		Yangon, Myanmar	16.9	96.1	Myanmar	South East Asia	NA	Indian pKP-MGR-K8	10	1677	0.627907
ERR1024607	ERR1024607	SAMEA3375642	PRJEB9325	SRA	Illumina HiSeq 2000	2015-09-23	NA	Klebsiella pneumoniae	Klebsiella pneumoniae	Klebsiella			NA	NA	NA	NA	Unknown	NA	Thai pKP-M11	3	2343	0.608195
ERR1024616	ERR1024616	SAMEA3375651	PRJEB9325	SRA	Illumina HiSeq 2000	2015-09-23	NA	Klebsiella pneumoniae	Klebsiella pneumoniae	Klebsiella			NA	NA	NA	NA	Unknown	NA	Indian pSE-GMI17-002_2	4	4497	0.571714
ERR1024625	ERR1024625	SAMEA3375660	PRJEB9325	SRA	Illumina HiSeq 2000	2015-09-23	NA	Klebsiella pneumoniae	Klebsiella pneumoniae	Klebsiella			NA	NA	NA	NA	Unknown	NA	Thai pKP-M11	3	2343	0.608195
ERR1024630	ERR1024630	SAMEA3375667	PRJEB9325	SRA	Illumina HiSeq 2000	2015-09-23	NA	Klebsiella pneumoniae	Klebsiella pneumoniae	Klebsiella			NA	NA	NA	NA	Unknown	NA	Thai pKP-M11	3	2343	0.608195
ERR1024631	ERR1024631	SAMEA3375668	PRJEB9325	SRA	Illumina HiSeq 2000	2015-09-23	NA	Klebsiella pneumoniae	Klebsiella pneumoniae	Klebsiella			NA	NA	NA	NA	Unknown	NA	Undefined sequences	NA	7567	0.559535
ERR1024632	ERR1024632	SAMEA3375669	PRJEB9325	SRA	Illumina HiSeq 2000	2015-09-23	NA	Klebsiella pneumoniae	Klebsiella pneumoniae	Klebsiella			NA	NA	NA	NA	Unknown	NA	Indian pSE-GMI17-002_2	4	4497	0.571714
ERR1024633	ERR1024633	SAMEA3375670	PRJEB9325	SRA	Illumina HiSeq 2000	2015-09-23	NA	Klebsiella pneumoniae	Klebsiella pneumoniae	Klebsiella			NA	NA	NA	NA	Unknown	NA	Thai pKP-M11	3	2343	0.608195
ERR1024639	ERR1024639	SAMEA3375676	PRJEB9325	SRA	Illumina HiSeq 2000	2015-09-23	NA	Klebsiella pneumoniae	Klebsiella pneumoniae	Klebsiella			NA	NA	NA	NA	Unknown	NA	Other plasmids	32	18782	0.497817
ERR1036207	ERR1036207	SAMEA3480896	PRJEB9824	SRA	Illumina MiSeq	2015-09-29	NA	Klebsiella pneumoniae	Klebsiella pneumoniae	Klebsiella			NA	NA	NA	NA	Unknown	NA	Indian pSE-GMI17-002_2	4	4684	0.551665
ERR1217485	ERR1217485	SAMEA3538868	PRJEB10018	SRA	Illumina HiSeq 2000	2016-01-20	NA	Klebsiella pneumoniae	Klebsiella pneumoniae	Klebsiella			NA	NA	NA	NA	Unknown	NA	Other < 10kb plasmids	57	5455	0.584418
ERR1227184	ERR1227184	SAMEA3855924	PRJEB12510	SRA	Illumina MiSeq	2016-07-02	2013.75	Escherichia coli	Escherichia coli	Escherichia		wastewater	Saudi Arabia, Asia	21.6085	39.0922	Saudi Arabia	Middle East & North Africa	NA	Undefined sequences	NA	13419	0.628363
ERR1334453	ERR1334453	SAMEA3649695	PRJEB10018	SRA	Illumina HiSeq 2000	2016-03-26	NA	Klebsiella pneumoniae	Klebsiella pneumoniae	Klebsiella			NA	NA	NA	NA	Unknown	NA	Undefined sequences	NA	10588	0.564885
ERR1334487	ERR1334487	SAMEA3649756	PRJEB10018	SRA	Illumina HiSeq 2000	2016-03-26	NA	Klebsiella pneumoniae	Klebsiella pneumoniae	Klebsiella			NA	NA	NA	NA	Unknown	NA	Thai pKP-M11	3	2992	0.601939
ERR1334488	ERR1334488	SAMEA3649757	PRJEB10018	SRA	Illumina HiSeq 2000	2016-03-26	NA	Klebsiella pneumoniae	Klebsiella pneumoniae	Klebsiella			NA	NA	NA	NA	Unknown	NA	Thai pKP-M11	3	2988	0.60174
ERR1334646	ERR1334646	SAMEA3649812	PRJEB10018	SRA	Illumina HiSeq 2000	2016-03-26	NA	Klebsiella pneumoniae	Klebsiella pneumoniae	Klebsiella			NA	NA	NA	NA	Unknown	NA	Undefined sequences	NA	22532	0.533819
ERR1351670	ERR1351670	SAMEA3920422	PRJEB13304	SRA	Illumina MiSeq	2016-06-17	2010.72	Escherichia coli	Escherichia coli	Escherichia		urine	Singapore, Asia	1.36667	103.8	Singapore	South East Asia	IncN2	IncN2	14	37594	0.503032
ERR1351671	ERR1351671	SAMEA3920423	PRJEB13304	SRA	Illumina MiSeq	2016-06-17	2010.69	Klebsiella pneumoniae	Klebsiella pneumoniae	Klebsiella		urine	Singapore, Asia	1.36667	103.8	Singapore	South East Asia	IncC	IncC	12	86048	0.520721
ERR1351672	ERR1351672	SAMEA3920424	PRJEB13304	SRA	Illumina MiSeq	2016-06-17	2010.68	Enterobacter cloacae	Enterobacter cloacae	Enterobacter		urine	Singapore, Asia	1.36667	103.8	Singapore	South East Asia	NA	Indian pKP-MGR-K8	10	1855	0.590836
ERR1351673	ERR1351673	SAMEA3920425	PRJEB13304	SRA	Illumina MiSeq	2016-06-17	2010.78	Klebsiella pneumoniae	Klebsiella pneumoniae	Klebsiella		urine	Singapore, Asia	1.36667	103.8	Singapore	South East Asia	IncN2	IncN2	14	40240	0.507853
ERR1351674	ERR1351674	SAMEA3920426	PRJEB13304	SRA	Illumina MiSeq	2016-06-17	2010.78	Klebsiella pneumoniae	Klebsiella pneumoniae	Klebsiella		Rectal swab	Singapore, Asia	1.36667	103.8	Singapore	South East Asia	NA	Other < 10kb plasmids	30	3565	0.56101
ERR1351676	ERR1351676	SAMEA3920428	PRJEB13304	SRA	Illumina MiSeq	2016-06-17	2010.78	Escherichia coli	Escherichia coli	Escherichia		Rectal swab	Singapore, Asia	1.36667	103.8	Singapore	South East Asia	IncN2	IncN2	14	39701	0.505478
ERR1351677	ERR1351677	SAMEA3920429	PRJEB13304	SRA	Illumina MiSeq	2016-06-17	2010.94	Escherichia coli	Escherichia coli	Escherichia		urine	Singapore, Asia	1.36667	103.8	Singapore	South East Asia	IncN2	IncN2	NA	21544	0.493316
ERR1351678	ERR1351678	SAMEA3920430	PRJEB13304	SRA	Illumina MiSeq	2016-06-17	2010.95	Escherichia coli	Escherichia coli	Escherichia		Rectal swab	Singapore, Asia	1.36667	103.8	Singapore	South East Asia	IncN2	IncN2	14	37594	0.503032
ERR1351679	ERR1351679	SAMEA3920431	PRJEB13304	SRA	Illumina MiSeq	2016-06-17	2011.72	Escherichia coli	Escherichia coli	Escherichia		bile	Singapore, Asia	1.36667	103.8	Singapore	South East Asia	NA	Thai pKP-M11	3	3221	0.624651
ERR1351680	ERR1351680	SAMEA3920432	PRJEB13304	SRA	Illumina MiSeq	2016-06-17	2011.8	Escherichia coli	Escherichia coli	Escherichia		urine	Singapore, Asia	1.36667	103.8	Singapore	South East Asia	IncN2	IncN2	NA	21544	0.493316
ERR1374968	ERR1374968	SAMEA3673011	PRJEB10018	SRA	Illumina HiSeq 2000	2016-04-27	NA	Escherichia coli	Escherichia coli	Escherichia			NA	NA	NA	NA	Unknown	NA	Thai pKP-M11	3	3273	0.622059
ERR1415496	ERR1415496	SAMEA3673139	PRJEB10018	SRA	Illumina HiSeq 2000	2016-05-18	NA	Klebsiella pneumoniae	Klebsiella pneumoniae	Klebsiella			NA	NA	NA	NA	Unknown	NA	Undefined sequences	NA	13419	0.628437
ERR1415550	ERR1415550	SAMEA3721256	PRJEB10018	SRA	Illumina HiSeq 2000	2016-05-18	NA	Escherichia coli	Escherichia coli	Escherichia			NA	NA	NA	NA	Unknown	IncC	IncC	12	93961	0.52128
ERR1415561	ERR1415561	SAMEA3720933	PRJEB10018	SRA	Illumina HiSeq 2000	2016-05-18	NA	Klebsiella pneumoniae	Klebsiella pneumoniae	Klebsiella			NA	NA	NA	NA	Unknown	NA	Undefined sequences	NA	13784	0.558183
ERR1415788	ERR1415788	SAMEA3721182	PRJEB10018	SRA	Illumina HiSeq 2000	2016-05-18	NA	Klebsiella pneumoniae	Klebsiella pneumoniae	Klebsiella			NA	NA	NA	NA	Unknown	NA	Undefined sequences	NA	5458	0.471052
ERR1415792	ERR1415792	SAMEA3721186	PRJEB10018	SRA	Illumina HiSeq 2000	2016-05-18	NA	Klebsiella pneumoniae	Klebsiella pneumoniae	Klebsiella			NA	NA	NA	NA	Unknown	NA	Undefined sequences	NA	969	0.617131
ERR1415800	ERR1415800	SAMEA3721198	PRJEB10018	SRA	Illumina HiSeq 2000	2016-05-18	NA	Klebsiella pneumoniae	Klebsiella pneumoniae	Klebsiella			NA	NA	NA	NA	Unknown	NA	Thai pKP-M11	3	3412	0.432298
ERR1415812	ERR1415812	SAMEA3721274	PRJEB10018	SRA	Illumina HiSeq 2000	2016-05-18	NA	Escherichia coli	Escherichia coli	Escherichia			NA	NA	NA	NA	Unknown	NA	Other plasmids	29	27891	0.491413
ERR1415818	ERR1415818	SAMEA3721215	PRJEB10018	SRA	Illumina HiSeq 2000	2016-05-18	NA	Klebsiella pneumoniae	Klebsiella pneumoniae	Klebsiella			NA	NA	NA	NA	Unknown	NA	Thai pKP-M11	3	3302	0.431254
ERR1434070	ERR1434070	SAMEA4021000	PRJEB14232	SRA	Illumina HiSeq 2500	2018-07-04	NA	Streptococcus pyogenes	Streptococcus pyogenes	Streptococcus			NA	NA	NA	NA	Unknown	NA	Undefined sequences	NA	44386	0.507232
ERR1434362	ERR1434362	SAMEA4021220	PRJEB14232	SRA	Illumina HiSeq 2500	2018-07-04	NA	Streptococcus pyogenes	Streptococcus pyogenes	Streptococcus			NA	NA	NA	NA	Unknown	NA	Indian pSE-GMI17-002_2	4	3592	0.615813
ERR1514875	ERR1514875	SAMEA3727641	PRJEB10018	SRA	Illumina HiSeq 2000	2016-07-11	NA	Klebsiella pneumoniae	Klebsiella pneumoniae	Klebsiella			NA	NA	NA	NA	Unknown	NA	Peruvian pKP-NDM-1_isoform1	6	7467	0.514665
ERR1514894	ERR1514894	SAMEA3727660	PRJEB10018	SRA	Illumina HiSeq 2000	2016-07-11	NA	Klebsiella pneumoniae	Klebsiella pneumoniae	Klebsiella			NA	NA	NA	NA	Unknown	NA	Peruvian pKP-NDM-1_isoform1	6	7467	0.514665
ERR1541350	ERR1541350	SAMEA3729772	PRJEB10018	SRA	Illumina HiSeq 2000	2016-07-20	NA	Klebsiella pneumoniae	Klebsiella pneumoniae	Klebsiella			NA	NA	NA	NA	Unknown	NA	Undefined sequences	NA	21453	0.584161
ERR1541413	ERR1541413	SAMEA3729711	PRJEB10018	SRA	Illumina HiSeq 2000	2016-07-20	NA	Klebsiella pneumoniae	Klebsiella pneumoniae	Klebsiella			NA	NA	NA	NA	Unknown	NA	Undefined sequences	NA	17388	0.560329
ERR1541433	ERR1541433	SAMEA3729750	PRJEB10018	SRA	Illumina HiSeq 2000	2016-07-20	NA	Klebsiella pneumoniae	Klebsiella pneumoniae	Klebsiella			NA	NA	NA	NA	Unknown	NA	Undefined sequences	NA	24221	0.553982
ERR1761512	ERR1761512	SAMEA29243668	PRJEB18621	SRA	Illumina MiSeq	2018-07-12	2012.5	Klebsiella pneumoniae subsp. pneumoniae	Klebsiella pneumoniae	Klebsiella		urine	Germany, Europe	51.1657	10.4515	Germany	Europe	NA	China pKP-YQ12450	1	7494	0.653323
ERR1761514	ERR1761514	SAMEA29245168	PRJEB18621	SRA	Illumina MiSeq	2018-07-12	2014.5	Klebsiella pneumoniae subsp. pneumoniae	Klebsiella pneumoniae	Klebsiella		anal swab	Germany, Europe	51.1657	10.4515	Germany	Europe	NA	IncFII/FI	47	23446	0.497014
ERR1795079	ERR1795079	SAMEA49372918	PRJEB18733	SRA	Illumina MiSeq	2017-09-01	NA	Klebsiella pneumoniae	Klebsiella pneumoniae	Klebsiella			Greece	39.0742	21.8243	Greece	Europe	NA	French pESBL137	16	15478	0.569389
ERR1795080	ERR1795080	SAMEA49373668	PRJEB18733	SRA	Illumina MiSeq	2017-09-01	NA	Klebsiella pneumoniae	Klebsiella pneumoniae	Klebsiella			Greece	39.0742	21.8243	Greece	Europe	NA	French pESBL137	16	15478	0.569389
ERR1795083	ERR1795083	SAMEA49375918	PRJEB18733	SRA	Illumina MiSeq	2017-09-01	NA	Klebsiella pneumoniae	Klebsiella pneumoniae	Klebsiella			Greece	39.0742	21.8243	Greece	Europe	NA	Other < 10kb plasmids	57	6414	0.578734
ERR1795087	ERR1795087	SAMEA49378918	PRJEB18733	SRA	Illumina MiSeq	2017-09-01	NA	Klebsiella pneumoniae	Klebsiella pneumoniae	Klebsiella			Greece	39.0742	21.8243	Greece	Europe	NA	Undefined sequences	NA	25038	0.55895
ERR180907	ERR180907	SAMEA1556953	PRJEB2904	SRA	Illumina HiSeq 2000	2012-10-17	NA	Vibrio cholerae	Vibrio cholerae	Vibrio			NA	NA	NA	NA	Unknown	NA	Indian pSE-GMI17-002_2	4	4122	0.583212
ERR180908	ERR180908	SAMEA1556965	PRJEB2904	SRA	Illumina HiSeq 2000	2012-10-16	NA	Vibrio cholerae	Vibrio cholerae	Vibrio			NA	NA	NA	NA	Unknown	NA	Other plasmids	29	28011	0.526829
ERR180909	ERR180909	SAMEA1556954	PRJEB2904	SRA	Illumina HiSeq 2000	2012-10-16	NA	Vibrio cholerae	Vibrio cholerae	Vibrio			NA	NA	NA	NA	Unknown	NA	Indian pSE-GMI17-002_2	4	4122	0.583212
ERR180910	ERR180910	SAMEA1556968	PRJEB2904	SRA	Illumina HiSeq 2000	2012-10-16	NA	Vibrio cholerae	Vibrio cholerae	Vibrio			NA	NA	NA	NA	Unknown	NA	Other plasmids	29	28011	0.526829
ERR180911	ERR180911	SAMEA1556890	PRJEB2904	SRA	Illumina HiSeq 2000	2012-10-16	NA	Vibrio cholerae	Vibrio cholerae	Vibrio			NA	NA	NA	NA	Unknown	NA	Indian pSE-GMI17-002_2	4	4122	0.583212
ERR180912	ERR180912	SAMEA1556900	PRJEB2904	SRA	Illumina HiSeq 2000	2012-10-16	NA	Vibrio cholerae	Vibrio cholerae	Vibrio			NA	NA	NA	NA	Unknown	NA	Thai pKP-M11	3	3017	0.577395
ERR1822367	ERR1822367	SAMEA4470002	PRJEB15430	SRA	Illumina HiSeq 2500	2017-02-09	NA	Escherichia coli	Escherichia coli	Escherichia			NA	NA	NA	NA	Unknown	NA	Thai pKP-M11	3	3237	0.624035
ERR1852609	ERR1852609	SAMEA4470283	PRJEB15430	SRA	Illumina HiSeq 2500	2017-02-22	NA	Escherichia coli	Escherichia coli	Escherichia			NA	NA	NA	NA	Unknown	NA	China pKP-YQ12450	1	7736	0.64607
ERR1852890	ERR1852890	SAMEA4532006	PRJEB17615	SRA	Illumina HiSeq 2500	2017-02-22	NA	Klebsiella pneumoniae	Klebsiella pneumoniae	Klebsiella			NA	NA	NA	NA	Unknown	NA	Undefined sequences	NA	17076	0.499707
ERR1852891	ERR1852891	SAMEA4532007	PRJEB17615	SRA	Illumina HiSeq 2500	2017-02-22	NA	Klebsiella pneumoniae	Klebsiella pneumoniae	Klebsiella			NA	NA	NA	NA	Unknown	NA	Undefined sequences	NA	13418	0.62841
ERR1852892	ERR1852892	SAMEA4532008	PRJEB17615	SRA	Illumina HiSeq 2500	2017-02-22	NA	Klebsiella pneumoniae	Klebsiella pneumoniae	Klebsiella			NA	NA	NA	NA	Unknown	NA	Undefined sequences	NA	13419	0.628363
ERR1852893	ERR1852893	SAMEA4532009	PRJEB17615	SRA	Illumina HiSeq 2500	2017-02-22	NA	Klebsiella pneumoniae	Klebsiella pneumoniae	Klebsiella	NA		NA	NA	NA	NA	Unknown	NA	Undefined sequences	NA	15534	0.494013
ERR1852894	ERR1852894	SAMEA4532010	PRJEB17615	SRA	Illumina HiSeq 2500	2017-02-22	NA	Klebsiella pneumoniae	Klebsiella pneumoniae	Klebsiella	NA		NA	NA	NA	NA	Unknown	NA	Undefined sequences	NA	14553	0.618635
ERR1852895	ERR1852895	SAMEA4532011	PRJEB17615	SRA	Illumina HiSeq 2500	2017-02-22	NA	Klebsiella pneumoniae	Klebsiella pneumoniae	Klebsiella	NA		NA	NA	NA	NA	Unknown	NA	Undefined sequences	NA	13419	0.628363
ERR1852896	ERR1852896	SAMEA4532012	PRJEB17615	SRA	Illumina HiSeq 2500	2017-02-22	NA	Klebsiella pneumoniae	Klebsiella pneumoniae	Klebsiella	NA		NA	NA	NA	NA	Unknown	NA	Undefined sequences	NA	13419	0.628363
ERR1852897	ERR1852897	SAMEA4532013	PRJEB17615	SRA	Illumina HiSeq 2500	2017-02-22	NA	Klebsiella pneumoniae	Klebsiella pneumoniae	Klebsiella	NA		NA	NA	NA	NA	Unknown	NA	Undefined sequences	NA	30351	0.577279
ERR1852898	ERR1852898	SAMEA4532014	PRJEB17615	SRA	Illumina HiSeq 2500	2017-02-22	NA	Klebsiella pneumoniae	Klebsiella pneumoniae	Klebsiella	NA		NA	NA	NA	NA	Unknown	NA	Undefined sequences	NA	13419	0.628363
ERR1852901	ERR1852901	SAMEA4532017	PRJEB17615	SRA	Illumina HiSeq 2500	2017-02-22	NA	Klebsiella pneumoniae	Klebsiella pneumoniae	Klebsiella	NA		NA	NA	NA	NA	Unknown	NA	Swiss pEC-C-F-163_C	5	11331	0.500221
ERR1852902	ERR1852902	SAMEA4532018	PRJEB17615	SRA	Illumina HiSeq 2500	2017-02-22	NA	Klebsiella pneumoniae	Klebsiella pneumoniae	Klebsiella	NA		NA	NA	NA	NA	Unknown	NA	Swiss pEC-C-F-163_C	5	11331	0.500221
ERR1852903	ERR1852903	SAMEA4532019	PRJEB17615	SRA	Illumina HiSeq 2500	2017-02-22	NA	Klebsiella pneumoniae	Klebsiella pneumoniae	Klebsiella	NA		NA	NA	NA	NA	Unknown	NA	Swiss pEC-C-F-163_C	5	11331	0.500221
ERR1852904	ERR1852904	SAMEA4532020	PRJEB17615	SRA	Illumina HiSeq 2500	2017-02-22	NA	Klebsiella pneumoniae	Klebsiella pneumoniae	Klebsiella	NA		NA	NA	NA	NA	Unknown	NA	Swiss pEC-C-F-163_C	5	11331	0.500221
ERR1852905	ERR1852905	SAMEA4532021	PRJEB17615	SRA	Illumina HiSeq 2500	2017-02-22	NA	Klebsiella pneumoniae	Klebsiella pneumoniae	Klebsiella	NA		NA	NA	NA	NA	Unknown	NA	Swiss pEC-C-F-163_C	5	11331	0.500221
ERR1852906	ERR1852906	SAMEA4532022	PRJEB17615	SRA	Illumina HiSeq 2500	2017-02-22	NA	Klebsiella pneumoniae	Klebsiella pneumoniae	Klebsiella	NA		NA	NA	NA	NA	Unknown	NA	Swiss pEC-C-F-163_C	5	11331	0.500221
ERR1852907	ERR1852907	SAMEA4532023	PRJEB17615	SRA	Illumina HiSeq 2500	2017-02-22	NA	Klebsiella pneumoniae	Klebsiella pneumoniae	Klebsiella	NA		NA	NA	NA	NA	Unknown	NA	Swiss pEC-C-F-163_C	5	11331	0.500221
ERR1852908	ERR1852908	SAMEA4532024	PRJEB17615	SRA	Illumina HiSeq 2500	2017-02-22	NA	Klebsiella pneumoniae	Klebsiella pneumoniae	Klebsiella	NA		NA	NA	NA	NA	Unknown	NA	Swiss pEC-C-F-163_C	5	11331	0.500221
ERR1852909	ERR1852909	SAMEA4532025	PRJEB17615	SRA	Illumina HiSeq 2500	2017-02-22	NA	Klebsiella pneumoniae	Klebsiella pneumoniae	Klebsiella	NA		NA	NA	NA	NA	Unknown	NA	Swiss pEC-C-F-163_C	5	11331	0.500221
ERR1852910	ERR1852910	SAMEA4532026	PRJEB17615	SRA	Illumina HiSeq 2500	2017-02-22	NA	Klebsiella pneumoniae	Klebsiella pneumoniae	Klebsiella	NA		NA	NA	NA	NA	Unknown	NA	Swiss pEC-C-F-163_C	5	11421	0.500919
ERR1852912	ERR1852912	SAMEA4532028	PRJEB17615	SRA	Illumina HiSeq 2500	2017-02-22	NA	Klebsiella pneumoniae	Klebsiella pneumoniae	Klebsiella	NA		NA	NA	NA	NA	Unknown	NA	Undefined sequences	NA	17230	0.620662
ERR1852914	ERR1852914	SAMEA4532030	PRJEB17615	SRA	Illumina HiSeq 2500	2017-02-22	NA	Klebsiella pneumoniae	Klebsiella pneumoniae	Klebsiella	NA		NA	NA	NA	NA	Unknown	NA	Swiss pEC-C-F-163_C	5	11331	0.500221
ERR1852915	ERR1852915	SAMEA4532031	PRJEB17615	SRA	Illumina HiSeq 2500	2017-02-22	NA	Klebsiella pneumoniae	Klebsiella pneumoniae	Klebsiella	NA		NA	NA	NA	NA	Unknown	NA	Other plasmids	29	27953	0.552892
ERR1852916	ERR1852916	SAMEA4532032	PRJEB17615	SRA	Illumina HiSeq 2500	2017-02-22	NA	Klebsiella pneumoniae	Klebsiella pneumoniae	Klebsiella	NA		NA	NA	NA	NA	Unknown	NA	Undefined sequences	NA	25867	0.551707
ERR1852918	ERR1852918	SAMEA4532034	PRJEB17615	SRA	Illumina HiSeq 2500	2017-02-22	NA	Klebsiella pneumoniae	Klebsiella pneumoniae	Klebsiella	NA		NA	NA	NA	NA	Unknown	NA	Undefined sequences	NA	25867	0.551707
ERR1852919	ERR1852919	SAMEA4532035	PRJEB17615	SRA	Illumina HiSeq 2500	2017-02-22	NA	Klebsiella pneumoniae	Klebsiella pneumoniae	Klebsiella	NA		NA	NA	NA	NA	Unknown	NA	China pKP-YQ12450	1	9177	0.492754
ERR1852920	ERR1852920	SAMEA4532036	PRJEB17615	SRA	Illumina HiSeq 2500	2017-02-22	NA	Klebsiella pneumoniae	Klebsiella pneumoniae	Klebsiella	NA		NA	NA	NA	NA	Unknown	NA	China pKP-YQ12450	1	9213	0.492456
ERR1852921	ERR1852921	SAMEA4532037	PRJEB17615	SRA	Illumina HiSeq 2500	2017-02-22	NA	Klebsiella pneumoniae	Klebsiella pneumoniae	Klebsiella	NA		NA	NA	NA	NA	Unknown	NA	Undefined sequences	NA	17230	0.620662
ERR1852922	ERR1852922	SAMEA4532038	PRJEB17615	SRA	Illumina HiSeq 2500	2017-02-22	NA	Klebsiella pneumoniae	Klebsiella pneumoniae	Klebsiella	NA		NA	NA	NA	NA	Unknown	NA	Undefined sequences	NA	26283	0.576342
ERR1852923	ERR1852923	SAMEA4532039	PRJEB17615	SRA	Illumina HiSeq 2500	2017-02-22	NA	Klebsiella pneumoniae	Klebsiella pneumoniae	Klebsiella	NA		NA	NA	NA	NA	Unknown	NA	Undefined sequences	NA	13418	0.628484
ERR1852924	ERR1852924	SAMEA4532040	PRJEB17615	SRA	Illumina HiSeq 2500	2017-02-22	NA	Klebsiella pneumoniae	Klebsiella pneumoniae	Klebsiella	NA		NA	NA	NA	NA	Unknown	NA	Undefined sequences	NA	13419	0.628437
ERR1852925	ERR1852925	SAMEA4532041	PRJEB17615	SRA	Illumina HiSeq 2500	2017-02-22	NA	Klebsiella pneumoniae	Klebsiella pneumoniae	Klebsiella	NA		NA	NA	NA	NA	Unknown	NA	Undefined sequences	NA	13418	0.628484
ERR1852926	ERR1852926	SAMEA4532042	PRJEB17615	SRA	Illumina HiSeq 2500	2017-02-22	NA	Klebsiella pneumoniae	Klebsiella pneumoniae	Klebsiella	NA		NA	NA	NA	NA	Unknown	NA	Undefined sequences	NA	26283	0.57638
ERR1852927	ERR1852927	SAMEA4532043	PRJEB17615	SRA	Illumina HiSeq 2500	2017-02-22	NA	Klebsiella pneumoniae	Klebsiella pneumoniae	Klebsiella	NA		NA	NA	NA	NA	Unknown	NA	Undefined sequences	NA	13419	0.628437
ERR1852928	ERR1852928	SAMEA4532044	PRJEB17615	SRA	Illumina HiSeq 2500	2017-02-22	NA	Klebsiella pneumoniae	Klebsiella pneumoniae	Klebsiella	NA		NA	NA	NA	NA	Unknown	NA	Undefined sequences	NA	26283	0.576456
ERR1852929	ERR1852929	SAMEA4532045	PRJEB17615	SRA	Illumina HiSeq 2500	2017-02-22	NA	Klebsiella pneumoniae	Klebsiella pneumoniae	Klebsiella	NA		NA	NA	NA	NA	Unknown	NA	Undefined sequences	NA	26283	0.57638
ERR1852936	ERR1852936	SAMEA4532052	PRJEB17615	SRA	Illumina HiSeq 2500	2017-02-22	NA	Klebsiella pneumoniae	Klebsiella pneumoniae	Klebsiella	NA		NA	NA	NA	NA	Unknown	NA	Thai pKP-M33	9	5350	0.628037
ERR1852940	ERR1852940	SAMEA4532056	PRJEB17615	SRA	Illumina HiSeq 2500	2017-02-22	NA	Klebsiella pneumoniae	Klebsiella pneumoniae	Klebsiella	NA		NA	NA	NA	NA	Unknown	NA	Undefined sequences	NA	25867	0.551707
ERR1852942	ERR1852942	SAMEA4532058	PRJEB17615	SRA	Illumina HiSeq 2500	2017-02-22	NA	Klebsiella pneumoniae	Klebsiella pneumoniae	Klebsiella	NA		NA	NA	NA	NA	Unknown	NA	Swiss pEC-C-F-163_C	5	11331	0.500221
ERR1852943	ERR1852943	SAMEA4532059	PRJEB17615	SRA	Illumina HiSeq 2500	2017-02-22	NA	Klebsiella pneumoniae	Klebsiella pneumoniae	Klebsiella	NA		NA	NA	NA	NA	Unknown	NA	Swiss pEC-C-F-163_C	5	11331	0.500221
ERR1852944	ERR1852944	SAMEA4532060	PRJEB17615	SRA	Illumina HiSeq 2500	2017-02-22	NA	Klebsiella pneumoniae	Klebsiella pneumoniae	Klebsiella	NA		NA	NA	NA	NA	Unknown	NA	Swiss pEC-C-F-163_C	5	11331	0.500221
ERR1852945	ERR1852945	SAMEA4532061	PRJEB17615	SRA	Illumina HiSeq 2500	2017-02-22	NA	Klebsiella pneumoniae	Klebsiella pneumoniae	Klebsiella	NA		NA	NA	NA	NA	Unknown	NA	China pKP-YQ12450	1	6903	0.599739
ERR1852946	ERR1852946	SAMEA4532062	PRJEB17615	SRA	Illumina HiSeq 2500	2017-02-22	NA	Klebsiella pneumoniae	Klebsiella pneumoniae	Klebsiella	NA		NA	NA	NA	NA	Unknown	NA	Swiss pEC-C-F-163_C	5	11331	0.500221
ERR1852947	ERR1852947	SAMEA4532063	PRJEB17615	SRA	Illumina HiSeq 2500	2017-02-22	NA	Klebsiella pneumoniae	Klebsiella pneumoniae	Klebsiella	NA		NA	NA	NA	NA	Unknown	NA	Undefined sequences	NA	12070	0.593289
ERR1852948	ERR1852948	SAMEA4532064	PRJEB17615	SRA	Illumina HiSeq 2500	2017-02-22	NA	Klebsiella pneumoniae	Klebsiella pneumoniae	Klebsiella	NA		NA	NA	NA	NA	Unknown	NA	Swiss pEC-C-F-163_C	5	11331	0.500221
ERR1852952	ERR1852952	SAMEA4532068	PRJEB17615	SRA	Illumina HiSeq 2500	2017-02-22	NA	Klebsiella pneumoniae	Klebsiella pneumoniae	Klebsiella	NA		NA	NA	NA	NA	Unknown	NA	Swiss pEC-C-F-163_C	5	11331	0.500221
ERR1852953	ERR1852953	SAMEA4532069	PRJEB17615	SRA	Illumina HiSeq 2500	2017-02-22	NA	Klebsiella pneumoniae	Klebsiella pneumoniae	Klebsiella	NA		NA	NA	NA	NA	Unknown	NA	Undefined sequences	NA	18748	0.516322
ERR1852954	ERR1852954	SAMEA4532070	PRJEB17615	SRA	Illumina HiSeq 2500	2017-02-22	NA	Klebsiella pneumoniae	Klebsiella pneumoniae	Klebsiella	NA		NA	NA	NA	NA	Unknown	NA	Undefined sequences	NA	18748	0.516322
ERR1852955	ERR1852955	SAMEA4532071	PRJEB17615	SRA	Illumina HiSeq 2500	2017-02-22	NA	Klebsiella pneumoniae	Klebsiella pneumoniae	Klebsiella	NA		NA	NA	NA	NA	Unknown	NA	Undefined sequences	NA	18748	0.516322
ERR1852956	ERR1852956	SAMEA4532072	PRJEB17615	SRA	Illumina HiSeq 2500	2017-02-22	NA	Klebsiella pneumoniae	Klebsiella pneumoniae	Klebsiella	NA		NA	NA	NA	NA	Unknown	NA	Undefined sequences	NA	18748	0.516322
ERR1852958	ERR1852958	SAMEA4532074	PRJEB17615	SRA	Illumina HiSeq 2500	2017-02-22	NA	Klebsiella pneumoniae	Klebsiella pneumoniae	Klebsiella	NA		NA	NA	NA	NA	Unknown	NA	Undefined sequences	NA	12070	0.593289
ERR1852959	ERR1852959	SAMEA4532075	PRJEB17615	SRA	Illumina HiSeq 2500	2017-02-22	NA	Klebsiella pneumoniae	Klebsiella pneumoniae	Klebsiella	NA		NA	NA	NA	NA	Unknown	NA	Other plasmids	58	18731	0.576744
ERR1852960	ERR1852960	SAMEA4532076	PRJEB17615	SRA	Illumina HiSeq 2500	2017-02-22	NA	Klebsiella pneumoniae	Klebsiella pneumoniae	Klebsiella	NA		NA	NA	NA	NA	Unknown	NA	Thai pKP-M33	9	5352	0.62799
ERR1852961	ERR1852961	SAMEA4532077	PRJEB17615	SRA	Illumina HiSeq 2500	2017-02-22	NA	Klebsiella pneumoniae	Klebsiella pneumoniae	Klebsiella	NA		NA	NA	NA	NA	Unknown	NA	Swiss pEC-C-F-163_C	5	11331	0.500221
ERR1852962	ERR1852962	SAMEA4532078	PRJEB17615	SRA	Illumina HiSeq 2500	2017-02-22	NA	Klebsiella pneumoniae	Klebsiella pneumoniae	Klebsiella	NA		NA	NA	NA	NA	Unknown	NA	Undefined sequences	NA	16020	0.57784
ERR1852964	ERR1852964	SAMEA4532080	PRJEB17615	SRA	Illumina HiSeq 2500	2017-02-22	NA	Klebsiella pneumoniae	Klebsiella pneumoniae	Klebsiella	NA		NA	NA	NA	NA	Unknown	NA	Swiss pEC-C-F-163_C	5	11331	0.500221
ERR1852966	ERR1852966	SAMEA4532082	PRJEB17615	SRA	Illumina HiSeq 2500	2017-02-22	NA	Klebsiella pneumoniae	Klebsiella pneumoniae	Klebsiella	NA		NA	NA	NA	NA	Unknown	NA	Swiss pEC-C-F-163_C	5	11331	0.500221
ERR1852968	ERR1852968	SAMEA4532084	PRJEB17615	SRA	Illumina HiSeq 2500	2017-02-22	NA	Klebsiella pneumoniae	Klebsiella pneumoniae	Klebsiella	NA		NA	NA	NA	NA	Unknown	NA	Swiss pEC-C-F-163_C	5	11331	0.500221
ERR1852969	ERR1852969	SAMEA4532085	PRJEB17615	SRA	Illumina HiSeq 2500	2017-02-22	NA	Klebsiella pneumoniae	Klebsiella pneumoniae	Klebsiella	NA		NA	NA	NA	NA	Unknown	NA	Swiss pEC-C-F-163_C	5	11331	0.500221
ERR1852971	ERR1852971	SAMEA4532087	PRJEB17615	SRA	Illumina HiSeq 2500	2017-02-22	NA	Klebsiella pneumoniae	Klebsiella pneumoniae	Klebsiella	NA		NA	NA	NA	NA	Unknown	NA	China pKP-YQ12450	1	9187	0.492762
ERR1852978	ERR1852978	SAMEA4532094	PRJEB17615	SRA	Illumina HiSeq 2500	2017-02-22	NA	Klebsiella pneumoniae	Klebsiella pneumoniae	Klebsiella	NA		NA	NA	NA	NA	Unknown	NA	Undefined sequences	NA	17232	0.620706
ERR1852979	ERR1852979	SAMEA4532095	PRJEB17615	SRA	Illumina HiSeq 2500	2017-02-22	NA	Klebsiella pneumoniae	Klebsiella pneumoniae	Klebsiella	NA		NA	NA	NA	NA	Unknown	NA	Undefined sequences	NA	17229	0.62064
ERR1852981	ERR1852981	SAMEA4532097	PRJEB17615	SRA	Illumina HiSeq 2500	2017-02-22	NA	Klebsiella pneumoniae	Klebsiella pneumoniae	Klebsiella	NA		NA	NA	NA	NA	Unknown	NA	Undefined sequences	NA	13419	0.628363
ERR1852982	ERR1852982	SAMEA4532098	PRJEB17615	SRA	Illumina HiSeq 2500	2017-02-22	NA	Klebsiella pneumoniae	Klebsiella pneumoniae	Klebsiella	NA		NA	NA	NA	NA	Unknown	NA	Undefined sequences	NA	25804	0.578864
ERR1852983	ERR1852983	SAMEA4532099	PRJEB17615	SRA	Illumina HiSeq 2500	2017-02-22	NA	Klebsiella pneumoniae	Klebsiella pneumoniae	Klebsiella	NA		NA	NA	NA	NA	Unknown	NA	Thai pKP-M11	3	3155	0.595563
ERR1852984	ERR1852984	SAMEA4532100	PRJEB17615	SRA	Illumina HiSeq 2500	2017-02-22	NA	Klebsiella pneumoniae	Klebsiella pneumoniae	Klebsiella	NA		NA	NA	NA	NA	Unknown	NA	Undefined sequences	NA	14553	0.618635
ERR1852985	ERR1852985	SAMEA4532101	PRJEB17615	SRA	Illumina HiSeq 2500	2017-02-22	NA	Klebsiella pneumoniae	Klebsiella pneumoniae	Klebsiella	NA		NA	NA	NA	NA	Unknown	NA	Undefined sequences	NA	13419	0.628363
ERR1852986	ERR1852986	SAMEA4532102	PRJEB17615	SRA	Illumina HiSeq 2500	2017-02-22	NA	Klebsiella pneumoniae	Klebsiella pneumoniae	Klebsiella	NA		NA	NA	NA	NA	Unknown	NA	Undefined sequences	NA	26284	0.576472
ERR1852987	ERR1852987	SAMEA4532103	PRJEB17615	SRA	Illumina HiSeq 2500	2017-02-22	NA	Klebsiella pneumoniae	Klebsiella pneumoniae	Klebsiella	NA		NA	NA	NA	NA	Unknown	NA	Undefined sequences	NA	26284	0.576472
ERR1852988	ERR1852988	SAMEA4532104	PRJEB17615	SRA	Illumina HiSeq 2500	2017-02-22	NA	Klebsiella pneumoniae	Klebsiella pneumoniae	Klebsiella	NA		NA	NA	NA	NA	Unknown	NA	Undefined sequences	NA	13418	0.62841
ERR1852992	ERR1852992	SAMEA4532108	PRJEB17615	SRA	Illumina HiSeq 2500	2017-02-22	NA	Klebsiella pneumoniae	Klebsiella pneumoniae	Klebsiella	NA		NA	NA	NA	NA	Unknown	NA	Other plasmids	42	22353	0.602604
ERR1852993	ERR1852993	SAMEA4532109	PRJEB17615	SRA	Illumina HiSeq 2500	2017-02-22	NA	Klebsiella pneumoniae	Klebsiella pneumoniae	Klebsiella	NA		NA	NA	NA	NA	Unknown	NA	Other < 10kb plasmids	30	4138	0.568149
ERR1852995	ERR1852995	SAMEA4532111	PRJEB17615	SRA	Illumina HiSeq 2500	2017-02-22	NA	Klebsiella pneumoniae	Klebsiella pneumoniae	Klebsiella	NA		NA	NA	NA	NA	Unknown	NA	Undefined sequences	NA	6240	0.567308
ERR1852996	ERR1852996	SAMEA4532112	PRJEB17615	SRA	Illumina HiSeq 2500	2017-02-22	NA	Klebsiella pneumoniae	Klebsiella pneumoniae	Klebsiella	NA		NA	NA	NA	NA	Unknown	NA	Other < 10kb plasmids	30	4138	0.568149
ERR1852998	ERR1852998	SAMEA4532114	PRJEB17615	SRA	Illumina HiSeq 2500	2017-02-22	NA	Klebsiella pneumoniae	Klebsiella pneumoniae	Klebsiella	NA		NA	NA	NA	NA	Unknown	NA	China pKP-YQ12450	1	9111	0.591154
ERR1852999	ERR1852999	SAMEA4532115	PRJEB17615	SRA	Illumina HiSeq 2500	2017-02-22	NA	Klebsiella pneumoniae	Klebsiella pneumoniae	Klebsiella	NA		NA	NA	NA	NA	Unknown	NA	Other plasmids	42	16668	0.606132
ERR1853002	ERR1853002	SAMEA4532118	PRJEB17615	SRA	Illumina HiSeq 2500	2017-02-22	NA	Klebsiella pneumoniae	Klebsiella pneumoniae	Klebsiella	NA		NA	NA	NA	NA	Unknown	NA	China pKP-YQ12450	1	7839	0.642174
ERR1853003	ERR1853003	SAMEA4532119	PRJEB17615	SRA	Illumina HiSeq 2500	2017-02-22	NA	Klebsiella pneumoniae	Klebsiella pneumoniae	Klebsiella	NA		NA	NA	NA	NA	Unknown	NA	China pKP-YQ12450	1	7841	0.642265
ERR1853004	ERR1853004	SAMEA4532120	PRJEB17615	SRA	Illumina HiSeq 2500	2017-02-22	NA	Klebsiella pneumoniae	Klebsiella pneumoniae	Klebsiella	NA		NA	NA	NA	NA	Unknown	NA	China pKP-YQ12450	1	9020	0.602993
ERR1853005	ERR1853005	SAMEA4532121	PRJEB17615	SRA	Illumina HiSeq 2500	2017-02-22	NA	Klebsiella pneumoniae	Klebsiella pneumoniae	Klebsiella	NA		NA	NA	NA	NA	Unknown	IncFII(Yp)	IncFII/FI	15	94222	0.549691
ERR1853009	ERR1853009	SAMEA4532125	PRJEB17615	SRA	Illumina HiSeq 2500	2017-02-22	NA	Klebsiella pneumoniae	Klebsiella pneumoniae	Klebsiella	NA		NA	NA	NA	NA	Unknown	NA	Other plasmids	29	27938	0.552974
ERR1853011	ERR1853011	SAMEA4532127	PRJEB17615	SRA	Illumina HiSeq 2500	2017-02-22	NA	Klebsiella pneumoniae	Klebsiella pneumoniae	Klebsiella	NA		NA	NA	NA	NA	Unknown	NA	Other plasmids	29	27938	0.552974
ERR1853012	ERR1853012	SAMEA4532128	PRJEB17615	SRA	Illumina HiSeq 2500	2017-02-22	NA	Klebsiella pneumoniae	Klebsiella pneumoniae	Klebsiella	NA		NA	NA	NA	NA	Unknown	NA	Other plasmids	29	27938	0.552974
ERR1853015	ERR1853015	SAMEA4532131	PRJEB17615	SRA	Illumina HiSeq 2500	2017-02-22	NA	Klebsiella pneumoniae	Klebsiella pneumoniae	Klebsiella	NA		NA	NA	NA	NA	Unknown	NA	Undefined sequences	NA	17230	0.620662
ERR1853017	ERR1853017	SAMEA4532133	PRJEB17615	SRA	Illumina HiSeq 2500	2017-02-22	NA	Klebsiella pneumoniae	Klebsiella pneumoniae	Klebsiella	NA		NA	NA	NA	NA	Unknown	NA	Swiss pEC-C-F-163_C	5	11331	0.500221
ERR1853022	ERR1853022	SAMEA4532138	PRJEB17615	SRA	Illumina HiSeq 2500	2017-02-22	NA	Klebsiella pneumoniae	Klebsiella pneumoniae	Klebsiella	NA		NA	NA	NA	NA	Unknown	NA	China pKP-YQ12450	1	6651	0.600361
ERR1853023	ERR1853023	SAMEA4532139	PRJEB17615	SRA	Illumina HiSeq 2500	2017-02-22	NA	Klebsiella pneumoniae	Klebsiella pneumoniae	Klebsiella	NA		NA	NA	NA	NA	Unknown	NA	Indian pSE-GMI17-002_2	4	3843	0.632839
ERR1853028	ERR1853028	SAMEA4532144	PRJEB17615	SRA	Illumina HiSeq 2500	2017-02-22	NA	Klebsiella pneumoniae	Klebsiella pneumoniae	Klebsiella	NA		NA	NA	NA	NA	Unknown	NA	China pKP-YQ12450	1	9177	0.492754
ERR1853035	ERR1853035	SAMEA4532151	PRJEB17615	SRA	Illumina HiSeq 2500	2017-02-22	NA	Klebsiella pneumoniae	Klebsiella pneumoniae	Klebsiella	NA		NA	NA	NA	NA	Unknown	NA	Undefined sequences	NA	13419	0.628437
ERR1853038	ERR1853038	SAMEA4532154	PRJEB17615	SRA	Illumina HiSeq 2500	2017-02-22	NA	Klebsiella pneumoniae	Klebsiella pneumoniae	Klebsiella	NA		NA	NA	NA	NA	Unknown	NA	Undefined sequences	NA	13419	0.628437
ERR1853039	ERR1853039	SAMEA4532155	PRJEB17615	SRA	Illumina HiSeq 2500	2017-02-22	NA	Klebsiella pneumoniae	Klebsiella pneumoniae	Klebsiella	NA		NA	NA	NA	NA	Unknown	NA	Undefined sequences	NA	21453	0.584301
ERR1853040	ERR1853040	SAMEA4532156	PRJEB17615	SRA	Illumina HiSeq 2500	2017-02-22	NA	Klebsiella pneumoniae	Klebsiella pneumoniae	Klebsiella	NA		NA	NA	NA	NA	Unknown	NA	Undefined sequences	NA	13419	0.628437
ERR1853041	ERR1853041	SAMEA4532157	PRJEB17615	SRA	Illumina HiSeq 2500	2017-02-22	NA	Klebsiella pneumoniae	Klebsiella pneumoniae	Klebsiella	NA		NA	NA	NA	NA	Unknown	NA	Undefined sequences	NA	17230	0.620662
ERR1853042	ERR1853042	SAMEA4532158	PRJEB17615	SRA	Illumina HiSeq 2500	2017-02-22	NA	Klebsiella pneumoniae	Klebsiella pneumoniae	Klebsiella	NA		NA	NA	NA	NA	Unknown	NA	Undefined sequences	NA	13419	0.628437
ERR1853043	ERR1853043	SAMEA4532159	PRJEB17615	SRA	Illumina HiSeq 2500	2017-02-22	NA	Klebsiella pneumoniae	Klebsiella pneumoniae	Klebsiella	NA		NA	NA	NA	NA	Unknown	NA	Undefined sequences	NA	17230	0.620662
ERR1853044	ERR1853044	SAMEA4532160	PRJEB17615	SRA	Illumina HiSeq 2500	2017-02-22	NA	Klebsiella pneumoniae	Klebsiella pneumoniae	Klebsiella	NA		NA	NA	NA	NA	Unknown	NA	Undefined sequences	NA	13419	0.628437
ERR1853046	ERR1853046	SAMEA4532162	PRJEB17615	SRA	Illumina HiSeq 2500	2017-02-22	NA	Klebsiella pneumoniae	Klebsiella pneumoniae	Klebsiella	NA		NA	NA	NA	NA	Unknown	NA	Undefined sequences	NA	13419	0.628437
ERR1853047	ERR1853047	SAMEA4532163	PRJEB17615	SRA	Illumina HiSeq 2500	2017-02-22	NA	Klebsiella pneumoniae	Klebsiella pneumoniae	Klebsiella	NA		NA	NA	NA	NA	Unknown	NA	Undefined sequences	NA	17230	0.620662
ERR1853048	ERR1853048	SAMEA4532164	PRJEB17615	SRA	Illumina HiSeq 2500	2017-02-22	NA	Klebsiella pneumoniae	Klebsiella pneumoniae	Klebsiella	NA		NA	NA	NA	NA	Unknown	NA	Undefined sequences	NA	17230	0.620662
ERR1853049	ERR1853049	SAMEA4532165	PRJEB17615	SRA	Illumina HiSeq 2500	2017-02-22	NA	Klebsiella pneumoniae	Klebsiella pneumoniae	Klebsiella	NA		NA	NA	NA	NA	Unknown	NA	Undefined sequences	NA	17230	0.620662
ERR1853050	ERR1853050	SAMEA4532166	PRJEB17615	SRA	Illumina HiSeq 2500	2017-02-22	NA	Klebsiella pneumoniae	Klebsiella pneumoniae	Klebsiella	NA		NA	NA	NA	NA	Unknown	NA	Undefined sequences	NA	17229	0.620698
ERR1853051	ERR1853051	SAMEA4532167	PRJEB17615	SRA	Illumina HiSeq 2500	2017-02-22	NA	Klebsiella pneumoniae	Klebsiella pneumoniae	Klebsiella	NA		NA	NA	NA	NA	Unknown	NA	Undefined sequences	NA	17230	0.620662
ERR1853052	ERR1853052	SAMEA4532168	PRJEB17615	SRA	Illumina HiSeq 2500	2017-02-22	NA	Klebsiella pneumoniae	Klebsiella pneumoniae	Klebsiella	NA		NA	NA	NA	NA	Unknown	NA	Undefined sequences	NA	13419	0.628437
ERR1853054	ERR1853054	SAMEA4532170	PRJEB17615	SRA	Illumina HiSeq 2500	2017-02-22	NA	Klebsiella pneumoniae	Klebsiella pneumoniae	Klebsiella	NA		NA	NA	NA	NA	Unknown	NA	Undefined sequences	NA	17229	0.620698
ERR1853055	ERR1853055	SAMEA4532171	PRJEB17615	SRA	Illumina HiSeq 2500	2017-02-22	NA	Klebsiella pneumoniae	Klebsiella pneumoniae	Klebsiella	NA		NA	NA	NA	NA	Unknown	IncFII(Yp)	IncFII/FI	15	98307	0.55109
ERR1853060	ERR1853060	SAMEA4532176	PRJEB17615	SRA	Illumina HiSeq 2500	2017-02-22	NA	Klebsiella pneumoniae	Klebsiella pneumoniae	Klebsiella	NA		NA	NA	NA	NA	Unknown	NA	China pKP-YQ12450	1	6903	0.599739
ERR1853061	ERR1853061	SAMEA4532177	PRJEB17615	SRA	Illumina HiSeq 2500	2017-02-22	NA	Klebsiella pneumoniae	Klebsiella pneumoniae	Klebsiella	NA		NA	NA	NA	NA	Unknown	NA	China pKP-YQ12450	1	9348	0.492084
ERR1853062	ERR1853062	SAMEA4532178	PRJEB17615	SRA	Illumina HiSeq 2500	2017-02-22	NA	Klebsiella pneumoniae	Klebsiella pneumoniae	Klebsiella	NA		NA	NA	NA	NA	Unknown	NA	Other plasmids	29	27938	0.552974
ERR1853064	ERR1853064	SAMEA4532180	PRJEB17615	SRA	Illumina HiSeq 2500	2017-02-22	NA	Klebsiella pneumoniae	Klebsiella pneumoniae	Klebsiella	NA		NA	NA	NA	NA	Unknown	NA	China pKP-YQ12450	1	6903	0.599739
ERR1853067	ERR1853067	SAMEA4532183	PRJEB17615	SRA	Illumina HiSeq 2500	2017-02-22	NA	Klebsiella pneumoniae	Klebsiella pneumoniae	Klebsiella	NA		NA	NA	NA	NA	Unknown	NA	Undefined sequences	NA	13419	0.628437
ERR1853068	ERR1853068	SAMEA4532184	PRJEB17615	SRA	Illumina HiSeq 2500	2017-02-22	NA	Klebsiella pneumoniae	Klebsiella pneumoniae	Klebsiella	NA		NA	NA	NA	NA	Unknown	NA	Thai pKP-M33	9	5350	0.62785
ERR1853069	ERR1853069	SAMEA4532185	PRJEB17615	SRA	Illumina HiSeq 2500	2017-02-22	NA	Klebsiella pneumoniae	Klebsiella pneumoniae	Klebsiella	NA		NA	NA	NA	NA	Unknown	IncX3	IncX3	8	48727	0.485583
ERR1853075	ERR1853075	SAMEA4532191	PRJEB17615	SRA	Illumina HiSeq 2500	2017-02-22	NA	Klebsiella pneumoniae	Klebsiella pneumoniae	Klebsiella	NA		NA	NA	NA	NA	Unknown	NA	Thai pKP-M11	3	3167	0.627092
ERR1853076	ERR1853076	SAMEA4532192	PRJEB17615	SRA	Illumina HiSeq 2500	2017-02-22	NA	Klebsiella pneumoniae	Klebsiella pneumoniae	Klebsiella	NA		NA	NA	NA	NA	Unknown	NA	Undefined sequences	NA	15790	0.559405
ERR1853079	ERR1853079	SAMEA4532195	PRJEB17615	SRA	Illumina HiSeq 2500	2017-02-22	NA	Klebsiella pneumoniae	Klebsiella pneumoniae	Klebsiella	NA		NA	NA	NA	NA	Unknown	NA	Undefined sequences	NA	13418	0.628484
ERR1853082	ERR1853082	SAMEA4532198	PRJEB17615	SRA	Illumina HiSeq 2500	2017-02-22	NA	Klebsiella pneumoniae	Klebsiella pneumoniae	Klebsiella	NA		NA	NA	NA	NA	Unknown	NA	Undefined sequences	NA	12070	0.593289
ERR1853083	ERR1853083	SAMEA4532199	PRJEB17615	SRA	Illumina HiSeq 2500	2017-02-22	NA	Klebsiella pneumoniae	Klebsiella pneumoniae	Klebsiella	NA		NA	NA	NA	NA	Unknown	NA	Undefined sequences	NA	18748	0.516322
ERR1853084	ERR1853084	SAMEA4532200	PRJEB17615	SRA	Illumina HiSeq 2500	2017-02-22	NA	Klebsiella pneumoniae	Klebsiella pneumoniae	Klebsiella	NA		NA	NA	NA	NA	Unknown	NA	Undefined sequences	NA	25867	0.551707
ERR1853085	ERR1853085	SAMEA4532201	PRJEB17615	SRA	Illumina HiSeq 2500	2017-02-22	NA	Klebsiella pneumoniae	Klebsiella pneumoniae	Klebsiella	NA		NA	NA	NA	NA	Unknown	NA	Thai pKP-M33	9	5352	0.627803
ERR1853087	ERR1853087	SAMEA4532203	PRJEB17615	SRA	Illumina HiSeq 2500	2017-02-22	NA	Klebsiella pneumoniae	Klebsiella pneumoniae	Klebsiella	NA		NA	NA	NA	NA	Unknown	NA	Thai pKP-M33	9	5352	0.62799
ERR1853088	ERR1853088	SAMEA4532204	PRJEB17615	SRA	Illumina HiSeq 2500	2017-02-22	NA	Klebsiella pneumoniae	Klebsiella pneumoniae	Klebsiella	NA		NA	NA	NA	NA	Unknown	NA	China pKP-YQ12450	1	9213	0.492456
ERR1853089	ERR1853089	SAMEA4532205	PRJEB17615	SRA	Illumina HiSeq 2500	2017-02-22	NA	Klebsiella pneumoniae	Klebsiella pneumoniae	Klebsiella	NA		NA	NA	NA	NA	Unknown	NA	China pKP-YQ12450	1	9020	0.603437
ERR1853090	ERR1853090	SAMEA4532206	PRJEB17615	SRA	Illumina HiSeq 2500	2017-02-22	NA	Klebsiella pneumoniae	Klebsiella pneumoniae	Klebsiella	NA		NA	NA	NA	NA	Unknown	NA	Thai pKP-M33	9	5352	0.62799
ERR1853091	ERR1853091	SAMEA4532207	PRJEB17615	SRA	Illumina HiSeq 2500	2017-02-22	NA	Klebsiella pneumoniae	Klebsiella pneumoniae	Klebsiella	NA		NA	NA	NA	NA	Unknown	NA	Undefined sequences	NA	12070	0.593289
ERR1853092	ERR1853092	SAMEA4532208	PRJEB17615	SRA	Illumina HiSeq 2500	2017-02-22	NA	Klebsiella pneumoniae	Klebsiella pneumoniae	Klebsiella	NA		NA	NA	NA	NA	Unknown	NA	Undefined sequences	NA	12070	0.593289
ERR1853093	ERR1853093	SAMEA4532209	PRJEB17615	SRA	Illumina HiSeq 2500	2017-02-22	NA	Klebsiella pneumoniae	Klebsiella pneumoniae	Klebsiella	NA		NA	NA	NA	NA	Unknown	NA	Undefined sequences	NA	12070	0.593289
ERR1853094	ERR1853094	SAMEA4532210	PRJEB17615	SRA	Illumina HiSeq 2500	2017-02-22	NA	Klebsiella pneumoniae	Klebsiella pneumoniae	Klebsiella	NA		NA	NA	NA	NA	Unknown	NA	Undefined sequences	NA	18748	0.516322
ERR1853097	ERR1853097	SAMEA4532213	PRJEB17615	SRA	Illumina HiSeq 2500	2017-02-22	NA	Klebsiella pneumoniae	Klebsiella pneumoniae	Klebsiella	NA		NA	NA	NA	NA	Unknown	NA	China pKP-YQ12450	1	9110	0.591109
ERR1853098	ERR1853098	SAMEA4532214	PRJEB17615	SRA	Illumina HiSeq 2500	2017-02-22	NA	Klebsiella pneumoniae	Klebsiella pneumoniae	Klebsiella	NA		NA	NA	NA	NA	Unknown	NA	China pKP-YQ12450	1	9111	0.591154
ERR1853099	ERR1853099	SAMEA4532215	PRJEB17615	SRA	Illumina HiSeq 2500	2017-02-22	NA	Klebsiella pneumoniae	Klebsiella pneumoniae	Klebsiella	NA		NA	NA	NA	NA	Unknown	NA	China pKP-YQ12450	1	9111	0.591154
ERR1853101	ERR1853101	SAMEA4532217	PRJEB17615	SRA	Illumina HiSeq 2500	2017-02-22	NA	Klebsiella pneumoniae	Klebsiella pneumoniae	Klebsiella	NA		NA	NA	NA	NA	Unknown	NA	China pKP-YQ12450	1	9110	0.591109
ERR1853103	ERR1853103	SAMEA4532219	PRJEB17615	SRA	Illumina HiSeq 2500	2017-02-22	NA	Klebsiella pneumoniae	Klebsiella pneumoniae	Klebsiella	NA		NA	NA	NA	NA	Unknown	NA	China pKP-YQ12450	1	9111	0.591154
ERR1853104	ERR1853104	SAMEA4532220	PRJEB17615	SRA	Illumina HiSeq 2500	2017-02-22	NA	Klebsiella pneumoniae	Klebsiella pneumoniae	Klebsiella	NA		NA	NA	NA	NA	Unknown	NA	China pKP-YQ12450	1	9111	0.591154
ERR1853105	ERR1853105	SAMEA4532221	PRJEB17615	SRA	Illumina HiSeq 2500	2017-02-22	NA	Klebsiella pneumoniae	Klebsiella pneumoniae	Klebsiella	NA		NA	NA	NA	NA	Unknown	NA	China pKP-YQ12450	1	9111	0.591154
ERR1853106	ERR1853106	SAMEA4532222	PRJEB17615	SRA	Illumina HiSeq 2500	2017-02-22	NA	Klebsiella pneumoniae	Klebsiella pneumoniae	Klebsiella	NA		NA	NA	NA	NA	Unknown	NA	China pKP-YQ12450	1	9111	0.591154
ERR1853112	ERR1853112	SAMEA4532228	PRJEB17615	SRA	Illumina HiSeq 2500	2017-02-22	NA	Klebsiella pneumoniae	Klebsiella pneumoniae	Klebsiella	NA		NA	NA	NA	NA	Unknown	NA	Thai pKP-M33	9	5352	0.627803
ERR1853115	ERR1853115	SAMEA4532231	PRJEB17615	SRA	Illumina HiSeq 2500	2017-02-22	NA	Klebsiella pneumoniae	Klebsiella pneumoniae	Klebsiella	NA		NA	NA	NA	NA	Unknown	NA	Undefined sequences	NA	13418	0.628484
ERR190442	ERR190442	SAMEA1569406	PRJEB2801	SRA	Illumina HiSeq 2000	2012-12-09	NA	Acinetobacter baumannii	Acinetobacter baumannii	Acinetobacter	NA		NA	NA	NA	NA	Unknown	NA	China pKP-YQ12450	1	7812	0.639785
ERR190464	ERR190464	SAMEA1569557	PRJEB2801	SRA	Illumina HiSeq 2000	2012-12-09	NA	Acinetobacter baumannii	Acinetobacter baumannii	Acinetobacter	NA		NA	NA	NA	NA	Unknown	NA	China pKP-YQ12450	1	7925	0.635584
ERR190481	ERR190481	SAMEA1569530	PRJEB2801	SRA	Illumina HiSeq 2000	2012-12-09	NA	Acinetobacter baumannii	Acinetobacter baumannii	Acinetobacter	NA		NA	NA	NA	NA	Unknown	NA	China pKP-YQ12450	1	7812	0.639657
ERR1946876	ERR1946876	SAMEA4559614	PRJEB17615	SRA	HiSeq X Ten	2017-04-26	NA	Escherichia coli	Escherichia coli	Escherichia	NA		NA	NA	NA	NA	Unknown	NA	China pKP-YQ12450	1	7839	0.642174
ERR1946877	ERR1946877	SAMEA4559615	PRJEB17615	SRA	HiSeq X Ten	2017-04-26	NA	Escherichia coli	Escherichia coli	Escherichia	NA		NA	NA	NA	NA	Unknown	NA	China pKP-YQ12450	1	7813	0.643031
ERR1946878	ERR1946878	SAMEA4559616	PRJEB17615	SRA	HiSeq X Ten	2017-04-26	NA	Escherichia coli	Escherichia coli	Escherichia	NA		NA	NA	NA	NA	Unknown	NA	Swiss pEC-C-F-163_C	5	8603	0.564803
ERR1946879	ERR1946879	SAMEA4559617	PRJEB17615	SRA	HiSeq X Ten	2017-04-26	NA	Escherichia coli	Escherichia coli	Escherichia	NA		NA	NA	NA	NA	Unknown	NA	Undefined sequences	NA	25940	0.551581
ERR1946880	ERR1946880	SAMEA4559618	PRJEB17615	SRA	HiSeq X Ten	2017-04-26	NA	Escherichia coli	Escherichia coli	Escherichia	NA		NA	NA	NA	NA	Unknown	NA	Undefined sequences	NA	25940	0.551581
ERR1946881	ERR1946881	SAMEA4559619	PRJEB17615	SRA	HiSeq X Ten	2017-04-26	NA	Escherichia coli	Escherichia coli	Escherichia	NA		NA	NA	NA	NA	Unknown	NA	Other plasmids	29	27938	0.552974
ERR1946883	ERR1946883	SAMEA4559621	PRJEB17615	SRA	HiSeq X Ten	2017-04-26	NA	Escherichia coli	Escherichia coli	Escherichia	NA		NA	NA	NA	NA	Unknown	NA	Swiss pEC-C-F-163_C	5	11331	0.500221
ERR1946884	ERR1946884	SAMEA4559622	PRJEB17615	SRA	HiSeq X Ten	2017-04-26	NA	Escherichia coli	Escherichia coli	Escherichia	NA		NA	NA	NA	NA	Unknown	NA	Swiss pEC-C-F-163_C	5	11331	0.500221
ERR1946885	ERR1946885	SAMEA4559623	PRJEB17615	SRA	HiSeq X Ten	2017-04-26	NA	Escherichia coli	Escherichia coli	Escherichia	NA		NA	NA	NA	NA	Unknown	NA	Swiss pEC-C-F-163_C	5	11331	0.500221
ERR1946886	ERR1946886	SAMEA4559624	PRJEB17615	SRA	HiSeq X Ten	2017-04-26	NA	Escherichia coli	Escherichia coli	Escherichia	NA		NA	NA	NA	NA	Unknown	NA	Swiss pEC-C-F-163_C	5	11331	0.500221
ERR1946887	ERR1946887	SAMEA4559625	PRJEB17615	SRA	HiSeq X Ten	2017-04-26	NA	Escherichia coli	Escherichia coli	Escherichia	NA		NA	NA	NA	NA	Unknown	NA	Swiss pEC-C-F-163_C	5	11331	0.500221
ERR1946889	ERR1946889	SAMEA4559627	PRJEB17615	SRA	HiSeq X Ten	2017-04-26	NA	Escherichia coli	Escherichia coli	Escherichia	NA		NA	NA	NA	NA	Unknown	NA	Undefined sequences	NA	5473	0.588891
ERR1946891	ERR1946891	SAMEA4559629	PRJEB17615	SRA	HiSeq X Ten	2017-04-26	NA	Escherichia coli	Escherichia coli	Escherichia	NA		NA	NA	NA	NA	Unknown	NA	Undefined sequences	NA	5473	0.588891
ERR1946892	ERR1946892	SAMEA4559630	PRJEB17615	SRA	HiSeq X Ten	2017-04-26	NA	Escherichia coli	Escherichia coli	Escherichia	NA		NA	NA	NA	NA	Unknown	NA	Undefined sequences	NA	5473	0.588891
ERR1946894	ERR1946894	SAMEA4559632	PRJEB17615	SRA	HiSeq X Ten	2017-04-26	NA	Escherichia coli	Escherichia coli	Escherichia	NA		NA	NA	NA	NA	Unknown	NA	Other plasmids	58	18731	0.576744
ERR1946895	ERR1946895	SAMEA4559633	PRJEB17615	SRA	HiSeq X Ten	2017-04-26	NA	Escherichia coli	Escherichia coli	Escherichia	NA		NA	NA	NA	NA	Unknown	NA	Thai pKP-M11	3	3320	0.625904
ERR1946896	ERR1946896	SAMEA4559634	PRJEB17615	SRA	HiSeq X Ten	2017-04-26	NA	Escherichia coli	Escherichia coli	Escherichia	NA		NA	NA	NA	NA	Unknown	NA	Other plasmids	58	18731	0.576744
ERR1946900	ERR1946900	SAMEA4559638	PRJEB17615	SRA	HiSeq X Ten	2017-04-26	NA	Escherichia coli	Escherichia coli	Escherichia	NA		NA	NA	NA	NA	Unknown	NA	Undefined sequences	NA	5596	0.574696
ERR1946901	ERR1946901	SAMEA4559639	PRJEB17615	SRA	HiSeq X Ten	2017-04-26	NA	Escherichia coli	Escherichia coli	Escherichia	NA		NA	NA	NA	NA	Unknown	NA	Peruvian pKP-NDM-1_isoform1	6	7441	0.453031
ERR1946904	ERR1946904	SAMEA4559642	PRJEB17615	SRA	HiSeq X Ten	2017-04-26	NA	Escherichia coli	Escherichia coli	Escherichia	NA		NA	NA	NA	NA	Unknown	NA	China pKP-YQ12450	1	7813	0.643031
ERR1946905	ERR1946905	SAMEA4559643	PRJEB17615	SRA	HiSeq X Ten	2017-04-26	NA	Escherichia coli	Escherichia coli	Escherichia	NA		NA	NA	NA	NA	Unknown	NA	China pKP-YQ12450	1	7813	0.643031
ERR1946906	ERR1946906	SAMEA4559644	PRJEB17615	SRA	HiSeq X Ten	2017-04-26	NA	Escherichia coli	Escherichia coli	Escherichia	NA		NA	NA	NA	NA	Unknown	NA	Swiss pEC-C-F-163_C	5	11331	0.500221
ERR1946907	ERR1946907	SAMEA4559645	PRJEB17615	SRA	HiSeq X Ten	2017-04-26	NA	Escherichia coli	Escherichia coli	Escherichia	NA		NA	NA	NA	NA	Unknown	NA	China pKP-YQ12450	1	9177	0.492754
ERR1946908	ERR1946908	SAMEA4559646	PRJEB17615	SRA	HiSeq X Ten	2017-04-26	NA	Escherichia coli	Escherichia coli	Escherichia	NA		NA	NA	NA	NA	Unknown	NA	Thai pKP-M11	3	3167	0.627092
ERR1946909	ERR1946909	SAMEA4559647	PRJEB17615	SRA	HiSeq X Ten	2017-04-26	NA	Escherichia coli	Escherichia coli	Escherichia	NA		NA	NA	NA	NA	Unknown	NA	Other plasmids	42	21867	0.561211
ERR1946910	ERR1946910	SAMEA4559648	PRJEB17615	SRA	HiSeq X Ten	2017-04-26	NA	Escherichia coli	Escherichia coli	Escherichia	NA		NA	NA	NA	NA	Unknown	NA	Swiss pEC-C-F-163_C	5	11331	0.500132
ERR1946911	ERR1946911	SAMEA4559649	PRJEB17615	SRA	HiSeq X Ten	2017-04-26	NA	Escherichia coli	Escherichia coli	Escherichia	NA		NA	NA	NA	NA	Unknown	NA	Indian pSE-GMI17-002_2	4	3842	0.632743
ERR1946912	ERR1946912	SAMEA4559650	PRJEB17615	SRA	HiSeq X Ten	2017-04-26	NA	Escherichia coli	Escherichia coli	Escherichia	NA		NA	NA	NA	NA	Unknown	NA	Swiss pEC-C-F-163_C	5	11331	0.500221
ERR1946913	ERR1946913	SAMEA4559651	PRJEB17615	SRA	HiSeq X Ten	2017-04-26	NA	Escherichia coli	Escherichia coli	Escherichia	NA		NA	NA	NA	NA	Unknown	NA	Swiss pEC-C-F-163_C	5	11331	0.500221
ERR1946914	ERR1946914	SAMEA4559652	PRJEB17615	SRA	HiSeq X Ten	2017-04-26	NA	Escherichia coli	Escherichia coli	Escherichia	NA		NA	NA	NA	NA	Unknown	NA	Swiss pEC-C-F-163_C	5	11331	0.500132
ERR1946916	ERR1946916	SAMEA4559654	PRJEB17615	SRA	HiSeq X Ten	2017-04-26	NA	Escherichia coli	Escherichia coli	Escherichia	NA		NA	NA	NA	NA	Unknown	NA	Indian pSE-GMI17-002_2	4	3843	0.632839
ERR1946917	ERR1946917	SAMEA4559655	PRJEB17615	SRA	HiSeq X Ten	2017-04-26	NA	Escherichia coli	Escherichia coli	Escherichia	NA		NA	NA	NA	NA	Unknown	NA	Undefined sequences	NA	13418	0.628484
ERR1946929	ERR1946929	SAMEA4559667	PRJEB17615	SRA	HiSeq X Ten	2017-04-26	NA	Escherichia coli	Escherichia coli	Escherichia	NA		NA	NA	NA	NA	Unknown	NA	Undefined sequences	NA	15533	0.494045
ERR1946930	ERR1946930	SAMEA4559668	PRJEB17615	SRA	HiSeq X Ten	2017-04-26	NA	Escherichia coli	Escherichia coli	Escherichia	NA		NA	NA	NA	NA	Unknown	NA	Undefined sequences	NA	15534	0.494078
ERR1946933	ERR1946933	SAMEA4559671	PRJEB17615	SRA	HiSeq X Ten	2017-04-26	NA	Escherichia coli	Escherichia coli	Escherichia	NA		NA	NA	NA	NA	Unknown	NA	China pKP-YQ12450	1	6903	0.599739
ERR1946934	ERR1946934	SAMEA4559672	PRJEB17615	SRA	HiSeq X Ten	2017-04-26	NA	Escherichia coli	Escherichia coli	Escherichia	NA		NA	NA	NA	NA	Unknown	NA	Undefined sequences	NA	5473	0.588891
ERR1946935	ERR1946935	SAMEA4559673	PRJEB17615	SRA	HiSeq X Ten	2017-04-26	NA	Escherichia coli	Escherichia coli	Escherichia	NA		NA	NA	NA	NA	Unknown	NA	Undefined sequences	NA	5473	0.588891
ERR1946936	ERR1946936	SAMEA4559674	PRJEB17615	SRA	HiSeq X Ten	2017-04-26	NA	Escherichia coli	Escherichia coli	Escherichia	NA		NA	NA	NA	NA	Unknown	NA	China pKP-YQ12450	1	9111	0.591154
ERR1946937	ERR1946937	SAMEA4559675	PRJEB17615	SRA	HiSeq X Ten	2017-04-26	NA	Escherichia coli	Escherichia coli	Escherichia	NA		NA	NA	NA	NA	Unknown	NA	Undefined sequences	NA	5473	0.588891
ERR1946938	ERR1946938	SAMEA4559676	PRJEB17615	SRA	HiSeq X Ten	2017-04-26	NA	Escherichia coli	Escherichia coli	Escherichia	NA		NA	NA	NA	NA	Unknown	NA	Undefined sequences	NA	5473	0.588891
ERR1946939	ERR1946939	SAMEA4559677	PRJEB17615	SRA	HiSeq X Ten	2017-04-26	NA	Escherichia coli	Escherichia coli	Escherichia	NA		NA	NA	NA	NA	Unknown	NA	China pKP-YQ12450	1	9177	0.492754
ERR1947013	ERR1947013	SAMEA25921168	PRJEB17615	SRA	HiSeq X Ten	2017-04-26	NA	Acinetobacter baumannii	Acinetobacter baumannii	Acinetobacter	NA		NA	NA	NA	NA	Unknown	NA	Other plasmids	51	35494	0.373697
ERR197629	ERR197629	SAMEA1569426	PRJEB2801	SRA	Illumina HiSeq 2000	2012-12-10	NA	Acinetobacter baumannii	Acinetobacter baumannii	Acinetobacter	NA		NA	NA	NA	NA	Unknown	NA	China pKP-YQ12450	1	7925	0.635584
ERR1989100	ERR1989100	SAMEA104090582	PRJEB20875	SRA	NextSeq 500	2018-07-04	NA	Acinetobacter baumannii	Acinetobacter baumannii	Acinetobacter	NA		NA	NA	NA	NA	Unknown	NA	Undefined sequences	NA	15644	0.401751
ERR2008054	ERR2008054	SAMEA104124532	PRJEB21292	SRA	Illumina MiSeq	2017-06-21	NA	Klebsiella pneumoniae	Klebsiella pneumoniae	Klebsiella	NA		Netherlands, Europe	52.1326	5.29127	Netherlands	Europe	NA	Undefined sequences	NA	12913	0.494386
ERR2008055	ERR2008055	SAMEA104124533	PRJEB21292	SRA	Illumina MiSeq	2017-06-21	NA	Klebsiella pneumoniae	Klebsiella pneumoniae	Klebsiella	NA		Netherlands, Europe	52.1326	5.29127	Netherlands	Europe	NA	Undefined sequences	NA	12913	0.494386
ERR2008056	ERR2008056	SAMEA104124534	PRJEB21292	SRA	Illumina MiSeq	2017-06-21	NA	Klebsiella pneumoniae	Klebsiella pneumoniae	Klebsiella	NA		Netherlands, Europe	52.1326	5.29127	Netherlands	Europe	NA	Undefined sequences	NA	12913	0.494386
ERR2008057	ERR2008057	SAMEA104124535	PRJEB21292	SRA	Illumina MiSeq	2017-06-21	NA	Klebsiella pneumoniae	Klebsiella pneumoniae	Klebsiella	NA		Netherlands, Europe	52.1326	5.29127	Netherlands	Europe	NA	Undefined sequences	NA	12913	0.494386
ERR2008058	ERR2008058	SAMEA104124536	PRJEB21292	SRA	Illumina MiSeq	2017-06-21	NA	Klebsiella pneumoniae	Klebsiella pneumoniae	Klebsiella	NA		Netherlands, Europe	52.1326	5.29127	Netherlands	Europe	NA	Undefined sequences	NA	12913	0.494386
ERR2008059	ERR2008059	SAMEA104124537	PRJEB21292	SRA	Illumina MiSeq	2017-06-21	NA	Klebsiella pneumoniae	Klebsiella pneumoniae	Klebsiella	NA		Netherlands, Europe	52.1326	5.29127	Netherlands	Europe	NA	Undefined sequences	NA	12913	0.494386
ERR2008060	ERR2008060	SAMEA104124538	PRJEB21292	SRA	Illumina MiSeq	2017-06-21	NA	Klebsiella pneumoniae	Klebsiella pneumoniae	Klebsiella	NA		Netherlands, Europe	52.1326	5.29127	Netherlands	Europe	NA	Undefined sequences	NA	12913	0.494386
ERR2008061	ERR2008061	SAMEA104124539	PRJEB21292	SRA	Illumina MiSeq	2017-06-21	NA	Escherichia coli	Escherichia coli	Escherichia	NA		Netherlands, Europe	52.1326	5.29127	Netherlands	Europe	IncC	IncC	12	88275	0.506066
ERR2008062	ERR2008062	SAMEA104124540	PRJEB21292	SRA	Illumina MiSeq	2017-06-21	NA	Klebsiella pneumoniae	Klebsiella pneumoniae	Klebsiella	NA		Netherlands, Europe	52.1326	5.29127	Netherlands	Europe	NA	Undefined sequences	NA	12913	0.494386
ERR2008063	ERR2008063	SAMEA104124541	PRJEB21292	SRA	Illumina MiSeq	2017-06-21	NA	Klebsiella pneumoniae	Klebsiella pneumoniae	Klebsiella	NA		Netherlands, Europe	52.1326	5.29127	Netherlands	Europe	NA	Undefined sequences	NA	12913	0.494386
ERR2008064	ERR2008064	SAMEA104124542	PRJEB21292	SRA	Illumina MiSeq	2017-06-21	NA	Klebsiella pneumoniae	Klebsiella pneumoniae	Klebsiella	NA		Netherlands, Europe	52.1326	5.29127	Netherlands	Europe	NA	Undefined sequences	NA	12913	0.494386
ERR2008065	ERR2008065	SAMEA104124543	PRJEB21292	SRA	Illumina MiSeq	2017-06-21	NA	Klebsiella pneumoniae	Klebsiella pneumoniae	Klebsiella	NA		Netherlands, Europe	52.1326	5.29127	Netherlands	Europe	NA	Undefined sequences	NA	12913	0.494386
ERR2008066	ERR2008066	SAMEA104124544	PRJEB21292	SRA	Illumina MiSeq	2017-06-21	NA	Klebsiella pneumoniae	Klebsiella pneumoniae	Klebsiella	NA		Netherlands, Europe	52.1326	5.29127	Netherlands	Europe	NA	Undefined sequences	NA	12913	0.494386
ERR2008067	ERR2008067	SAMEA104124545	PRJEB21292	SRA	Illumina MiSeq	2017-06-21	NA	Klebsiella pneumoniae	Klebsiella pneumoniae	Klebsiella	NA		Netherlands, Europe	52.1326	5.29127	Netherlands	Europe	NA	Undefined sequences	NA	12913	0.494386
ERR2008068	ERR2008068	SAMEA104124546	PRJEB21292	SRA	Illumina MiSeq	2017-06-21	NA	Klebsiella pneumoniae	Klebsiella pneumoniae	Klebsiella	NA		Netherlands, Europe	52.1326	5.29127	Netherlands	Europe	NA	Undefined sequences	NA	12913	0.494386
ERR2008069	ERR2008069	SAMEA104124547	PRJEB21292	SRA	Illumina MiSeq	2017-06-21	NA	Klebsiella pneumoniae	Klebsiella pneumoniae	Klebsiella	NA		Netherlands, Europe	52.1326	5.29127	Netherlands	Europe	NA	Undefined sequences	NA	12913	0.494386
ERR2008070	ERR2008070	SAMEA104124548	PRJEB21292	SRA	Illumina MiSeq	2017-06-21	NA	Escherichia coli	Escherichia coli	Escherichia	NA		Netherlands, Europe	52.1326	5.29127	Netherlands	Europe	IncC	IncC	17	176428	0.512832
ERR2008072	ERR2008072	SAMEA104124550	PRJEB21292	SRA	Illumina MiSeq	2017-06-21	NA	Escherichia coli	Escherichia coli	Escherichia	NA		Netherlands, Europe	52.1326	5.29127	Netherlands	Europe	IncC	IncC	17	176428	0.512832
ERR2008073	ERR2008073	SAMEA104124551	PRJEB21292	SRA	Illumina MiSeq	2017-06-21	NA	Klebsiella pneumoniae	Klebsiella pneumoniae	Klebsiella	NA		Netherlands, Europe	52.1326	5.29127	Netherlands	Europe	NA	Undefined sequences	NA	12913	0.494386
ERR2008074	ERR2008074	SAMEA104124552	PRJEB21292	SRA	Illumina MiSeq	2017-06-21	NA	Klebsiella pneumoniae	Klebsiella pneumoniae	Klebsiella	NA		Netherlands, Europe	52.1326	5.29127	Netherlands	Europe	NA	Undefined sequences	NA	12913	0.494386
ERR2008075	ERR2008075	SAMEA104124553	PRJEB21292	SRA	Illumina MiSeq	2017-06-21	NA	Escherichia coli	Escherichia coli	Escherichia	NA		Netherlands, Europe	52.1326	5.29127	Netherlands	Europe	IncC	IncC	17	177196	0.512935
ERR2008076	ERR2008076	SAMEA104124554	PRJEB21292	SRA	Illumina MiSeq	2017-06-21	NA	Escherichia coli	Escherichia coli	Escherichia	NA		Netherlands, Europe	52.1326	5.29127	Netherlands	Europe	NA	Undefined sequences	NA	12913	0.494386
ERR2008077	ERR2008077	SAMEA104124555	PRJEB21292	SRA	Illumina MiSeq	2017-06-21	NA	Klebsiella pneumoniae	Klebsiella pneumoniae	Klebsiella	NA		Netherlands, Europe	52.1326	5.29127	Netherlands	Europe	NA	Undefined sequences	NA	12913	0.494386
ERR2008078	ERR2008078	SAMEA104124556	PRJEB21292	SRA	Illumina MiSeq	2017-06-21	NA	Klebsiella pneumoniae	Klebsiella pneumoniae	Klebsiella	NA		Netherlands, Europe	52.1326	5.29127	Netherlands	Europe	NA	Undefined sequences	NA	12913	0.494386
ERR2008079	ERR2008079	SAMEA104124557	PRJEB21292	SRA	Illumina MiSeq	2017-06-21	NA	Escherichia coli	Escherichia coli	Escherichia	NA		Netherlands, Europe	52.1326	5.29127	Netherlands	Europe	IncC	IncC	12	86333	0.505902
ERR2008080	ERR2008080	SAMEA104124558	PRJEB21292	SRA	Illumina MiSeq	2017-06-21	NA	Klebsiella pneumoniae	Klebsiella pneumoniae	Klebsiella	NA		Netherlands, Europe	52.1326	5.29127	Netherlands	Europe	IncC	IncC	13	159405	0.509871
ERR2008081	ERR2008081	SAMEA104124559	PRJEB21292	SRA	Illumina MiSeq	2017-06-21	NA	Escherichia coli	Escherichia coli	Escherichia	NA		Netherlands, Europe	52.1326	5.29127	Netherlands	Europe	NA	Undefined sequences	NA	12913	0.494386
ERR2008082	ERR2008082	SAMEA104124560	PRJEB21292	SRA	Illumina MiSeq	2017-06-21	NA	Klebsiella pneumoniae	Klebsiella pneumoniae	Klebsiella	NA		Netherlands, Europe	52.1326	5.29127	Netherlands	Europe	NA	Undefined sequences	NA	12913	0.494386
ERR2008085	ERR2008085	SAMEA104124563	PRJEB21292	SRA	Illumina MiSeq	2017-06-21	NA	Klebsiella pneumoniae	Klebsiella pneumoniae	Klebsiella	NA		Netherlands, Europe	52.1326	5.29127	Netherlands	Europe	NA	Undefined sequences	NA	12913	0.494386
ERR2008087	ERR2008087	SAMEA104124565	PRJEB21292	SRA	Illumina MiSeq	2017-06-21	NA	Klebsiella pneumoniae	Klebsiella pneumoniae	Klebsiella	NA		Netherlands, Europe	52.1326	5.29127	Netherlands	Europe	NA	Undefined sequences	NA	12913	0.494386
ERR2008088	ERR2008088	SAMEA104124566	PRJEB21292	SRA	Illumina MiSeq	2017-06-21	NA	Klebsiella pneumoniae	Klebsiella pneumoniae	Klebsiella	NA		Netherlands, Europe	52.1326	5.29127	Netherlands	Europe	NA	Undefined sequences	NA	12913	0.494386
ERR2008089	ERR2008089	SAMEA104124567	PRJEB21292	SRA	Illumina MiSeq	2017-06-21	NA	Klebsiella pneumoniae	Klebsiella pneumoniae	Klebsiella	NA		Netherlands, Europe	52.1326	5.29127	Netherlands	Europe	NA	Undefined sequences	NA	12913	0.494386
ERR2008090	ERR2008090	SAMEA104124568	PRJEB21292	SRA	Illumina MiSeq	2017-06-21	NA	Klebsiella pneumoniae	Klebsiella pneumoniae	Klebsiella	NA		Netherlands, Europe	52.1326	5.29127	Netherlands	Europe	NA	Undefined sequences	NA	12913	0.494386
ERR2008091	ERR2008091	SAMEA104124569	PRJEB21292	SRA	Illumina MiSeq	2017-06-21	NA	Klebsiella pneumoniae	Klebsiella pneumoniae	Klebsiella	NA		Netherlands, Europe	52.1326	5.29127	Netherlands	Europe	NA	Undefined sequences	NA	12913	0.494386
ERR2008092	ERR2008092	SAMEA104124570	PRJEB21292	SRA	Illumina MiSeq	2017-06-21	NA	Klebsiella pneumoniae	Klebsiella pneumoniae	Klebsiella	NA		Netherlands, Europe	52.1326	5.29127	Netherlands	Europe	NA	Undefined sequences	NA	12913	0.494386
ERR2008093	ERR2008093	SAMEA104124571	PRJEB21292	SRA	Illumina MiSeq	2017-06-21	NA	Klebsiella pneumoniae	Klebsiella pneumoniae	Klebsiella	NA		Netherlands, Europe	52.1326	5.29127	Netherlands	Europe	NA	Undefined sequences	NA	12913	0.494386
ERR2008094	ERR2008094	SAMEA104124572	PRJEB21292	SRA	Illumina MiSeq	2017-06-21	NA	Klebsiella pneumoniae	Klebsiella pneumoniae	Klebsiella	NA		Netherlands, Europe	52.1326	5.29127	Netherlands	Europe	NA	Undefined sequences	NA	12913	0.494386
ERR2008095	ERR2008095	SAMEA104124573	PRJEB21292	SRA	Illumina MiSeq	2017-06-21	NA	Klebsiella pneumoniae	Klebsiella pneumoniae	Klebsiella	NA		Netherlands, Europe	52.1326	5.29127	Netherlands	Europe	NA	Undefined sequences	NA	12913	0.494386
ERR2008096	ERR2008096	SAMEA104124574	PRJEB21292	SRA	Illumina MiSeq	2017-06-21	NA	Klebsiella pneumoniae	Klebsiella pneumoniae	Klebsiella	NA		Netherlands, Europe	52.1326	5.29127	Netherlands	Europe	NA	Undefined sequences	NA	12913	0.494386
ERR2008097	ERR2008097	SAMEA104124575	PRJEB21292	SRA	Illumina MiSeq	2017-06-21	NA	Klebsiella pneumoniae	Klebsiella pneumoniae	Klebsiella	NA		Netherlands, Europe	52.1326	5.29127	Netherlands	Europe	IncC	IncC	12	103339	0.508908
ERR2106419	ERR2106419	SAMEA104228856	PRJEB19229	SRA	NextSeq 500	2017-08-30	2017.5	Klebsiella pneumoniae	Klebsiella pneumoniae	Klebsiella	NA	human	Ireland, Europe	53.1424	-7.69205	Ireland	Europe	NA	Undefined sequences	NA	12515	0.554774
ERR2109184	ERR2109184	SAMEA104233189	PRJEB19229	SRA	NextSeq 500	2017-09-03	2016.5	Klebsiella pneumoniae	Klebsiella pneumoniae	Klebsiella	NA	human	Ireland, Europe	53.1424	-7.69205	Ireland	Europe	NA	China pKP-YQ12450	1	8730	0.557617
ERR212740	ERR212740	SAMEA1572515	PRJEB3174	SRA	Illumina HiSeq 2000	2012-12-21	NA	Staphylococcus aureus	Staphylococcus aureus	Staphylococcus	NA		NA	NA	NA	NA	Unknown	NA	China pKP-YQ12450	1	6645	0.651467
ERR212741	ERR212741	SAMEA1572246	PRJEB3174	SRA	Illumina HiSeq 2000	2012-12-21	NA	Staphylococcus aureus	Staphylococcus aureus	Staphylococcus	NA		NA	NA	NA	NA	Unknown	NA	China pKP-YQ12450	1	6644	0.651415
ERR212742	ERR212742	SAMEA1572268	PRJEB3174	SRA	Illumina HiSeq 2000	2012-12-21	NA	Staphylococcus aureus	Staphylococcus aureus	Staphylococcus	NA		NA	NA	NA	NA	Unknown	NA	China pKP-YQ12450	1	6364	0.638278
ERR212931	ERR212931	SAMEA1572185	PRJEB3174	SRA	Illumina HiSeq 2000	2012-12-21	NA	Staphylococcus aureus	Staphylococcus aureus	Staphylococcus	NA		NA	NA	NA	NA	Unknown	NA	China pKP-YQ12450	1	6644	0.651415
ERR212932	ERR212932	SAMEA1572210	PRJEB3174	SRA	Illumina HiSeq 2000	2012-12-21	NA	Staphylococcus aureus	Staphylococcus aureus	Staphylococcus	NA		NA	NA	NA	NA	Unknown	NA	Thai pKP-M11	3	3268	0.650551
ERR2189829	ERR2189829	SAMEA104367709	PRJEB21132	SRA	Illumina MiSeq	2017-11-07	NA	Klebsiella pneumoniae	Klebsiella pneumoniae	Klebsiella	NA		Poland, Europe	51.9194	19.1451	Poland	Europe	NA	Undefined sequences	NA	12367	0.512574
ERR2189830	ERR2189830	SAMEA104367710	PRJEB21132	SRA	Illumina MiSeq	2017-11-07	NA	Klebsiella pneumoniae	Klebsiella pneumoniae	Klebsiella	NA		Poland, Europe	51.9194	19.1451	Poland	Europe	NA	Undefined sequences	NA	12367	0.512574
ERR2189839	ERR2189839	SAMEA104367719	PRJEB21132	SRA	Illumina MiSeq	2017-11-07	NA	Klebsiella pneumoniae	Klebsiella pneumoniae	Klebsiella	NA		Singapore, Asia	1.35208	103.82	Singapore	South East Asia	NA	Undefined sequences	NA	12367	0.511361
ERR2189840	ERR2189840	SAMEA104367720	PRJEB21132	SRA	Illumina MiSeq	2017-11-07	NA	Klebsiella pneumoniae	Klebsiella pneumoniae	Klebsiella	NA		Singapore, Asia	1.35208	103.82	Singapore	South East Asia	NA	Undefined sequences	NA	5503	0.557151
ERR2189847	ERR2189847	SAMEA104367728	PRJEB21132	SRA	Illumina HiSeq 2500	2017-11-07	NA	Klebsiella pneumoniae	Klebsiella pneumoniae	Klebsiella	NA		Singapore, Asia	1.35208	103.82	Singapore	South East Asia	NA	Other plasmids	32	18783	0.498909
ERR2189848	ERR2189848	SAMEA104367729	PRJEB21132	SRA	Illumina HiSeq 2500	2017-11-07	NA	Klebsiella pneumoniae	Klebsiella pneumoniae	Klebsiella	NA		Singapore, Asia	1.35208	103.82	Singapore	South East Asia	NA	Undefined sequences	NA	12366	0.511321
ERR2189902	ERR2189902	SAMEA104367786	PRJEB21132	SRA	Illumina MiSeq	2017-11-07	NA	Klebsiella pneumoniae	Klebsiella pneumoniae	Klebsiella	NA		USA, North America	37.0902	-95.7129	USA	North America	NA	Undefined sequences	NA	12367	0.511361
ERR2189903	ERR2189903	SAMEA104367787	PRJEB21132	SRA	Illumina MiSeq	2017-11-07	NA	Klebsiella pneumoniae	Klebsiella pneumoniae	Klebsiella	NA		USA, North America	37.0902	-95.7129	USA	North America	NA	Undefined sequences	NA	12367	0.511361
ERR2189915	ERR2189915	SAMEA104367799	PRJEB21132	SRA	Illumina MiSeq	2017-11-07	NA	Klebsiella pneumoniae	Klebsiella pneumoniae	Klebsiella	NA		USA, North America	37.0902	-95.7129	USA	North America	NA	Other plasmids	76	11569	0.499092
ERR2189926	ERR2189926	SAMEA104367811	PRJEB21132	SRA	Illumina MiSeq	2017-11-07	NA	Klebsiella pneumoniae	Klebsiella pneumoniae	Klebsiella	NA		USA, North America	37.0902	-95.7129	USA	North America	NA	Other plasmids	32	18783	0.499122
ERR2189927	ERR2189927	SAMEA104367812	PRJEB21132	SRA	Illumina MiSeq	2017-11-07	NA	Klebsiella pneumoniae	Klebsiella pneumoniae	Klebsiella	NA		USA, North America	37.0902	-95.7129	USA	North America	NA	Other plasmids	32	18783	0.498589
ERR2189938	ERR2189938	SAMEA104367824	PRJEB21132	SRA	NextSeq 500	2017-11-07	NA	Klebsiella pneumoniae	Klebsiella pneumoniae	Klebsiella	NA		Australia, Oceania	25.2744	133.775	Oceania	Oceania	NA	Undefined sequences	NA	12366	0.511402
ERR2189939	ERR2189939	SAMEA104367825	PRJEB21132	SRA	NextSeq 500	2017-11-07	NA	Klebsiella pneumoniae	Klebsiella pneumoniae	Klebsiella	NA		Australia, Oceania	25.2744	133.775	Oceania	Oceania	NA	Undefined sequences	NA	12366	0.512292
ERR2189950	ERR2189950	SAMEA104367836	PRJEB21132	SRA	NextSeq 500	2017-11-07	NA	Klebsiella pneumoniae	Klebsiella pneumoniae	Klebsiella	NA		Australia, Oceania	25.2744	133.775	Oceania	Oceania	NA	Undefined sequences	NA	12367	0.511361
ERR2189951	ERR2189951	SAMEA104367837	PRJEB21132	SRA	NextSeq 500	2017-11-07	NA	Klebsiella pneumoniae	Klebsiella pneumoniae	Klebsiella	NA		Australia, Oceania	25.2744	133.775	Oceania	Oceania	NA	Undefined sequences	NA	12366	0.512939
ERR2189962	ERR2189962	SAMEA104367849	PRJEB21132	SRA	NextSeq 500	2017-11-07	NA	Klebsiella pneumoniae	Klebsiella pneumoniae	Klebsiella	NA		Australia, Oceania	25.2744	133.775	Oceania	Oceania	NA	Undefined sequences	NA	18172	0.498514
ERR2189963	ERR2189963	SAMEA104367850	PRJEB21132	SRA	NextSeq 500	2017-11-07	NA	Klebsiella pneumoniae	Klebsiella pneumoniae	Klebsiella	NA		Australia, Oceania	25.2744	133.775	Oceania	Oceania	NA	Undefined sequences	NA	12366	0.512454
ERR2189974	ERR2189974	SAMEA104367862	PRJEB21132	SRA	Illumina MiSeq	2017-11-07	NA	Klebsiella pneumoniae	Klebsiella pneumoniae	Klebsiella	NA		Austria, Europe	47.5162	14.5501	Austria	Europe	NA	Undefined sequences	NA	12366	0.511321
ERR2189975	ERR2189975	SAMEA104367863	PRJEB21132	SRA	Illumina MiSeq	2017-11-07	NA	Klebsiella pneumoniae	Klebsiella pneumoniae	Klebsiella	NA		Austria, Europe	47.5162	14.5501	Austria	Europe	NA	Undefined sequences	NA	5564	0.555536
ERR2189986	ERR2189986	SAMEA104367874	PRJEB21132	SRA	Illumina MiSeq	2017-11-07	NA	Klebsiella pneumoniae	Klebsiella pneumoniae	Klebsiella	NA		Belgium, Europe	50.5039	4.46994	Belgium	Europe	NA	Undefined sequences	NA	12367	0.511442
ERR2189987	ERR2189987	SAMEA104367876	PRJEB21132	SRA	Illumina MiSeq	2017-11-07	NA	Klebsiella pneumoniae	Klebsiella pneumoniae	Klebsiella	NA		Belgium, Europe	50.5039	4.46994	Belgium	Europe	NA	Undefined sequences	NA	12367	0.512574
ERR2190004	ERR2190004	SAMEA104367894	PRJEB21132	SRA	Illumina MiSeq	2017-11-07	NA	Klebsiella pneumoniae	Klebsiella pneumoniae	Klebsiella	NA		Canada, North America	56.1304	-106.347	Canada	North America	NA	Undefined sequences	NA	12366	0.511321
ERR2190005	ERR2190005	SAMEA104367895	PRJEB21132	SRA	Illumina MiSeq	2017-11-07	NA	Klebsiella pneumoniae	Klebsiella pneumoniae	Klebsiella	NA		Canada, North America	56.1304	-106.347	Canada	North America	NA	Undefined sequences	NA	12367	0.512736
ERR2190016	ERR2190016	SAMEA104367906	PRJEB21132	SRA	Illumina MiSeq	2017-11-07	NA	Klebsiella pneumoniae	Klebsiella pneumoniae	Klebsiella	NA		Canada, North America	56.1304	-106.347	Canada	North America	NA	Undefined sequences	NA	12367	0.511361
ERR2190017	ERR2190017	SAMEA104367907	PRJEB21132	SRA	Illumina MiSeq	2017-11-07	NA	Klebsiella pneumoniae	Klebsiella pneumoniae	Klebsiella	NA		Canada, North America	56.1304	-106.347	Canada	North America	NA	Undefined sequences	NA	12367	0.511361
ERR2190026	ERR2190026	SAMEA104367917	PRJEB21132	SRA	Illumina MiSeq	2017-11-07	NA	Klebsiella pneumoniae	Klebsiella pneumoniae	Klebsiella	NA		Denmark, Europe	56.2639	9.50178	Denmark	Europe	NA	Other plasmids	32	18847	0.49801
ERR2190046	ERR2190046	SAMEA104367938	PRJEB21132	SRA	Illumina MiSeq	2017-11-07	NA	Klebsiella pneumoniae	Klebsiella pneumoniae	Klebsiella	NA		Denmark, Europe	56.2639	9.50178	Denmark	Europe	NA	Undefined sequences	NA	12367	0.512736
ERR2190047	ERR2190047	SAMEA104367939	PRJEB21132	SRA	Illumina MiSeq	2017-11-07	NA	Klebsiella pneumoniae	Klebsiella pneumoniae	Klebsiella	NA		Denmark, Europe	56.2639	9.50178	Denmark	Europe	NA	Undefined sequences	NA	12367	0.512574
ERR2190058	ERR2190058	SAMEA104367951	PRJEB21132	SRA	Illumina MiSeq	2017-11-07	NA	Klebsiella pneumoniae	Klebsiella pneumoniae	Klebsiella	NA		Finland, Europe	61.9241	25.7482	Finland	Europe	NA	Undefined sequences	NA	12367	0.511118
ERR2190059	ERR2190059	SAMEA104367952	PRJEB21132	SRA	Illumina MiSeq	2017-11-07	NA	Klebsiella pneumoniae	Klebsiella pneumoniae	Klebsiella	NA		Finland, Europe	61.9241	25.7482	Finland	Europe	NA	Undefined sequences	NA	12366	0.512858
ERR2190070	ERR2190070	SAMEA104367964	PRJEB21132	SRA	NextSeq 500	2017-11-07	NA	Klebsiella pneumoniae	Klebsiella pneumoniae	Klebsiella	NA		France, Europe	46.2276	2.21375	France	Europe	NA	Undefined sequences	NA	18172	0.498514
ERR2190071	ERR2190071	SAMEA104367965	PRJEB21132	SRA	NextSeq 500	2017-11-07	NA	Klebsiella pneumoniae	Klebsiella pneumoniae	Klebsiella	NA		France, Europe	46.2276	2.21375	France	Europe	NA	Undefined sequences	NA	12367	0.511603
ERR2190083	ERR2190083	SAMEA104367977	PRJEB21132	SRA	Illumina MiSeq	2017-11-07	NA	Klebsiella pneumoniae	Klebsiella pneumoniae	Klebsiella	NA		Germany, Europe	51.1657	10.4515	Germany	Europe	NA	Undefined sequences	NA	12367	0.512736
ERR2190106	ERR2190106	SAMEA104368002	PRJEB21132	SRA	Illumina MiSeq	2017-11-07	NA	Klebsiella pneumoniae	Klebsiella pneumoniae	Klebsiella	NA		Germany, Europe	51.1657	10.4515	Germany	Europe	NA	Undefined sequences	NA	12367	0.511361
ERR2190107	ERR2190107	SAMEA104368003	PRJEB21132	SRA	Illumina MiSeq	2017-11-07	NA	Klebsiella pneumoniae	Klebsiella pneumoniae	Klebsiella	NA		Germany, Europe	51.1657	10.4515	Germany	Europe	NA	Undefined sequences	NA	12367	0.512816
ERR2190114	ERR2190114	SAMEA104368010	PRJEB21132	SRA	NextSeq 500	2017-11-07	NA	Klebsiella pneumoniae	Klebsiella pneumoniae	Klebsiella	NA		Hong Kong, Asia	22.3193	114.169	Hong Kong	East Asia	NA	Undefined sequences	NA	12367	0.511361
ERR2190115	ERR2190115	SAMEA104368011	PRJEB21132	SRA	NextSeq 500	2017-11-07	NA	Klebsiella pneumoniae	Klebsiella pneumoniae	Klebsiella	NA		Hong Kong, Asia	22.3193	114.169	Hong Kong	East Asia	NA	Undefined sequences	NA	12579	0.511408
ERR2190126	ERR2190126	SAMEA104368023	PRJEB21132	SRA	Illumina MiSeq	2017-11-07	NA	Klebsiella pneumoniae	Klebsiella pneumoniae	Klebsiella	NA		Italy, Europe	41.8719	12.5674	Italy	Europe	NA	Undefined sequences	NA	12367	0.511442
ERR2190127	ERR2190127	SAMEA104368024	PRJEB21132	SRA	Illumina MiSeq	2017-11-07	NA	Klebsiella pneumoniae	Klebsiella pneumoniae	Klebsiella	NA		Italy, Europe	41.8719	12.5674	Italy	Europe	NA	Undefined sequences	NA	12367	0.512816
ERR2190138	ERR2190138	SAMEA104368035	PRJEB21132	SRA	Illumina MiSeq	2017-11-07	NA	Klebsiella pneumoniae	Klebsiella pneumoniae	Klebsiella	NA		Italy, Europe	41.8719	12.5674	Italy	Europe	NA	Undefined sequences	NA	12367	0.511199
ERR2190139	ERR2190139	SAMEA104368036	PRJEB21132	SRA	Illumina MiSeq	2017-11-07	NA	Klebsiella pneumoniae	Klebsiella pneumoniae	Klebsiella	NA		Italy, Europe	41.8719	12.5674	Italy	Europe	NA	Undefined sequences	NA	12367	0.512736
ERR2190158	ERR2190158	SAMEA104368057	PRJEB21132	SRA	Illumina MiSeq	2017-11-07	NA	Klebsiella pneumoniae	Klebsiella pneumoniae	Klebsiella	NA		Italy, Europe	41.8719	12.5674	Italy	Europe	NA	Undefined sequences	NA	12367	0.511361
ERR2190159	ERR2190159	SAMEA104368058	PRJEB21132	SRA	Illumina MiSeq	2017-11-07	NA	Klebsiella pneumoniae	Klebsiella pneumoniae	Klebsiella	NA		Italy, Europe	41.8719	12.5674	Italy	Europe	NA	Undefined sequences	NA	12367	0.512493
ERR2190166	ERR2190166	SAMEA104368065	PRJEB21132	SRA	Illumina HiSeq 2000	2017-11-07	NA	Klebsiella pneumoniae	Klebsiella pneumoniae	Klebsiella	NA		Italy, Europe	41.8719	12.5674	Italy	Europe	NA	Undefined sequences	NA	18172	0.499009
ERR2190167	ERR2190167	SAMEA104368066	PRJEB21132	SRA	Illumina HiSeq 2000	2017-11-07	NA	Klebsiella pneumoniae	Klebsiella pneumoniae	Klebsiella	NA		Italy, Europe	41.8719	12.5674	Italy	Europe	NA	Undefined sequences	NA	12366	0.511564
ERR2190178	ERR2190178	SAMEA104368078	PRJEB21132	SRA	NextSeq 500	2017-11-07	NA	Klebsiella pneumoniae	Klebsiella pneumoniae	Klebsiella	NA		Italy, Europe	41.8719	12.5674	Italy	Europe	NA	Undefined sequences	NA	12366	0.511321
ERR2190204	ERR2190204	SAMEA104368105	PRJEB21132	SRA	Illumina MiSeq	2017-11-07	NA	Klebsiella pneumoniae	Klebsiella pneumoniae	Klebsiella	NA		Luxembourg, Europe	49.8153	6.12958	Luxembourg	Europe	NA	Undefined sequences	NA	12366	0.512534
ERR2190205	ERR2190205	SAMEA104368106	PRJEB21132	SRA	Illumina MiSeq	2017-11-07	NA	Klebsiella pneumoniae	Klebsiella pneumoniae	Klebsiella	NA		Luxembourg, Europe	49.8153	6.12958	Luxembourg	Europe	NA	Undefined sequences	NA	12367	0.512736
ERR2190212	ERR2190212	SAMEA104368113	PRJEB21132	SRA	Illumina MiSeq	2017-11-07	NA	Klebsiella pneumoniae	Klebsiella pneumoniae	Klebsiella	NA		Mexico, North America	23.6345	-102.553	Mexico	Central & South America	NA	Undefined sequences	NA	12366	0.51124
ERR2190213	ERR2190213	SAMEA104368114	PRJEB21132	SRA	Illumina MiSeq	2017-11-07	NA	Klebsiella pneumoniae	Klebsiella pneumoniae	Klebsiella	NA		Mexico, North America	23.6345	-102.553	Mexico	Central & South America	NA	Undefined sequences	NA	5514	0.556765
ERR2190223	ERR2190223	SAMEA104368125	PRJEB21132	SRA	Illumina MiSeq	2017-11-07	NA	Klebsiella pneumoniae	Klebsiella pneumoniae	Klebsiella	NA		Netherlands, Europe	52.1326	5.29127	Netherlands	Europe	NA	Undefined sequences	NA	12367	0.511361
ERR2190224	ERR2190224	SAMEA104368126	PRJEB21132	SRA	Illumina MiSeq	2017-11-07	NA	Klebsiella pneumoniae	Klebsiella pneumoniae	Klebsiella	NA		Netherlands, Europe	52.1326	5.29127	Netherlands	Europe	NA	Undefined sequences	NA	12367	0.512574
ERR2190235	ERR2190235	SAMEA104368179	PRJEB21132	SRA	Ion Torrent PGM	2017-11-07	NA	Klebsiella pneumoniae	Klebsiella pneumoniae	Klebsiella	NA		Portugal, Europe	39.3999	-8.22445	Portugal	Europe	NA	Other plasmids	32	18844	0.497824
ERR2190245	ERR2190245	SAMEA104368189	PRJEB21132	SRA	Ion S5	2017-11-07	NA	Klebsiella pneumoniae	Klebsiella pneumoniae	Klebsiella	NA		Sweden, Europe	60.1282	18.6435	Sweden	Europe	NA	Undefined sequences	NA	12366	0.511321
ERR2190246	ERR2190246	SAMEA104368190	PRJEB21132	SRA	Ion S5	2017-11-07	NA	Klebsiella pneumoniae	Klebsiella pneumoniae	Klebsiella	NA		Sweden, Europe	60.1282	18.6435	Sweden	Europe	NA	Undefined sequences	NA	12366	0.512939
ERR2237939	ERR2237939	SAMEA104457964	PRJEB21277	SRA	Illumina HiSeq 2500	2018-01-10	NA	Enterobacter hormaechei	Enterobacter hormaechei	Enterobacter	NA		NA	NA	NA	NA	Unknown	NA	Undefined sequences	NA	5288	0.550303
ERR2237951	ERR2237951	SAMEA104457976	PRJEB21277	SRA	Illumina HiSeq 2500	2018-01-10	NA	Klebsiella pneumoniae	Klebsiella pneumoniae	Klebsiella	NA		NA	NA	NA	NA	Unknown	NA	Undefined sequences	NA	12949	0.511314
ERR2237960	ERR2237960	SAMEA104457985	PRJEB21277	SRA	Illumina HiSeq 2500	2018-01-10	NA	Citrobacter freundii	Citrobacter freundii	Citrobacter	NA		NA	NA	NA	NA	Unknown	NA	Undefined sequences	NA	15788	0.480492
ERR2237992	ERR2237992	SAMEA104458017	PRJEB21277	SRA	Illumina HiSeq 2500	2018-01-10	NA	Acinetobacter baumannii	Acinetobacter baumannii	Acinetobacter	NA		NA	NA	NA	NA	Unknown	NA	China pKP-YQ12450	1	7812	0.639785
ERR2238002	ERR2238002	SAMEA104458027	PRJEB21277	SRA	Illumina HiSeq 2500	2018-01-10	NA	Escherichia coli	Escherichia coli	Escherichia	NA		NA	NA	NA	NA	Unknown	IncC	IncC	12	92283	0.520627
ERR2238045	ERR2238045	SAMEA104458070	PRJEB21277	SRA	Illumina HiSeq 2500	2018-01-10	NA	Citrobacter freundii	Citrobacter freundii	Citrobacter	NA		NA	NA	NA	NA	Unknown	IncC	IncC	13	119787	0.516191
ERR2238079	ERR2238079	SAMEA104458104	PRJEB21277	SRA	Illumina HiSeq 2500	2018-01-10	NA	Escherichia coli	Escherichia coli	Escherichia	NA		NA	NA	NA	NA	Unknown	NA	IncFII/FI	130	71193	0.554774
ERR2397259	ERR2397259	SAMEA38614918	PRJEB17615	SRA	HiSeq X Ten	2018-03-14	NA	Pseudomonas aeruginosa	Pseudomonas aeruginosa	Pseudomonas	NA		NA	NA	NA	NA	Unknown	NA	Undefined sequences	NA	126887	0.617108
ERR2497241	ERR2497241	SAMEA69633418	PRJEB19322	SRA	HiSeq X Ten	2018-04-08	NA	Klebsiella pneumoniae	Klebsiella pneumoniae	Klebsiella	NA		NA	NA	NA	NA	Unknown	NA	Indian pSE-GMI17-002_2	4	4008	0.48478
ERR2497332	ERR2497332	SAMEA69716668	PRJEB19322	SRA	HiSeq X Ten	2018-04-08	NA	Acinetobacter baumannii	Acinetobacter baumannii	Acinetobacter	NA		NA	NA	NA	NA	Unknown	NA	China pKP-YQ12450	1	7925	0.635457
ERR2497336	ERR2497336	SAMEA69719668	PRJEB19322	SRA	HiSeq X Ten	2018-04-08	NA	Acinetobacter baumannii	Acinetobacter baumannii	Acinetobacter	NA		NA	NA	NA	NA	Unknown	NA	Undefined sequences	NA	30047	0.453123
ERR2525449	ERR2525449	SAMEA103910487	PRJEB19288	SRA	HiSeq X Ten	2018-04-18	NA	uncultured bacterium	uncultured bacterium	uncultured	NA		NA	NA	NA	NA	Unknown	NA	Swiss pEC-C-F-163_C	5	10842	0.532097
ERR2525450	ERR2525450	SAMEA103910488	PRJEB19288	SRA	HiSeq X Ten	2018-04-18	NA	uncultured bacterium	uncultured bacterium	uncultured	NA		NA	NA	NA	NA	Unknown	NA	Swiss pEC-C-F-163_C	5	10842	0.532097
ERR2525451	ERR2525451	SAMEA103910489	PRJEB19288	SRA	HiSeq X Ten	2018-04-18	NA	uncultured bacterium	uncultured bacterium	uncultured			NA	NA	NA	NA	Unknown	NA	Swiss pEC-C-F-163_C	5	10842	0.532097
ERR2525452	ERR2525452	SAMEA103910490	PRJEB19288	SRA	HiSeq X Ten	2018-04-18	NA	uncultured bacterium	uncultured bacterium	uncultured			NA	NA	NA	NA	Unknown	NA	Swiss pEC-C-F-163_C	5	10842	0.532097
ERR2525454	ERR2525454	SAMEA103910492	PRJEB19288	SRA	HiSeq X Ten	2018-04-18	NA	uncultured bacterium	uncultured bacterium	uncultured			NA	NA	NA	NA	Unknown	NA	Swiss pEC-C-F-163_C	5	10842	0.532097
ERR2525456	ERR2525456	SAMEA103910494	PRJEB19288	SRA	HiSeq X Ten	2018-04-18	NA	uncultured bacterium	uncultured bacterium	uncultured			NA	NA	NA	NA	Unknown	NA	Swiss pEC-C-F-163_C	5	10842	0.532097
ERR2525457	ERR2525457	SAMEA103910495	PRJEB19288	SRA	HiSeq X Ten	2018-04-18	NA	uncultured bacterium	uncultured bacterium	uncultured			NA	NA	NA	NA	Unknown	NA	Swiss pEC-C-F-163_C	5	10842	0.532097
ERR2525458	ERR2525458	SAMEA103910496	PRJEB19288	SRA	HiSeq X Ten	2018-04-18	NA	uncultured bacterium	uncultured bacterium	uncultured			NA	NA	NA	NA	Unknown	NA	Indian pSE-GMI17-002_2	4	4490	0.57216
ERR2525459	ERR2525459	SAMEA103910497	PRJEB19288	SRA	HiSeq X Ten	2018-04-18	NA	uncultured bacterium	uncultured bacterium	uncultured			NA	NA	NA	NA	Unknown	NA	Swiss pEC-C-F-163_C	5	10842	0.532097
ERR2538539	ERR2538539	SAMEA1062071	PRJEB25898	SRA	NextSeq 500	2018-07-03	2016.5	Escherichia coli	Escherichia coli	Escherichia		Human\, Food	Cambodia, Asia	12.5657	104.991	Cambodia	South East Asia	NA	Peruvian pKP-NDM-1_isoform1	6	6844	0.575102
ERR2561373	ERR2561373	SAMEA4644035	PRJEB26591	SRA	Illumina MiSeq	2019-01-24	2013.91	Klebsiella pneumoniae	Klebsiella pneumoniae	Klebsiella		blood	Nepal, Asia	28.3949	84.124	Nepal	South Asia	NA	Peruvian pKP-NDM-1_isoform1	6	5945	0.642389
ERR257605	ERR257605	SAMEA1712977	PRJEB1271	SRA	Illumina HiSeq 2000	2013-04-19	NA	Klebsiella pneumoniae	Klebsiella pneumoniae	Klebsiella			NA	NA	NA	NA	Unknown	NA	Undefined sequences	NA	6083	0.547263
ERR257653	ERR257653	SAMEA1713091	PRJEB1271	SRA	Illumina HiSeq 2000	2013-04-19	NA	Klebsiella pneumoniae	Klebsiella pneumoniae	Klebsiella		not available	United Kingdom	55.3781	-3.43597	UK	Europe	NA	Undefined sequences	NA	6083	0.547263
ERR257692	ERR257692	SAMEA1713107	PRJEB1271	SRA	Illumina HiSeq 2000	2013-04-19	NA	Klebsiella pneumoniae	Klebsiella pneumoniae	Klebsiella			NA	NA	NA	NA	Unknown	NA	Undefined sequences	NA	6083	0.547263
ERR2586409	ERR2586409	SAMEA4668454	PRJEB26814	SRA	Illumina MiSeq	2018-07-03	2011.27	Klebsiella pneumoniae	Klebsiella pneumoniae	Klebsiella		blood	Viet Nam, Asia	14.0583	108.277	Vietnam	South East Asia	NA	IncX3	8	47897	0.492787
ERR2652785	ERR2652785	SAMEA4743996	PRJEB27363	SRA	Illumina HiSeq 2500	2018-07-04	NA	Escherichia coli	Escherichia coli	Escherichia			NA	NA	NA	NA	Unknown	NA	Undefined sequences	NA	5480	0.579197
ERR2652786	ERR2652786	SAMEA4743997	PRJEB27363	SRA	Illumina HiSeq 2500	2018-07-04	NA	Escherichia coli	Escherichia coli	Escherichia			NA	NA	NA	NA	Unknown	NA	Undefined sequences	NA	5596	0.574696
ERR2652787	ERR2652787	SAMEA4743998	PRJEB27363	SRA	Illumina HiSeq 2500	2018-07-04	NA	Escherichia coli	Escherichia coli	Escherichia			NA	NA	NA	NA	Unknown	NA	Undefined sequences	NA	5596	0.574696
ERR2672815	ERR2672815	SAMEA4509452	PRJEB14854	SRA	Illumina MiSeq	2018-07-04	NA	Klebsiella pneumoniae	Klebsiella pneumoniae	Klebsiella			NA	NA	NA	NA	Unknown	NA	China pKP-YQ12450	1	7925	0.635331
ERR2672816	ERR2672816	SAMEA4509453	PRJEB14854	SRA	Illumina MiSeq	2018-07-04	NA	Klebsiella pneumoniae	Klebsiella pneumoniae	Klebsiella			NA	NA	NA	NA	Unknown	NA	China pKP-YQ12450	1	8023	0.632432
ERR2672817	ERR2672817	SAMEA4509454	PRJEB14854	SRA	Illumina MiSeq	2018-07-04	NA	Klebsiella pneumoniae	Klebsiella pneumoniae	Klebsiella			NA	NA	NA	NA	Unknown	NA	China pKP-YQ12450	1	7812	0.639529
ERR2672818	ERR2672818	SAMEA4509455	PRJEB14854	SRA	Illumina MiSeq	2018-07-04	NA	Klebsiella pneumoniae	Klebsiella pneumoniae	Klebsiella			NA	NA	NA	NA	Unknown	NA	China pKP-YQ12450	1	7812	0.639529
ERR2672819	ERR2672819	SAMEA4509456	PRJEB14854	SRA	Illumina MiSeq	2018-07-04	NA	Klebsiella pneumoniae	Klebsiella pneumoniae	Klebsiella			NA	NA	NA	NA	Unknown	NA	China pKP-YQ12450	1	7925	0.635331
ERR2672820	ERR2672820	SAMEA4509458	PRJEB14854	SRA	Illumina MiSeq	2018-07-04	NA	Klebsiella pneumoniae	Klebsiella pneumoniae	Klebsiella			NA	NA	NA	NA	Unknown	NA	China pKP-YQ12450	1	8023	0.632432
ERR2672821	ERR2672821	SAMEA4509459	PRJEB14854	SRA	Illumina MiSeq	2018-07-04	NA	Klebsiella pneumoniae	Klebsiella pneumoniae	Klebsiella			NA	NA	NA	NA	Unknown	NA	China pKP-YQ12450	1	7925	0.635331
ERR2681448	ERR2681448	SAMEA27173668	PRJEB14854	SRA	Illumina MiSeq	2018-07-04	NA	Klebsiella pneumoniae	Klebsiella pneumoniae	Klebsiella			NA	NA	NA	NA	Unknown	NA	China pKP-YQ12450	1	8023	0.632432
ERR2681450	ERR2681450	SAMEA27175168	PRJEB14854	SRA	Illumina MiSeq	2018-07-04	NA	Klebsiella pneumoniae	Klebsiella pneumoniae	Klebsiella			NA	NA	NA	NA	Unknown	NA	China pKP-YQ12450	1	7925	0.635331
ERR2681451	ERR2681451	SAMEA72153418	PRJEB14854	SRA	Illumina MiSeq	2018-07-04	NA	Klebsiella pneumoniae	Klebsiella pneumoniae	Klebsiella			NA	NA	NA	NA	Unknown	NA	China pKP-YQ12450	1	7925	0.635331
ERR2681453	ERR2681453	SAMEA72154918	PRJEB14854	SRA	Illumina MiSeq	2018-07-04	NA	Klebsiella pneumoniae	Klebsiella pneumoniae	Klebsiella			NA	NA	NA	NA	Unknown	NA	China pKP-YQ12450	1	8023	0.632432
ERR2681454	ERR2681454	SAMEA72155668	PRJEB14854	SRA	Illumina MiSeq	2018-07-04	NA	Klebsiella pneumoniae	Klebsiella pneumoniae	Klebsiella			NA	NA	NA	NA	Unknown	NA	China pKP-YQ12450	1	8023	0.632432
ERR2681455	ERR2681455	SAMEA72156418	PRJEB14854	SRA	Illumina MiSeq	2018-07-04	NA	Klebsiella pneumoniae	Klebsiella pneumoniae	Klebsiella			NA	NA	NA	NA	Unknown	NA	China pKP-YQ12450	1	7812	0.639529
ERR2681456	ERR2681456	SAMEA72157168	PRJEB14854	SRA	Illumina MiSeq	2018-07-04	NA	Klebsiella pneumoniae	Klebsiella pneumoniae	Klebsiella			NA	NA	NA	NA	Unknown	NA	China pKP-YQ12450	1	7925	0.635331
ERR2681457	ERR2681457	SAMEA72157918	PRJEB14854	SRA	Illumina MiSeq	2018-07-04	NA	Klebsiella pneumoniae	Klebsiella pneumoniae	Klebsiella			NA	NA	NA	NA	Unknown	NA	China pKP-YQ12450	1	7925	0.635331
ERR2681458	ERR2681458	SAMEA72158668	PRJEB14854	SRA	Illumina MiSeq	2018-07-04	NA	Enterobacter cloacae	Enterobacter cloacae	Enterobacter			NA	NA	NA	NA	Unknown	NA	Swiss pEC-C-F-163_C	5	9673	0.566732
ERR2681459	ERR2681459	SAMEA72159418	PRJEB14854	SRA	Illumina MiSeq	2018-07-04	NA	Enterobacter cloacae	Enterobacter cloacae	Enterobacter			NA	NA	NA	NA	Unknown	IncFII	IncFII/FI	21	77947	0.517711
ERR2681462	ERR2681462	SAMEA72161668	PRJEB14854	SRA	Illumina MiSeq	2018-07-04	NA	Klebsiella pneumoniae	Klebsiella pneumoniae	Klebsiella			NA	NA	NA	NA	Unknown	IncFII	IncFII/FI	21	81832	0.525736
ERR2693420	ERR2693420	SAMEA104076926	PRJEB20809	SRA	HiSeq X Ten	2018-07-12	NA	Klebsiella pneumoniae	Klebsiella pneumoniae	Klebsiella			NA	NA	NA	NA	Unknown	NA	China pKP-YQ12450	1	8023	0.632432
ERR2693421	ERR2693421	SAMEA104076927	PRJEB20809	SRA	HiSeq X Ten	2018-07-12	NA	Klebsiella pneumoniae	Klebsiella pneumoniae	Klebsiella			NA	NA	NA	NA	Unknown	NA	China pKP-YQ12450	1	7925	0.635331
ERR2693422	ERR2693422	SAMEA104076928	PRJEB20809	SRA	HiSeq X Ten	2018-07-12	NA	Klebsiella pneumoniae	Klebsiella pneumoniae	Klebsiella			NA	NA	NA	NA	Unknown	NA	China pKP-YQ12450	1	7925	0.635331
ERR2693423	ERR2693423	SAMEA104076929	PRJEB20809	SRA	HiSeq X Ten	2018-07-12	NA	Klebsiella pneumoniae	Klebsiella pneumoniae	Klebsiella			NA	NA	NA	NA	Unknown	NA	China pKP-YQ12450	1	7812	0.639529
ERR2693424	ERR2693424	SAMEA104076930	PRJEB20809	SRA	HiSeq X Ten	2018-07-12	NA	Klebsiella pneumoniae	Klebsiella pneumoniae	Klebsiella			NA	NA	NA	NA	Unknown	NA	China pKP-YQ12450	1	7925	0.635331
ERR2693425	ERR2693425	SAMEA104076931	PRJEB20809	SRA	HiSeq X Ten	2018-07-12	NA	Klebsiella pneumoniae	Klebsiella pneumoniae	Klebsiella			NA	NA	NA	NA	Unknown	NA	China pKP-YQ12450	1	7925	0.635331
ERR2693426	ERR2693426	SAMEA104076932	PRJEB20809	SRA	HiSeq X Ten	2018-07-12	NA	Klebsiella pneumoniae	Klebsiella pneumoniae	Klebsiella			NA	NA	NA	NA	Unknown	NA	China pKP-YQ12450	1	8023	0.632432
ERR2693427	ERR2693427	SAMEA104076933	PRJEB20809	SRA	HiSeq X Ten	2018-07-12	NA	Klebsiella pneumoniae	Klebsiella pneumoniae	Klebsiella			NA	NA	NA	NA	Unknown	NA	China pKP-YQ12450	1	7925	0.635331
ERR2693429	ERR2693429	SAMEA104076935	PRJEB20809	SRA	HiSeq X Ten	2018-07-12	NA	Klebsiella pneumoniae	Klebsiella pneumoniae	Klebsiella			NA	NA	NA	NA	Unknown	NA	China pKP-YQ12450	1	8023	0.632432
ERR2693430	ERR2693430	SAMEA104076936	PRJEB20809	SRA	HiSeq X Ten	2018-07-12	NA	Klebsiella pneumoniae	Klebsiella pneumoniae	Klebsiella			NA	NA	NA	NA	Unknown	NA	China pKP-YQ12450	1	8023	0.632432
ERR2693431	ERR2693431	SAMEA104076937	PRJEB20809	SRA	HiSeq X Ten	2018-07-12	NA	Klebsiella pneumoniae	Klebsiella pneumoniae	Klebsiella			NA	NA	NA	NA	Unknown	NA	China pKP-YQ12450	1	8023	0.632432
ERR2719310	ERR2719310	SAMEA104076980	PRJEB20809	SRA	HiSeq X Ten	2018-08-01	NA	Klebsiella pneumoniae	Klebsiella pneumoniae	Klebsiella			NA	NA	NA	NA	Unknown	NA	China pKP-YQ12450	1	7925	0.635331
ERR2719312	ERR2719312	SAMEA104076982	PRJEB20809	SRA	HiSeq X Ten	2018-08-01	NA	Escherichia coli	Escherichia coli	Escherichia			NA	NA	NA	NA	Unknown	NA	China pKP-YQ12450	1	7738	0.646033
ERR2719346	ERR2719346	SAMEA104077023	PRJEB20809	SRA	HiSeq X Ten	2018-08-01	NA	Enterobacter cloacae	Enterobacter cloacae	Enterobacter			NA	NA	NA	NA	Unknown	IncFII	IncFII/FI	21	86782	0.524026
ERR2719357	ERR2719357	SAMEA104077027	PRJEB20809	SRA	HiSeq X Ten	2018-08-01	NA	Enterobacter cloacae	Enterobacter cloacae	Enterobacter			NA	NA	NA	NA	Unknown	IncFII	IncFII/FI	21	81832	0.525736
ERR2719534	ERR2719534	SAMEA104077216	PRJEB20809	SRA	HiSeq X Ten	2018-08-01	NA	Klebsiella pneumoniae	Klebsiella pneumoniae	Klebsiella			NA	NA	NA	NA	Unknown	NA	China pKP-YQ12450	1	7925	0.635331
ERR298833	ERR298833	SAMEA1920247	PRJEB1272	SRA	Illumina HiSeq 2000	2013-06-19	NA	Klebsiella pneumoniae	Klebsiella pneumoniae	Klebsiella			NA	NA	NA	NA	Unknown	NA	Thai pKP-M33	9	5349	0.628155
ERR298834	ERR298834	SAMEA1920251	PRJEB1272	SRA	Illumina HiSeq 2000	2013-06-19	NA	Klebsiella pneumoniae	Klebsiella pneumoniae	Klebsiella			NA	NA	NA	NA	Unknown	NA	Undefined sequences	NA	17904	0.564064
ERR298835	ERR298835	SAMEA1920253	PRJEB1272	SRA	Illumina HiSeq 2000	2013-06-19	NA	Klebsiella pneumoniae	Klebsiella pneumoniae	Klebsiella			NA	NA	NA	NA	Unknown	NA	Undefined sequences	NA	5480	0.579015
ERR303229	ERR303229	SAMEA1920836	PRJEB1730	SRA	Illumina MiSeq	2013-07-07	NA	Klebsiella pneumoniae	Klebsiella pneumoniae	Klebsiella			NA	NA	NA	NA	Unknown	NA	China pKP-YQ12450	1	8023	0.632556
ERR303232	ERR303232	SAMEA1920838	PRJEB1730	SRA	Illumina MiSeq	2013-07-07	NA	Klebsiella pneumoniae	Klebsiella pneumoniae	Klebsiella			NA	NA	NA	NA	Unknown	NA	China pKP-YQ12450	1	7925	0.635457
ERR303235	ERR303235	SAMEA1920844	PRJEB1730	SRA	Illumina MiSeq	2013-07-07	NA	Klebsiella pneumoniae	Klebsiella pneumoniae	Klebsiella			NA	NA	NA	NA	Unknown	NA	China pKP-YQ12450	1	7812	0.639657
ERR317529	ERR317529	SAMEA2064503	PRJEB1800	SRA	Illumina MiSeq	2013-08-11	2012.5	Klebsiella pneumoniae	Klebsiella pneumoniae	Klebsiella		blood	Nepal, Asia	28.3949	84.124	Nepal	South Asia	NA	Thai pKP-M33	9	5350	0.628037
ERR317530	ERR317530	SAMEA2064564	PRJEB1800	SRA	Illumina MiSeq	2013-08-11	2012.5	Klebsiella pneumoniae	Klebsiella pneumoniae	Klebsiella		blood	Nepal, Asia	28.3949	84.124	Nepal	South Asia	NA	Undefined sequences	NA	14456	0.546901
ERR317531	ERR317531	SAMEA2064322	PRJEB1800	SRA	Illumina MiSeq	2013-08-11	2012.5	Klebsiella pneumoniae	Klebsiella pneumoniae	Klebsiella		blood	Nepal, Asia	28.3949	84.124	Nepal	South Asia	NA	Undefined sequences	NA	14456	0.546901
ERR317532	ERR317532	SAMEA2064504	PRJEB1800	SRA	Illumina MiSeq	2013-08-11	2012.5	Klebsiella pneumoniae	Klebsiella pneumoniae	Klebsiella		blood	Nepal, Asia	28.3949	84.124	Nepal	South Asia	NA	Undefined sequences	NA	14456	0.546901
ERR317533	ERR317533	SAMEA2064565	PRJEB1800	SRA	Illumina MiSeq	2013-08-11	2012.5	Klebsiella pneumoniae	Klebsiella pneumoniae	Klebsiella		blood	Nepal, Asia	28.3949	84.124	Nepal	South Asia	NA	Undefined sequences	NA	14456	0.546901
ERR349748	ERR349748	SAMEA2072937	PRJEB1800	SRA	Illumina HiSeq 2000	2014-04-02	2012.5	Klebsiella pneumoniae	Klebsiella pneumoniae	Klebsiella		ET Tip	Nepal, Asia	28.3949	84.124	Nepal	South Asia	NA	Thai pKP-M33	9	5350	0.628037
ERR349749	ERR349749	SAMEA2072909	PRJEB1800	SRA	Illumina HiSeq 2000	2014-04-02	2012.5	Klebsiella pneumoniae	Klebsiella pneumoniae	Klebsiella		UVC tip	Nepal, Asia	28.3949	84.124	Nepal	South Asia	NA	Thai pKP-M33	9	5350	0.628037
ERR349751	ERR349751	SAMEA2072938	PRJEB1800	SRA	Illumina HiSeq 2000	2014-04-02	2012.5	Klebsiella pneumoniae	Klebsiella pneumoniae	Klebsiella		ET Tip	Nepal, Asia	28.3949	84.124	Nepal	South Asia	NA	Thai pKP-M33	9	5350	0.628037
ERR349752	ERR349752	SAMEA2072911	PRJEB1800	SRA	Illumina HiSeq 2000	2014-04-02	2012.5	Klebsiella pneumoniae	Klebsiella pneumoniae	Klebsiella		blood	Nepal, Asia	28.3949	84.124	Nepal	South Asia	NA	Thai pKP-M33	9	5350	0.628037
ERR349753	ERR349753	SAMEA2072912	PRJEB1800	SRA	Illumina HiSeq 2000	2014-04-02	2012.5	Klebsiella pneumoniae	Klebsiella pneumoniae	Klebsiella		blood	Nepal, Asia	28.3949	84.124	Nepal	South Asia	NA	Thai pKP-M33	9	5350	0.628037
ERR349754	ERR349754	SAMEA2072939	PRJEB1800	SRA	Illumina HiSeq 2000	2014-04-02	2012.5	Klebsiella pneumoniae	Klebsiella pneumoniae	Klebsiella		blood	Nepal, Asia	28.3949	84.124	Nepal	South Asia	NA	Thai pKP-M33	9	5350	0.628037
ERR349755	ERR349755	SAMEA2072913	PRJEB1800	SRA	Illumina HiSeq 2000	2014-04-02	2012.5	Klebsiella pneumoniae	Klebsiella pneumoniae	Klebsiella		blood	Nepal, Asia	28.3949	84.124	Nepal	South Asia	NA	Thai pKP-M33	9	5350	0.628037
ERR349763	ERR349763	SAMEA2072942	PRJEB1800	SRA	Illumina HiSeq 2000	2014-04-02	2012.5	Klebsiella pneumoniae	Klebsiella pneumoniae	Klebsiella		blood	Nepal, Asia	28.3949	84.124	Nepal	South Asia	NA	Undefined sequences	NA	14456	0.546901
ERR349764	ERR349764	SAMEA2072919	PRJEB1800	SRA	Illumina HiSeq 2000	2014-04-02	2012.5	Klebsiella pneumoniae	Klebsiella pneumoniae	Klebsiella		blood	Nepal, Asia	28.3949	84.124	Nepal	South Asia	NA	Thai pKP-M33	9	5350	0.628037
ERR349765	ERR349765	SAMEA2072920	PRJEB1800	SRA	Illumina HiSeq 2000	2014-04-02	2012.5	Klebsiella pneumoniae	Klebsiella pneumoniae	Klebsiella		UVC tip	Nepal, Asia	28.3949	84.124	Nepal	South Asia	NA	Thai pKP-M33	9	5350	0.628037
ERR349766	ERR349766	SAMEA2072943	PRJEB1800	SRA	Illumina HiSeq 2000	2014-04-02	2012.5	Klebsiella pneumoniae	Klebsiella pneumoniae	Klebsiella		sputum	Nepal, Asia	28.3949	84.124	Nepal	South Asia	NA	Thai pKP-M33	9	5350	0.628037
ERR349767	ERR349767	SAMEA2072921	PRJEB1800	SRA	Illumina HiSeq 2000	2014-04-02	2012.5	Klebsiella pneumoniae	Klebsiella pneumoniae	Klebsiella		blood	Nepal, Asia	28.3949	84.124	Nepal	South Asia	NA	Thai pKP-M33	9	5350	0.628037
ERR349776	ERR349776	SAMEA2072927	PRJEB1800	SRA	Illumina HiSeq 2000	2014-04-02	NA	Klebsiella pneumoniae	Klebsiella pneumoniae	Klebsiella			NA	NA	NA	NA	Unknown	NA	Indian pSE-GMI17-002_2	4	4124	0.583172
ERR349781	ERR349781	SAMEA2072947	PRJEB1800	SRA	Illumina HiSeq 2000	2014-04-02	NA	Klebsiella pneumoniae	Klebsiella pneumoniae	Klebsiella			NA	NA	NA	NA	Unknown	NA	Swiss pEC-C-F-163_C	5	9674	0.566777
ERR349796	ERR349796	SAMEA1971689	PRJEB1800	SRA	Illumina HiSeq 2000	2014-04-02	NA	Klebsiella pneumoniae	Klebsiella pneumoniae	Klebsiella			NA	NA	NA	NA	Unknown	NA	Thai pKP-M11	3	3167	0.627092
ERR349822	ERR349822	SAMEA2073316	PRJEB1800	SRA	Illumina HiSeq 2000	2014-04-02	2012.5	Klebsiella pneumoniae	Klebsiella pneumoniae	Klebsiella		urine	Nepal, Asia	28.3949	84.124	Nepal	South Asia	NA	Undefined sequences	NA	13939	0.558935
ERR349826	ERR349826	SAMEA2073320	PRJEB1800	SRA	Illumina HiSeq 2000	2014-04-02	2012.5	Klebsiella pneumoniae	Klebsiella pneumoniae	Klebsiella		Pus	Nepal, Asia	28.3949	84.124	Nepal	South Asia	NA	Thai pKP-M33	9	5350	0.628037
ERR349827	ERR349827	SAMEA2073321	PRJEB1800	SRA	Illumina HiSeq 2000	2014-04-02	NA	Klebsiella pneumoniae	Klebsiella pneumoniae	Klebsiella			NA	NA	NA	NA	Unknown	NA	Indian pSE-GMI17-002_2	4	4124	0.583172
ERR349834	ERR349834	SAMEA2073328	PRJEB1800	SRA	Illumina HiSeq 2000	2014-04-02	2012.5	Klebsiella pneumoniae	Klebsiella pneumoniae	Klebsiella		Catheter tip	Nepal, Asia	28.3949	84.124	Nepal	South Asia	NA	Indian pSE-GMI17-002_2	4	4131	0.58291
ERR349855	ERR349855	SAMEA2073520	PRJEB1800	SRA	Illumina HiSeq 2000	2014-04-02	NA	Klebsiella pneumoniae	Klebsiella pneumoniae	Klebsiella			NA	NA	NA	NA	Unknown	NA	China pKP-YQ12450	1	7914	0.635583
ERR374553	ERR374553	SAMEA2072910	PRJEB1800	SRA	Illumina HiSeq 2000	2014-04-02	NA	Klebsiella pneumoniae	Klebsiella pneumoniae	Klebsiella			NA	NA	NA	NA	Unknown	NA	Undefined sequences	NA	14456	0.546901
ERR440754	ERR440754	SAMEA2382498	PRJEB5703	SRA	Illumina HiSeq 2000	2016-02-15	NA	Escherichia coli	Escherichia coli	Escherichia			NA	NA	NA	NA	Unknown	IncC	IncC	12	79310	0.517967
ERR440755	ERR440755	SAMEA2382499	PRJEB5703	SRA	Illumina HiSeq 2000	2016-02-15	NA	Escherichia coli	Escherichia coli	Escherichia			NA	NA	NA	NA	Unknown	IncC	IncC	12	90595	0.520636
ERR440756	ERR440756	SAMEA2382500	PRJEB5703	SRA	Illumina HiSeq 2000	2016-02-15	NA	Escherichia coli	Escherichia coli	Escherichia			NA	NA	NA	NA	Unknown	NA	Undefined sequences	NA	15579	0.568265
ERR440757	ERR440757	SAMEA2382501	PRJEB5703	SRA	Illumina HiSeq 2000	2016-02-15	NA	Escherichia coli	Escherichia coli	Escherichia			NA	NA	NA	NA	Unknown	NA	Undefined sequences	NA	26322	0.565459
ERR440758	ERR440758	SAMEA2382502	PRJEB5703	SRA	Illumina HiSeq 2000	2016-02-15	NA	Escherichia coli	Escherichia coli	Escherichia			NA	NA	NA	NA	Unknown	NA	Peruvian pKP-NDM-1_isoform1	6	7646	0.570887
ERR440759	ERR440759	SAMEA2382503	PRJEB5703	SRA	Illumina HiSeq 2000	2016-02-15	NA	Escherichia coli	Escherichia coli	Escherichia			NA	NA	NA	NA	Unknown	NA	Undefined sequences	NA	14625	0.579487
ERR440760	ERR440760	SAMEA2382504	PRJEB5703	SRA	Illumina HiSeq 2000	2016-02-15	NA	Escherichia coli	Escherichia coli	Escherichia			NA	NA	NA	NA	Unknown	NA	Undefined sequences	NA	17233	0.620728
ERR440762	ERR440762	SAMEA2382506	PRJEB5703	SRA	Illumina HiSeq 2000	2016-02-15	NA	Escherichia coli	Escherichia coli	Escherichia			NA	NA	NA	NA	Unknown	NA	Undefined sequences	NA	5480	0.579015
ERR440764	ERR440764	SAMEA2382508	PRJEB5703	SRA	Illumina HiSeq 2000	2016-02-15	NA	Escherichia coli	Escherichia coli	Escherichia			NA	NA	NA	NA	Unknown	NA	Undefined sequences	NA	5969	0.511141
ERR440765	ERR440765	SAMEA2382509	PRJEB5703	SRA	Illumina HiSeq 2000	2016-02-15	NA	Escherichia coli	Escherichia coli	Escherichia			NA	NA	NA	NA	Unknown	IncC	IncC	12	86061	0.520654
ERR440766	ERR440766	SAMEA2382510	PRJEB5703	SRA	Illumina HiSeq 2000	2016-02-15	NA	Escherichia coli	Escherichia coli	Escherichia			NA	NA	NA	NA	Unknown	NA	Undefined sequences	NA	15788	0.480555
ERR440768	ERR440768	SAMEA2382512	PRJEB5703	SRA	Illumina HiSeq 2000	2016-02-15	NA	Escherichia coli	Escherichia coli	Escherichia			NA	NA	NA	NA	Unknown	NA	Swiss pEC-C-F-163_C	5	9674	0.566777
ERR440769	ERR440769	SAMEA2382513	PRJEB5703	SRA	Illumina HiSeq 2000	2016-02-15	NA	Escherichia coli	Escherichia coli	Escherichia			NA	NA	NA	NA	Unknown	IncC	IncC	12	90595	0.520636
ERR440771	ERR440771	SAMEA2382515	PRJEB5703	SRA	Illumina HiSeq 2000	2016-02-15	NA	Escherichia coli	Escherichia coli	Escherichia			NA	NA	NA	NA	Unknown	NA	Undefined sequences	NA	26438	0.564566
ERR440772	ERR440772	SAMEA2382516	PRJEB5703	SRA	Illumina HiSeq 2000	2016-02-15	NA	Escherichia coli	Escherichia coli	Escherichia			NA	NA	NA	NA	Unknown	IncC	IncC	12	86061	0.520654
ERR440773	ERR440773	SAMEA2382517	PRJEB5703	SRA	Illumina HiSeq 2000	2016-02-15	NA	Escherichia coli	Escherichia coli	Escherichia			NA	NA	NA	NA	Unknown	NA	Swiss pEC-C-F-163_C	5	10962	0.571064
ERR455536	ERR455536	SAMEA2292751	PRJEB5132	SRA	Illumina MiSeq	2014-05-14	NA	Klebsiella pneumoniae	Klebsiella pneumoniae	Klebsiella			NA	NA	NA	NA	Unknown	NA	Undefined sequences	NA	14456	0.546901
ERR455539	ERR455539	SAMEA2292754	PRJEB5132	SRA	Illumina MiSeq	2014-05-14	NA	Klebsiella pneumoniae	Klebsiella pneumoniae	Klebsiella			NA	NA	NA	NA	Unknown	NA	Undefined sequences	NA	13432	0.552561
ERR455540	ERR455540	SAMEA2292755	PRJEB5132	SRA	Illumina MiSeq	2014-05-14	NA	Klebsiella pneumoniae	Klebsiella pneumoniae	Klebsiella			NA	NA	NA	NA	Unknown	NA	Peruvian pKP-NDM-1_isoform1	6	6206	0.642121
ERR455542	ERR455542	SAMEA2292757	PRJEB5132	SRA	Illumina MiSeq	2014-05-14	NA	Klebsiella pneumoniae	Klebsiella pneumoniae	Klebsiella			NA	NA	NA	NA	Unknown	NA	Indian pSE-GMI17-002_2	4	4123	0.583071
ERR455544	ERR455544	SAMEA2292759	PRJEB5132	SRA	Illumina MiSeq	2014-05-14	NA	Klebsiella pneumoniae	Klebsiella pneumoniae	Klebsiella			NA	NA	NA	NA	Unknown	NA	Undefined sequences	NA	13235	0.550434
ERR455545	ERR455545	SAMEA2292760	PRJEB5132	SRA	Illumina MiSeq	2014-05-14	NA	Klebsiella pneumoniae	Klebsiella pneumoniae	Klebsiella			NA	NA	NA	NA	Unknown	NA	Peruvian pKP-NDM-1_isoform1	6	5892	0.643585
ERR459449	ERR459449	SAMEA2292761	PRJEB5132	SRA	Illumina MiSeq	2014-05-14	NA	Klebsiella pneumoniae	Klebsiella pneumoniae	Klebsiella			NA	NA	NA	NA	Unknown	NA	Indian pSE-GMI17-002_2	4	4182	0.581301
ERR459450	ERR459450	SAMEA2292762	PRJEB5132	SRA	Illumina MiSeq	2014-05-14	NA	Klebsiella pneumoniae	Klebsiella pneumoniae	Klebsiella			NA	NA	NA	NA	Unknown	NA	Undefined sequences	NA	29678	0.501988
ERR459451	ERR459451	SAMEA2292763	PRJEB5132	SRA	Illumina MiSeq	2014-05-14	NA	Klebsiella pneumoniae	Klebsiella pneumoniae	Klebsiella			NA	NA	NA	NA	Unknown	NA	Undefined sequences	NA	62465	0.492148
ERR459452	ERR459452	SAMEA2292764	PRJEB5132	SRA	Illumina MiSeq	2014-05-14	NA	Klebsiella pneumoniae	Klebsiella pneumoniae	Klebsiella			NA	NA	NA	NA	Unknown	NA	Undefined sequences	NA	14210	0.494722
ERR459455	ERR459455	SAMEA2292767	PRJEB5132	SRA	Illumina MiSeq	2014-05-14	NA	Klebsiella pneumoniae	Klebsiella pneumoniae	Klebsiella			NA	NA	NA	NA	Unknown	NA	Indian pSE-GMI17-002_2	4	4124	0.583172
ERR459456	ERR459456	SAMEA2292768	PRJEB5132	SRA	Illumina MiSeq	2014-05-14	NA	Klebsiella pneumoniae	Klebsiella pneumoniae	Klebsiella			NA	NA	NA	NA	Unknown	NA	Indian pSE-GMI17-002_2	4	4124	0.583172
ERR486386	ERR486386	SAMEA2273772	PRJEB5065	SRA	Illumina HiSeq 2000	2014-05-14	NA	Klebsiella pneumoniae	Klebsiella pneumoniae	Klebsiella			NA	NA	NA	NA	Unknown	IncC	IncC	99	50465	0.523531
ERR559457	ERR559457	SAMEA2445325	PRJEB5132	SRA	Illumina MiSeq	2014-07-11	NA	Klebsiella pneumoniae	Klebsiella pneumoniae	Klebsiella			NA	NA	NA	NA	Unknown	NA	China pKP-YQ12450	1	7842	0.643841
ERR559461	ERR559461	SAMEA2445329	PRJEB5132	SRA	Illumina MiSeq	2014-07-11	NA	Klebsiella pneumoniae	Klebsiella pneumoniae	Klebsiella			NA	NA	NA	NA	Unknown	NA	Undefined sequences	NA	29678	0.501988
ERR559462	ERR559462	SAMEA2445330	PRJEB5132	SRA	Illumina MiSeq	2014-07-11	NA	Klebsiella pneumoniae	Klebsiella pneumoniae	Klebsiella			NA	NA	NA	NA	Unknown	NA	Peruvian pKP-NDM-1_isoform1	6	5892	0.643585
ERR559463	ERR559463	SAMEA2445331	PRJEB5132	SRA	Illumina MiSeq	2014-07-11	NA	Klebsiella pneumoniae	Klebsiella pneumoniae	Klebsiella			NA	NA	NA	NA	Unknown	NA	Peruvian pKP-NDM-1_isoform1	6	5802	0.642709
ERR559465	ERR559465	SAMEA2445333	PRJEB5132	SRA	Illumina MiSeq	2014-07-11	NA	Klebsiella pneumoniae	Klebsiella pneumoniae	Klebsiella			NA	NA	NA	NA	Unknown	NA	Undefined sequences	NA	15579	0.567944
ERR559467	ERR559467	SAMEA2445335	PRJEB5132	SRA	Illumina MiSeq	2014-07-11	NA	Klebsiella pneumoniae	Klebsiella pneumoniae	Klebsiella			NA	NA	NA	NA	Unknown	NA	Thai pKP-M11	3	2580	0.57907
ERR559468	ERR559468	SAMEA2445336	PRJEB5132	SRA	Illumina MiSeq	2014-07-11	NA	Klebsiella pneumoniae	Klebsiella pneumoniae	Klebsiella			NA	NA	NA	NA	Unknown	NA	Undefined sequences	NA	5596	0.574518
ERR564136	ERR564136	SAMEA2376322	PRJEB5495	SRA	Illumina HiSeq 2000	2014-07-17	NA	Klebsiella pneumoniae	Klebsiella pneumoniae	Klebsiella			NA	NA	NA	NA	Unknown	NA	China pKP-YQ12450	1	7925	0.635457
ERR564137	ERR564137	SAMEA2376323	PRJEB5495	SRA	Illumina HiSeq 2000	2014-07-17	NA	Klebsiella pneumoniae	Klebsiella pneumoniae	Klebsiella			NA	NA	NA	NA	Unknown	NA	China pKP-YQ12450	1	7925	0.635457
ERR564142	ERR564142	SAMEA2376328	PRJEB5495	SRA	Illumina HiSeq 2000	2014-07-17	NA	Klebsiella pneumoniae	Klebsiella pneumoniae	Klebsiella			NA	NA	NA	NA	Unknown	NA	China pKP-YQ12450	1	7925	0.635457
ERR564143	ERR564143	SAMEA2376329	PRJEB5495	SRA	Illumina HiSeq 2000	2014-07-17	NA	Klebsiella pneumoniae	Klebsiella pneumoniae	Klebsiella			NA	NA	NA	NA	Unknown	NA	China pKP-YQ12450	1	7925	0.635457
ERR564148	ERR564148	SAMEA2376334	PRJEB5495	SRA	Illumina HiSeq 2000	2014-07-17	NA	Klebsiella pneumoniae	Klebsiella pneumoniae	Klebsiella			NA	NA	NA	NA	Unknown	NA	China pKP-YQ12450	1	7925	0.635457
ERR564149	ERR564149	SAMEA2376335	PRJEB5495	SRA	Illumina HiSeq 2000	2014-07-17	NA	Klebsiella pneumoniae	Klebsiella pneumoniae	Klebsiella			NA	NA	NA	NA	Unknown	NA	China pKP-YQ12450	1	7925	0.635457
ERR564154	ERR564154	SAMEA2376340	PRJEB5495	SRA	Illumina HiSeq 2000	2014-07-17	NA	Klebsiella pneumoniae	Klebsiella pneumoniae	Klebsiella			NA	NA	NA	NA	Unknown	NA	China pKP-YQ12450	1	7925	0.635457
ERR564155	ERR564155	SAMEA2376341	PRJEB5495	SRA	Illumina HiSeq 2000	2014-07-17	NA	Klebsiella pneumoniae	Klebsiella pneumoniae	Klebsiella			NA	NA	NA	NA	Unknown	NA	China pKP-YQ12450	1	7925	0.635457
ERR564160	ERR564160	SAMEA2376346	PRJEB5495	SRA	Illumina HiSeq 2000	2014-07-17	NA	Klebsiella pneumoniae	Klebsiella pneumoniae	Klebsiella			NA	NA	NA	NA	Unknown	NA	China pKP-YQ12450	1	7925	0.635457
ERR564161	ERR564161	SAMEA2376347	PRJEB5495	SRA	Illumina HiSeq 2000	2014-07-17	NA	Klebsiella pneumoniae	Klebsiella pneumoniae	Klebsiella			NA	NA	NA	NA	Unknown	NA	China pKP-YQ12450	1	7925	0.635457
ERR564166	ERR564166	SAMEA2376352	PRJEB5495	SRA	Illumina HiSeq 2000	2014-07-17	NA	Klebsiella pneumoniae	Klebsiella pneumoniae	Klebsiella			NA	NA	NA	NA	Unknown	NA	China pKP-YQ12450	1	7925	0.635457
ERR564167	ERR564167	SAMEA2376353	PRJEB5495	SRA	Illumina HiSeq 2000	2014-07-17	NA	Klebsiella pneumoniae	Klebsiella pneumoniae	Klebsiella			NA	NA	NA	NA	Unknown	NA	China pKP-YQ12450	1	7925	0.635457
ERR564172	ERR564172	SAMEA2376358	PRJEB5495	SRA	Illumina HiSeq 2000	2014-07-17	NA	Klebsiella pneumoniae	Klebsiella pneumoniae	Klebsiella			NA	NA	NA	NA	Unknown	NA	China pKP-YQ12450	1	7925	0.635457
ERR564184	ERR564184	SAMEA2376370	PRJEB5495	SRA	Illumina HiSeq 2000	2014-07-17	NA	Klebsiella pneumoniae	Klebsiella pneumoniae	Klebsiella			NA	NA	NA	NA	Unknown	NA	China pKP-YQ12450	1	7925	0.635457
ERR564185	ERR564185	SAMEA2376371	PRJEB5495	SRA	Illumina HiSeq 2000	2014-07-17	NA	Klebsiella pneumoniae	Klebsiella pneumoniae	Klebsiella			NA	NA	NA	NA	Unknown	NA	China pKP-YQ12450	1	7925	0.635457
ERR564189	ERR564189	SAMEA2376375	PRJEB5495	SRA	Illumina HiSeq 2000	2014-07-17	NA	Klebsiella pneumoniae	Klebsiella pneumoniae	Klebsiella			NA	NA	NA	NA	Unknown	NA	China pKP-YQ12450	1	7925	0.635457
ERR564190	ERR564190	SAMEA2376376	PRJEB5495	SRA	Illumina HiSeq 2000	2014-07-17	NA	Klebsiella pneumoniae	Klebsiella pneumoniae	Klebsiella			NA	NA	NA	NA	Unknown	NA	Undefined sequences	NA	10653	0.558247
ERR564222	ERR564222	SAMEA2376408	PRJEB5495	SRA	Illumina HiSeq 2000	2014-07-17	NA	Klebsiella pneumoniae	Klebsiella pneumoniae	Klebsiella			NA	NA	NA	NA	Unknown	NA	China pKP-YQ12450	1	7925	0.635457
ERR775499	ERR775499	SAMEA2609408	PRJEB6574	SRA	Illumina HiSeq 2000	2015-03-04	NA	Klebsiella pneumoniae subsp. pneumoniae	Klebsiella pneumoniae	Klebsiella			NA	NA	NA	NA	Unknown	IncC	IncC	12	85991	0.520775
ERR775521	ERR775521	SAMEA2609457	PRJEB6574	SRA	Illumina HiSeq 2000	2015-03-04	NA	Klebsiella pneumoniae subsp. pneumoniae	Klebsiella pneumoniae	Klebsiella			NA	NA	NA	NA	Unknown	NA	Indian pSE-GMI17-002_2	4	3928	0.555499
ERR775651	ERR775651	SAMEA2609530	PRJEB6574	SRA	Illumina HiSeq 2000	2015-03-04	NA	Klebsiella pneumoniae subsp. pneumoniae	Klebsiella pneumoniae	Klebsiella			NA	NA	NA	NA	Unknown	NA	Thai pKP-M33	9	5355	0.628011
ERR775652	ERR775652	SAMEA2609532	PRJEB6574	SRA	Illumina HiSeq 2000	2015-03-04	NA	Klebsiella pneumoniae subsp. pneumoniae	Klebsiella pneumoniae	Klebsiella			NA	NA	NA	NA	Unknown	NA	Thai pKP-M33	9	5355	0.628011
ERR885454	ERR885454	SAMEA3181515	PRJEB7657	SRA	Illumina HiSeq 2000	2015-05-22	NA	Escherichia coli	Escherichia coli	Escherichia			NA	NA	NA	NA	Unknown	NA	Swiss pEC-C-F-163_C	5	9674	0.566777
ERR885458	ERR885458	SAMEA3181519	PRJEB7657	SRA	Illumina HiSeq 2000	2015-05-22	NA	Klebsiella pneumoniae	Klebsiella pneumoniae	Klebsiella			NA	NA	NA	NA	Unknown	NA	Swiss pEC-C-F-163_C	5	8666	0.562889
ESC_AB0737AA_AS	ESC_AB0737AA_AS			Enterobase	NA	2020-06-06	2018.5	unknown	unknown	unknown			NA	NA	NA	NA	Unknown	IncX3	IncX3	2	44394	0.463869
ESC_AB1043AA_AS	ESC_AB1043AA_AS			Enterobase	NA	2020-06-06	2018.5	unknown	unknown	unknown			NA	NA	NA	NA	Unknown	NA	Peruvian pKP-NDM-1_isoform5	7	7903	0.558016
ESC_AB1045AA_AS	ESC_AB1045AA_AS			Enterobase	NA	2020-06-06	2018.5	unknown	unknown	unknown			NA	NA	NA	NA	Unknown	NA	Peruvian pKP-NDM-1_isoform5	7	7903	0.558016
ESC_AB1048AA_AS	ESC_AB1048AA_AS			Enterobase	NA	2020-06-06	2018.5	unknown	unknown	unknown			NA	NA	NA	NA	Unknown	NA	Peruvian pKP-NDM-1_isoform5	7	8959	0.53477
ESC_AB1049AA_AS	ESC_AB1049AA_AS			Enterobase	NA	2020-06-06	2018.5	unknown	unknown	unknown			NA	NA	NA	NA	Unknown	NA	Indian pSE-GMI17-002_2	4	3692	0.592633
ESC_AB1050AA_AS	ESC_AB1050AA_AS			Enterobase	NA	2020-06-06	2018.5	unknown	unknown	unknown			NA	NA	NA	NA	Unknown	IncX3	IncX3	2	45633	0.46565
ESC_AB1051AA_AS	ESC_AB1051AA_AS			Enterobase	NA	2020-06-06	2018.5	unknown	unknown	unknown			NA	NA	NA	NA	Unknown	NA	Peruvian pKP-NDM-1_isoform5	7	8959	0.53477
ESC_AB1052AA_AS	ESC_AB1052AA_AS			Enterobase	NA	2020-06-06	2018.5	unknown	unknown	unknown			NA	NA	NA	NA	Unknown	NA	Peruvian pKP-NDM-1_isoform5	7	8959	0.53477
ESC_AB1119AA_AS	ESC_AB1119AA_AS			Enterobase	NA	2020-06-06	2018.5	unknown	unknown	unknown			NA	NA	NA	NA	Unknown	NA	Indian pSE-GMI17-002_2	4	3692	0.592633
ESC_AB1120AA_AS	ESC_AB1120AA_AS			Enterobase	NA	2020-06-06	2018.5	unknown	unknown	unknown			NA	NA	NA	NA	Unknown	NA	Thai pKP-M11	3	3417	0.617208
ESC_AB1564AA_AS	ESC_AB1564AA_AS			Enterobase	NA	2020-06-07	2018.5	unknown	unknown	unknown			NA	NA	NA	NA	Unknown	NA	Indian pSE-GMI17-002_2	4	3692	0.592633
ESC_AB1565AA_AS	ESC_AB1565AA_AS			Enterobase	NA	2020-06-07	2018.5	unknown	unknown	unknown			NA	NA	NA	NA	Unknown	NA	Indian pSE-GMI17-002_2	4	3692	0.592633
ESC_AB1567AA_AS	ESC_AB1567AA_AS			Enterobase	NA	2020-06-07	2018.5	unknown	unknown	unknown			NA	NA	NA	NA	Unknown	IncX3	IncX3	2	44762	0.468813
ESC_AB1568AA_AS	ESC_AB1568AA_AS			Enterobase	NA	2020-06-07	2018.5	unknown	unknown	unknown			NA	NA	NA	NA	Unknown	NA	Thai pKP-M11	3	3416	0.617389
ESC_AB1569AA_AS	ESC_AB1569AA_AS			Enterobase	NA	2020-06-07	2018.5	unknown	unknown	unknown			NA	NA	NA	NA	Unknown	NA	Peruvian pKP-NDM-1_isoform5	7	8959	0.53477
ESC_AB1617AA_AS	ESC_AB1617AA_AS			Enterobase	NA	2020-06-07	2018.5	unknown	unknown	unknown			NA	NA	NA	NA	Unknown	NA	Peruvian pKP-NDM-1_isoform5	7	9016	0.53394
ESC_AB1618AA_AS	ESC_AB1618AA_AS			Enterobase	NA	2020-06-07	2018.5	unknown	unknown	unknown			NA	NA	NA	NA	Unknown	NA	Thai pKP-M11	3	3416	0.617389
ESC_AB1619AA_AS	ESC_AB1619AA_AS			Enterobase	NA	2020-06-07	2018.5	unknown	unknown	unknown			NA	NA	NA	NA	Unknown	IncX3	IncX3	2	43663	0.463596
ESC_AB1620AA_AS	ESC_AB1620AA_AS			Enterobase	NA	2020-06-07	2018.5	unknown	unknown	unknown			NA	NA	NA	NA	Unknown	NA	Peruvian pKP-NDM-1_isoform5	7	8959	0.53477
ESC_AB1622AA_AS	ESC_AB1622AA_AS			Enterobase	NA	2020-06-07	2018.5	unknown	unknown	unknown			NA	NA	NA	NA	Unknown	IncX3	IncX3	2	45633	0.46565
ESC_AB1645AA_AS	ESC_AB1645AA_AS			Enterobase	NA	2020-06-07	2018.5	unknown	unknown	unknown			NA	NA	NA	NA	Unknown	NA	China pKP-YQ12450	1	8922	0.544996
ESC_AB1646AA_AS	ESC_AB1646AA_AS			Enterobase	NA	2020-06-07	2018.5	unknown	unknown	unknown			NA	NA	NA	NA	Unknown	NA	Peruvian pKP-NDM-1_isoform5	7	9016	0.53394
ESC_AB1695AA_AS	ESC_AB1695AA_AS			Enterobase	NA	2020-06-07	2018.5	unknown	unknown	unknown			NA	NA	NA	NA	Unknown	NA	Peruvian pKP-NDM-1_isoform5	7	7903	0.558016
ESC_AB1696AA_AS	ESC_AB1696AA_AS			Enterobase	NA	2020-06-07	2018.5	unknown	unknown	unknown			NA	NA	NA	NA	Unknown	NA	Indian pSE-GMI17-002_2	4	3692	0.592633
ESC_AB1697AA_AS	ESC_AB1697AA_AS			Enterobase	NA	2020-06-07	2018.5	unknown	unknown	unknown			NA	NA	NA	NA	Unknown	NA	Peruvian pKP-NDM-1_isoform5	7	7903	0.558016
ESC_AB1723AA_AS	ESC_AB1723AA_AS			Enterobase	NA	2020-06-07	2018.5	unknown	unknown	unknown			NA	NA	NA	NA	Unknown	NA	Peruvian pKP-NDM-1_isoform5	7	7903	0.558016
ESC_AB4511AA_AS	ESC_AB4511AA_AS			Enterobase	NA	2020-06-09	2018.5	unknown	unknown	unknown			NA	NA	NA	NA	Unknown	IncX3	IncX3	2	45633	0.46565
ESC_AB4512AA_AS	ESC_AB4512AA_AS			Enterobase	NA	2020-06-09	2018.5	unknown	unknown	unknown			NA	NA	NA	NA	Unknown	NA	Indian pSE-GMI17-002_2	4	3692	0.592633
ESC_AB5189AA_AS	ESC_AB5189AA_AS			Enterobase	NA	2020-06-09	2018.5	unknown	unknown	unknown			NA	NA	NA	NA	Unknown	NA	Indian pSE-GMI17-002_2	4	3692	0.592633
ESC_AB5950AA_AS	ESC_AB5950AA_AS			Enterobase	NA	2020-06-10	2018.5	unknown	unknown	unknown			NA	NA	NA	NA	Unknown	IncX3	IncX3	2	45633	0.46565
ESC_CB1216AA_AS	ESC_CB1216AA_AS			Enterobase	NA	2020-06-07	2018.5	unknown	unknown	unknown			NA	NA	NA	NA	Unknown	IncX3	IncX3	2	45595	0.465621
ESC_CB1961AA_AS	ESC_CB1961AA_AS			Enterobase	NA	2020-07-07	2018.41	unknown	unknown	unknown			Hesse, Germany	50.6521	9.16244	Germany	Europe	NA	Swiss pEC-C-F-163_C	5	9928	0.564666
ESC_CB1978AA_AS	ESC_CB1978AA_AS			Enterobase	NA	2020-07-07	2017.81	unknown	unknown	unknown			North Rhine-Westphalia, Germany	51.4332	7.66159	Germany	Europe	NA	Swiss pEC-C-F-163_C	5	9928	0.564666
ESC_CB2018AA_AS	ESC_CB2018AA_AS			Enterobase	NA	2020-07-07	2017.41	unknown	unknown	unknown			Bavaria, Germany	48.7904	11.4979	Germany	Europe	NA	Swiss pEC-C-F-163_C	5	9928	0.564666
ESC_CB3260AA_AS	ESC_CB3260AA_AS			Enterobase	NA	2020-07-15	2018.5	Escherichia coli	Escherichia coli	Escherichia	Environment		NA	NA	NA	NA	Unknown	IncC	IncC	12	91488	0.51739
ESC_CB7586AA_AS	ESC_CB7586AA_AS			Enterobase	NA	2020-08-04	2012.25	Escherichia coli	Escherichia coli	Escherichia	Human	Rectal sample	Karachi city, Sindh, Pakistan	25.1072	67.2371	Pakistan	South Asia	NA	Undefined sequences	NA	13167	0.494949
ESC_CB7587AA_AS	ESC_CB7587AA_AS			Enterobase	NA	2020-08-04	2012.16	Escherichia coli	Escherichia coli	Escherichia	Human	Rectal sample	Karachi city, Sindh, Pakistan	25.1072	67.2371	Pakistan	South Asia	NA	Undefined sequences	NA	13167	0.494949
ESC_CB7589AA_AS	ESC_CB7589AA_AS			Enterobase	NA	2020-08-04	2012.25	Escherichia coli	Escherichia coli	Escherichia	Human	Rectal sample	Karachi city, Sindh, Pakistan	25.1072	67.2371	Pakistan	South Asia	NA	Swiss pEC-C-F-163_C	5	9912	0.603006
ESC_CB7590AA_AS	ESC_CB7590AA_AS			Enterobase	NA	2020-08-04	2012.25	Escherichia coli	Escherichia coli	Escherichia	Human	Rectal sample	Karachi city, Sindh, Pakistan	25.1072	67.2371	Pakistan	South Asia	NA	Undefined sequences	NA	39542	0.524303
ESC_CB7591AA_AS	ESC_CB7591AA_AS			Enterobase	NA	2020-08-04	2012.33	Escherichia coli	Escherichia coli	Escherichia	Human	Rectal sample	Karachi city, Sindh, Pakistan	25.1072	67.2371	Pakistan	South Asia	NA	Swiss pEC-C-F-163_C	5	10037	0.602697
ESC_CB7592AA_AS	ESC_CB7592AA_AS			Enterobase	NA	2020-08-04	2012.33	Escherichia coli	Escherichia coli	Escherichia	Human	Rectal sample	Karachi city, Sindh, Pakistan	25.1072	67.2371	Pakistan	South Asia	NA	Swiss pEC-C-F-163_C	5	9912	0.603006
ESC_CB7593AA_AS	ESC_CB7593AA_AS			Enterobase	NA	2020-08-04	2012.33	Escherichia coli	Escherichia coli	Escherichia	Human	Rectal sample	Karachi city, Sindh, Pakistan	25.1072	67.2371	Pakistan	South Asia	NA	Undefined sequences	NA	13167	0.494949
ESC_CB7594AA_AS	ESC_CB7594AA_AS			Enterobase	NA	2020-08-04	2012.5	Escherichia coli	Escherichia coli	Escherichia	Human	Rectal sample	Karachi city, Sindh, Pakistan	25.1072	67.2371	Pakistan	South Asia	NA	Undefined sequences	NA	13167	0.494949
ESC_CB7596AA_AS	ESC_CB7596AA_AS			Enterobase	NA	2020-08-04	2012.42	Escherichia coli	Escherichia coli	Escherichia	Human	Rectal sample	Karachi city, Sindh, Pakistan	25.1072	67.2371	Pakistan	South Asia	NA	Peruvian pKP-NDM-1_isoform5	7	9620	0.55
ESC_CB7597AA_AS	ESC_CB7597AA_AS			Enterobase	NA	2020-08-04	2013.16	Escherichia coli	Escherichia coli	Escherichia	Human	Hospital surface	Karachi city, Sindh, Pakistan	25.1072	67.2371	Pakistan	South Asia	NA	Swiss pEC-C-F-163_C	5	9912	0.603006
ESC_CB7598AA_AS	ESC_CB7598AA_AS			Enterobase	NA	2020-08-04	2012.25	Escherichia coli	Escherichia coli	Escherichia	Human	Rectal sample	Karachi city, Sindh, Pakistan	25.1072	67.2371	Pakistan	South Asia	NA	Undefined sequences	NA	8438	0.470254
ESC_CB7906AA_AS	ESC_CB7906AA_AS			Enterobase	NA	2020-08-06	2012.5	Escherichia coli	Escherichia coli	Escherichia	Human	Rectal sample	Karachi city, Sindh, Pakistan	25.1072	67.2371	Pakistan	South Asia	NA	Other < 10kb plasmids	60	8507	0.520395
ESC_CB7907AA_AS	ESC_CB7907AA_AS			Enterobase	NA	2020-08-06	2012.5	Escherichia coli	Escherichia coli	Escherichia	Human	Rectal sample	Karachi city, Sindh, Pakistan	25.1072	67.2371	Pakistan	South Asia	NA	Other < 10kb plasmids	60	8507	0.520395
ESC_CB7908AA_AS	ESC_CB7908AA_AS			Enterobase	NA	2020-08-06	2012.5	Escherichia coli	Escherichia coli	Escherichia	Human	Rectal sample	Karachi city, Sindh, Pakistan	25.1072	67.2371	Pakistan	South Asia	NA	China pKP-YQ12450	1	8497	0.622455
ESC_CB7909AA_AS	ESC_CB7909AA_AS			Enterobase	NA	2020-08-06	2012.5	Escherichia coli	Escherichia coli	Escherichia	Human	Rectal sample	Karachi city, Sindh, Pakistan	25.1072	67.2371	Pakistan	South Asia	NA	Other < 10kb plasmids	60	8334	0.513919
ESC_CB7910AA_AS	ESC_CB7910AA_AS			Enterobase	NA	2020-08-06	2012.5	Escherichia coli	Escherichia coli	Escherichia	Human	Rectal sample	Karachi city, Sindh, Pakistan	25.1072	67.2371	Pakistan	South Asia	NA	Other < 10kb plasmids	57	6012	0.520625
ESC_CB7911AA_AS	ESC_CB7911AA_AS			Enterobase	NA	2020-08-06	2012.5	Escherichia coli	Escherichia coli	Escherichia	Human	Rectal sample	Karachi city, Sindh, Pakistan	25.1072	67.2371	Pakistan	South Asia	NA	Other < 10kb plasmids	60	9012	0.51609
ESC_EB5308AA_AS	ESC_EB5308AA_AS			Enterobase	NA	2020-09-08	2014.83	unknown	unknown	unknown			North Rhine-Westphalia, Germany	51.4332	7.66159	Germany	Europe	NA	Swiss pEC-C-F-163_C	5	9553	0.562441
ESC_EB5414AA_AS	ESC_EB5414AA_AS			Enterobase	NA	2020-09-09	2018.82	unknown	unknown	unknown			Hamburg, Germany	53.5511	9.99368	Germany	Europe	NA	Swiss pEC-C-F-163_C	5	9926	0.564578
ESC_EB5415AA_AS	ESC_EB5415AA_AS			Enterobase	NA	2020-09-09	2018.95	unknown	unknown	unknown			Saxony, Germany	51.1045	13.2017	Germany	Europe	NA	Indian pSE-GMI17-002_2	4	3694	0.592583
ESC_EB5416AA_AS	ESC_EB5416AA_AS			Enterobase	NA	2020-09-09	2018.79	unknown	unknown	unknown			Rheinland-Pfalz, Germany	50.1183	7.30895	Germany	Europe	NA	Peruvian pKP-NDM-1_isoform1	6	5850	0.573504
ESC_EB5421AA_AS	ESC_EB5421AA_AS			Enterobase	NA	2020-09-09	2018.61	Escherichia coli	Escherichia coli	Escherichia			Hesse, Germany	50.6521	9.16244	Germany	Europe	NA	Swiss pEC-C-F-163_C	5	9928	0.564666
ESC_EB5422AA_AS	ESC_EB5422AA_AS			Enterobase	NA	2020-09-09	2018.95	unknown	unknown	unknown			Thuringia, Germany	51.011	10.8453	Germany	Europe	NA	Peruvian pKP-NDM-1_isoform1	6	5849	0.573602
ESC_EB5423AA_AS	ESC_EB5423AA_AS			Enterobase	NA	2020-09-09	2019.02	Escherichia coli	Escherichia coli	Escherichia			North Rhine-Westphalia, Germany	51.4332	7.66159	Germany	Europe	NA	Peruvian pKP-NDM-1_isoform1	6	5850	0.573504
ESC_EB5424AA_AS	ESC_EB5424AA_AS			Enterobase	NA	2020-09-09	2019.05	unknown	unknown	unknown			Thuringia, Germany	51.011	10.8453	Germany	Europe	NA	Peruvian pKP-NDM-1_isoform1	6	5849	0.573602
ESC_EB5425AA_AS	ESC_EB5425AA_AS			Enterobase	NA	2020-09-09	2019.05	Escherichia coli	Escherichia coli	Escherichia			Hesse, Germany	50.6521	9.16244	Germany	Europe	IncX3	IncX3	2	43662	0.463584
ESC_EB5426AA_AS	ESC_EB5426AA_AS			Enterobase	NA	2020-09-09	2019.13	unknown	unknown	unknown			Rheinland-Pfalz, Germany	50.1183	7.30895	Germany	Europe	IncFII	Other plasmids	NA	12428	0.523013
ESC_FA6276AA_AS	ESC_FA6276AA_AS	SAMN04096281	PRJNA278886	Enterobase	NA	2015-09-23	2015.5	Escherichia coli	Escherichia coli	Escherichia	Homo sapiens	Urine	Boston	42.3	-71	USA	North America	NA	Peruvian pKP-NDM-1_isoform1	6	5850	0.573504
ESC_FA8228AA_AS	ESC_FA8228AA_AS	SAMEA3712541	PRJEB12145	Enterobase	NA	2015-12-19	2015.5	Escherichia coli	Escherichia coli	Escherichia	Homo sapiens	NA	Denmark	56.2639	9.50178	Denmark	Europe	NA	Undefined sequences	NA	22786	0.534583
ESC_FA8229AA_AS	ESC_FA8229AA_AS	SAMEA3712539	PRJEB12145	Enterobase	NA	2015-12-19	2014.5	Escherichia coli	Escherichia coli	Escherichia	Homo sapiens	NA	Denmark	56.2639	9.50178	Denmark	Europe	NA	Undefined sequences	NA	22786	0.534539
ESC_FA8230AA_AS	ESC_FA8230AA_AS	SAMEA3712535	PRJEB12145	Enterobase	NA	2015-12-19	2014.5	Escherichia coli	Escherichia coli	Escherichia	Homo sapiens	NA	Denmark	56.2639	9.50178	Denmark	Europe	NA	Undefined sequences	NA	22786	0.534583
ESC_FA8231AA_AS	ESC_FA8231AA_AS	SAMEA3712529	PRJEB12145	Enterobase	NA	2015-12-19	2014.5	Escherichia coli	Escherichia coli	Escherichia	Homo sapiens	NA	Denmark	56.2639	9.50178	Denmark	Europe	NA	Undefined sequences	NA	22786	0.534495
ESC_FB1305AA_AS	ESC_FB1305AA_AS			Enterobase	NA	2020-09-15	2015.42	unknown	unknown	unknown			North Rhine-Westphalia, Germany	51.4332	7.66159	Germany	Europe	NA	Other plasmids	89	32062	0.478136
ESC_FB1307AA_AS	ESC_FB1307AA_AS			Enterobase	NA	2020-09-15	2015.28	Escherichia coli	Escherichia coli	Escherichia			North Rhine-Westphalia, Germany	51.4332	7.66159	Germany	Europe	NA	Thai pKP-M11	3	3421	0.617363
ESC_FB1309AA_AS	ESC_FB1309AA_AS			Enterobase	NA	2020-09-15	2015.7	unknown	unknown	unknown			Saxony, Germany	51.1045	13.2017	Germany	Europe	IncX3	IncX3	2	43665	0.463552
ESC_FB1310AA_AS	ESC_FB1310AA_AS			Enterobase	NA	2020-09-15	2015.65	unknown	unknown	unknown			North Rhine-Westphalia, Germany	51.4332	7.66159	Germany	Europe	NA	Peruvian pKP-NDM-1_isoform1	6	5850	0.573504
ESC_FB1312AA_AS	ESC_FB1312AA_AS			Enterobase	NA	2020-09-15	2016.15	Escherichia coli	Escherichia coli	Escherichia			North Rhine-Westphalia, Germany	51.4332	7.66159	Germany	Europe	NA	Swiss pEC-C-F-163_C	5	9928	0.564666
ESC_FB1313AA_AS	ESC_FB1313AA_AS			Enterobase	NA	2020-09-15	2015.81	unknown	unknown	unknown			Saxony, Germany	51.1045	13.2017	Germany	Europe	IncX3	IncX3	2	39133	0.467968
ESC_FB1315AA_AS	ESC_FB1315AA_AS			Enterobase	NA	2020-09-15	2016.95	unknown	unknown	unknown			Saxony, Germany	51.1045	13.2017	Germany	Europe	NA	Peruvian pKP-NDM-1_isoform1	6	5850	0.573504
ESC_FB1316AA_AS	ESC_FB1316AA_AS			Enterobase	NA	2020-09-15	2017.32	unknown	unknown	unknown			Baden-W√ºrttemberg, Germany	48.6616	9.35013	Germany	Europe	NA	Peruvian pKP-NDM-1_isoform5	7	9059	0.534165
ESC_FB1317AA_AS	ESC_FB1317AA_AS			Enterobase	NA	2020-09-15	2017.19	unknown	unknown	unknown			Rheinland-Pfalz, Germany	50.1183	7.30895	Germany	Europe	NA	Peruvian pKP-NDM-1_isoform1	6	5850	0.573504
ESC_FB1318AA_AS	ESC_FB1318AA_AS			Enterobase	NA	2020-09-15	2016.9	unknown	unknown	unknown			Brandenburg, Germany	52.4125	12.5316	Germany	Europe	NA	Peruvian pKP-NDM-1_isoform1	6	5850	0.573504
ESC_FB1319AA_AS	ESC_FB1319AA_AS			Enterobase	NA	2020-09-15	2016.73	unknown	unknown	unknown			Lower Saxony, Germany	52.6367	9.84508	Germany	Europe	IncX3	IncX3	2	43665	0.463598
ESC_FB1320AA_AS	ESC_FB1320AA_AS			Enterobase	NA	2020-09-15	2016.85	unknown	unknown	unknown			Hamburg, Germany	53.5511	9.99368	Germany	Europe	NA	Indian pSE-GMI17-002_2	4	3696	0.592532
ESC_FB1321AA_AS	ESC_FB1321AA_AS			Enterobase	NA	2020-09-15	2017.15	unknown	unknown	unknown			Baden-W√ºrttemberg, Germany	48.6616	9.35013	Germany	Europe	NA	Peruvian pKP-NDM-1_isoform1	6	5850	0.573504
ESC_FB1322AA_AS	ESC_FB1322AA_AS			Enterobase	NA	2020-09-15	2016.9	Escherichia coli	Escherichia coli	Escherichia			Baden-W√ºrttemberg, Germany	48.6616	9.35013	Germany	Europe	NA	Peruvian pKP-NDM-1_isoform1	6	5850	0.573504
ESC_FB1323AA_AS	ESC_FB1323AA_AS			Enterobase	NA	2020-09-15	2016.46	unknown	unknown	unknown			Berlin, Germany	52.52	13.405	Germany	Europe	NA	Undefined sequences	NA	14734	0.60167
ESC_FB1324AA_AS	ESC_FB1324AA_AS			Enterobase	NA	2020-09-15	2016.69	unknown	unknown	unknown			North Rhine-Westphalia, Germany	51.4332	7.66159	Germany	Europe	NA	Peruvian pKP-NDM-1_isoform1	6	5850	0.573504
ESC_FB1333AA_AS	ESC_FB1333AA_AS			Enterobase	NA	2020-09-15	2017.33	unknown	unknown	unknown			Rheinland-Pfalz, Germany	50.1183	7.30895	Germany	Europe	NA	Peruvian pKP-NDM-1_isoform1	6	5850	0.573504
ESC_FB1334AA_AS	ESC_FB1334AA_AS			Enterobase	NA	2020-09-15	2017.43	unknown	unknown	unknown			North Rhine-Westphalia, Germany	51.4332	7.66159	Germany	Europe	NA	Peruvian pKP-NDM-1_isoform1	6	5849	0.573602
ESC_FB1335AA_AS	ESC_FB1335AA_AS			Enterobase	NA	2020-09-15	2017.58	unknown	unknown	unknown			Hamburg, Germany	53.5511	9.99368	Germany	Europe	NA	Peruvian pKP-NDM-1_isoform1	6	5849	0.573602
ESC_FB1336AA_AS	ESC_FB1336AA_AS			Enterobase	NA	2020-09-15	2017.41	unknown	unknown	unknown			Berlin, Germany	52.52	13.405	Germany	Europe	NA	Peruvian pKP-NDM-1_isoform1	6	5850	0.573504
ESC_FB1337AA_AS	ESC_FB1337AA_AS			Enterobase	NA	2020-09-15	2017.43	unknown	unknown	unknown			Bavaria, Germany	48.7904	11.4979	Germany	Europe	NA	Thai pKP-M11	3	3416	0.617389
ESC_FB1338AA_AS	ESC_FB1338AA_AS			Enterobase	NA	2020-09-15	2017.44	unknown	unknown	unknown			North Rhine-Westphalia, Germany	51.4332	7.66159	Germany	Europe	NA	Peruvian pKP-NDM-1_isoform1	6	5849	0.573602
ESC_FB1339AA_AS	ESC_FB1339AA_AS			Enterobase	NA	2020-09-15	2017.55	unknown	unknown	unknown			Berlin, Germany	52.52	13.405	Germany	Europe	NA	Peruvian pKP-NDM-1_isoform1	6	5850	0.573504
ESC_FB1340AA_AS	ESC_FB1340AA_AS			Enterobase	NA	2020-09-15	2017.43	unknown	unknown	unknown			Baden-W√ºrttemberg, Germany	48.6616	9.35013	Germany	Europe	NA	Indian pSE-GMI17-002_2	4	3464	0.616628
ESC_FB1364AA_AS	ESC_FB1364AA_AS			Enterobase	NA	2020-09-15	2017.87	unknown	unknown	unknown			North Rhine-Westphalia, Germany	51.4332	7.66159	Germany	Europe	NA	Peruvian pKP-NDM-1_isoform1	6	5850	0.573504
ESC_FB1365AA_AS	ESC_FB1365AA_AS			Enterobase	NA	2020-09-15	2018.06	Escherichia coli	Escherichia coli	Escherichia			Lower Saxony, Germany	52.6367	9.84508	Germany	Europe	NA	Swiss pEC-C-F-163_C	5	10876	0.566661
ESC_FB1366AA_AS	ESC_FB1366AA_AS			Enterobase	NA	2020-09-15	2018.06	unknown	unknown	unknown			Rheinland-Pfalz, Germany	50.1183	7.30895	Germany	Europe	NA	Thai pKP-M11	3	3417	0.617208
ESC_FB1367AA_AS	ESC_FB1367AA_AS			Enterobase	NA	2020-09-15	2018.02	unknown	unknown	unknown			Bavaria, Germany	48.7904	11.4979	Germany	Europe	NA	Undefined sequences	NA	13407	0.56105
ESC_FB1368AA_AS	ESC_FB1368AA_AS			Enterobase	NA	2020-09-15	2018.08	unknown	unknown	unknown			Rheinland-Pfalz, Germany	50.1183	7.30895	Germany	Europe	NA	Peruvian pKP-NDM-1_isoform1	6	5849	0.573602
ESC_FB1369AA_AS	ESC_FB1369AA_AS			Enterobase	NA	2020-09-15	2017.87	unknown	unknown	unknown			Baden-W√ºrttemberg, Germany	48.6616	9.35013	Germany	Europe	NA	Peruvian pKP-NDM-1_isoform1	6	5850	0.573504
ESC_FB1371AA_AS	ESC_FB1371AA_AS			Enterobase	NA	2020-09-15	2017.88	unknown	unknown	unknown			Baden-W√ºrttemberg, Germany	48.6616	9.35013	Germany	Europe	NA	Peruvian pKP-NDM-1_isoform1	6	5849	0.573602
ESC_FB1372AA_AS	ESC_FB1372AA_AS			Enterobase	NA	2020-09-15	2017.88	Escherichia coli	Escherichia coli	Escherichia			Hamburg, Germany	53.5511	9.99368	Germany	Europe	NA	Peruvian pKP-NDM-1_isoform1	6	5850	0.573504
ESC_FB1373AA_AS	ESC_FB1373AA_AS			Enterobase	NA	2020-09-15	2017.97	unknown	unknown	unknown			Bavaria, Germany	48.7904	11.4979	Germany	Europe	NA	Swiss pEC-C-F-163_C	5	9508	0.561527
ESC_FB1398AA_AS	ESC_FB1398AA_AS			Enterobase	NA	2020-09-16	2018.4	unknown	unknown	unknown			North Rhine-Westphalia, Germany	51.4332	7.66159	Germany	Europe	NA	Thai pKP-M11	3	3416	0.617389
ESC_FB1399AA_AS	ESC_FB1399AA_AS			Enterobase	NA	2020-09-16	2018.29	Escherichia coli	Escherichia coli	Escherichia			Rheinland-Pfalz, Germany	50.1183	7.30895	Germany	Europe	NA	Thai pKP-M11	3	3416	0.617389
ESC_FB1400AA_AS	ESC_FB1400AA_AS			Enterobase	NA	2020-09-16	2018.39	Escherichia coli	Escherichia coli	Escherichia			Saarland, Germany	49.3964	7.02296	Germany	Europe	IncX3	IncX3	2	39213	0.467677
ESC_FB1401AA_AS	ESC_FB1401AA_AS			Enterobase	NA	2020-09-16	2018.33	unknown	unknown	unknown			Berlin, Germany	52.52	13.405	Germany	Europe	NA	Peruvian pKP-NDM-1_isoform1	6	5847	0.573628
ESC_FB1402AA_AS	ESC_FB1402AA_AS			Enterobase	NA	2020-09-16	2018.41	unknown	unknown	unknown			Rheinland-Pfalz, Germany	50.1183	7.30895	Germany	Europe	NA	Swiss pEC-C-F-163_C	5	9739	0.564021
ESC_FB1404AA_AS	ESC_FB1404AA_AS			Enterobase	NA	2020-09-16	2018.5	unknown	unknown	unknown			Schleswig-Holstein, Germany	54.5239	9.56323	Germany	Europe	NA	Swiss pEC-C-F-163_C	5	9739	0.563918
ESC_FB1405AA_AS	ESC_FB1405AA_AS			Enterobase	NA	2020-09-16	2018.51	unknown	unknown	unknown			Hamburg, Germany	53.5511	9.99368	Germany	Europe	NA	Swiss pEC-C-F-163_C	5	9928	0.564666
ESC_FB1406AA_AS	ESC_FB1406AA_AS			Enterobase	NA	2020-09-16	2018.44	unknown	unknown	unknown			Bavaria, Germany	48.7904	11.4979	Germany	Europe	NA	Swiss pEC-C-F-163_C	5	10010	0.564236
ESC_FB1408AA_AS	ESC_FB1408AA_AS			Enterobase	NA	2020-09-16	2018.47	Escherichia coli	Escherichia coli	Escherichia			North Rhine-Westphalia, Germany	51.4332	7.66159	Germany	Europe	NA	Swiss pEC-C-F-163_C	5	10876	0.566661
ESC_FB1413AA_AS	ESC_FB1413AA_AS			Enterobase	NA	2020-09-16	2018.85	unknown	unknown	unknown			Saxony, Germany	51.1045	13.2017	Germany	Europe	NA	Peruvian pKP-NDM-1_isoform1	6	7158	0.570411
ESC_FB1414AA_AS	ESC_FB1414AA_AS			Enterobase	NA	2020-09-16	2018.69	Escherichia coli	Escherichia coli	Escherichia			Baden-W√ºrttemberg, Germany	48.6616	9.35013	Germany	Europe	NA	Peruvian pKP-NDM-1_isoform1	6	5850	0.573504
ESC_FB1415AA_AS	ESC_FB1415AA_AS			Enterobase	NA	2020-09-16	2019.29	Escherichia coli	Escherichia coli	Escherichia			Baden-W√ºrttemberg, Germany	48.6616	9.35013	Germany	Europe	NA	Indian pSE-GMI17-002_2	4	3694	0.592583
ESC_FB1416AA_AS	ESC_FB1416AA_AS			Enterobase	NA	2020-09-16	2019.32	unknown	unknown	unknown			Baden-W√ºrttemberg, Germany	48.6616	9.35013	Germany	Europe	NA	Swiss pEC-C-F-163_C	5	8920	0.561099
ESC_FB1417AA_AS	ESC_FB1417AA_AS			Enterobase	NA	2020-09-16	2018.87	unknown	unknown	unknown			Rheinland-Pfalz, Germany	50.1183	7.30895	Germany	Europe	NA	Thai pKP-M11	3	3416	0.617389
ESC_FB1418AA_AS	ESC_FB1418AA_AS			Enterobase	NA	2020-09-16	2019.35	unknown	unknown	unknown			Rheinland-Pfalz, Germany	50.1183	7.30895	Germany	Europe	NA	Swiss pEC-C-F-163_C	5	9549	0.562467
ESC_FB1419AA_AS	ESC_FB1419AA_AS			Enterobase	NA	2020-09-16	2018.77	Escherichia coli	Escherichia coli	Escherichia			Berlin, Germany	52.52	13.405	Germany	Europe	NA	Peruvian pKP-NDM-1_isoform1	6	5850	0.573504
ESC_FB1420AA_AS	ESC_FB1420AA_AS			Enterobase	NA	2020-09-16	2018.84	unknown	unknown	unknown			Thuringia, Germany	51.011	10.8453	Germany	Europe	NA	Swiss pEC-C-F-163_C	5	10741	0.566707
ESC_FB1421AA_AS	ESC_FB1421AA_AS			Enterobase	NA	2020-09-16	2018.88	Escherichia coli	Escherichia coli	Escherichia			Lower Saxony, Germany	52.6367	9.84508	Germany	Europe	NA	Peruvian pKP-NDM-1_isoform1	6	5849	0.573602
ESC_FB1422AA_AS	ESC_FB1422AA_AS			Enterobase	NA	2020-09-16	2018.6	unknown	unknown	unknown			Bavaria, Germany	48.7904	11.4979	Germany	Europe	NA	Swiss pEC-C-F-163_C	5	10290	0.566569
ESC_FB1423AA_AS	ESC_FB1423AA_AS			Enterobase	NA	2020-09-16	2018.95	unknown	unknown	unknown			North Rhine-Westphalia, Germany	51.4332	7.66159	Germany	Europe	NA	Swiss pEC-C-F-163_C	5	9583	0.560993
ESC_FB1424AA_AS	ESC_FB1424AA_AS			Enterobase	NA	2020-09-16	2018.72	unknown	unknown	unknown			North Rhine-Westphalia, Germany	51.4332	7.66159	Germany	Europe	NA	Swiss pEC-C-F-163_C	5	9926	0.564578
ESC_FB1425AA_AS	ESC_FB1425AA_AS			Enterobase	NA	2020-09-16	2018.6	unknown	unknown	unknown			Hamburg, Germany	53.5511	9.99368	Germany	Europe	NA	Swiss pEC-C-F-163_C	5	9739	0.564021
ESC_FB1426AA_AS	ESC_FB1426AA_AS			Enterobase	NA	2020-09-16	2018.97	unknown	unknown	unknown			Hesse, Germany	50.6521	9.16244	Germany	Europe	NA	Peruvian pKP-NDM-1_isoform1	6	7658	0.566728
ESC_FB1427AA_AS	ESC_FB1427AA_AS			Enterobase	NA	2020-09-16	2019.14	Escherichia coli	Escherichia coli	Escherichia			Lower Saxony, Germany	52.6367	9.84508	Germany	Europe	NA	Swiss pEC-C-F-163_C	5	10827	0.566639
ESC_FB1428AA_AS	ESC_FB1428AA_AS			Enterobase	NA	2020-09-16	2018.95	unknown	unknown	unknown			Bavaria, Germany	48.7904	11.4979	Germany	Europe	NA	Thai pKP-M11	3	3417	0.617501
ESC_FB1429AA_AS	ESC_FB1429AA_AS			Enterobase	NA	2020-09-16	2019.16	unknown	unknown	unknown			Berlin, Germany	52.52	13.405	Germany	Europe	NA	Swiss pEC-C-F-163_C	5	9924	0.564591
ESC_FB1432AA_AS	ESC_FB1432AA_AS			Enterobase	NA	2020-09-16	2018.59	unknown	unknown	unknown			Baden-W√ºrttemberg, Germany	48.6616	9.35013	Germany	Europe	NA	Swiss pEC-C-F-163_C	5	9926	0.564477
ESC_FB5257AA_AS	ESC_FB5257AA_AS			Enterobase	NA	2020-09-30	2018.79	Escherichia coli	Escherichia coli	Escherichia			South, China	25.8905	109.783	China	East Asia	NA	Thai pKP-M11	3	3418	0.61732
ESC_FB5258AA_AS	ESC_FB5258AA_AS			Enterobase	NA	2020-09-30	2018.79	Escherichia coli	Escherichia coli	Escherichia			South, China	25.8905	109.783	China	East Asia	NA	Thai pKP-M11	3	3417	0.617208
ESC_GA2013AA_AS	ESC_GA2013AA_AS	NA	NA	Enterobase	NA	2016-08-24	2015.5	Escherichia coli	Escherichia coli	Escherichia	NA	NA	Iceland	64.9631	-19.0208	Iceland	Europe	NA	Undefined sequences	NA	13364	0.535693
ESC_GB0835AA_AS	ESC_GB0835AA_AS			Enterobase	NA	2020-10-30	NA	Escherichia coli	Escherichia coli	Escherichia			NA	NA	NA	NA	Unknown	NA	China pKP-YQ12450	1	7927	0.642614
ESC_HA0332AA_AS	ESC_HA0332AA_AS	NA	NA	Enterobase	NA	2017-06-30	2010.5	Escherichia coli	Escherichia coli	Escherichia	Homo sapiens	Blood	Norway	60.472	8.46895	Norway	Europe	IncC	IncC	13	131054	0.518595
ESC_HA0366AA_AS	ESC_HA0366AA_AS	NA	NA	Enterobase	NA	2016-12-27	2012.5	Escherichia coli	Escherichia coli	Escherichia	Homo sapiens	Urine	Norway	60.472	8.46895	Norway	Europe	NA	Undefined sequences	NA	17867	0.538982
ESC_HA0367AA_AS	ESC_HA0367AA_AS	NA	NA	Enterobase	NA	2016-12-27	2014.5	Escherichia coli	Escherichia coli	Escherichia	Homo sapiens	Urine	Norway	60.472	8.46895	Norway	Europe	NA	Undefined sequences	NA	19351	0.608134
ESC_HA0369AA_AS	ESC_HA0369AA_AS	NA	NA	Enterobase	NA	2016-12-27	2012.5	Escherichia coli	Escherichia coli	Escherichia	Homo sapiens	Feces	Norway	60.472	8.46895	Norway	Europe	NA	Indian pSE-GMI17-002_2	4	3460	0.616474
ESC_HA0370AA_AS	ESC_HA0370AA_AS	NA	NA	Enterobase	NA	2016-12-27	2012.5	Escherichia coli	Escherichia coli	Escherichia	Homo sapiens	Urine	Norway	60.472	8.46895	Norway	Europe	NA	Peruvian pKP-NDM-1_isoform5	7	9016	0.534938
ESC_HA1708AA_AS	ESC_HA1708AA_AS	NA	NA	Enterobase	NA	2017-07-11	2015.5	Escherichia coli	Escherichia coli	Escherichia	chicken	Avian	Shandong	35.894	117.925	China	East Asia	NA	Undefined sequences	NA	6864	0.535839
ESC_HA2214AA_AS	ESC_HA2214AA_AS	NA	NA	Enterobase	NA	2017-01-07	2015.5	Escherichia	Escherichia	Escherichia	NA	NA	China	35.8617	104.195	China	East Asia	NA	Peruvian pKP-NDM-1_isoform5	7	8959	0.53477
ESC_HA3039AA_AS	ESC_HA3039AA_AS	NA	NA	Enterobase	NA	2017-07-14	2015.5	Escherichia coli	Escherichia coli	Escherichia	chicken	Avian	Shandong	35.894	117.925	China	East Asia	NA	Peruvian pKP-NDM-1_isoform5	7	8959	0.53477
ESC_HA3040AA_AS	ESC_HA3040AA_AS	NA	NA	Enterobase	NA	2017-07-14	2015.5	Escherichia coli	Escherichia coli	Escherichia	environmental	NA	Shandong	35.894	117.925	China	East Asia	NA	Peruvian pKP-NDM-1_isoform5	7	9124	0.533976
ESC_HA3045AA_AS	ESC_HA3045AA_AS	NA	NA	Enterobase	NA	2017-07-14	2014.5	Escherichia coli	Escherichia coli	Escherichia	chicken	Avian	Shandong	35.894	117.925	China	East Asia	NA	Peruvian pKP-NDM-1_isoform1	6	7175	0.587317
ESC_HA3047AA_AS	ESC_HA3047AA_AS	NA	NA	Enterobase	NA	2017-07-14	2014.5	Escherichia coli	Escherichia coli	Escherichia	chicken	Avian	Shandong	35.894	117.925	China	East Asia	NA	Swiss pEC-C-F-163_C	5	10136	0.576361
ESC_HA3061AA_AS	ESC_HA3061AA_AS	NA	NA	Enterobase	NA	2017-07-15	2015.5	Escherichia coli	Escherichia coli	Escherichia	fly	Flies	Shandong	35.894	117.925	China	East Asia	IncX3	IncX3	2	45957	0.466131
ESC_HA3062AA_AS	ESC_HA3062AA_AS	NA	NA	Enterobase	NA	2017-07-15	2015.5	Escherichia coli	Escherichia coli	Escherichia	fly	Flies	Shandong	35.894	117.925	China	East Asia	NA	Indian pKP-MGR-K8	10	1792	0.604911
ESC_HA3064AA_AS	ESC_HA3064AA_AS	NA	NA	Enterobase	NA	2017-07-15	2015.5	Escherichia coli	Escherichia coli	Escherichia	fly	Flies	Shandong	35.894	117.925	China	East Asia	IncX3	IncX3	2	45680	0.46574
ESC_HA3065AA_AS	ESC_HA3065AA_AS	NA	NA	Enterobase	NA	2017-07-15	2014.5	Escherichia coli	Escherichia coli	Escherichia	chicken	Slaughterhouse	Shandong	35.894	117.925	China	East Asia	NA	Thai pKP-M11	3	2582	0.564679
ESC_HA3078AA_AS	ESC_HA3078AA_AS	NA	NA	Enterobase	NA	2017-01-10	2014.5	Escherichia coli	Escherichia coli	Escherichia	chicken	Avian	Shandong	35.894	117.925	China	East Asia	NA	Indian pSE-GMI17-002_2	4	3892	0.617677
ESC_HA3079AA_AS	ESC_HA3079AA_AS	NA	NA	Enterobase	NA	2017-01-10	2014.5	Escherichia coli	Escherichia coli	Escherichia	chicken	NA	Shandong	35.894	117.925	China	East Asia	NA	Undefined sequences	NA	15510	0.536235
ESC_HA3080AA_AS	ESC_HA3080AA_AS	NA	NA	Enterobase	NA	2017-01-10	2014.5	Escherichia coli	Escherichia coli	Escherichia	chicken	NA	Shandong	35.894	117.925	China	East Asia	NA	Undefined sequences	NA	12907	0.540792
ESC_HA3081AA_AS	ESC_HA3081AA_AS	NA	NA	Enterobase	NA	2017-01-10	2015.5	Escherichia coli	Escherichia coli	Escherichia	fly	Flies	Shandong	35.894	117.925	China	East Asia	NA	Swiss pEC-C-F-163_C	5	9351	0.572452
ESC_HA3083AA_AS	ESC_HA3083AA_AS	NA	NA	Enterobase	NA	2017-01-10	2015.5	Escherichia coli	Escherichia coli	Escherichia	chicken	NA	Shandong	35.894	117.925	China	East Asia	NA	Indian pSE-GMI17-002_2	4	3753	0.611244
ESC_HA3085AA_AS	ESC_HA3085AA_AS	NA	NA	Enterobase	NA	2017-01-10	2015.5	Escherichia coli	Escherichia coli	Escherichia	fly	Flies	Shandong	35.894	117.925	China	East Asia	NA	Thai pKP-M11	3	3421	0.617363
ESC_HA3129AA_AS	ESC_HA3129AA_AS	NA	NA	Enterobase	NA	2017-01-11	2014.5	Escherichia coli	Escherichia coli	Escherichia	chicken	NA	Shandong	35.894	117.925	China	East Asia	NA	Peruvian pKP-NDM-1_isoform1	6	7175	0.587317
ESC_HA3130AA_AS	ESC_HA3130AA_AS	NA	NA	Enterobase	NA	2017-01-11	2014.5	Escherichia coli	Escherichia coli	Escherichia	chicken	NA	Shandong	35.894	117.925	China	East Asia	NA	Swiss pEC-C-F-163_C	5	11219	0.576344
ESC_HA3131AA_AS	ESC_HA3131AA_AS	NA	NA	Enterobase	NA	2017-01-11	2015.5	Escherichia coli	Escherichia coli	Escherichia	fly	Flies	Shandong	35.894	117.925	China	East Asia	IncX3	IncX3	2	43761	0.463815
ESC_HA3142AA_AS	ESC_HA3142AA_AS	NA	NA	Enterobase	NA	2017-01-11	2015.5	Escherichia coli	Escherichia coli	Escherichia	fly	Flies	Shandong	35.894	117.925	China	East Asia	NA	Peruvian pKP-NDM-1_isoform5	7	8959	0.53477
ESC_HA3143AA_AS	ESC_HA3143AA_AS	NA	NA	Enterobase	NA	2017-01-11	2015.5	Escherichia coli	Escherichia coli	Escherichia	fly	Flies	Shandong	35.894	117.925	China	East Asia	NA	Peruvian pKP-NDM-1_isoform5	7	9016	0.53394
ESC_HA3144AA_AS	ESC_HA3144AA_AS	NA	NA	Enterobase	NA	2017-01-11	2015.5	Escherichia coli	Escherichia coli	Escherichia	chicken	NA	Shandong	35.894	117.925	China	East Asia	NA	Swiss pEC-C-F-163_C	5	9928	0.564766
ESC_HA3145AA_AS	ESC_HA3145AA_AS	NA	NA	Enterobase	NA	2017-01-11	2015.5	Escherichia coli	Escherichia coli	Escherichia	chicken	NA	Shandong	35.894	117.925	China	East Asia	NA	Peruvian pKP-NDM-1_isoform5	7	8959	0.53477
ESC_HA3146AA_AS	ESC_HA3146AA_AS	NA	NA	Enterobase	NA	2017-01-11	2015.5	Escherichia coli	Escherichia coli	Escherichia	chicken	Meat	Shandong	35.894	117.925	China	East Asia	NA	Peruvian pKP-NDM-1_isoform1	6	6048	0.590278
ESC_HA3157AA_AS	ESC_HA3157AA_AS	NA	NA	Enterobase	NA	2017-01-11	2015.5	Escherichia coli	Escherichia coli	Escherichia	chicken	NA	Shandong	35.894	117.925	China	East Asia	NA	Peruvian pKP-NDM-1_isoform5	7	8959	0.53477
ESC_HA3259AA_AS	ESC_HA3259AA_AS	NA	NA	Enterobase	NA	2017-01-12	2015.5	Escherichia coli	Escherichia coli	Escherichia	bird	Bird	Shandong	35.894	117.925	China	East Asia	NA	Peruvian pKP-NDM-1_isoform5	7	9067	0.534797
ESC_IA2147AA_AS	ESC_IA2147AA_AS	SAMD00019975	PRJDB3087	Enterobase	NA	2016-09-19	2013.75	Escherichia coli	Escherichia coli	Escherichia	Homo sapiens	Blood	Tokyo	35.6334	139.612	Japan	East Asia	NA	Swiss pEC-C-F-163_C	5	8962	0.560924
ESC_IA2148AA_AS	ESC_IA2148AA_AS	SAMD00019976	PRJDB3087	Enterobase	NA	2016-09-19	2013.75	Escherichia coli	Escherichia coli	Escherichia	Homo sapiens	Laboratory variant	Tokyo	35.6334	139.612	Japan	East Asia	NA	Swiss pEC-C-F-163_C	5	8962	0.560924
ESC_IA7952AA_AS	ESC_IA7952AA_AS	NA	NA	Enterobase	NA	2017-10-15	2015.05	Escherichia	Escherichia	Escherichia	Homo sapiens	Rectal swab	Oman	21.4735	55.9754	Oman	Middle East & North Africa	NA	Thai pKP-M11	3	3113	0.626405
ESC_IA7957AA_AS	ESC_IA7957AA_AS	NA	NA	Enterobase	NA	2017-04-12	2015.08	Escherichia	Escherichia	Escherichia	Homo sapiens	Urine	Oman	21.4735	55.9754	Oman	Middle East & North Africa	NA	Undefined sequences	NA	70540	0.528962
ESC_IA7969AA_AS	ESC_IA7969AA_AS	NA	NA	Enterobase	NA	2017-10-15	2015.26	Escherichia	Escherichia	Escherichia	Homo sapiens	Urine	Oman	21.4735	55.9754	Oman	Middle East & North Africa	NA	IncX3	2	40136	0.472668
ESC_IA7970AA_AS	ESC_IA7970AA_AS	NA	NA	Enterobase	NA	2017-10-15	2015.3	Escherichia	Escherichia	Escherichia	Homo sapiens	Groin isolate	Oman	21.4735	55.9754	Oman	Middle East & North Africa	NA	Thai pKP-M11	3	3348	0.618578
ESC_IA7977AA_AS	ESC_IA7977AA_AS	NA	NA	Enterobase	NA	2017-10-15	2015.39	Escherichia	Escherichia	Escherichia	Homo sapiens	Rectal swab	Oman	21.4735	55.9754	Oman	Middle East & North Africa	NA	Swiss pEC-C-F-163_C	5	9856	0.564834
ESC_IA7978AA_AS	ESC_IA7978AA_AS	NA	NA	Enterobase	NA	2017-10-15	2015.41	Escherichia	Escherichia	Escherichia	Homo sapiens	Biopsy	Oman	21.4735	55.9754	Oman	Middle East & North Africa	NA	Indian pSE-GMI17-002_2	4	4659	0.594334
ESC_IA7979AA_AS	ESC_IA7979AA_AS	NA	NA	Enterobase	NA	2017-10-15	2015.45	Escherichia	Escherichia	Escherichia	Homo sapiens	Rectal swab	Oman	21.4735	55.9754	Oman	Middle East & North Africa	NA	Peruvian pKP-NDM-1_isoform1	6	5817	0.572976
ESC_IA7983AA_AS	ESC_IA7983AA_AS	NA	NA	Enterobase	NA	2017-10-15	2015.53	Escherichia	Escherichia	Escherichia	Homo sapiens	Tracheal isolate	Oman	21.4735	55.9754	Oman	Middle East & North Africa	NA	Undefined sequences	NA	16206	0.547637
ESC_IA7984AA_AS	ESC_IA7984AA_AS	NA	NA	Enterobase	NA	2017-10-15	2015.55	Escherichia	Escherichia	Escherichia	Homo sapiens	Rectal swab	Oman	21.4735	55.9754	Oman	Middle East & North Africa	NA	Thai pKP-M11	3	3113	0.626084
ESC_IA7986AA_AS	ESC_IA7986AA_AS	NA	NA	Enterobase	NA	2017-10-15	2015.62	Escherichia	Escherichia	Escherichia	Homo sapiens	Urine	Oman	21.4735	55.9754	Oman	Middle East & North Africa	NA	Swiss pEC-C-F-163_C	5	10459	0.555311
ESC_IA7987AA_AS	ESC_IA7987AA_AS	NA	NA	Enterobase	NA	2017-10-15	2015.64	Escherichia	Escherichia	Escherichia	Homo sapiens	Rectal swab	Oman	21.4735	55.9754	Oman	Middle East & North Africa	NA	Swiss pEC-C-F-163_C	5	12436	0.508443
ESC_IA7988AA_AS	ESC_IA7988AA_AS	NA	NA	Enterobase	NA	2017-10-15	2015.66	Escherichia	Escherichia	Escherichia	Homo sapiens	Rectal swab	Oman	21.4735	55.9754	Oman	Middle East & North Africa	NA	Swiss pEC-C-F-163_C	5	8848	0.561483
ESC_IA7990AA_AS	ESC_IA7990AA_AS	NA	NA	Enterobase	NA	2017-10-15	2015.7	Escherichia	Escherichia	Escherichia	NA	Wound	Oman	21.4735	55.9754	Oman	Middle East & North Africa	NA	Swiss pEC-C-F-163_C	5	9436	0.561573
ESC_IA7994AA_AS	ESC_IA7994AA_AS	NA	NA	Enterobase	NA	2017-10-15	2015.72	Escherichia	Escherichia	Escherichia	Homo sapiens	Wound	Oman	21.4735	55.9754	Oman	Middle East & North Africa	NA	Swiss pEC-C-F-163_C	5	9856	0.564834
ESC_JA1124AA_AS	ESC_JA1124AA_AS	SAMD00044981	PRJDB4303	Enterobase	NA	2016-09-23	2013.5	Escherichia coli	Escherichia coli	Escherichia	Homo sapiens	Environmental materialorganic material	Thailand	15.87	100.993	Thailand	South East Asia	IncN2	IncN2	14	41199	0.508022
ESC_JA1574AA_AS	ESC_JA1574AA_AS	NA	NA	Enterobase	NA	2017-05-09	2015.5	Escherichia coli	Escherichia coli	Escherichia	NA	NA	China	35.8617	104.195	China	East Asia	NA	Peruvian pKP-NDM-1_isoform5	7	8959	0.53477
ESC_JA1575AA_AS	ESC_JA1575AA_AS	NA	NA	Enterobase	NA	2017-05-09	2015.5	Escherichia coli	Escherichia coli	Escherichia	pig	Swine	China	35.8617	104.195	China	East Asia	NA	Peruvian pKP-NDM-1_isoform5	7	8959	0.53477
ESC_JA1826AA_AS	ESC_JA1826AA_AS	NA	NA	Enterobase	NA	2017-05-09	2015.5	Escherichia coli	Escherichia coli	Escherichia	NA	NA	China	35.8617	104.195	China	East Asia	NA	Peruvian pKP-NDM-1_isoform5	7	8998	0.534786
ESC_JA3377AA_AS	ESC_JA3377AA_AS	NA	NA	Enterobase	NA	2017-05-12	2015.5	Escherichia coli	Escherichia coli	Escherichia	pig	Swine	China	35.8617	104.195	China	East Asia	NA	Peruvian pKP-NDM-1_isoform5	7	8959	0.53477
ESC_JB4770AA_AS	ESC_JB4770AA_AS			Enterobase	NA	2020-03-07	2017.5	unknown	unknown	unknown			NA	NA	NA	NA	Unknown	NA	Swiss pEC-C-F-163_C	5	9927	0.564722
ESC_KA2793AA_AS	ESC_KA2793AA_AS	NA	NA	Enterobase	NA	2017-12-09	2016.5	Escherichia coli	Escherichia coli	Escherichia	NA	NA	Sweden	60.1282	18.6435	Sweden	Europe	NA	Peruvian pKP-NDM-1_isoform1	6	6181	0.589225
ESC_KB0028AA_AS	ESC_KB0028AA_AS			Enterobase	NA	2020-03-27	2018.01	Escherichia coli	Escherichia coli	Escherichia	Wild Animal	Faeces	Australia	-25.2744	133.775	Australia	Oceania	NA	Peruvian pKP-NDM-1_isoform5	7	9016	0.53394
ESC_KB4739AA_AS	ESC_KB4739AA_AS			Enterobase	NA	2020-04-11	NA	unknown	unknown	unknown			NA	NA	NA	NA	Unknown	NA	Peruvian pKP-NDM-1_isoform1	6	5723	0.573825
ESC_KB4740AA_AS	ESC_KB4740AA_AS			Enterobase	NA	2020-04-11	NA	unknown	unknown	unknown			NA	NA	NA	NA	Unknown	NA	Peruvian pKP-NDM-1_isoform1	6	5730	0.573822
ESC_KB4741AA_AS	ESC_KB4741AA_AS			Enterobase	NA	2020-04-11	NA	unknown	unknown	unknown			NA	NA	NA	NA	Unknown	NA	Peruvian pKP-NDM-1_isoform1	6	5730	0.573822
ESC_KB4742AA_AS	ESC_KB4742AA_AS			Enterobase	NA	2020-04-11	NA	unknown	unknown	unknown			NA	NA	NA	NA	Unknown	NA	Peruvian pKP-NDM-1_isoform1	6	5614	0.577307
ESC_KB5560AA_AS	ESC_KB5560AA_AS			Enterobase	NA	2020-10-17	2016.5	Escherichia coli	Escherichia coli	Escherichia			NA	NA	NA	NA	Unknown	IncC	IncC	12	96082	0.521388
ESC_KB5561AA_AS	ESC_KB5561AA_AS			Enterobase	NA	2020-04-14	2016.5	Escherichia coli	Escherichia coli	Escherichia			NA	NA	NA	NA	Unknown	IncC	IncC	12	96498	0.522011
ESC_KB5806AA_AS	ESC_KB5806AA_AS			Enterobase	NA	2020-04-15	NA	unknown	unknown	unknown			NA	NA	NA	NA	Unknown	NA	Swiss pEC-C-F-163_C	5	9926	0.564578
ESC_KB9741AA_AS	ESC_KB9741AA_AS			Enterobase	NA	2020-05-02	NA	unknown	unknown	unknown			NA	NA	NA	NA	Unknown	NA	Undefined sequences	NA	11615	0.522342
ESC_LB2835AA_AS	ESC_LB2835AA_AS	SAMN14096471	PRJNA606529	Enterobase	NA	2020-04-20	2019.5	Escherichia coli	Escherichia coli	Escherichia	Wild Animal	Pteropus poliocephalus; Feces - Environment	Australia	-25.2744	133.775	Australia	Oceania	NA	Peruvian pKP-NDM-1_isoform5	7	9016	0.53394
ESC_LB3451AA_AS	ESC_LB3451AA_AS	SAMN14792081	PRJNA288601	Enterobase	NA	2020-05-07	2020.08	Escherichia coli	Escherichia coli	Escherichia	Human	Homo sapiens; urine	United States	37.0902	-95.7129	USA	North America	NA	Peruvian pKP-NDM-1_isoform1	6	5850	0.573504
ESC_LB4439AA_AS	ESC_LB4439AA_AS			Enterobase	NA	2020-05-20	2019.64	Escherichia coli	Escherichia coli	Escherichia	Human		Seoul, South Korea	37.5665	126.978	South Korea	East Asia	NA	Peruvian pKP-NDM-1_isoform1	6	6702	0.593256
ESC_LB4440AA_AS	ESC_LB4440AA_AS			Enterobase	NA	2020-05-20	2019.83	Escherichia coli	Escherichia coli	Escherichia	Human		Seoul, South Korea	37.5665	126.978	South Korea	East Asia	NA	Peruvian pKP-NDM-1_isoform1	6	6047	0.590375
ESC_LB5907AA_AS	ESC_LB5907AA_AS	SAMEA6863957	PRJEB38543	Enterobase	NA	2020-05-29	2016.5	Escherichia coli	Escherichia coli	Escherichia	Human	Homo sapiens; gastric biopsies	Denmark	55.6702	10.3333	Denmark	Europe	NA	Swiss pEC-C-F-163_C	5	8913	0.561091
ESC_LB5908AA_AS	ESC_LB5908AA_AS	SAMEA6863958	PRJEB38543	Enterobase	NA	2020-05-29	2016.5	Escherichia coli	Escherichia coli	Escherichia	Human	Homo sapiens; gastric biopsies	Denmark	55.6702	10.3333	Denmark	Europe	NA	Peruvian pKP-NDM-1_isoform1	6	5848	0.573529
ESC_LB5909AA_AS	ESC_LB5909AA_AS	SAMEA6863959	PRJEB38543	Enterobase	NA	2020-05-29	2018.5	Escherichia coli	Escherichia coli	Escherichia	Human	Homo sapiens; gastric biopsies	Denmark	55.6702	10.3333	Denmark	Europe	NA	Peruvian pKP-NDM-1_isoform1	6	5848	0.573529
ESC_LB5910AA_AS	ESC_LB5910AA_AS	SAMEA6863960	PRJEB38543	Enterobase	NA	2020-05-29	2018.5	Escherichia coli	Escherichia coli	Escherichia	Human	Homo sapiens; gastric biopsies	Denmark	55.6702	10.3333	Denmark	Europe	NA	Peruvian pKP-NDM-1_isoform1	6	5848	0.573529
ESC_LB5911AA_AS	ESC_LB5911AA_AS	SAMEA6863961	PRJEB38543	Enterobase	NA	2020-05-29	2018.5	Escherichia coli	Escherichia coli	Escherichia	Human	Homo sapiens; gastric biopsies	Denmark	55.6702	10.3333	Denmark	Europe	NA	Peruvian pKP-NDM-1_isoform1	6	5750	0.574957
ESC_LB5915AA_AS	ESC_LB5915AA_AS	SAMEA6863965	PRJEB38543	Enterobase	NA	2020-05-29	2015.5	Escherichia coli	Escherichia coli	Escherichia	Human	Homo sapiens; gastric biopsies	Denmark	55.6702	10.3333	Denmark	Europe	NA	Thai pKP-M11	3	3420	0.617544
ESC_LB5918AA_AS	ESC_LB5918AA_AS	SAMEA6863968	PRJEB38543	Enterobase	NA	2020-05-29	2018.5	Escherichia coli	Escherichia coli	Escherichia	Human	Homo sapiens; gastric biopsies	Denmark	55.6702	10.3333	Denmark	Europe	NA	Peruvian pKP-NDM-1_isoform1	6	5850	0.573504
ESC_LB6565AA_AS	ESC_LB6565AA_AS			Enterobase	NA	2020-06-12	2019.69	Escherichia coli	Escherichia coli	Escherichia	Human	blood	Zhengzhou, Henan, China	34.7466	113.625	China	East Asia	NA	Thai pKP-M11	3	3419	0.617432
ESC_LB7048AA_AS	ESC_LB7048AA_AS	SAMN15158860	PRJNA637815	Enterobase	NA	2020-06-10	2018.5	Escherichia coli	Escherichia coli	Escherichia	Poultry	Chicken; farm	Shandong, China	35.894	117.925	China	East Asia	IncX3	IncX3	2	45633	0.46565
ESC_LB7081AA_AS	ESC_LB7081AA_AS	SAMN15158843	PRJNA637815	Enterobase	NA	2020-06-09	2018.5	Escherichia coli	Escherichia coli	Escherichia	Poultry	Chicken; farm	Shandong, China	35.894	117.925	China	East Asia	NA	Indian pSE-GMI17-002_2	4	3692	0.592633
ESC_LB7082AA_AS	ESC_LB7082AA_AS	SAMN15158844	PRJNA637815	Enterobase	NA	2020-06-09	2018.5	Escherichia coli	Escherichia coli	Escherichia	Poultry	Chicken; farm	Shandong, China	35.894	117.925	China	East Asia	NA	Indian pSE-GMI17-002_2	4	3692	0.592633
ESC_LB7209AA_AS	ESC_LB7209AA_AS	SAMN15146844	PRJNA549322	Enterobase	NA	2020-06-05	NA	Escherichia coli	Escherichia coli	Escherichia			NA	NA	NA	NA	Unknown	NA	Thai pKP-M11	3	3113	0.626084
ESC_LB7290AA_AS	ESC_LB7290AA_AS	SAMEA6908048	PRJEB21277	Enterobase	NA	2020-06-06	NA	Escherichia coli	Escherichia coli	Escherichia			NA	NA	NA	NA	Unknown	NA	Swiss pEC-C-F-163_C	5	9761	0.563569
ESC_LB7293AA_AS	ESC_LB7293AA_AS	SAMEA6908053	PRJEB21277	Enterobase	NA	2020-06-06	NA	Escherichia coli	Escherichia coli	Escherichia			NA	NA	NA	NA	Unknown	NA	Thai pKP-M11	3	3417	0.617208
ESC_LB7309AA_AS	ESC_LB7309AA_AS	SAMEA6908071	PRJEB21277	Enterobase	NA	2020-06-06	NA	Escherichia coli	Escherichia coli	Escherichia			NA	NA	NA	NA	Unknown	IncX3|IncFII(pCoo)	IncX3	155	88822	0.488787
ESC_LB7310AA_AS	ESC_LB7310AA_AS	SAMEA6908074	PRJEB21277	Enterobase	NA	2020-06-06	NA	Escherichia coli	Escherichia coli	Escherichia			NA	NA	NA	NA	Unknown	NA	Swiss pEC-C-F-163_C	5	10784	0.566673
ESC_LB7311AA_AS	ESC_LB7311AA_AS	SAMEA6908075	PRJEB21277	Enterobase	NA	2020-06-06	NA	Escherichia coli	Escherichia coli	Escherichia			NA	NA	NA	NA	Unknown	NA	Indian pSE-GMI17-002_2	4	3460	0.616474
ESC_LB7879AA_AS	ESC_LB7879AA_AS			Enterobase	NA	2020-06-21	NA	Escherichia coli	Escherichia coli	Escherichia			NA	NA	NA	NA	Unknown	NA	Thai pKP-M11	3	3287	0.591421
ESC_LB9224AA_AS	ESC_LB9224AA_AS	SAMN15315379	PRJNA640134	Enterobase	NA	2020-06-23	2016.25	Escherichia coli	Escherichia coli	Escherichia	Human	Homo sapiens; rectal swab	Toronto, Ontario, Canada	43.65	-79.38	Canada	North America	NA	Indian pSE-GMI17-002_2	4	3464	0.616628
ESC_LB9532AA_AS	ESC_LB9532AA_AS	SAMEA7027141	PRJEB39131	Enterobase	NA	2020-07-01	NA	Escherichia coli	Escherichia coli	Escherichia			NA	NA	NA	NA	Unknown	NA	Thai pKP-M11	3	3416	0.617389
ESC_LB9533AA_AS	ESC_LB9533AA_AS	SAMEA7027142	PRJEB39131	Enterobase	NA	2020-07-01	NA	Escherichia coli	Escherichia coli	Escherichia			NA	NA	NA	NA	Unknown	NA	Peruvian pKP-NDM-1_isoform1	6	5849	0.573431
ESC_LB9782AA_AS	ESC_LB9782AA_AS			Enterobase	NA	2020-07-06	NA	unknown	unknown	unknown			Scotland, United Kingdom	56.4907	-4.20265	UK	Europe	NA	Swiss pEC-C-F-163_C	5	8920	0.560874
ESC_MB0788AA_AS	ESC_MB0788AA_AS			Enterobase	NA	2020-07-12	NA	unknown	unknown	unknown	Human		NA	NA	NA	NA	Unknown	NA	Swiss pEC-C-F-163_C	5	9856	0.564834
ESC_MB1866AA_AS	ESC_MB1866AA_AS	SAMEA7059243	PRJEB39354	Enterobase	NA	2020-07-16	2017.5	Escherichia coli	Escherichia coli	Escherichia	Human	human; blood	Vietnam	14.0583	108.277	Vietnam	South East Asia	NA	Peruvian pKP-NDM-1_isoform1	6	5850	0.573504
ESC_MB1881AA_AS	ESC_MB1881AA_AS	SAMEA7059258	PRJEB39354	Enterobase	NA	2020-07-16	2018.5	Escherichia coli	Escherichia coli	Escherichia	Human	human; blood	Vietnam	14.0583	108.277	Vietnam	South East Asia	NA	Swiss pEC-C-F-163_C	5	8485	0.561461
ESC_MB1882AA_AS	ESC_MB1882AA_AS	SAMEA7059259	PRJEB39354	Enterobase	NA	2020-07-16	2018.5	Escherichia coli	Escherichia coli	Escherichia	Human	human; blood	Vietnam	14.0583	108.277	Vietnam	South East Asia	NA	Undefined sequences	NA	10345	0.571967
ESC_MB1901AA_AS	ESC_MB1901AA_AS	SAMN15502147	PRJNA645311	Enterobase	NA	2020-07-12	2019.5	Escherichia coli	Escherichia coli	Escherichia	Human	Homo sapiens; rectal swab	Pakistan	33.56	73.01	Pakistan	South Asia	NA	Swiss pEC-C-F-163_C	5	9926	0.564679
ESC_MB1909AA_AS	ESC_MB1909AA_AS	SAMN15502223	PRJNA645311	Enterobase	NA	2020-07-12	2019.5	Escherichia coli	Escherichia coli	Escherichia	Human	Homo sapiens; rectal swab	Pakistan	33.56	73.01	Pakistan	South Asia	NA	Indian pSE-GMI17-002_2	4	3488	0.616112
ESC_MB1911AA_AS	ESC_MB1911AA_AS	SAMN15502187	PRJNA645311	Enterobase	NA	2020-07-12	2019.5	Escherichia coli	Escherichia coli	Escherichia	Human	Homo sapiens; rectal swab	Pakistan	33.56	73.01	Pakistan	South Asia	NA	Swiss pEC-C-F-163_C	5	9928	0.564666
ESC_MB1914AA_AS	ESC_MB1914AA_AS	SAMN15502190	PRJNA645311	Enterobase	NA	2020-07-12	2019.5	Escherichia coli	Escherichia coli	Escherichia	Human	Homo sapiens; rectal swab	Pakistan	33.56	73.01	Pakistan	South Asia	NA	Thai pKP-M11	3	3319	0.619464
ESC_MB1915AA_AS	ESC_MB1915AA_AS	SAMN15502191	PRJNA645311	Enterobase	NA	2020-07-12	2019.5	Escherichia coli	Escherichia coli	Escherichia	Human	Homo sapiens; rectal swab	Pakistan	33.56	73.01	Pakistan	South Asia	NA	Undefined sequences	NA	5493	0.578737
ESC_MB1916AA_AS	ESC_MB1916AA_AS	SAMN15502192	PRJNA645311	Enterobase	NA	2020-07-12	2019.5	Escherichia coli	Escherichia coli	Escherichia	Human	Homo sapiens; rectal swab	Pakistan	33.56	73.01	Pakistan	South Asia	NA	Swiss pEC-C-F-163_C	5	11041	0.547414
ESC_MB1922AA_AS	ESC_MB1922AA_AS	SAMN15502199	PRJNA645311	Enterobase	NA	2020-07-12	2019.5	Escherichia coli	Escherichia coli	Escherichia	Human	Homo sapiens; rectal swab	Pakistan	33.56	73.01	Pakistan	South Asia	NA	Swiss pEC-C-F-163_C	5	9618	0.564982
ESC_MB1923AA_AS	ESC_MB1923AA_AS	SAMN15502200	PRJNA645311	Enterobase	NA	2020-07-12	2019.5	Escherichia coli	Escherichia coli	Escherichia	Human	Homo sapiens; rectal swab	Pakistan	33.56	73.01	Pakistan	South Asia	NA	Swiss pEC-C-F-163_C	5	10738	0.566772
ESC_MB1925AA_AS	ESC_MB1925AA_AS	SAMN15502202	PRJNA645311	Enterobase	NA	2020-07-12	2019.5	Escherichia coli	Escherichia coli	Escherichia	Human	Homo sapiens; rectal swab	Pakistan	33.56	73.01	Pakistan	South Asia	NA	Swiss pEC-C-F-163_C	5	9508	0.561527
ESC_MB1928AA_AS	ESC_MB1928AA_AS	SAMN15502205	PRJNA645311	Enterobase	NA	2020-07-12	2019.5	Escherichia coli	Escherichia coli	Escherichia	Human	Homo sapiens; rectal swab	Pakistan	33.56	73.01	Pakistan	South Asia	NA	Swiss pEC-C-F-163_C	5	9553	0.562441
ESC_MB1930AA_AS	ESC_MB1930AA_AS	SAMN15502206	PRJNA645311	Enterobase	NA	2020-07-12	2019.5	Escherichia coli	Escherichia coli	Escherichia	Human	Homo sapiens; rectal swab	Pakistan	33.56	73.01	Pakistan	South Asia	NA	Swiss pEC-C-F-163_C	5	9553	0.562441
ESC_MB1937AA_AS	ESC_MB1937AA_AS	SAMN15502213	PRJNA645311	Enterobase	NA	2020-07-12	2019.5	Escherichia coli	Escherichia coli	Escherichia	Human	Homo sapiens; rectal swab	Pakistan	33.56	73.01	Pakistan	South Asia	NA	Swiss pEC-C-F-163_C	5	10827	0.566639
ESC_MB1938AA_AS	ESC_MB1938AA_AS	SAMN15502214	PRJNA645311	Enterobase	NA	2020-07-12	2019.5	Escherichia coli	Escherichia coli	Escherichia	Human	Homo sapiens; rectal swab	Pakistan	33.56	73.01	Pakistan	South Asia	NA	Swiss pEC-C-F-163_C	5	10784	0.566673
ESC_MB1945AA_AS	ESC_MB1945AA_AS	SAMN15502162	PRJNA645311	Enterobase	NA	2020-07-12	2019.5	Escherichia coli	Escherichia coli	Escherichia	Human	Homo sapiens; rectal swab	Pakistan	33.56	73.01	Pakistan	South Asia	NA	Swiss pEC-C-F-163_C	5	9817	0.565244
ESC_MB1946AA_AS	ESC_MB1946AA_AS	SAMN15502163	PRJNA645311	Enterobase	NA	2020-07-12	2019.5	Escherichia coli	Escherichia coli	Escherichia	Human	Homo sapiens; rectal swab	Pakistan	33.56	73.01	Pakistan	South Asia	NA	Undefined sequences	NA	17268	0.54824
ESC_MB1948AA_AS	ESC_MB1948AA_AS	SAMN15502165	PRJNA645311	Enterobase	NA	2020-07-12	2019.5	Escherichia coli	Escherichia coli	Escherichia	Human	Homo sapiens; rectal swab	Pakistan	33.56	73.01	Pakistan	South Asia	NA	Other plasmids	58	20877	0.546774
ESC_MB1958AA_AS	ESC_MB1958AA_AS	SAMN15502149	PRJNA645311	Enterobase	NA	2020-07-12	2019.5	Escherichia coli	Escherichia coli	Escherichia	Human	Homo sapiens; rectal swab	Pakistan	33.56	73.01	Pakistan	South Asia	NA	Thai pKP-M11	3	2392	0.572324
ESC_MB1959AA_AS	ESC_MB1959AA_AS	SAMN15502177	PRJNA645311	Enterobase	NA	2020-07-12	2019.5	Escherichia coli	Escherichia coli	Escherichia	Human	Homo sapiens; rectal swab	Pakistan	33.56	73.01	Pakistan	South Asia	NA	Swiss pEC-C-F-163_C	5	9739	0.564021
ESC_MB1960AA_AS	ESC_MB1960AA_AS	SAMN15502179	PRJNA645311	Enterobase	NA	2020-07-12	2019.5	Escherichia coli	Escherichia coli	Escherichia	Human	Homo sapiens; rectal swab	Pakistan	33.56	73.01	Pakistan	South Asia	NA	Other plasmids	58	20749	0.54687
ESC_MB2285AA_AS	ESC_MB2285AA_AS	SAMEA6832465	PRJEB38313	Enterobase	NA	2020-07-14	2018.5	Escherichia coli	Escherichia coli	Escherichia	Human	Homo sapiens; Carbapenem Isolation Media	Thailand	16.4322	102.841	Thailand	South East Asia	NA	Peruvian pKP-NDM-1_isoform1	6	5850	0.573504
ESC_MB2529AA_AS	ESC_MB2529AA_AS	SAMEA6832637	PRJEB38313	Enterobase	NA	2020-07-14	2018.5	Escherichia coli	Escherichia coli	Escherichia	Human	Homo sapiens; Carbapenem Isolation Media	Thailand	16.4322	102.859	Thailand	South East Asia	NA	Peruvian pKP-NDM-1_isoform1	6	5850	0.573504
ESC_MB2624AA_AS	ESC_MB2624AA_AS	SAMEA6832732	PRJEB38313	Enterobase	NA	2020-07-14	2018.5	Escherichia coli	Escherichia coli	Escherichia	Human	Homo sapiens; Carbapenem Isolation Media	Thailand	16.4322	102.868	Thailand	South East Asia	NA	Peruvian pKP-NDM-1_isoform5	7	8959	0.53477
ESC_MB2632AA_AS	ESC_MB2632AA_AS	SAMEA6832739	PRJEB38313	Enterobase	NA	2020-07-14	2018.5	Escherichia coli	Escherichia coli	Escherichia	Human	Homo sapiens; Carbapenem Isolation Media	Thailand	16.4322	102.869	Thailand	South East Asia	NA	Peruvian pKP-NDM-1_isoform5	7	8959	0.53477
ESC_MB3274AA_AS	ESC_MB3274AA_AS	SAMD00194622	PRJDB6962	Enterobase	NA	2020-07-21	2018.58	Escherichia coli	Escherichia coli	Escherichia	Environment	wastewater treatment plant; wastewater	Tokyo, Japan	35.6316	139.746	Japan	East Asia	NA	Thai pKP-M11	3	3419	0.617432
ESC_MB3342AA_AS	ESC_MB3342AA_AS	SAMN15582978	PRJNA288601	Enterobase	NA	2020-07-20	2020.5	Escherichia coli	Escherichia coli	Escherichia	Human	Homo sapiens; blood	United States	37.0902	-95.7129	USA	North America	NA	Swiss pEC-C-F-163_C	5	9828	0.566748
ESC_MB4772AA_AS	ESC_MB4772AA_AS	SAMN15677811	PRJNA288601	Enterobase	NA	2020-07-30	2019.5	Escherichia coli	Escherichia coli	Escherichia	Human	Homo sapiens; urine	United States	37.0902	-95.7129	USA	North America	NA	Peruvian pKP-NDM-1_isoform1	6	5849	0.573602
ESC_MB4773AA_AS	ESC_MB4773AA_AS	SAMN15677843	PRJNA288601	Enterobase	NA	2020-07-30	2020.5	Escherichia coli	Escherichia coli	Escherichia	Human	Homo sapiens; blood	United States	37.0902	-95.7129	USA	North America	IncC	IncC	13	129574	0.517897
ESC_MB4774AA_AS	ESC_MB4774AA_AS	SAMN15677844	PRJNA288601	Enterobase	NA	2020-07-30	2020.5	Escherichia coli	Escherichia coli	Escherichia	Human	Homo sapiens; urine	United States	37.0902	-95.7129	USA	North America	NA	Peruvian pKP-NDM-1_isoform1	6	5850	0.573504
ESC_MB4776AA_AS	ESC_MB4776AA_AS	SAMN15677846	PRJNA288601	Enterobase	NA	2020-07-30	2020.5	Escherichia coli	Escherichia coli	Escherichia	Human	Homo sapiens; urine	United States	37.0902	-95.7129	USA	North America	NA	Thai pKP-M11	3	3415	0.617277
ESC_MB4777AA_AS	ESC_MB4777AA_AS	SAMN15677815	PRJNA288601	Enterobase	NA	2020-07-30	2019.5	Escherichia coli	Escherichia coli	Escherichia	Human	Homo sapiens; urine	United States	37.0902	-95.7129	USA	North America	NA	Swiss pEC-C-F-163_C	5	9926	0.564779
ESC_MB4778AA_AS	ESC_MB4778AA_AS	SAMN15581950	PRJNA288601	Enterobase	NA	2020-07-30	2020.5	Escherichia coli	Escherichia coli	Escherichia	Human	Homo sapiens; wound	United States	37.0902	-95.7129	USA	North America	IncX3	Other plasmids	NA	13081	0.498433
ESC_MB7997AA_AS	ESC_MB7997AA_AS			Enterobase	NA	2020-08-24	2019.5	Escherichia coli	Escherichia coli	Escherichia	Environment	Effluent G.	Comuna Glina, Ilfov, Romania	44.3956	26.2327	Romania	Europe	NA	Peruvian pKP-NDM-1_isoform1	6	5850	0.573504
ESC_MB8199AA_AS	ESC_MB8199AA_AS			Enterobase	NA	2020-08-26	2019.5	Escherichia coli	Escherichia coli	Escherichia			NA	NA	NA	NA	Unknown	NA	Peruvian pKP-NDM-1_isoform1	6	5850	0.573504
ESC_MB8200AA_AS	ESC_MB8200AA_AS			Enterobase	NA	2020-08-26	2019.5	Escherichia coli	Escherichia coli	Escherichia			NA	NA	NA	NA	Unknown	NA	Peruvian pKP-NDM-1_isoform1	6	5850	0.573504
ESC_MB8454AA_AS	ESC_MB8454AA_AS			Enterobase	NA	2020-08-28	NA	unknown	unknown	unknown			NA	NA	NA	NA	Unknown	IncN2	IncN2	14	36278	0.501847
ESC_MB8860AA_AS	ESC_MB8860AA_AS	SAMN15868262	PRJNA658369	Enterobase	NA	2020-08-24	2017.5	Escherichia coli	Escherichia coli	Escherichia	Human	Homo sapiens; urine	Nebraska, United States	41.4925	-99.9018	USA	North America	NA	Peruvian pKP-NDM-1_isoform5	7	8994	0.534245
ESC_MB9004AA_AS	ESC_MB9004AA_AS	SAMN15900424	PRJNA630076	Enterobase	NA	2020-08-25	2007.5	Escherichia coli	Escherichia coli	Escherichia	Human	Homo sapiens; urine	Greece	39.0742	21.8243	Greece	Europe	IncC	IncC	13	137155	0.520192
ESC_MB9005AA_AS	ESC_MB9005AA_AS	SAMN15900425	PRJNA630076	Enterobase	NA	2020-08-25	2007.5	Escherichia coli	Escherichia coli	Escherichia	Human	Homo sapiens; urine	Greece	39.0742	21.8243	Greece	Europe	IncC	IncC	12	95996	0.521295
ESC_MB9006AA_AS	ESC_MB9006AA_AS	SAMN15900426	PRJNA630076	Enterobase	NA	2020-08-25	2007.5	Escherichia coli	Escherichia coli	Escherichia	Human	Homo sapiens; urine	Greece	39.0742	21.8243	Greece	Europe	IncC	IncC	12	87053	0.520579
ESC_MB9008AA_AS	ESC_MB9008AA_AS	SAMN15900427	PRJNA630076	Enterobase	NA	2020-08-25	2007.5	Escherichia coli	Escherichia coli	Escherichia	Human	Homo sapiens; urine	Greece	39.0742	21.8243	Greece	Europe	IncC	IncC	12	96279	0.521142
ESC_MB9009AA_AS	ESC_MB9009AA_AS	SAMN15900407	PRJNA630076	Enterobase	NA	2020-08-25	2007.5	Escherichia coli	Escherichia coli	Escherichia	Human	Homo sapiens; urine	Greece	39.0742	21.8243	Greece	Europe	IncC	IncC	12	96279	0.521142
ESC_MB9012AA_AS	ESC_MB9012AA_AS	SAMN15900412	PRJNA630076	Enterobase	NA	2020-08-25	2007.5	Escherichia coli	Escherichia coli	Escherichia	Human	Homo sapiens; urine	Greece	39.0742	21.8243	Greece	Europe	IncC	IncC	13	137155	0.52012
ESC_MB9013AA_AS	ESC_MB9013AA_AS	SAMN15900413	PRJNA630076	Enterobase	NA	2020-08-25	2007.5	Escherichia coli	Escherichia coli	Escherichia	Human	Homo sapiens; urine	Greece	39.0742	21.8243	Greece	Europe	IncC	IncC	12	96279	0.521142
ESC_MB9014AA_AS	ESC_MB9014AA_AS	SAMN15900414	PRJNA630076	Enterobase	NA	2020-08-25	2007.5	Escherichia coli	Escherichia coli	Escherichia	Human	Homo sapiens; urine	Greece	39.0742	21.8243	Greece	Europe	IncC	IncC	12	96258	0.521214
ESC_MB9015AA_AS	ESC_MB9015AA_AS	SAMN15900415	PRJNA630076	Enterobase	NA	2020-08-25	2007.5	Escherichia coli	Escherichia coli	Escherichia	Human	Homo sapiens; urine	Greece	39.0742	21.8243	Greece	Europe	IncC	IncC	13	145261	0.522246
ESC_MB9017AA_AS	ESC_MB9017AA_AS	SAMN15904670	PRJNA595034	Enterobase	NA	2020-08-26	2017.58	Escherichia coli	Escherichia coli	Escherichia	Human	Homo sapiens; blood	Hong Kong, China	22.3797	114.202	Hong Kong	East Asia	NA	Peruvian pKP-NDM-1_isoform5	7	8946	0.534876
ESC_MB9018AA_AS	ESC_MB9018AA_AS	SAMN15904671	PRJNA595034	Enterobase	NA	2020-08-26	2017.16	Escherichia coli	Escherichia coli	Escherichia	Human	Homo sapiens; tubal drain fluid	Hong Kong, China	22.3797	114.202	Hong Kong	East Asia	NA	Peruvian pKP-NDM-1_isoform1	6	5924	0.570898
ESC_MB9023AA_AS	ESC_MB9023AA_AS	SAMN15904777	PRJNA595034	Enterobase	NA	2020-08-26	2017.25	Escherichia coli	Escherichia coli	Escherichia	Human	Homo sapiens; rectal swab	Hong Kong, China	22.3797	114.202	Hong Kong	East Asia	NA	Swiss pEC-C-F-163_C	5	10460	0.576099
ESC_MB9024AA_AS	ESC_MB9024AA_AS	SAMN15904778	PRJNA595034	Enterobase	NA	2020-08-26	2017.75	Escherichia coli	Escherichia coli	Escherichia	Human	Homo sapiens; rectal swab	Hong Kong, China	22.3797	114.202	Hong Kong	East Asia	IncX3	IncX3	2	46074	0.46638
ESC_MB9027AA_AS	ESC_MB9027AA_AS	SAMN15904781	PRJNA595034	Enterobase	NA	2020-08-26	2016.42	Escherichia coli	Escherichia coli	Escherichia	Human	Homo sapiens; stool	Hong Kong, China	22.3797	114.202	Hong Kong	East Asia	NA	Peruvian pKP-NDM-1_isoform5	7	8919	0.534701
ESC_MB9029AA_AS	ESC_MB9029AA_AS	SAMN15904788	PRJNA595034	Enterobase	NA	2020-08-26	2016.33	Escherichia coli	Escherichia coli	Escherichia	Human	Homo sapiens; stool	Hong Kong, China	22.3797	114.202	Hong Kong	East Asia	NA	IncX3	2	37149	0.500794
ESC_MB9031AA_AS	ESC_MB9031AA_AS	SAMN15904791	PRJNA595034	Enterobase	NA	2020-08-26	2016.83	Escherichia coli	Escherichia coli	Escherichia	Human	Homo sapiens; rectal swab	Hong Kong, China	22.3797	114.202	Hong Kong	East Asia	NA	Thai pKP-M11	3	3365	0.621694
ESC_MB9034AA_AS	ESC_MB9034AA_AS	SAMN15904798	PRJNA595034	Enterobase	NA	2020-08-26	2016.42	Escherichia coli	Escherichia coli	Escherichia	Human	Homo sapiens; rectal swab	Hong Kong, China	22.3797	114.202	Hong Kong	East Asia	NA	Peruvian pKP-NDM-1_isoform1	6	5668	0.59933
ESC_MB9036AA_AS	ESC_MB9036AA_AS	SAMN15904800	PRJNA595034	Enterobase	NA	2020-08-26	2016.5	Escherichia coli	Escherichia coli	Escherichia	Human	Homo sapiens; rectal swab	Hong Kong, China	22.3797	114.202	Hong Kong	East Asia	NA	China pKP-YQ12450	1	8494	0.631151
ESC_MB9040AA_AS	ESC_MB9040AA_AS	SAMN15904805	PRJNA595034	Enterobase	NA	2020-08-26	2016.5	Escherichia coli	Escherichia coli	Escherichia	Human	Homo sapiens; rectal swab	Hong Kong, China	22.3797	114.202	Hong Kong	East Asia	NA	Peruvian pKP-NDM-1_isoform5	7	7836	0.558193
ESC_MB9046AA_AS	ESC_MB9046AA_AS	SAMN15904685	PRJNA595034	Enterobase	NA	2020-08-26	2017.5	Escherichia coli	Escherichia coli	Escherichia	Human	Homo sapiens; wound swab	Hong Kong, China	22.3797	114.202	Hong Kong	East Asia	IncX3	IncX3	2	45508	0.46572
ESC_MB9048AA_AS	ESC_MB9048AA_AS	SAMN15904822	PRJNA595034	Enterobase	NA	2020-08-26	2016.42	Escherichia coli	Escherichia coli	Escherichia	Human	Homo sapiens; stool	Hong Kong, China	22.3797	114.202	Hong Kong	East Asia	NA	Thai pKP-M11	3	3377	0.617116
ESC_MB9051AA_AS	ESC_MB9051AA_AS	SAMN15904827	PRJNA595034	Enterobase	NA	2020-08-26	2017.58	Escherichia coli	Escherichia coli	Escherichia	Human	Homo sapiens; blood	Hong Kong, China	22.3797	114.202	Hong Kong	East Asia	NA	Peruvian pKP-NDM-1_isoform5	7	8946	0.534876
ESC_MB9053AA_AS	ESC_MB9053AA_AS	SAMN15904687	PRJNA595034	Enterobase	NA	2020-08-26	2016.58	Escherichia coli	Escherichia coli	Escherichia	Human	Homo sapiens; rectal swab	Hong Kong, China	22.3797	114.202	Hong Kong	East Asia	NA	Swiss pEC-C-F-163_C	5	9541	0.56252
ESC_MB9066AA_AS	ESC_MB9066AA_AS	SAMN15904710	PRJNA595034	Enterobase	NA	2020-08-26	2016.67	Escherichia coli	Escherichia coli	Escherichia	Human	Homo sapiens; stool	Hong Kong, China	22.3797	114.202	Hong Kong	East Asia	IncX3	IncX3	2	45562	0.465476
ESC_MB9101AA_AS	ESC_MB9101AA_AS	SAMN15904735	PRJNA595034	Enterobase	NA	2020-08-26	2016.58	Escherichia coli	Escherichia coli	Escherichia	Human	Homo sapiens; stool	Hong Kong, China	22.3797	114.202	Hong Kong	East Asia	IncX3	IncX3	2	46280	0.466508
ESC_MB9107AA_AS	ESC_MB9107AA_AS	SAMN15904748	PRJNA595034	Enterobase	NA	2020-08-26	2012.75	Escherichia coli	Escherichia coli	Escherichia	Human	Homo sapiens; rectal swab	Hong Kong, China	22.3797	114.202	Hong Kong	East Asia	IncX3	IncX3	8	50155	0.483142
ESC_MB9116AA_AS	ESC_MB9116AA_AS	SAMN15904769	PRJNA595034	Enterobase	NA	2020-08-26	2016.92	Escherichia coli	Escherichia coli	Escherichia	Human	Homo sapiens; rectal swab	Hong Kong, China	22.3797	114.202	Hong Kong	East Asia	NA	Peruvian pKP-NDM-1_isoform5	7	8966	0.53491
ESC_MB9118AA_AS	ESC_MB9118AA_AS	SAMN15907118	PRJNA288601	Enterobase	NA	2020-08-26	2020.25	Escherichia coli	Escherichia coli	Escherichia	Human	Homo sapiens; urine	United States	37.0902	-95.7129	USA	North America	NA	Swiss pEC-C-F-163_C	5	9926	0.564477
ESC_NA5980AA_AS	ESC_NA5980AA_AS	NA	NA	Enterobase	NA	2017-11-13	2015.5	Escherichia coli	Escherichia coli	Escherichia	Homo sapiens	Impact	Shandong	35.894	117.925	China	East Asia	NA	Indian pSE-GMI17-002_2	4	3425	0.617226
ESC_NA5992AA_AS	ESC_NA5992AA_AS	SAMN06926118	PRJNA330764	Enterobase	NA	2017-05-10	2015.33	Escherichia coli	Escherichia coli	Escherichia	Homo sapiens	NA	Guangzhou	23.1291	113.264	China	East Asia	NA	Undefined sequences	NA	36906	0.498456
ESC_NA8329AA_AS	ESC_NA8329AA_AS	SAMEA104077108	PRJEB19435	Enterobase	NA	2017-05-18	2016.5	Escherichia coli	Escherichia coli	Escherichia	Homo sapiens	NA	Ireland	53.1424	-7.69205	Ireland	Europe	NA	Peruvian pKP-NDM-1_isoform1	6	5850	0.573504
ESC_NA8467AA_AS	ESC_NA8467AA_AS	NA	NA	Enterobase	NA	2017-11-24	2016.5	Escherichia	Escherichia	Escherichia	NA	NA	Hangzhou	30.2741	120.155	China	East Asia	NA	Peruvian pKP-NDM-1_isoform5	7	8959	0.53477
ESC_NA8468AA_AS	ESC_NA8468AA_AS	NA	NA	Enterobase	NA	2017-11-24	2016.5	Escherichia	Escherichia	Escherichia	NA	NA	Hangzhou	30.2741	120.155	China	East Asia	IncX3	IncX3	2	45803	0.465908
ESC_NA8469AA_AS	ESC_NA8469AA_AS	NA	NA	Enterobase	NA	2017-11-24	2016.5	Escherichia	Escherichia	Escherichia	NA	NA	Hangzhou	30.2741	120.155	China	East Asia	NA	Thai pKP-M11	3	3420	0.617544
ESC_NA8584AA_AS	ESC_NA8584AA_AS	NA	NA	Enterobase	NA	2017-11-26	2016.5	Escherichia	Escherichia	Escherichia	NA	NA	Hangzhou	30.2741	120.155	China	East Asia	NA	Peruvian pKP-NDM-1_isoform1	6	5893	0.573392
ESC_NA8585AA_AS	ESC_NA8585AA_AS	NA	NA	Enterobase	NA	2017-11-26	2016.5	Escherichia	Escherichia	Escherichia	NA	NA	Hangzhou	30.2741	120.155	China	East Asia	NA	Peruvian pKP-NDM-1_isoform5	7	8980	0.534521
ESC_NA8586AA_AS	ESC_NA8586AA_AS	NA	NA	Enterobase	NA	2017-11-26	2016.5	Escherichia	Escherichia	Escherichia	NA	NA	Hangzhou	30.2741	120.155	China	East Asia	NA	Peruvian pKP-NDM-1_isoform5	7	8998	0.534674
ESC_NA8587AA_AS	ESC_NA8587AA_AS	NA	NA	Enterobase	NA	2017-11-26	2016.5	Escherichia	Escherichia	Escherichia	NA	NA	Hangzhou	30.2741	120.155	China	East Asia	NA	Peruvian pKP-NDM-1_isoform1	6	6912	0.575231
ESC_NA8758AA_AS	ESC_NA8758AA_AS	SAMEA104091835	PRJEB19435	Enterobase	NA	2017-05-24	2016.5	Escherichia coli	Escherichia coli	Escherichia	Homo sapiens	NA	Ireland	53.1424	-7.69205	Ireland	Europe	NA	Other plasmids	156	10103	0.430367
ESC_NA9689AA_AS	ESC_NA9689AA_AS	SAMN07212812	PRJNA288601	Enterobase	NA	2017-06-12	2015.58	Escherichia coli	Escherichia coli	Escherichia	Homo sapiens	Urine	USA	37.0902	-95.7129	USA	North America	IncX3	IncX3	2	45272	0.464835
ESC_NB5678AA_AS	ESC_NB5678AA_AS	SAMN13255182	PRJNA588633	Enterobase	NA	2020-06-16	NA	Escherichia coli	Escherichia coli	Escherichia	Human	Homo sapiens; Clinical sample: urine	Salem West, Tamil Nadu, India	11.6643	78.146	India	South Asia	NA	Undefined sequences	NA	14941	0.578074
ESC_NB5679AA_AS	ESC_NB5679AA_AS	SAMN13255621	PRJNA580336	Enterobase	NA	2020-06-10	NA	Escherichia coli	Escherichia coli	Escherichia	Human	Homo sapiens; Clinical sample: urine	Salem West, Tamil Nadu, India	11.6643	78.146	India	South Asia	NA	Undefined sequences	NA	14941	0.578074
ESC_NB5680AA_AS	ESC_NB5680AA_AS	SAMN13258415	PRJNA580337	Enterobase	NA	2020-06-16	NA	Escherichia coli	Escherichia coli	Escherichia	Human	Homo sapiens; Clinical sample: urine	Salem West, Tamil Nadu, India	11.6643	78.146	India	South Asia	NA	Undefined sequences	NA	14925	0.578224
ESC_NB5681AA_AS	ESC_NB5681AA_AS	SAMN13258584	PRJNA580339	Enterobase	NA	2020-06-16	NA	Escherichia coli	Escherichia coli	Escherichia	Human	Homo sapiens; Clinical sample: urine	United Kingdom	55.3781	-3.43597	UK	Europe	NA	Undefined sequences	NA	6147	0.508866
ESC_NB5682AA_AS	ESC_NB5682AA_AS	SAMN13258585	PRJNA580341	Enterobase	NA	2020-06-16	NA	Escherichia coli	Escherichia coli	Escherichia	Human	Homo sapiens; Clinical sample: urine	Bangalore East, Karnataka, India	13.0217	77.7661	India	South Asia	NA	Swiss pEC-C-F-163_C	5	11140	0.568402
ESC_NB5683AA_AS	ESC_NB5683AA_AS	SAMN13258588	PRJNA580340	Enterobase	NA	2020-06-16	NA	Escherichia coli	Escherichia coli	Escherichia	Human	Homo sapiens; Clinical sample: urine	United Kingdom	55.3781	-3.43597	UK	Europe	NA	Peruvian pKP-NDM-1_isoform1	6	5658	0.575822
ESC_NB5684AA_AS	ESC_NB5684AA_AS	SAMN13258586	PRJNA580338	Enterobase	NA	2020-06-16	NA	Escherichia coli	Escherichia coli	Escherichia	Environment	environmental	Delhi, India	28.7041	77.1025	India	South Asia	IncC	IncC	12	79555	0.51773
ESC_NB5948AA_AS	ESC_NB5948AA_AS	SAMN14083871	PRJNA548120	Enterobase	NA	2020-04-30	2013.25	Escherichia coli	Escherichia coli	Escherichia	Human	Homo sapiens; Age: neonate; blood	Kolkata, West Bengal, India	22.53	88.34	India	South Asia	NA	Peruvian pKP-NDM-1_isoform1	6	5848	0.573358
ESC_NB6545AA_AS	ESC_NB6545AA_AS	SAMN14943488	PRJNA630112	Enterobase	NA	2020-09-21	2017.5	Escherichia coli	Escherichia coli	Escherichia	Human	Homo sapiens; Rectal swab	Kuwait	29.3117	47.4818	Kuwait	Middle East & North Africa	IncC	IncC	17	192918	0.50945
ESC_NB6747AA_AS	ESC_NB6747AA_AS	SAMN15074832	PRJNA635418	Enterobase	NA	2020-09-23	2016.5	Escherichia coli	Escherichia coli	Escherichia	Environment	Sewage	Ohio, United States	40.4173	-82.9071	USA	North America	NA	Swiss pEC-C-F-163_C	5	9908	0.564695
ESC_NB6748AA_AS	ESC_NB6748AA_AS	SAMN15074833	PRJNA635418	Enterobase	NA	2020-09-23	2016.5	Escherichia coli	Escherichia coli	Escherichia	Environment	Sewage	Ohio, United States	40.4173	-82.9071	USA	North America	NA	Swiss pEC-C-F-163_C	5	10027	0.564875
ESC_NB6749AA_AS	ESC_NB6749AA_AS	SAMN15074834	PRJNA635418	Enterobase	NA	2020-09-23	2017.5	Escherichia coli	Escherichia coli	Escherichia	Environment	Sewage	Ohio, United States	40.4173	-82.9071	USA	North America	NA	Peruvian pKP-NDM-1_isoform1	6	5650	0.575752
ESC_NB8509AA_AS	ESC_NB8509AA_AS	SAMN13619437	PRJNA577535	Enterobase	NA	2020-05-04	2013.5	Escherichia coli	Escherichia coli	Escherichia	Human	Homo sapiens; blood	Singapore	1.32	103.76	Singapore	South East Asia	NA	Indian pSE-GMI17-002_2	4	3460	0.616474
ESC_OA0093AA_AS	ESC_OA0093AA_AS	SAMN07212869	PRJNA288601	Enterobase	NA	2017-06-12	2014.83	Escherichia coli	Escherichia coli	Escherichia	Homo sapiens	Urine	USA	37.0902	-95.7129	USA	North America	NA	Swiss pEC-C-F-163_C	5	10512	0.568018
ESC_OA0103AA_AS	ESC_OA0103AA_AS	SAMN07212830	PRJNA288601	Enterobase	NA	2017-06-12	2015.92	Escherichia coli	Escherichia coli	Escherichia	Homo sapiens	Urine	USA	37.0902	-95.7129	USA	North America	NA	Indian pSE-GMI17-002_2	4	4736	0.553843
ESC_OA0188AA_AS	ESC_OA0188AA_AS	NA	NA	Enterobase	NA	2018-06-26	2015.39	Escherichia	Escherichia	Escherichia	Homo sapiens	Wound	Oman	21.4735	55.9754	Oman	Middle East & North Africa	NA	Indian pSE-GMI17-002_2	4	4731	0.593532
ESC_OA0337AA_AS	ESC_OA0337AA_AS	SAMN07255226	PRJNA390933	Enterobase	NA	2017-06-20	2014.5	Escherichia coli	Escherichia coli	Escherichia	Homo sapiens	NA	Canada	56.1304	-106.347	Canada	North America	NA	Peruvian pKP-NDM-1_isoform1	6	5850	0.573675
ESC_OA0345AA_AS	ESC_OA0345AA_AS	SAMN07255207	PRJNA390933	Enterobase	NA	2017-06-20	2014.5	Escherichia coli	Escherichia coli	Escherichia	Homo sapiens	NA	Canada	56.1304	-106.347	Canada	North America	NA	Swiss pEC-C-F-163_C	5	9154	0.561285
ESC_OA1000AA_AS	ESC_OA1000AA_AS	SAMD00062389	PRJDB5173	Enterobase	NA	2017-06-26	2013.5	Escherichia coli	Escherichia coli	Escherichia	Homo sapiens	NA	Kathmandu	27.7	85.3	Nepal	South Asia	NA	Indian pSE-GMI17-002_2	4	4378	0.577433
ESC_OA1008AA_AS	ESC_OA1008AA_AS	SAMD00062397	PRJDB5173	Enterobase	NA	2017-06-26	2013.5	Escherichia coli	Escherichia coli	Escherichia	Homo sapiens	NA	Kathmandu	27.7	85.3	Nepal	South Asia	NA	Indian pSE-GMI17-002_2	4	3482	0.614302
ESC_OA1009AA_AS	ESC_OA1009AA_AS	SAMD00062398	PRJDB5173	Enterobase	NA	2017-06-26	2013.5	Escherichia coli	Escherichia coli	Escherichia	Homo sapiens	NA	Kathmandu	27.7	85.3	Nepal	South Asia	NA	Undefined sequences	NA	2023	0.601582
ESC_OA1015AA_AS	ESC_OA1015AA_AS	SAMD00062404	PRJDB5173	Enterobase	NA	2017-06-26	2013.5	Escherichia coli	Escherichia coli	Escherichia	Homo sapiens	NA	Kathmandu	27.7	85.3	Nepal	South Asia	NA	Indian pSE-GMI17-002_2	4	4251	0.583627
ESC_OA1099AA_AS	ESC_OA1099AA_AS	SAMD00062390	PRJDB5173	Enterobase	NA	2017-06-26	2013.5	Escherichia coli	Escherichia coli	Escherichia	Homo sapiens	NA	Kathmandu	27.7	85.3	Nepal	South Asia	NA	Swiss pEC-C-F-163_C	5	11833	0.573058
ESC_OA1100AA_AS	ESC_OA1100AA_AS	SAMD00062391	PRJDB5173	Enterobase	NA	2017-06-26	2013.5	Escherichia coli	Escherichia coli	Escherichia	Homo sapiens	NA	Kathmandu	27.7	85.3	Nepal	South Asia	NA	Undefined sequences	NA	12663	0.602306
ESC_OA1107AA_AS	ESC_OA1107AA_AS	SAMD00062403	PRJDB5173	Enterobase	NA	2017-06-26	2013.5	Escherichia coli	Escherichia coli	Escherichia	Homo sapiens	NA	Kathmandu	27.7	85.3	Nepal	South Asia	NA	Peruvian pKP-NDM-1_isoform1	6	5850	0.573504
ESC_OA1109AA_AS	ESC_OA1109AA_AS	SAMD00062406	PRJDB5173	Enterobase	NA	2017-06-26	2013.5	Escherichia coli	Escherichia coli	Escherichia	Homo sapiens	NA	Kathmandu	27.7	85.3	Nepal	South Asia	NA	Indian pSE-GMI17-002_2	4	4251	0.583627
ESC_OA1110AA_AS	ESC_OA1110AA_AS	SAMD00062407	PRJDB5173	Enterobase	NA	2017-06-26	2013.5	Escherichia coli	Escherichia coli	Escherichia	Homo sapiens	NA	Kathmandu	27.7	85.3	Nepal	South Asia	NA	Swiss pEC-C-F-163_C	5	9928	0.564666
ESC_OA1111AA_AS	ESC_OA1111AA_AS	SAMD00062408	PRJDB5173	Enterobase	NA	2017-06-26	2013.5	Escherichia coli	Escherichia coli	Escherichia	Homo sapiens	NA	Kathmandu	27.7	85.3	Nepal	South Asia	NA	Peruvian pKP-NDM-1_isoform1	6	5678	0.620465
ESC_OA1112AA_AS	ESC_OA1112AA_AS	SAMD00062409	PRJDB5173	Enterobase	NA	2017-06-26	2013.5	Escherichia coli	Escherichia coli	Escherichia	Homo sapiens	NA	Kathmandu	27.7	85.3	Nepal	South Asia	NA	Indian pSE-GMI17-002_2	4	4387	0.577388
ESC_OA1113AA_AS	ESC_OA1113AA_AS	SAMD00062410	PRJDB5173	Enterobase	NA	2017-06-26	2013.5	Escherichia coli	Escherichia coli	Escherichia	Homo sapiens	NA	Kathmandu	27.7	85.3	Nepal	South Asia	NA	Undefined sequences	NA	37767	0.529113
ESC_OA1114AA_AS	ESC_OA1114AA_AS	SAMD00062411	PRJDB5173	Enterobase	NA	2017-06-26	2013.5	Escherichia coli	Escherichia coli	Escherichia	Homo sapiens	NA	Kathmandu	27.7	85.3	Nepal	South Asia	NA	Indian pSE-GMI17-002_2	4	3696	0.592532
ESC_OA1115AA_AS	ESC_OA1115AA_AS	SAMD00062412	PRJDB5173	Enterobase	NA	2017-06-26	2013.5	Escherichia coli	Escherichia coli	Escherichia	Homo sapiens	NA	Kathmandu	27.7	85.3	Nepal	South Asia	NA	Undefined sequences	NA	37767	0.529113
ESC_OA1116AA_AS	ESC_OA1116AA_AS	SAMD00062414	PRJDB5173	Enterobase	NA	2017-06-26	2013.5	Escherichia coli	Escherichia coli	Escherichia	Homo sapiens	NA	Kathmandu	27.7	85.3	Nepal	South Asia	NA	Peruvian pKP-NDM-1_isoform1	6	5850	0.573504
ESC_OA1117AA_AS	ESC_OA1117AA_AS	SAMD00062415	PRJDB5173	Enterobase	NA	2017-06-26	2013.5	Escherichia coli	Escherichia coli	Escherichia	Homo sapiens	NA	Kathmandu	27.7	85.3	Nepal	South Asia	NA	Thai pKP-M11	3	3421	0.617363
ESC_OA1118AA_AS	ESC_OA1118AA_AS	SAMD00062416	PRJDB5173	Enterobase	NA	2017-06-26	2013.5	Escherichia coli	Escherichia coli	Escherichia	Homo sapiens	NA	Kathmandu	27.7	85.3	Nepal	South Asia	NA	Thai pKP-M11	3	3421	0.617363
ESC_OA1119AA_AS	ESC_OA1119AA_AS	SAMD00062417	PRJDB5173	Enterobase	NA	2017-06-26	2013.5	Escherichia coli	Escherichia coli	Escherichia	Homo sapiens	NA	Kathmandu	27.7	85.3	Nepal	South Asia	NA	Undefined sequences	NA	24650	0.573915
ESC_OA1120AA_AS	ESC_OA1120AA_AS	SAMD00062418	PRJDB5173	Enterobase	NA	2017-06-26	2013.5	Escherichia coli	Escherichia coli	Escherichia	Homo sapiens	NA	Kathmandu	27.7	85.3	Nepal	South Asia	NA	China pKP-YQ12450	1	8468	0.619273
ESC_OA1121AA_AS	ESC_OA1121AA_AS	SAMD00062419	PRJDB5173	Enterobase	NA	2017-06-26	2013.5	Escherichia coli	Escherichia coli	Escherichia	Homo sapiens	NA	Kathmandu	27.7	85.3	Nepal	South Asia	NA	China pKP-YQ12450	1	8468	0.619273
ESC_OA1122AA_AS	ESC_OA1122AA_AS	SAMD00062420	PRJDB5173	Enterobase	NA	2017-06-26	2013.5	Escherichia coli	Escherichia coli	Escherichia	Homo sapiens	NA	Kathmandu	27.7	85.3	Nepal	South Asia	NA	Swiss pEC-C-F-163_C	5	9928	0.564666
ESC_OA1123AA_AS	ESC_OA1123AA_AS	SAMD00062421	PRJDB5173	Enterobase	NA	2017-06-26	2013.5	Escherichia coli	Escherichia coli	Escherichia	Homo sapiens	NA	Kathmandu	27.7	85.3	Nepal	South Asia	NA	Undefined sequences	NA	8977	0.538376
ESC_OA1124AA_AS	ESC_OA1124AA_AS	SAMD00062422	PRJDB5173	Enterobase	NA	2017-06-26	2013.5	Escherichia coli	Escherichia coli	Escherichia	Homo sapiens	NA	Kathmandu	27.7	85.3	Nepal	South Asia	NA	Peruvian pKP-NDM-1_isoform1	6	6275	0.570359
ESC_OA1125AA_AS	ESC_OA1125AA_AS	SAMD00062423	PRJDB5173	Enterobase	NA	2017-06-26	2013.5	Escherichia coli	Escherichia coli	Escherichia	Homo sapiens	NA	Kathmandu	27.7	85.3	Nepal	South Asia	NA	Swiss pEC-C-F-163_C	5	9594	0.561497
ESC_OA1126AA_AS	ESC_OA1126AA_AS	SAMD00062424	PRJDB5173	Enterobase	NA	2017-06-26	2013.5	Escherichia coli	Escherichia coli	Escherichia	Homo sapiens	NA	Kathmandu	27.7	85.3	Nepal	South Asia	NA	Thai pKP-M11	3	3421	0.617363
ESC_OA1127AA_AS	ESC_OA1127AA_AS	SAMD00062425	PRJDB5173	Enterobase	NA	2017-06-26	2013.5	Escherichia coli	Escherichia coli	Escherichia	Homo sapiens	NA	Kathmandu	27.7	85.3	Nepal	South Asia	NA	Indian pSE-GMI17-002_2	4	3569	0.614738
ESC_OA1128AA_AS	ESC_OA1128AA_AS	SAMD00062426	PRJDB5173	Enterobase	NA	2017-06-26	2013.5	Escherichia coli	Escherichia coli	Escherichia	Homo sapiens	NA	Kathmandu	27.7	85.3	Nepal	South Asia	IncX3	IncX3	2	45594	0.46561
ESC_OA1685AA_AS	ESC_OA1685AA_AS	NA	NA	Enterobase	NA	2018-01-06	2017.5	Escherichia coli	Escherichia coli	Escherichia	NA	NA	NA	NA	NA	NA	Unknown	NA	Other < 10kb plasmids	157	9429	0.602715
ESC_OA1687AA_AS	ESC_OA1687AA_AS	NA	NA	Enterobase	NA	2018-01-06	2016.5	Escherichia coli	Escherichia coli	Escherichia	NA	NA	NA	NA	NA	NA	Unknown	IncC	IncC	12	88446	0.505947
ESC_OA1688AA_AS	ESC_OA1688AA_AS	NA	NA	Enterobase	NA	2018-01-06	2016.5	Escherichia coli	Escherichia coli	Escherichia	NA	NA	NA	NA	NA	NA	Unknown	NA	Indian pSE-GMI17-002_2	4	3436	0.616123
ESC_OA1716AA_AS	ESC_OA1716AA_AS	SAMD00062392	PRJDB5173	Enterobase	NA	2017-06-26	2013.5	Escherichia coli	Escherichia coli	Escherichia	Homo sapiens	NA	Kathmandu	27.7	85.3	Nepal	South Asia	NA	Swiss pEC-C-F-163_C	5	10011	0.564379
ESC_OA1717AA_AS	ESC_OA1717AA_AS	SAMD00062393	PRJDB5173	Enterobase	NA	2017-06-26	2013.5	Escherichia coli	Escherichia coli	Escherichia	Homo sapiens	NA	Kathmandu	27.7	85.3	Nepal	South Asia	IncX3	IncX3	2	43664	0.463517
ESC_OA1718AA_AS	ESC_OA1718AA_AS	SAMD00062394	PRJDB5173	Enterobase	NA	2017-06-26	2013.5	Escherichia coli	Escherichia coli	Escherichia	Homo sapiens	NA	Kathmandu	27.7	85.3	Nepal	South Asia	NA	Indian pSE-GMI17-002_2	4	4251	0.583392
ESC_OA1719AA_AS	ESC_OA1719AA_AS	SAMD00062395	PRJDB5173	Enterobase	NA	2017-06-26	2013.5	Escherichia coli	Escherichia coli	Escherichia	Homo sapiens	NA	Kathmandu	27.7	85.3	Nepal	South Asia	NA	Peruvian pKP-NDM-1_isoform1	6	5850	0.573504
ESC_OA1720AA_AS	ESC_OA1720AA_AS	SAMD00062401	PRJDB5173	Enterobase	NA	2017-06-26	2013.5	Escherichia coli	Escherichia coli	Escherichia	Homo sapiens	NA	Kathmandu	27.7	85.3	Nepal	South Asia	NA	Peruvian pKP-NDM-1_isoform1	6	6123	0.575535
ESC_OA1721AA_AS	ESC_OA1721AA_AS	SAMD00062402	PRJDB5173	Enterobase	NA	2017-06-26	2013.5	Escherichia coli	Escherichia coli	Escherichia	Homo sapiens	NA	Kathmandu	27.7	85.3	Nepal	South Asia	NA	Undefined sequences	NA	12518	0.606167
ESC_OA1722AA_AS	ESC_OA1722AA_AS	SAMD00062405	PRJDB5173	Enterobase	NA	2017-06-26	2013.5	Escherichia coli	Escherichia coli	Escherichia	Homo sapiens	NA	Kathmandu	27.7	85.3	Nepal	South Asia	NA	Undefined sequences	NA	14877	0.577334
ESC_OA2047AA_AS	ESC_OA2047AA_AS	NA	NA	Enterobase	NA	2018-01-10	2015.5	Escherichia coli	Escherichia coli	Escherichia	chicken	NA	Qingdao	36.0524	120.388	China	East Asia	NA	Thai pKP-M11	3	2582	0.564679
ESC_OA2487AA_AS	ESC_OA2487AA_AS	NA	NA	Enterobase	NA	2018-01-11	2016.35	Escherichia coli	Escherichia coli	Escherichia	chicken	NA	Dongqiao	30.9473	118.778	China	East Asia	NA	Peruvian pKP-NDM-1_isoform5	7	7879	0.559081
ESC_OA4671AA_AS	ESC_OA4671AA_AS	NA	NA	Enterobase	NA	2018-01-16	2016.5	Escherichia	Escherichia	Escherichia	NA	NA	NA	NA	NA	NA	Unknown	NA	Peruvian pKP-NDM-1_isoform5	7	9044	0.53483
ESC_OA4672AA_AS	ESC_OA4672AA_AS	NA	NA	Enterobase	NA	2018-01-16	2017.5	Escherichia	Escherichia	Escherichia	NA	NA	NA	NA	NA	NA	Unknown	NA	Peruvian pKP-NDM-1_isoform5	7	8959	0.53477
ESC_OA4678AA_AS	ESC_OA4678AA_AS	NA	NA	Enterobase	NA	2018-01-17	2016.5	Escherichia	Escherichia	Escherichia	NA	NA	NA	NA	NA	NA	Unknown	NA	Peruvian pKP-NDM-1_isoform5	7	9044	0.53483
ESC_OA5061AA_AS	ESC_OA5061AA_AS	NA	NA	Enterobase	NA	2018-01-22	2016.51	Escherichia coli	Escherichia coli	Escherichia	chicken	NA	Qingfengcun	30.9639	118.786	China	East Asia	NA	Peruvian pKP-NDM-1_isoform5	7	9016	0.533829
ESC_OA5799AA_AS	ESC_OA5799AA_AS	NA	NA	Enterobase	NA	2018-01-27	2015.5	Escherichia coli	Escherichia coli	Escherichia	chicken	NA	Dongqiao	30.9503	118.774	China	East Asia	IncX3	IncX3	2	42466	0.461711
ESC_OB3628AA_AS	ESC_OB3628AA_AS	SAMN16558140	PRJNA288601	Enterobase	NA	2020-10-26	2017.5	Escherichia coli	Escherichia coli	Escherichia	Human	Homo sapiens; urine	United States	37.0902	-95.7129	USA	North America	NA	Peruvian pKP-NDM-1_isoform1	6	5850	0.573504
ESC_OB3642AA_AS	ESC_OB3642AA_AS	SAMN16558069	PRJNA288601	Enterobase	NA	2020-10-26	2016.5	Escherichia coli	Escherichia coli	Escherichia	Human	Homo sapiens; urine	United States	37.0902	-95.7129	USA	North America	NA	Swiss pEC-C-F-163_C	5	9927	0.564622
ESC_OB3643AA_AS	ESC_OB3643AA_AS	SAMN16558054	PRJNA288601	Enterobase	NA	2020-10-26	2017.5	Escherichia coli	Escherichia coli	Escherichia	Human	Homo sapiens; blood	United States	37.0902	-95.7129	USA	North America	NA	Peruvian pKP-NDM-1_isoform1	6	5850	0.573675
ESC_OB3650AA_AS	ESC_OB3650AA_AS	SAMN16558038	PRJNA288601	Enterobase	NA	2020-10-26	2017.5	Escherichia coli	Escherichia coli	Escherichia	Human	Homo sapiens; urine	United States	37.0902	-95.7129	USA	North America	NA	Peruvian pKP-NDM-1_isoform5	7	7740	0.558915
ESC_OB3657AA_AS	ESC_OB3657AA_AS	SAMN16558277	PRJNA288601	Enterobase	NA	2020-10-26	2017.5	Escherichia coli	Escherichia coli	Escherichia	Human	Homo sapiens; urine	United States	37.0902	-95.7129	USA	North America	NA	Swiss pEC-C-F-163_C	5	9928	0.564766
ESC_OB3659AA_AS	ESC_OB3659AA_AS	SAMN16558272	PRJNA288601	Enterobase	NA	2020-10-26	2017.5	Escherichia coli	Escherichia coli	Escherichia	Human	Homo sapiens; urine	United States	37.0902	-95.7129	USA	North America	NA	Thai pKP-M11	3	3420	0.617544
ESC_OB3856AA_AS	ESC_OB3856AA_AS	SAMN16552496	PRJNA288601	Enterobase	NA	2020-10-26	2020.5	Escherichia coli	Escherichia coli	Escherichia	Human	Homo sapiens	United States	37.0902	-95.7129	USA	North America	NA	Peruvian pKP-NDM-1_isoform1	6	5850	0.573504
ESC_OB3913AA_AS	ESC_OB3913AA_AS	SAMN16552533	PRJNA288601	Enterobase	NA	2020-10-26	2020.5	Escherichia coli	Escherichia coli	Escherichia	Human	Homo sapiens	United States	37.0902	-95.7129	USA	North America	NA	Peruvian pKP-NDM-1_isoform1	6	5850	0.573504
ESC_PA0821AA_AS	ESC_PA0821AA_AS	NA	NA	Enterobase	NA	2018-02-13	2015.5	Escherichia coli	Escherichia coli	Escherichia	chicken	Avian	Malan	36.7536	120.106	China	East Asia	NA	Swiss pEC-C-F-163_C	5	12557	0.56805
ESC_PA0951AA_AS	ESC_PA0951AA_AS	NA	NA	Enterobase	NA	2018-02-14	2015.51	Escherichia coli	Escherichia coli	Escherichia	chicken	NA	Dongqiao	30.9506	118.775	China	East Asia	NA	Peruvian pKP-NDM-1_isoform5	7	7180	0.539554
ESC_PA2204AA_AS	ESC_PA2204AA_AS	NA	NA	Enterobase	NA	2018-03-03	2017.28	Escherichia coli	Escherichia coli	Escherichia	fish	Fish	Ershadao	23.1076	113.306	China	East Asia	NA	Indian pSE-GMI17-002_2	4	3506	0.615516
ESC_PA4051AA_AS	ESC_PA4051AA_AS	NA	NA	Enterobase	NA	2018-03-23	2016.5	Escherichia	Escherichia	Escherichia	NA	NA	NA	NA	NA	NA	Unknown	NA	Peruvian pKP-NDM-1_isoform5	7	7353	0.53842
ESC_PA4052AA_AS	ESC_PA4052AA_AS	NA	NA	Enterobase	NA	2018-03-23	2016.5	Escherichia	Escherichia	Escherichia	NA	NA	NA	NA	NA	NA	Unknown	NA	Peruvian pKP-NDM-1_isoform1	6	6676	0.594068
ESC_PA4053AA_AS	ESC_PA4053AA_AS	NA	NA	Enterobase	NA	2018-03-23	2016.5	Escherichia	Escherichia	Escherichia	NA	NA	NA	NA	NA	NA	Unknown	NA	Peruvian pKP-NDM-1_isoform5	7	8923	0.534798
ESC_PA4058AA_AS	ESC_PA4058AA_AS	NA	NA	Enterobase	NA	2018-03-23	2016.5	Escherichia	Escherichia	Escherichia	NA	NA	NA	NA	NA	NA	Unknown	IncX3	IncX3	8	49126	0.485222
ESC_PA4059AA_AS	ESC_PA4059AA_AS	NA	NA	Enterobase	NA	2018-03-23	2016.5	Escherichia	Escherichia	Escherichia	NA	NA	NA	NA	NA	NA	Unknown	NA	Thai pKP-M11	3	3326	0.619663
ESC_PA4060AA_AS	ESC_PA4060AA_AS	NA	NA	Enterobase	NA	2018-03-23	2016.5	Escherichia	Escherichia	Escherichia	NA	NA	NA	NA	NA	NA	Unknown	NA	Peruvian pKP-NDM-1_isoform1	6	5956	0.590497
ESC_PA4062AA_AS	ESC_PA4062AA_AS	NA	NA	Enterobase	NA	2018-03-23	2016.5	Escherichia	Escherichia	Escherichia	NA	NA	NA	NA	NA	NA	Unknown	NA	Thai pKP-M11	3	3368	0.618765
ESC_PA4065AA_AS	ESC_PA4065AA_AS	NA	NA	Enterobase	NA	2018-03-23	2016.5	Escherichia	Escherichia	Escherichia	NA	NA	NA	NA	NA	NA	Unknown	NA	Peruvian pKP-NDM-1_isoform1	6	5818	0.592128
ESC_PA4066AA_AS	ESC_PA4066AA_AS	NA	NA	Enterobase	NA	2018-03-23	2016.5	Escherichia	Escherichia	Escherichia	NA	NA	NA	NA	NA	NA	Unknown	NA	Peruvian pKP-NDM-1_isoform5	7	8948	0.53498
ESC_PA4068AA_AS	ESC_PA4068AA_AS	NA	NA	Enterobase	NA	2018-03-23	2016.5	Escherichia	Escherichia	Escherichia	NA	NA	NA	NA	NA	NA	Unknown	NA	Peruvian pKP-NDM-1_isoform5	7	8924	0.53485
ESC_PA7886AA_AS	ESC_PA7886AA_AS	NA	NA	Enterobase	NA	2018-04-02	2017.18	Escherichia coli	Escherichia coli	Escherichia	Homo sapiens	NA	Italy	41.2181	16.2811	Italy	Europe	NA	Swiss pEC-C-F-163_C	5	9928	0.564666
ESC_PA9016AA_AS	ESC_PA9016AA_AS	SAMEA104305651	PRJEB19435	Enterobase	NA	2017-09-20	2016.5	Escherichia coli	Escherichia coli	Escherichia	Homo sapiens	NA	Ireland	53.1424	-7.69205	Ireland	Europe	IncFIA(HI1)	Other plasmids	118	96137	0.52783
ESC_PA9078AA_AS	ESC_PA9078AA_AS	NA	NA	Enterobase	NA	2018-04-06	2017.5	Escherichia	Escherichia	Escherichia	NA	NA	NA	NA	NA	NA	Unknown	NA	Thai pKP-M11	3	3416	0.617389
ESC_PA9079AA_AS	ESC_PA9079AA_AS	NA	NA	Enterobase	NA	2018-04-06	2017.5	Escherichia	Escherichia	Escherichia	NA	NA	NA	NA	NA	NA	Unknown	NA	Thai pKP-M11	3	3416	0.617389
ESC_PA9090AA_AS	ESC_PA9090AA_AS	SAMD00092874	PRJDB6244	Enterobase	NA	2017-10-01	2015.5	Escherichia coli	Escherichia coli	Escherichia	environmental	Sewage	Taiwan	23.6978	120.961	Taiwan	East Asia	IncX3	IncX3	2	45595	0.465621
ESC_PA9095AA_AS	ESC_PA9095AA_AS	SAMD00092879	PRJDB6244	Enterobase	NA	2017-10-01	2015.5	Escherichia coli	Escherichia coli	Escherichia	environmental	Sewage	Taiwan	23.6978	120.961	Taiwan	East Asia	NA	Peruvian pKP-NDM-1_isoform5	7	8959	0.53477
ESC_PA9099AA_AS	ESC_PA9099AA_AS	SAMD00092883	PRJDB6244	Enterobase	NA	2017-10-01	2015.5	Escherichia coli	Escherichia coli	Escherichia	environmental	Sewage	Taiwan	23.6978	120.961	Taiwan	East Asia	NA	Indian pSE-GMI17-002_2	4	4123	0.60781
ESC_PA9130AA_AS	ESC_PA9130AA_AS	SAMN07728446	PRJNA401522	Enterobase	NA	2017-10-02	2016.5	Escherichia coli	Escherichia coli	Escherichia	Homo sapiens	NA	Denmark	56.2639	9.50178	Denmark	Europe	IncX3	IncX3	2	45595	0.465599
ESC_QA5123AA_AS	ESC_QA5123AA_AS	SAMN08037994	PRJNA325243	Enterobase	NA	2017-11-16	2017.5	Escherichia coli	Escherichia coli	Escherichia	environmental	Environmental	Wisconsin	43.7844	-88.7879	USA	North America	IncC	IncC	12	88248	0.517779
ESC_RA0173AA_AS	ESC_RA0173AA_AS	NA	NA	Enterobase	NA	2018-12-04	2017.5	Escherichia	Escherichia	Escherichia	NA	NA	NA	NA	NA	NA	Unknown	IncC	IncC	12	88248	0.517779
ESC_RA2339AA_AS	ESC_RA2339AA_AS	NA	NA	Enterobase	NA	2018-12-28	2017.5	Escherichia	Escherichia	Escherichia	chicken	NA	NA	NA	NA	NA	Unknown	IncX3	IncX3	2	45912	0.466087
ESC_RA2539AA_AS	ESC_RA2539AA_AS	NA	NA	Enterobase	NA	2018-07-02	2017.5	Escherichia	Escherichia	Escherichia	NA	NA	NA	NA	NA	NA	Unknown	NA	Thai pKP-M11	3	3417	0.617208
ESC_RA2541AA_AS	ESC_RA2541AA_AS	NA	NA	Enterobase	NA	2018-07-02	2017.5	Escherichia	Escherichia	Escherichia	NA	NA	NA	NA	NA	NA	Unknown	NA	Thai pKP-M11	3	3416	0.617389
ESC_RA3265AA_AS	ESC_RA3265AA_AS	SAMN08329267	PRJNA429101	Enterobase	NA	2018-01-09	2015.25	Escherichia coli	Escherichia coli	Escherichia	dog	Canineclinical specimen	Finland	60.2322	25.0389	Finland	Europe	NA	Swiss pEC-C-F-163_C	5	9924	0.564692
ESC_RA3266AA_AS	ESC_RA3266AA_AS	SAMN08329268	PRJNA429101	Enterobase	NA	2018-01-09	2015.25	Escherichia coli	Escherichia coli	Escherichia	dog	Canineclinical specimen	Finland	60.2322	25.0389	Finland	Europe	NA	Swiss pEC-C-F-163_C	5	9908	0.564493
ESC_RA3267AA_AS	ESC_RA3267AA_AS	SAMN08329265	PRJNA429101	Enterobase	NA	2018-01-09	2015.25	Escherichia coli	Escherichia coli	Escherichia	dog	Canineclinical specimen	Finland	60.2322	25.0389	Finland	Europe	NA	Swiss pEC-C-F-163_C	5	9928	0.564766
ESC_RA3269AA_AS	ESC_RA3269AA_AS	SAMN08329269	PRJNA429101	Enterobase	NA	2018-01-09	2015.25	Escherichia coli	Escherichia coli	Escherichia	dog	Canineclinical specimen	Finland	60.2322	25.0389	Finland	Europe	NA	Swiss pEC-C-F-163_C	5	9920	0.564718
ESC_RA3270AA_AS	ESC_RA3270AA_AS	SAMN08329270	PRJNA429101	Enterobase	NA	2018-01-09	2015.25	Escherichia coli	Escherichia coli	Escherichia	Homo sapiens	Colonisation specimen	Finland	60.2322	25.0389	Finland	Europe	NA	Swiss pEC-C-F-163_C	5	9924	0.564692
ESC_RA3990AA_AS	ESC_RA3990AA_AS	NA	NA	Enterobase	NA	2018-08-04	2017.5	Escherichia coli	Escherichia coli	Escherichia	NA	NA	NA	NA	NA	NA	Unknown	NA	Undefined sequences	NA	25635	0.532787
ESC_RA4257AA_AS	ESC_RA4257AA_AS	NA	NA	Enterobase	NA	2018-08-10	2016.5	Escherichia	Escherichia	Escherichia	NA	NA	NA	NA	NA	NA	Unknown	NA	Peruvian pKP-NDM-1_isoform5	7	8959	0.535328
ESC_RA7813AA_AS	ESC_RA7813AA_AS	NA	NA	Enterobase	NA	2017-07-14	2015.5	Escherichia coli	Escherichia coli	Escherichia	chicken	NA	Shandong	35.894	117.925	China	East Asia	NA	Peruvian pKP-NDM-1_isoform5	7	9015	0.533999
ESC_RA9371AA_AS	ESC_RA9371AA_AS	SAMN08932753	PRJNA418674	Enterobase	NA	2018-04-17	2017.5	Escherichia coli	Escherichia coli	Escherichia	Homo sapiens	NA	Chengdu	30.5728	104.067	China	East Asia	NA	Thai pKP-M11	3	3421	0.617363
ESC_RA9373AA_AS	ESC_RA9373AA_AS	SAMN08932739	PRJNA418674	Enterobase	NA	2018-04-17	2017.5	Escherichia coli	Escherichia coli	Escherichia	Homo sapiens	NA	Chengdu	30.5728	104.067	China	East Asia	NA	Peruvian pKP-NDM-1_isoform1	6	5715	0.623272
ESC_RA9377AA_AS	ESC_RA9377AA_AS	SAMN08932757	PRJNA418674	Enterobase	NA	2018-04-17	2014.5	Escherichia coli	Escherichia coli	Escherichia	Homo sapiens	NA	Chengdu	30.5728	104.067	China	East Asia	IncX3	IncX3	2	42501	0.461636
ESC_RA9378AA_AS	ESC_RA9378AA_AS	SAMN08932745	PRJNA418674	Enterobase	NA	2018-04-17	2018.5	Escherichia coli	Escherichia coli	Escherichia	environmental	Sewage	Chengdu	30.5728	104.067	China	East Asia	IncX3	IncX3	122	16168	0.485032
ESC_RA9384AA_AS	ESC_RA9384AA_AS	SAMN08932752	PRJNA418674	Enterobase	NA	2018-04-17	2017.5	Escherichia coli	Escherichia coli	Escherichia	Homo sapiens	NA	Chengdu	30.5728	104.067	China	East Asia	NA	Thai pKP-M11	3	3421	0.617363
ESC_RA9385AA_AS	ESC_RA9385AA_AS	SAMN08932737	PRJNA418674	Enterobase	NA	2018-04-17	2016.5	Escherichia coli	Escherichia coli	Escherichia	Homo sapiens	NA	Chengdu	30.5728	104.067	China	East Asia	NA	China pKP-YQ12450	1	8241	0.634025
ESC_RA9387AA_AS	ESC_RA9387AA_AS	SAMN08932734	PRJNA418674	Enterobase	NA	2018-04-17	2016.5	Escherichia coli	Escherichia coli	Escherichia	Homo sapiens	NA	Sichuan	30.2638	102.805	China	East Asia	NA	Peruvian pKP-NDM-1_isoform5	7	9015	0.533999
ESC_RA9388AA_AS	ESC_RA9388AA_AS	SAMN08932736	PRJNA418674	Enterobase	NA	2018-04-17	2016.5	Escherichia coli	Escherichia coli	Escherichia	Homo sapiens	NA	Sichuan	30.2638	102.805	China	East Asia	NA	Peruvian pKP-NDM-1_isoform5	7	9016	0.53394
ESC_RA9389AA_AS	ESC_RA9389AA_AS	SAMN08932735	PRJNA418674	Enterobase	NA	2018-04-17	2016.5	Escherichia coli	Escherichia coli	Escherichia	Homo sapiens	NA	Sichuan	30.2638	102.805	China	East Asia	NA	Peruvian pKP-NDM-1_isoform5	7	8958	0.534829
ESC_RA9390AA_AS	ESC_RA9390AA_AS	SAMN08932740	PRJNA418674	Enterobase	NA	2018-04-17	2017.5	Escherichia coli	Escherichia coli	Escherichia	Homo sapiens	NA	Sichuan	30.2638	102.805	China	East Asia	NA	Peruvian pKP-NDM-1_isoform5	7	9015	0.533999
ESC_RA9391AA_AS	ESC_RA9391AA_AS	SAMN08932756	PRJNA418674	Enterobase	NA	2018-04-17	2014.5	Escherichia coli	Escherichia coli	Escherichia	Homo sapiens	NA	Chengdu	30.5728	104.067	China	East Asia	IncX3	IncX3	2	45885	0.466209
ESC_RA9392AA_AS	ESC_RA9392AA_AS	SAMN08932746	PRJNA418674	Enterobase	NA	2018-04-17	2018.5	Escherichia coli	Escherichia coli	Escherichia	environmental	Sewage	Chengdu	30.5728	104.067	China	East Asia	IncX3	IncX3	2	45094	0.466581
ESC_SA2554AA_AS	ESC_SA2554AA_AS	SAMN09202944	PRJNA429995	Enterobase	NA	2018-05-21	2016.5	Escherichia coli	Escherichia coli	Escherichia	NA	Plant experiment	Chengdu	30.5728	104.067	China	East Asia	NA	Undefined sequences	NA	22738	0.48386
ESC_SA2948AA_AS	ESC_SA2948AA_AS	NA	NA	Enterobase	NA	2018-12-01	2018.5	Escherichia coli	Escherichia coli	Escherichia	NA	NA	NA	NA	NA	NA	Unknown	IncX3	IncX3	2	45562	0.465454
ESC_SA4848AA_AS	ESC_SA4848AA_AS	SAMN09375159	PRJNA315192	Enterobase	NA	2018-06-07	2018	Escherichia coli	Escherichia coli	Escherichia	Homo sapiens	NA	United Kingdom	55.3781	-3.43597	UK	Europe	NA	Swiss pEC-C-F-163_C	5	9663	0.564111
ESC_SA7845AA_AS	ESC_SA7845AA_AS	NA	NA	Enterobase	NA	2019-01-04	2016.81	Escherichia coli	Escherichia coli	Escherichia	Homo sapiens	NA	Dhaka	23.8103	90.4125	Bangladesh	South Asia	IncC	IncC	17	148063	0.517219
ESC_SA7846AA_AS	ESC_SA7846AA_AS	NA	NA	Enterobase	NA	2019-01-04	2017.46	Escherichia coli	Escherichia coli	Escherichia	Homo sapiens	NA	Dhaka Division	23.9536	90.1495	Bangladesh	South Asia	NA	Peruvian pKP-NDM-1_isoform1	6	5848	0.573529
ESC_SA7847AA_AS	ESC_SA7847AA_AS	NA	NA	Enterobase	NA	2018-08-02	2017.25	Escherichia coli	Escherichia coli	Escherichia	Homo sapiens	NA	Dhaka	23.8103	90.4125	Bangladesh	South Asia	NA	Indian pSE-GMI17-002_2	4	3695	0.592693
ESC_TA0018AA_AS	ESC_TA0018AA_AS	NA	NA	Enterobase	NA	2019-01-21	2016.5	Escherichia	Escherichia	Escherichia	NA	NA	NA	NA	NA	NA	Unknown	NA	Peruvian pKP-NDM-1_isoform1	6	6761	0.559681
ESC_TA0037AA_AS	ESC_TA0037AA_AS	NA	NA	Enterobase	NA	2019-01-23	2015.5	Escherichia	Escherichia	Escherichia	NA	NA	NA	NA	NA	NA	Unknown	IncX3	IncX3	2	42979	0.464669
ESC_TA0148AA_AS	ESC_TA0148AA_AS	SAMEA4535128	PRJEB17503	Enterobase	NA	2018-07-25	2014.83	Escherichia coli	Escherichia coli	Escherichia	Homo sapiens	Urine	Saudi Arabia	23.8859	45.0792	Saudi Arabia	Middle East & North Africa	NA	IncFII/FI	47	20956	0.498044
ESC_TA0149AA_AS	ESC_TA0149AA_AS	SAMEA4535129	PRJEB17503	Enterobase	NA	2018-07-25	2014.83	Escherichia coli	Escherichia coli	Escherichia	Homo sapiens	Urine	Saudi Arabia	23.8859	45.0792	Saudi Arabia	Middle East & North Africa	NA	Undefined sequences	NA	12548	0.510918
ESC_TA0154AA_AS	ESC_TA0154AA_AS	SAMEA4535134	PRJEB17503	Enterobase	NA	2018-07-25	2014.83	Escherichia coli	Escherichia coli	Escherichia	Homo sapiens	Urine	Saudi Arabia	23.8859	45.0792	Saudi Arabia	Middle East & North Africa	NA	Swiss pEC-C-F-163_C	5	10745	0.56845
ESC_TA0155AA_AS	ESC_TA0155AA_AS	SAMEA4535135	PRJEB17503	Enterobase	NA	2018-07-25	2014.83	Escherichia coli	Escherichia coli	Escherichia	Homo sapiens	Urine	Saudi Arabia	23.8859	45.0792	Saudi Arabia	Middle East & North Africa	NA	Swiss pEC-C-F-163_C	5	10745	0.56845
ESC_TA0156AA_AS	ESC_TA0156AA_AS	SAMEA4535136	PRJEB17503	Enterobase	NA	2018-07-25	2014.83	Escherichia coli	Escherichia coli	Escherichia	Homo sapiens	Urine	Saudi Arabia	23.8859	45.0792	Saudi Arabia	Middle East & North Africa	NA	Swiss pEC-C-F-163_C	5	10745	0.56845
ESC_TA0157AA_AS	ESC_TA0157AA_AS	SAMEA4535137	PRJEB17503	Enterobase	NA	2018-07-25	2014.83	Escherichia coli	Escherichia coli	Escherichia	Homo sapiens	Urine	Saudi Arabia	23.8859	45.0792	Saudi Arabia	Middle East & North Africa	NA	Swiss pEC-C-F-163_C	5	10745	0.56845
ESC_TA0158AA_AS	ESC_TA0158AA_AS	SAMEA4544726	PRJEB17503	Enterobase	NA	2018-07-25	2014.83	Escherichia coli	Escherichia coli	Escherichia	Homo sapiens	Urine	Saudi Arabia	23.8859	45.0792	Saudi Arabia	Middle East & North Africa	NA	IncFII/FI	47	21028	0.49805
ESC_TA0159AA_AS	ESC_TA0159AA_AS	SAMEA4544727	PRJEB17503	Enterobase	NA	2018-07-25	2014.83	Escherichia coli	Escherichia coli	Escherichia	Homo sapiens	Urine	Saudi Arabia	23.8859	45.0792	Saudi Arabia	Middle East & North Africa	NA	Undefined sequences	NA	12620	0.511173
ESC_TA0164AA_AS	ESC_TA0164AA_AS	SAMEA4544732	PRJEB17503	Enterobase	NA	2018-07-25	2014.83	Escherichia coli	Escherichia coli	Escherichia	Homo sapiens	Urine	Saudi Arabia	23.8859	45.0792	Saudi Arabia	Middle East & North Africa	NA	Swiss pEC-C-F-163_C	5	10933	0.56709
ESC_TA0165AA_AS	ESC_TA0165AA_AS	SAMEA4544733	PRJEB17503	Enterobase	NA	2018-07-25	2014.83	Escherichia coli	Escherichia coli	Escherichia	Homo sapiens	Urine	Saudi Arabia	23.8859	45.0792	Saudi Arabia	Middle East & North Africa	NA	Swiss pEC-C-F-163_C	5	10933	0.56709
ESC_TA0166AA_AS	ESC_TA0166AA_AS	SAMEA4544734	PRJEB17503	Enterobase	NA	2018-07-25	2014.83	Escherichia coli	Escherichia coli	Escherichia	Homo sapiens	Urine	Saudi Arabia	23.8859	45.0792	Saudi Arabia	Middle East & North Africa	NA	Swiss pEC-C-F-163_C	5	10933	0.56709
ESC_ZA8663AA_AS	ESC_ZA8663AA_AS			Enterobase	NA	2020-06-03	2018.5	unknown	unknown	unknown			NA	NA	NA	NA	Unknown	NA	Indian pSE-GMI17-002_2	4	3692	0.592633
ESC_ZA8676AA_AS	ESC_ZA8676AA_AS			Enterobase	NA	2020-06-03	2018.5	unknown	unknown	unknown			NA	NA	NA	NA	Unknown	NA	Indian pSE-GMI17-002_2	4	3692	0.592633
ESC_ZA8919AA_AS	ESC_ZA8919AA_AS			Enterobase	NA	2020-06-04	2018.5	unknown	unknown	unknown			NA	NA	NA	NA	Unknown	NA	Peruvian pKP-NDM-1_isoform5	7	8959	0.53477
ESC_ZA9282AA_AS	ESC_ZA9282AA_AS			Enterobase	NA	2020-06-04	2018.5	unknown	unknown	unknown			NA	NA	NA	NA	Unknown	IncX3	IncX3	2	45595	0.465643
ESC_ZA9284AA_AS	ESC_ZA9284AA_AS			Enterobase	NA	2020-06-04	2018.5	unknown	unknown	unknown			NA	NA	NA	NA	Unknown	NA	Thai pKP-M11	3	3417	0.617501
ESC_ZA9285AA_AS	ESC_ZA9285AA_AS			Enterobase	NA	2020-06-04	2018.5	unknown	unknown	unknown			NA	NA	NA	NA	Unknown	NA	Peruvian pKP-NDM-1_isoform5	7	8959	0.53477
ESC_ZA9288AA_AS	ESC_ZA9288AA_AS			Enterobase	NA	2020-06-04	2018.5	unknown	unknown	unknown			NA	NA	NA	NA	Unknown	NA	Indian pSE-GMI17-002_2	4	3692	0.592633
ESC_ZA9607AA_AS	ESC_ZA9607AA_AS			Enterobase	NA	2020-06-05	2018.5	unknown	unknown	unknown			NA	NA	NA	NA	Unknown	NA	Thai pKP-M11	3	3417	0.617208
ESC_ZA9613AA_AS	ESC_ZA9613AA_AS			Enterobase	NA	2020-06-05	2018.5	unknown	unknown	unknown			NA	NA	NA	NA	Unknown	IncX3	IncX3	2	44482	0.468189
GCA_000499625	GCA_000499625	SAMEA3138823	PRJEB4711	GenBank	NA	2013-11-15	NA	Escherichia coli TTSH84137	Escherichia coli	Escherichia	NA	NA	Singapore	1.35208	103.82	Singapore	South East Asia	IncN2	IncN2	NA	21605	0.493358
GCA_000753395	GCA_000753395	SAMEA2602633	PRJEB6425	GenBank	NA	2014-07-15	NA	Morganella morganii F675	Morganella morganii	Morganella	NA	NA	NA	NA	NA	NA	Unknown	NA	Undefined sequences	NA	15148	0.486599
GCA_001316425	GCA_001316425	SAMN04011421	PRJNA287968	GenBank	NA	2016-07-28	NA	Serratia marcescens	Serratia marcescens	Serratia	Homo sapiens	NA	Durban, South Africa	-29.8343	30.9987	South Africa	Africa	NA	Undefined sequences	NA	15170	0.615162
GCA_001316505	GCA_001316505	SAMN04011418	PRJNA287968	GenBank	NA	2016-07-28	NA	Serratia marcescens	Serratia marcescens	Serratia	Homo sapiens	NA	Durban, South Africa	-29.8343	30.9987	South Africa	Africa	NA	Undefined sequences	NA	14830	0.616521
GCA_001316535	GCA_001316535	SAMN04011423	PRJNA287968	GenBank	NA	2016-07-28	NA	Serratia marcescens	Serratia marcescens	Serratia	Homo sapiens	NA	Durban, South Africa	-29.8343	30.9987	South Africa	Africa	NA	Undefined sequences	NA	14830	0.616521
GCA_001316555	GCA_001316555	SAMN04011427	PRJNA287968	GenBank	NA	2016-07-28	NA	Serratia marcescens	Serratia marcescens	Serratia	Homo sapiens	NA	Durban, South Africa	-29.8343	30.9987	South Africa	Africa	NA	Undefined sequences	NA	22042	0.584294
GCA_001316595	GCA_001316595	SAMN04011428	PRJNA287968	GenBank	NA	2016-07-28	NA	Serratia marcescens	Serratia marcescens	Serratia	Homo sapiens	NA	Durban, South Africa	-29.8343	30.9987	South Africa	Africa	NA	Undefined sequences	NA	22042	0.584475
GCA_001316635	GCA_001316635	SAMN04011431	PRJNA287968	GenBank	NA	2016-07-28	NA	Serratia marcescens	Serratia marcescens	Serratia	Homo sapiens	NA	Durban, South Africa	-29.8343	30.9987	South Africa	Africa	NA	Undefined sequences	NA	15504	0.6141
GCA_001317125	GCA_001317125	SAMN04011452	PRJNA287968	GenBank	NA	2016-09-20	2013.08	Enterobacter asburiae	Enterobacter asburiae	Enterobacter	Homo sapiens	urine	Durban, South Africa	-29.8343	30.9987	South Africa	Africa	NA	Undefined sequences	NA	14830	0.616521
GCA_001317285	GCA_001317285	SAMN04011464	PRJNA287968	GenBank	NA	2016-07-28	NA	Serratia marcescens	Serratia marcescens	Serratia	Homo sapiens	NA	Durban, South Africa	-29.8343	30.9987	South Africa	Africa	NA	Undefined sequences	NA	20285	0.591767
GCA_001317445	GCA_001317445	SAMN04011461	PRJNA287968	GenBank	NA	2016-07-28	NA	Serratia marcescens	Serratia marcescens	Serratia	Homo sapiens	NA	Durban, South Africa	-29.8343	30.9987	South Africa	Africa	NA	Undefined sequences	NA	25123	0.582016
GCA_001317455	GCA_001317455	SAMN04011462	PRJNA287968	GenBank	NA	2016-07-28	NA	Serratia marcescens	Serratia marcescens	Serratia	Homo sapiens	NA	Durban, South Africa	-29.8343	30.9987	South Africa	Africa	NA	Thai pKP-M11	3	2668	0.618441
GCA_001535665	GCA_001535665	SAMN04376893	PRJNA307163	GenBank	NA	2016-01-25	2014.39	Acinetobacter baumannii	Acinetobacter baumannii	Acinetobacter	Homo sapiens	pus sample of a 37 year old malepatient with trauma	Prasanthi Gram, Puttaparthi, India	14.166	77.811	India	South Asia	NA	China pKP-YQ12450	1	9017	0.594211
GCA_001535685	GCA_001535685	SAMN04376925	PRJNA307224	GenBank	NA	2016-01-25	2014.39	Acinetobacter baumannii	Acinetobacter baumannii	Acinetobacter	Homo sapiens	pus sample from 80 year old femalepatient who underwent repair of intertrochantric fracture	Prasanthi Gram, Puttaparthi, India	14.166	77.811	India	South Asia	NA	China pKP-YQ12450	1	8113	0.626156
GCA_001597815	GCA_001597815	SAMN04361562	PRJNA306713	GenBank	NA	2016-03-25	2014.5	Escherichia coli	Escherichia coli	Escherichia	Homo sapiens	blood from patient with blood streaminfection	Vellore, India	12.4098	78.8297	India	South Asia	NA	Thai pKP-M11	3	3365	0.618425
GCA_001611715	GCA_001611715	SAMN03785491	PRJNA287725	GenBank	NA	2016-04-06	2014.32	Escherichia coli	Escherichia coli	Escherichia	Homo sapiens	rectal swab	Porto Alegre, Brazil	-30.03	-51.2	Brazil	Central & South America	NA	Thai pKP-M33	9	5548	0.62473
GCA_001672015	GCA_001672015	SAMN04963292	PRJNA321990	GenBank	NA	2016-06-20	2015.33	Escherichia coli	Escherichia coli	Escherichia	Co6114	NA	Hamburg, Germany	53.5511	9.99368	Germany	Europe	IncFIB(AP001918)|IncFIA|IncFII(pAMA1167-NDM-5)	IncFII/FI	55	129085	0.517117
GCA_001702405	GCA_001702405	SAMN05505089	PRJNA336156	GenBank	NA	2016-08-10	2014.5	Klebsiella pneumoniae	Klebsiella pneumoniae	Klebsiella	Homo sapiens	blood	Brazil	-22.8726	-43.246	Brazil	Central & South America	NA	Peruvian pKP-NDM-1_isoform1	6	5948	0.615501
GCA_001742865	GCA_001742865	SAMN05710263	PRJNA340226	GenBank	NA	2016-09-23	2015.5	Klebsiella pneumoniae	Klebsiella pneumoniae	Klebsiella	Homo sapiens	blood	India	12.9165	79.1325	India	South Asia	NA	China pKP-YQ12450	1	8218	0.626795
GCA_001758055	GCA_001758055	SAMN04965949	PRJNA321090	GenBank	NA	2016-10-12	2015.5	Escherichia coli	Escherichia coli	Escherichia	Homo sapiens	feces	India	12.9202	79.1333	India	South Asia	NA	Swiss pEC-C-F-163_C	5	8858	0.561639
GCA_001758505	GCA_001758505	SAMN05447361	PRJNA335529	GenBank	NA	2016-10-12	2014.5	Klebsiella pneumoniae	Klebsiella pneumoniae	Klebsiella	Homo sapiens	blood	India	12.9165	79.1325	India	South Asia	NA	China pKP-YQ12450	1	8783	0.579756
GCA_001879325	GCA_001879325	SAMN05792418	PRJNA343703	GenBank	NA	2016-11-16	2016.5	Klebsiella pneumoniae	Klebsiella pneumoniae	Klebsiella	Homo sapiens	blood	New Delhi, India	28.5746	77.2354	India	South Asia	NA	Undefined sequences	NA	14705	0.511935
GCA_001879425	GCA_001879425	SAMN05792433	PRJNA343707	GenBank	NA	2016-11-16	2016.5	Klebsiella pneumoniae	Klebsiella pneumoniae	Klebsiella	Homo sapiens	blood	New Delhi, India	28.5746	77.2354	India	South Asia	NA	Undefined sequences	NA	12563	0.510945
GCA_001891185	GCA_001891185	SAMN05732393	PRJNA342018	GenBank	NA	2016-12-08	2013.5	Klebsiella pneumoniae	Klebsiella pneumoniae	Klebsiella	Homo sapiens	blood	India	12.9165	79.1325	India	South Asia	NA	China pKP-YQ12450	1	7056	0.615646
GCA_001894475	GCA_001894475	SAMN05928997	PRJNA349231	GenBank	NA	2016-12-08	2015.08	Escherichia coli	Escherichia coli	Escherichia	chicken	cecum from slaughterhouse	Shandong, China	35.894	117.925	China	East Asia	NA	Indian pKP-MGR-K8	10	1910	0.594764
GCA_001901655	GCA_001901655	SAMN05832830	PRJNA344752	GenBank	NA	2016-12-12	2016.04	Escherichia coli	Escherichia coli	Escherichia	Homo sapiens	fecal specimen	Guangzhou, Guangdong, China	23.1291	113.264	China	East Asia	NA	China pKP-YQ12450	1	8076	0.636454
GCA_001984885	GCA_001984885	SAMN05510674	PRJNA336444	GenBank	NA	2017-02-05	2016.04	Escherichia coli	Escherichia coli	Escherichia	Homo sapiens	feces	Guangzhou, Guangdong, China	23.1291	113.264	China	East Asia	NA	China pKP-YQ12450	1	8076	0.636454
GCA_002009075	GCA_002009075	SAMN04457965	PRJNA311034	GenBank	NA	2017-03-02	2015.92	Klebsiella pneumoniae	Klebsiella pneumoniae	Klebsiella	Homo sapiens	NA	NA	NA	NA	NA	Unknown	IncFII(Yp)	IncFII/FI	15	90274	0.546968
GCA_002093155	GCA_002093155	SAMN05892170	PRJNA347546	GenBank	NA	2017-04-14	2016.5	Klebsiella pneumoniae	Klebsiella pneumoniae	Klebsiella	Homo sapiens	NA	Syria	34.8021	38.9968	Syria	Middle East & North Africa	NA	Undefined sequences	NA	14934	0.491697
GCA_002099305	GCA_002099305	SAMN06027862	PRJNA353891	GenBank	NA	2017-04-18	2013.58	Citrobacter werkmanii	Citrobacter werkmanii	Citrobacter	Homo sapiens	Sewage water	Uttar Pradesh, Aligarh, India	27.91	78.07	India	South Asia	NA	Undefined sequences	NA	10208	0.539871
GCA_002285215	GCA_002285215	SAMN07516032	PRJNA398725	GenBank	NA	2017-09-04	2017.5	Klebsiella pneumoniae	Klebsiella pneumoniae	Klebsiella	Homo sapiens	blood	India	12.9165	79.1325	India	South Asia	NA	Thai pKP-M11	3	3217	0.621697
GCA_002286395	GCA_002286395	SAMN07520304	PRJNA398977	GenBank	NA	2017-09-05	2017.5	Klebsiella pneumoniae	Klebsiella pneumoniae	Klebsiella	Homo sapiens	blood	India	12.9165	79.1325	India	South Asia	NA	Indian pSE-GMI17-002_2	4	4693	0.58811
GCA_002406905	GCA_002406905	SAMN07690433	PRJNA408064	GenBank	NA	2017-10-01	2017.5	Klebsiella pneumoniae	Klebsiella pneumoniae	Klebsiella	Homo sapiens	blood	India	13.0631	80.2518	India	South Asia	NA	Swiss pEC-C-F-163_C	5	9770	0.565814
GCA_002738115	GCA_002738115	SAMN07452567	PRJNA396838	GenBank	NA	2017-12-21	2013.83	Klebsiella pneumoniae	Klebsiella pneumoniae	Klebsiella	Homo sapiens	bronchial aspirate	Targu Mures, Romania	46.542	24.557	Romania	Europe	IncFII(Yp)	IncFII/FI	15	110432	0.548926
GCA_002848605	GCA_002848605	SAMN08212048	PRJNA423165	GenBank	NA	2017-12-28	2016	Klebsiella pneumoniae	Klebsiella pneumoniae	Klebsiella	NA	water	Basel, Switzerland	47.5	7.6	Switzerland	Europe	IncFIA(HI1)|IncR	Other plasmids	78	77809	0.530286
GCA_002909795	GCA_002909795	SAMN08389140	PRJNA427764	GenBank	NA	2018-01-31	2017.5	Klebsiella pneumoniae	Klebsiella pneumoniae	Klebsiella	Homo sapiens	blood	India	12.9165	79.1325	India	South Asia	NA	Peruvian pKP-NDM-1_isoform1	6	5725	0.551092
GCA_003037635	GCA_003037635	SAMN08624699	PRJNA353728	GenBank	NA	2018-04-05	2017.64	Klebsiella pneumoniae	Klebsiella pneumoniae	Klebsiella	Homo sapiens	NA	Sichuan, China	30.2638	102.805	China	East Asia	NA	Undefined sequences	NA	12555	0.527758
GCA_003046765	GCA_003046765	SAMN08802956	PRJNA436652	GenBank	NA	2018-04-09	2018.5	Klebsiella pneumoniae	Klebsiella pneumoniae	Klebsiella	Homo sapiens	cerebrospinal fluid	India	28.5629	77.2092	India	South Asia	NA	Peruvian pKP-NDM-1_isoform1	6	5793	0.573105
GCA_003056895	GCA_003056895	SAMN08737032	PRJNA551102	GenBank	NA	2018-04-18	2017.5	Enterobacter hormaechei	Enterobacter hormaechei	Enterobacter	Homo sapiens	NA	Lebanon	33.8547	35.8623	Lebanon	Middle East & North Africa	IncFII(pKPX1)	IncFII/FI	103	101329	0.530381
GCA_003114895-2	GCA_003114895	SAMD00112926	PRJDB6655	GenBank	NA	2019-12-26	2013.5	Proteus mirabilis	Proteus mirabilis	Proteus	Homo sapiens	NA	Hanoi, Viet Nam	21.0278	105.834	Vietnam	South East Asia	NA	Undefined sequences	NA	13262	0.587091
GCA_003114895-1	GCA_003114895	SAMD00112926	PRJDB6655	GenBank	NA	2019-12-26	2013.5	Proteus mirabilis	Proteus mirabilis	Proteus	Homo sapiens	NA	Hanoi, Viet Nam	21.0278	105.834	Vietnam	South East Asia	IncN	Other plasmids	NA	72564	0.541811
GCA_003114915-1	GCA_003114915	SAMD00112927	PRJDB6655	GenBank	NA	2019-12-26	2017.5	Citrobacter freundii	Citrobacter freundii	Citrobacter	Homo sapiens	NA	Hanoi, Viet Nam	21.0278	105.834	Vietnam	South East Asia	IncR	Other plasmids	NA	39210	0.544223
GCA_003114915-2	GCA_003114915	SAMD00112927	PRJDB6655	GenBank	NA	2019-12-26	2017.5	Citrobacter freundii	Citrobacter freundii	Citrobacter	Homo sapiens	NA	Hanoi, Viet Nam	21.0278	105.834	Vietnam	South East Asia	NA	Undefined sequences	NA	5784	0.560339
GCA_003115095-2	GCA_003115095	SAMD00112936	PRJDB6655	GenBank	NA	2019-12-26	2015.5	Klebsiella pneumoniae	Klebsiella pneumoniae	Klebsiella	Homo sapiens	NA	Hanoi, Viet Nam	21.0278	105.834	Vietnam	South East Asia	NA	Undefined sequences	NA	16536	0.624758
GCA_003115095-1	GCA_003115095	SAMD00112936	PRJDB6655	GenBank	NA	2019-12-26	2015.5	Klebsiella pneumoniae	Klebsiella pneumoniae	Klebsiella	Homo sapiens	NA	Hanoi, Viet Nam	21.0278	105.834	Vietnam	South East Asia	NA	Undefined sequences	NA	75574	0.54266
GCA_003115135	GCA_003115135	SAMD00112938	PRJDB6655	GenBank	NA	2018-04-11	2017.5	Klebsiella pneumoniae	Klebsiella pneumoniae	Klebsiella	Homo sapiens	NA	Hanoi, Viet Nam	21.0278	105.834	Vietnam	South East Asia	NA	China pKP-YQ12450	1	7854	0.643112
GCA_003115235	GCA_003115235	SAMD00112943	PRJDB6655	GenBank	NA	2018-04-11	2017.5	Klebsiella pneumoniae	Klebsiella pneumoniae	Klebsiella	Homo sapiens	NA	Hanoi, Viet Nam	21.0278	105.834	Vietnam	South East Asia	NA	China pKP-YQ12450	1	7851	0.643358
GCA_003150815	GCA_003150815	SAMN08875353	PRJNA449061	GenBank	NA	2018-05-24	2017.39	Escherichia coli	Escherichia coli	Escherichia	NA	cucumber	Qingdao, China	37.09	121	China	East Asia	IncX3	IncX3	2	46161	0.466519
GCA_003185745	GCA_003185745	SAMN09273690	PRJNA473420	GenBank	NA	2018-06-04	2012.5	Acinetobacter baumannii	Acinetobacter baumannii	Acinetobacter	Homo sapiens	NA	Muscat, Oman	23.5859	58.4059	Oman	Middle East & North Africa	NA	China pKP-YQ12450	1	8179	0.627461
GCA_003400445	GCA_003400445	SAMN08623835	PRJNA436373	GenBank	NA	2018-08-16	2016.87	Escherichia coli	Escherichia coli	Escherichia	Homo sapiens	bloodstream	Palo Alto, California, USA	37.4335	-122.175	USA	North America	NA	Peruvian pKP-NDM-1_isoform1	6	6839	0.576254
GCA_003428845	GCA_003428845	SAMN09845872	PRJNA486427	GenBank	NA	2018-08-27	2015.94	Klebsiella pneumoniae subsp. pneumoniae	Klebsiella pneumoniae	Klebsiella	Homo sapiens	blood	Seoul, South Korea	37.4981	127.076	South Korea	East Asia	IncHI1B(pNDM-MAR)|IncFIB(pNDM-Mar)	IncFII/FI	24	250351	0.463925
GCA_003429065	GCA_003429065	SAMN09835334	PRJNA486074	GenBank	NA	2019-07-31	2014.5	Klebsiella pneumoniae	Klebsiella pneumoniae	Klebsiella	Homo sapiens	blood	Beijing, China	39.92	116.46	China	East Asia	IncX3	IncX3	90	60125	0.491925
GCA_003627485	GCA_003627485	SAMN10170272	PRJNA494506	GenBank	NA	2019-02-20	2017.5	Acinetobacter baumannii	Acinetobacter baumannii	Acinetobacter	Homo sapiens	blood	Vellore, India	12.9165	79.1325	India	South Asia	NA	Undefined sequences	NA	3078300	0.389306
GCA_003711905	GCA_003711905	SAMN10338984	PRJNA498931	GenBank	NA	2018-11-05	2017.5	Acinetobacter baumannii	Acinetobacter baumannii	Acinetobacter	Homo sapiens	blood	Vellore, India	12.9165	79.1325	India	South Asia	NA	Peruvian pKP-NDM-1_isoform1	6	5819	0.641175
GCA_003713085	GCA_003713085	SAMN10187561	PRJNA494979	GenBank	NA	2018-11-06	2016.45	Pseudomonas aeruginosa	Pseudomonas aeruginosa	Pseudomonas	Homo sapiens	blood	India	12.9165	79.1325	India	South Asia	NA	Undefined sequences	NA	6793961	0.658381
GCA_003860645	GCA_003860645	SAMN10409888	PRJNA483246	GenBank	NA	2019-05-22	2018.28	Klebsiella pneumoniae subsp. pneumoniae	Klebsiella pneumoniae	Klebsiella	Homo sapiens	blood	United Kingdom	51.48	-0.22	UK	Europe	IncHI1B(pNDM-MAR)|IncFIB(pNDM-Mar)	IncFIB/IncHI1B	67	372826	0.472558
GCA_003860925	GCA_003860925	SAMN10241270	PRJNA496461	GenBank	NA	2018-12-04	2017.5	Klebsiella pneumoniae	Klebsiella pneumoniae	Klebsiella	Homo sapiens	patient fluids	Baltimore, USA	39.2969	-76.5946	USA	North America	IncC	IncC	112	130312	0.500798
GCA_004005545	GCA_004005545	SAMN10666571	PRJNA512369	GenBank	NA	2019-01-08	2018.75	Acinetobacter indicus	Acinetobacter indicus	Acinetobacter	NA	feces	Zhejiang, China	29.1416	119.789	China	East Asia	NA	China pKP-YQ12450	1	8117	0.62905
GCA_004101985	GCA_004101985	SAMN10522942	PRJNA508452	GenBank	NA	2019-01-22	2018.33	Acinetobacter baumannii	Acinetobacter baumannii	Acinetobacter	Homo sapiens	wound	Israel	31.76	35.15	Israel	Middle East & North Africa	NA	Thai pKP-M11	3	2871	0.615813
GCA_004127505	GCA_004127505	SAMN08998676	PRJNA349231	GenBank	NA	2019-02-01	2015.33	Salmonella sp. 3DZ2-4SM	Salmonella sp.	Salmonella	chicken	cloaca swabs from commercial farm	Shandong, China	35.894	117.925	China	East Asia	NA	Peruvian pKP-NDM-1_isoform1	6	5834	0.591875
GCA_004136875	GCA_004136875	SAMN08998667	PRJNA349231	GenBank	NA	2019-02-04	2015.08	Enterobacter cloacae complex sp. 2DZ2F16B1	Enterobacter cloacae	Enterobacter	chicken	cloaca swabs from commercial farm	Shandong, China	35.894	117.925	China	East Asia	IncX3	IncX3	2	43663	0.463573
GCA_004145765	GCA_004145765	SAMN10849998	PRJNA518007	GenBank	NA	2019-02-06	2017.5	Klebsiella pneumoniae	Klebsiella pneumoniae	Klebsiella	Homo sapiens	sputum	India	30.6954	76.7313	India	South Asia	NA	Indian pSE-GMI17-002_2	4	3715	0.592732
GCA_004145965	GCA_004145965	SAMN10849983	PRJNA518002	GenBank	NA	2019-02-06	2017.5	Klebsiella pneumoniae	Klebsiella pneumoniae	Klebsiella	Homo sapiens	urine	India	22.6878	75.8542	India	South Asia	NA	Undefined sequences	NA	15394	0.512927
GCA_004794165	GCA_004794165	SAMN11357878	PRJNA531439	GenBank	NA	2020-01-27	2016.21	Acinetobacter baumannii	Acinetobacter baumannii	Acinetobacter	Homo sapiens	Wound swab	Dhaka Medical Collage and Hospital, Bangladesh	23.7257	90.3971	Bangladesh	South Asia	NA	China pKP-YQ12450	1	8164	0.627634
GCA_005223195	GCA_005223195	SAMD00158979	PRJDB7920	GenBank	NA	2019-05-07	2017.66	Pseudomonas asiatica	Pseudomonas asiatica	Pseudomonas	Homo sapiens	metabolite	Mandalyay, Chan Aye Tharsan Township, Myanmar	21.58	96.5	Myanmar	South East Asia	NA	Undefined sequences	NA	6101876	0.623857
GCA_005223295	GCA_005223295	SAMD00158974	PRJDB7920	GenBank	NA	2019-05-07	2016.72	Pseudomonas asiatica	Pseudomonas asiatica	Pseudomonas	Homo sapiens	metabolite	Yangon Division, Yangon Lanmadaw, Myanmar	16.78	96.15	Myanmar	South East Asia	NA	Undefined sequences	NA	1475821	0.626992
GCA_005280355	GCA_005280355	SAMN11554497	PRJNA540743	GenBank	NA	2019-05-11	2019.5	Acinetobacter baumannii	Acinetobacter baumannii	Acinetobacter	Homo sapiens	blood	India	12.9165	79.1325	India	South Asia	NA	Undefined sequences	NA	2944648	0.389176
GCA_005377825-1	GCA_005377825	SAMN11603436	PRJNA541795	GenBank	NA	2019-05-15	2017.66	Klebsiella pneumoniae	Klebsiella pneumoniae	Klebsiella	Homo sapiens	NA	Chongqin, China	29.4316	106.912	China	East Asia	IncFIB(K)|IncFII(pKP91)	Other plasmids	NA	247125	0.518329
GCA_005377825-2	GCA_005377825	SAMN11603436	PRJNA541795	GenBank	NA	2019-05-15	2017.66	Klebsiella pneumoniae	Klebsiella pneumoniae	Klebsiella	Homo sapiens	NA	Chongqin, China	29.4316	106.912	China	East Asia	IncN	Other plasmids	NA	59952	0.524053
GCA_006148995	GCA_006148995	SAMN11634513	PRJNA542635	GenBank	NA	2019-06-07	2018.67	Enterobacter hormaechei	Enterobacter hormaechei	Enterobacter	Homo sapiens	blood	Sichuan, China	29.25	104.04	China	East Asia	NA	Undefined sequences	NA	15518	0.615221
GCA_006385655	GCA_006385655	SAMN10502115	PRJNA507671	GenBank	NA	2019-06-23	2016.5	Enterobacter hormaechei	Enterobacter hormaechei	Enterobacter	NA	urine	India	20.5937	78.9629	India	South Asia	IncC	IncC	112	132946	0.511757
GCA_006494505	GCA_006494505	SAMN12098371	PRJNA549858	GenBank	NA	2019-06-26	2014.32	Klebsiella pneumoniae	Klebsiella pneumoniae	Klebsiella	Homo sapiens	catheter tip	Chile	-33.4202	-70.6531	Chile	Central & South America	NA	Undefined sequences	NA	5388	0.626763
GCA_006629605-2	GCA_006629605	SAMN03098832	PRJNA230403	GenBank	NA	2019-07-04	NA	Salmonella enterica	Salmonella enterica	Salmonella	NA	NA	USA	37.0902	-95.7129	USA	North America	NA	Undefined sequences	NA	4122	0.583212
GCA_006629605-1	GCA_006629605	SAMN03098832	PRJNA230403	GenBank	NA	2019-07-04	NA	Salmonella enterica	Salmonella enterica	Salmonella	NA	NA	USA	37.0902	-95.7129	USA	North America	NA	Undefined sequences	NA	4122	0.582969
GCA_007290015-1	GCA_007290015	SAMN10058583	PRJNA248792	GenBank	NA	2019-07-23	2018.58	Salmonella enterica subsp. enterica serovar Senftenberg	Salmonella enterica	Salmonella	NA	NA	United Kingdom, United Kingdom	55.3781	-3.43597	UK	Europe	NA	Undefined sequences	NA	12065	0.58276
GCA_007290015-2	GCA_007290015	SAMN10058583	PRJNA248792	GenBank	NA	2019-07-23	2018.58	Salmonella enterica subsp. enterica serovar Senftenberg	Salmonella enterica	Salmonella	NA	NA	United Kingdom, United Kingdom	55.3781	-3.43597	UK	Europe	NA	Undefined sequences	NA	8831	0.610576
GCA_007657735-1	GCA_007657735	SAMN10872197	PRJNA248792	GenBank	NA	2019-07-30	2017.67	Salmonella enterica subsp. enterica serovar Senftenberg	Salmonella enterica	Salmonella	NA	other	United Kingdom, United Kingdom	55.3781	-3.43597	UK	Europe	NA	Undefined sequences	NA	12065	0.58276
GCA_007657735-2	GCA_007657735	SAMN10872197	PRJNA248792	GenBank	NA	2019-07-30	2017.67	Salmonella enterica subsp. enterica serovar Senftenberg	Salmonella enterica	Salmonella	NA	other	United Kingdom, United Kingdom	55.3781	-3.43597	UK	Europe	NA	Undefined sequences	NA	8831	0.610576
GCA_008106305-1	GCA_008106305	SAMN03478280	PRJNA248792	GenBank	NA	2019-08-26	2008.58	Salmonella enterica subsp. enterica serovar Senftenberg	Salmonella enterica	Salmonella	Homo sapiens	NA	London, United Kingdom	51.5074	-0.127758	UK	Europe	NA	Undefined sequences	NA	12065	0.58276
GCA_008106305-2	GCA_008106305	SAMN03478280	PRJNA248792	GenBank	NA	2019-08-26	2008.58	Salmonella enterica subsp. enterica serovar Senftenberg	Salmonella enterica	Salmonella	Homo sapiens	NA	London, United Kingdom	51.5074	-0.127758	UK	Europe	NA	Undefined sequences	NA	8347	0.613274
GCA_008368555	GCA_008368555	SAMN10856235	PRJNA518726	GenBank	NA	2019-09-10	2015.53	Enterobacter hormaechei	Enterobacter hormaechei	Enterobacter	Homo sapiens	Ascites	Hangzhou, China	29.59	120.16	China	East Asia	NA	Thai pKP-M11	3	3215	0.593779
GCA_008630215	GCA_008630215	SAMN12714261	PRJNA564463	GenBank	NA	2019-09-20	2013.46	Klebsiella pneumoniae	Klebsiella pneumoniae	Klebsiella	Homo sapiens	urine	Gungdong, China	22.61	113.16	China	East Asia	IncX3	IncX3	8	47941	0.482072
GCA_008632735	GCA_008632735	SAMN12714265	PRJNA564463	GenBank	NA	2019-09-20	2013.93	Klebsiella pneumoniae	Klebsiella pneumoniae	Klebsiella	Homo sapiens	Damaged skin	Gungdong, China	22.61	113.2	China	East Asia	NA	China pKP-YQ12450	1	7797	0.644863
GCA_008632785	GCA_008632785	SAMN12714263	PRJNA564463	GenBank	NA	2019-09-20	2013.48	Klebsiella pneumoniae	Klebsiella pneumoniae	Klebsiella	Homo sapiens	abdominal fluid	Gungdong, China	22.61	113.18	China	East Asia	NA	China pKP-YQ12450	1	7800	0.644872
GCA_009380205	GCA_009380205	SAMN13091586	PRJNA579066	GenBank	NA	2019-10-28	2016.62	Klebsiella pneumoniae	Klebsiella pneumoniae	Klebsiella	Homo sapiens	blood	Lucknow, India	26.74	80.94	India	South Asia	NA	Indian pSE-GMI17-002_2	4	3548	0.595829
GCA_009380245	GCA_009380245	SAMN13091613	PRJNA579067	GenBank	NA	2019-10-28	2016.62	Klebsiella pneumoniae	Klebsiella pneumoniae	Klebsiella	Homo sapiens	Pus	Lucknow, India	26.74	80.94	India	South Asia	NA	Undefined sequences	NA	2025	0.55358
GCA_009392945	GCA_009392945	SAMN10516598	PRJNA507915	GenBank	NA	2019-10-30	2015.5	Escherichia coli	Escherichia coli	Escherichia	pig	fecal sample	Shandong, China	35.894	117.925	China	East Asia	NA	Indian pSE-GMI17-002_2	4	3629	0.612014
GCA_009394065	GCA_009394065	SAMN10516537	PRJNA507915	GenBank	NA	2019-10-30	2015.5	Escherichia coli	Escherichia coli	Escherichia	dog	fecal sample	Shandong, China	35.894	117.925	China	East Asia	IncX3	IncX3	2	45551	0.465522
GCA_009394205	GCA_009394205	SAMN10516531	PRJNA507915	GenBank	NA	2019-10-30	2015.5	Escherichia coli	Escherichia coli	Escherichia	chicken	fecal sample	Shandong, China	35.894	117.925	China	East Asia	NA	Swiss pEC-C-F-163_C	5	9118	0.572494
GCA_009394405	GCA_009394405	SAMN10516583	PRJNA507915	GenBank	NA	2019-10-30	2015.5	Escherichia coli	Escherichia coli	Escherichia	pig	fecal sample	Shandong, China	35.894	117.925	China	East Asia	IncX3	IncX3	2	45595	0.465599
GCA_009394675	GCA_009394675	SAMN10516530	PRJNA507915	GenBank	NA	2019-10-30	2015.5	Escherichia coli	Escherichia coli	Escherichia	chicken	fecal sample	Shandong, China	35.894	117.925	China	East Asia	IncX3	IncX3	2	44837	0.467137
GCA_009600675	GCA_009600675	SAMN11246200	PRJNA528830	GenBank	NA	2019-11-05	2018.83	Escherichia coli	Escherichia coli	Escherichia	NA	NA	Henan, China	33.23	113.21	China	East Asia	NA	Undefined sequences	NA	9800	0.450714
GCA_009600695	GCA_009600695	SAMN11246199	PRJNA528830	GenBank	NA	2019-11-05	2018.83	Escherichia coli	Escherichia coli	Escherichia	NA	NA	Henan, China	33.23	113.21	China	East Asia	NA	Undefined sequences	NA	9885	0.448356
GCA_009600805	GCA_009600805	SAMN11246190	PRJNA528830	GenBank	NA	2019-11-05	2018.83	Escherichia coli	Escherichia coli	Escherichia	NA	NA	Henan, China	33.23	113.21	China	East Asia	NA	Undefined sequences	NA	9971	0.449102
GCA_009661665	GCA_009661665	SAMN13153742	PRJNA580263	GenBank	NA	2020-10-29	2017.5	Klebsiella pneumoniae	Klebsiella pneumoniae	Klebsiella	Homo sapiens	urine	Moscow, Russia	55.76	37.62	Russia	Europe	IncHI1B(pNDM-MAR)|IncFIB(K)(pCAV1099-114)|IncFIA(HI1)	IncFIB/IncHI1B	133	210662	0.495832
GCA_009674715	GCA_009674715	SAMN13262230	PRJNA588974	GenBank	NA	2019-11-19	2016.16	Klebsiella pneumoniae	Klebsiella pneumoniae	Klebsiella	Homo sapiens	Wound swab	Dhaka, Bangladesh	23.8103	90.4125	Bangladesh	South Asia	NA	Swiss pEC-C-F-163_C	5	9927	0.564622
GCA_010255815-2	GCA_010255815	SAMN10425373	PRJNA514245	GenBank	NA	2020-02-06	2017.5	Salmonella enterica	Salmonella enterica	Salmonella	Homo sapiens	NA	Taiwan	23.6978	120.961	Taiwan	East Asia	NA	Undefined sequences	NA	4123	0.583071
GCA_010255815-1	GCA_010255815	SAMN10425373	PRJNA514245	GenBank	NA	2020-02-06	2017.5	Salmonella enterica	Salmonella enterica	Salmonella	Homo sapiens	NA	Taiwan	23.6978	120.961	Taiwan	East Asia	NA	Undefined sequences	NA	4121	0.583111
GCA_010255955-2	GCA_010255955	SAMN10425364	PRJNA514245	GenBank	NA	2020-02-06	2017.5	Salmonella enterica	Salmonella enterica	Salmonella	Homo sapiens	stool	Taiwan	23.6978	120.961	Taiwan	East Asia	NA	Undefined sequences	NA	989	0.610718
GCA_010255955-1	GCA_010255955	SAMN10425364	PRJNA514245	GenBank	NA	2020-02-06	2017.5	Salmonella enterica	Salmonella enterica	Salmonella	Homo sapiens	stool	Taiwan	23.6978	120.961	Taiwan	East Asia	NA	Undefined sequences	NA	5456	0.471041
GCA_010918035	GCA_010918035	SAMN12211917	PRJNA558439	GenBank	NA	2020-02-21	2017.62	Acinetobacter indicus	Acinetobacter indicus	Acinetobacter	duck	stool	Foshan City, Guangdong Province, China	23.02	113.12	China	East Asia	NA	Other plasmids	124	140938	0.433794
GCA_011029405	GCA_011029405	SAMN14120150	PRJNA607022	GenBank	NA	2020-02-26	2018.86	Escherichia coli	Escherichia coli	Escherichia	Homo sapiens	NA	Lebanon	33.8547	35.8623	Lebanon	Middle East & North Africa	NA	Swiss pEC-C-F-163_C	5	9485	0.563732
GCA_011045455	GCA_011045455	SAMN10246264	PRJNA496565	GenBank	NA	2020-03-02	2012.67	Escherichia coli	Escherichia coli	Escherichia	NA	Mastitis Milk	India	22.5726	88.3639	India	South Asia	IncFII	IncFII/FI	21	92840	0.517525
GCA_011059235	GCA_011059235	SAMN14169900	PRJNA608299	GenBank	NA	2020-03-03	2018.5	Klebsiella pneumoniae	Klebsiella pneumoniae	Klebsiella	Homo sapiens	blood	Vellore, India	12.92	79.13	India	South Asia	NA	Swiss pEC-C-F-163_C	5	10065	0.563537
GCA_011059245	GCA_011059245	SAMN14169901	PRJNA608299	GenBank	NA	2020-03-03	2018.5	Klebsiella pneumoniae	Klebsiella pneumoniae	Klebsiella	Homo sapiens	blood	Vellore, India	12.92	79.13	India	South Asia	NA	Swiss pEC-C-F-163_C	5	11045	0.562245
GCA_011742775	GCA_011742775	SAMN14402329	PRJNA613369	GenBank	NA	2020-07-15	2019.5	Klebsiella pneumoniae	Klebsiella pneumoniae	Klebsiella	Homo sapiens	blood	India	12.9246	79.1348	India	South Asia	IncFII	IncFII/FI	18	97004	0.528937
GCA_012117995-2	GCA_012117995	SAMN10661754	PRJNA218110	GenBank	NA	2020-04-07	NA	Escherichia coli	Escherichia coli	Escherichia	NA	NA	USA	37.0902	-95.7129	USA	North America	NA	Undefined sequences	NA	4097	0.593849
GCA_012117995-1	GCA_012117995	SAMN10661754	PRJNA218110	GenBank	NA	2020-04-07	NA	Escherichia coli	Escherichia coli	Escherichia	NA	NA	USA	37.0902	-95.7129	USA	North America	NA	Undefined sequences	NA	13398	0.534259
GCA_012118055-1	GCA_012118055	SAMN10661729	PRJNA218110	GenBank	NA	2020-04-07	NA	Escherichia coli	Escherichia coli	Escherichia	NA	NA	USA	37.0902	-95.7129	USA	North America	NA	Undefined sequences	NA	3279	0.595303
GCA_012118055-2	GCA_012118055	SAMN10661729	PRJNA218110	GenBank	NA	2020-04-07	NA	Escherichia coli	Escherichia coli	Escherichia	NA	NA	USA	37.0902	-95.7129	USA	North America	NA	Undefined sequences	NA	3165	0.603791
GCA_012289005-1	GCA_012289005	SAMD00157553	PRJNA514245	GenBank	NA	2020-04-14	2017.92	Escherichia coli	Escherichia coli	Escherichia	NA	bovine (food source)	Yangon, Myanmar	16.8661	96.1951	Myanmar	South East Asia	NA	Undefined sequences	NA	7525	0.569435
GCA_012289005-2	GCA_012289005	SAMD00157553	PRJNA514245	GenBank	NA	2020-04-14	2017.92	Escherichia coli	Escherichia coli	Escherichia	NA	bovine (food source)	Yangon, Myanmar	16.8661	96.1951	Myanmar	South East Asia	NA	Undefined sequences	NA	5452	0.578503
GCA_012289185-1	GCA_012289185	SAMD00157556	PRJNA514245	GenBank	NA	2020-04-14	2017.92	Escherichia coli	Escherichia coli	Escherichia	NA	plant (food source)	Yangon, Myanmar	16.8661	96.1951	Myanmar	South East Asia	NA	Undefined sequences	NA	10268	0.570316
GCA_012289185-2	GCA_012289185	SAMD00157556	PRJNA514245	GenBank	NA	2020-04-14	2017.92	Escherichia coli	Escherichia coli	Escherichia	NA	plant (food source)	Yangon, Myanmar	16.8661	96.1951	Myanmar	South East Asia	NA	Undefined sequences	NA	1720	0.631977
GCA_012289645-2	GCA_012289645	SAMD00157554	PRJNA514245	GenBank	NA	2020-04-14	2017.92	Escherichia coli	Escherichia coli	Escherichia	NA	plant (food source)	Yangon, Myanmar	16.8661	96.1951	Myanmar	South East Asia	NA	Undefined sequences	NA	5480	0.579015
GCA_012289645-1	GCA_012289645	SAMD00157554	PRJNA514245	GenBank	NA	2020-04-14	2017.92	Escherichia coli	Escherichia coli	Escherichia	NA	plant (food source)	Yangon, Myanmar	16.8661	96.1951	Myanmar	South East Asia	NA	Undefined sequences	NA	5583	0.575139
GCA_012289865-1	GCA_012289865	SAMD00157565	PRJNA514245	GenBank	NA	2020-04-14	2017.94	Escherichia coli	Escherichia coli	Escherichia	NA	plant (food source)	Yangon, Myanmar	16.8661	96.1951	Myanmar	South East Asia	NA	Undefined sequences	NA	5589	0.5747
GCA_012289865-2	GCA_012289865	SAMD00157565	PRJNA514245	GenBank	NA	2020-04-14	2017.94	Escherichia coli	Escherichia coli	Escherichia	NA	plant (food source)	Yangon, Myanmar	16.8661	96.1951	Myanmar	South East Asia	NA	Undefined sequences	NA	5591	0.574674
GCA_012289885-2	GCA_012289885	SAMD00157563	PRJNA514245	GenBank	NA	2020-04-14	2017.94	Escherichia coli	Escherichia coli	Escherichia	NA	plant (food source)	Yangon, Myanmar	16.8661	96.1951	Myanmar	South East Asia	NA	Undefined sequences	NA	6707	0.579096
GCA_012289885-1	GCA_012289885	SAMD00157563	PRJNA514245	GenBank	NA	2020-04-14	2017.94	Escherichia coli	Escherichia coli	Escherichia	NA	plant (food source)	Yangon, Myanmar	16.8661	96.1951	Myanmar	South East Asia	NA	Undefined sequences	NA	8653	0.562926
GCA_012289925-1	GCA_012289925	SAMD00157558	PRJNA514245	GenBank	NA	2020-04-14	2017.94	Escherichia coli	Escherichia coli	Escherichia	NA	plant (food source)	Yangon, Myanmar	16.8661	96.1951	Myanmar	South East Asia	IncC	IncC	NA	165662	0.515526
GCA_012289925-2	GCA_012289925	SAMD00157558	PRJNA514245	GenBank	NA	2020-04-14	2017.94	Escherichia coli	Escherichia coli	Escherichia	NA	plant (food source)	Yangon, Myanmar	16.8661	96.1951	Myanmar	South East Asia	NA	Undefined sequences	NA	3496	0.588101
GCA_012289945-1	GCA_012289945	SAMD00157557	PRJNA514245	GenBank	NA	2020-04-14	2017.92	Escherichia coli	Escherichia coli	Escherichia	NA	plant (food source)	Yangon, Myanmar	16.8661	96.1951	Myanmar	South East Asia	NA	Undefined sequences	NA	5592	0.57475
GCA_012289945-2	GCA_012289945	SAMD00157557	PRJNA514245	GenBank	NA	2020-04-14	2017.92	Escherichia coli	Escherichia coli	Escherichia	NA	plant (food source)	Yangon, Myanmar	16.8661	96.1951	Myanmar	South East Asia	NA	Undefined sequences	NA	3027	0.599273
GCA_012289965-1	GCA_012289965	SAMD00157551	PRJNA514245	GenBank	NA	2020-04-14	2017.91	Escherichia coli	Escherichia coli	Escherichia	NA	swine (food source)	Yangon, Myanmar	16.8661	96.1951	Myanmar	South East Asia	NA	Undefined sequences	NA	10030	0.568395
GCA_012289965-2	GCA_012289965	SAMD00157551	PRJNA514245	GenBank	NA	2020-04-14	2017.91	Escherichia coli	Escherichia coli	Escherichia	NA	swine (food source)	Yangon, Myanmar	16.8661	96.1951	Myanmar	South East Asia	NA	Undefined sequences	NA	6858	0.57422
GCA_012290025-2	GCA_012290025	SAMD00157552	PRJNA514245	GenBank	NA	2020-04-14	2017.91	Escherichia coli	Escherichia coli	Escherichia	NA	bovine (food source)	Yangon, Myanmar	16.8661	96.1951	Myanmar	South East Asia	NA	Undefined sequences	NA	5298	0.584183
GCA_012290025-1	GCA_012290025	SAMD00157552	PRJNA514245	GenBank	NA	2020-04-14	2017.91	Escherichia coli	Escherichia coli	Escherichia	NA	bovine (food source)	Yangon, Myanmar	16.8661	96.1951	Myanmar	South East Asia	NA	Undefined sequences	NA	5593	0.574647
GCA_012290045-2	GCA_012290045	SAMD00157567	PRJNA514245	GenBank	NA	2020-04-14	2017.95	Escherichia coli	Escherichia coli	Escherichia	NA	shellfish (food source)	Yangon, Myanmar	16.8661	96.1951	Myanmar	South East Asia	NA	Undefined sequences	NA	3094	0.588235
GCA_012290045-1	GCA_012290045	SAMD00157567	PRJNA514245	GenBank	NA	2020-04-14	2017.95	Escherichia coli	Escherichia coli	Escherichia	NA	shellfish (food source)	Yangon, Myanmar	16.8661	96.1951	Myanmar	South East Asia	NA	Undefined sequences	NA	8665	0.562724
GCA_012290065-1	GCA_012290065	SAMD00157548	PRJNA514245	GenBank	NA	2020-04-14	2017.88	Escherichia coli	Escherichia coli	Escherichia	NA	chicken (food source)	Yangon, Myanmar	16.8661	96.1951	Myanmar	South East Asia	NA	Undefined sequences	NA	8658	0.562832
GCA_012290065-2	GCA_012290065	SAMD00157548	PRJNA514245	GenBank	NA	2020-04-14	2017.88	Escherichia coli	Escherichia coli	Escherichia	NA	chicken (food source)	Yangon, Myanmar	16.8661	96.1951	Myanmar	South East Asia	NA	Undefined sequences	NA	3288	0.595803
GCA_012290085-1	GCA_012290085	SAMD00157550	PRJNA514245	GenBank	NA	2020-04-14	2017.91	Escherichia coli	Escherichia coli	Escherichia	NA	plant (food source)	Yangon, Myanmar	16.8661	96.1951	Myanmar	South East Asia	NA	Undefined sequences	NA	5593	0.574647
GCA_012290085-2	GCA_012290085	SAMD00157550	PRJNA514245	GenBank	NA	2020-04-14	2017.91	Escherichia coli	Escherichia coli	Escherichia	NA	plant (food source)	Yangon, Myanmar	16.8661	96.1951	Myanmar	South East Asia	NA	Undefined sequences	NA	3211	0.606665
GCA_012290565-2	GCA_012290565	SAMN12056373	PRJNA325243	GenBank	NA	2020-04-14	2018.68	Escherichia coli	Escherichia coli	Escherichia	NA	Trach Wash (Canis lupus familiaris)	PA, USA	41.2033	-77.1945	USA	North America	NA	Undefined sequences	NA	2509	0.576724
GCA_012290565-1	GCA_012290565	SAMN12056373	PRJNA325243	GenBank	NA	2020-04-14	2018.68	Escherichia coli	Escherichia coli	Escherichia	NA	Trach Wash (Canis lupus familiaris)	PA, USA	41.2033	-77.1945	USA	North America	NA	Undefined sequences	NA	5592	0.57475
GCA_012298045-2	GCA_012298045	SAMN12190453	PRJNA325243	GenBank	NA	2020-04-15	2018.5	Escherichia coli	Escherichia coli	Escherichia	NA	Peritoneal Fluid(Canis lupusfamiliaris)	PA, USA	41.2033	-77.1945	USA	North America	NA	Undefined sequences	NA	2525	0.576634
GCA_012298045-1	GCA_012298045	SAMN12190453	PRJNA325243	GenBank	NA	2020-04-15	2018.5	Escherichia coli	Escherichia coli	Escherichia	NA	Peritoneal Fluid(Canis lupusfamiliaris)	PA, USA	41.2033	-77.1945	USA	North America	NA	Undefined sequences	NA	5592	0.57475
GCA_012298045-3	GCA_012298045	SAMN12190453	PRJNA325243	GenBank	NA	2020-04-15	2018.5	Escherichia coli	Escherichia coli	Escherichia	NA	Peritoneal Fluid(Canis lupusfamiliaris)	PA, USA	41.2033	-77.1945	USA	North America	NA	Undefined sequences	NA	2525	0.576238
GCA_012298305-1	GCA_012298305	SAMN11230920	PRJNA514245	GenBank	NA	2020-04-15	2015.5	Escherichia coli	Escherichia coli	Escherichia	Homo sapiens	screening swab	Brisbane, Australia	-27.4705	153.026	Australia	Oceania	NA	Undefined sequences	NA	5593	0.574647
GCA_012298305-2	GCA_012298305	SAMN11230920	PRJNA514245	GenBank	NA	2020-04-15	2015.5	Escherichia coli	Escherichia coli	Escherichia	Homo sapiens	screening swab	Brisbane, Australia	-27.4705	153.026	Australia	Oceania	NA	Undefined sequences	NA	3556	0.600675
GCA_012298325-2	GCA_012298325	SAMN12190501	PRJNA325243	GenBank	NA	2020-04-15	2018.5	Escherichia coli	Escherichia coli	Escherichia	NA	Endotracheal wash(Canis lupusfamiliaris)	PA, USA	41.2033	-77.1945	USA	North America	NA	Undefined sequences	NA	1316	0.522036
GCA_012298325-1	GCA_012298325	SAMN12190501	PRJNA325243	GenBank	NA	2020-04-15	2018.5	Escherichia coli	Escherichia coli	Escherichia	NA	Endotracheal wash(Canis lupusfamiliaris)	PA, USA	41.2033	-77.1945	USA	North America	NA	Undefined sequences	NA	5592	0.57475
GCA_012298385-2	GCA_012298385	SAMN12190134	PRJNA325243	GenBank	NA	2020-04-15	2018.5	Escherichia coli	Escherichia coli	Escherichia	NA	Urine(Canis lupus familiaris)	PA, USA	41.2033	-77.1945	USA	North America	NA	Undefined sequences	NA	2056	0.565175
GCA_012298385-1	GCA_012298385	SAMN12190134	PRJNA325243	GenBank	NA	2020-04-15	2018.5	Escherichia coli	Escherichia coli	Escherichia	NA	Urine(Canis lupus familiaris)	PA, USA	41.2033	-77.1945	USA	North America	NA	Undefined sequences	NA	5592	0.57475
GCA_012298405-1	GCA_012298405	SAMN11230953	PRJNA514245	GenBank	NA	2020-04-15	2016.5	Escherichia coli	Escherichia coli	Escherichia	Homo sapiens	urine	Brisbane, Australia	-27.4705	153.026	Australia	Oceania	NA	Undefined sequences	NA	10589	0.568231
GCA_012298405-2	GCA_012298405	SAMN11230953	PRJNA514245	GenBank	NA	2020-04-15	2016.5	Escherichia coli	Escherichia coli	Escherichia	Homo sapiens	urine	Brisbane, Australia	-27.4705	153.026	Australia	Oceania	NA	Undefined sequences	NA	1410	0.526241
GCA_012298445-2	GCA_012298445	SAMN11230990	PRJNA514245	GenBank	NA	2020-04-15	2016.5	Escherichia coli	Escherichia coli	Escherichia	Homo sapiens	screening swab	Brisbane, Australia	-27.4705	153.026	Australia	Oceania	NA	Undefined sequences	NA	9557	0.569112
GCA_012298445-1	GCA_012298445	SAMN11230990	PRJNA514245	GenBank	NA	2020-04-15	2016.5	Escherichia coli	Escherichia coli	Escherichia	Homo sapiens	screening swab	Brisbane, Australia	-27.4705	153.026	Australia	Oceania	NA	Undefined sequences	NA	9671	0.566643
GCA_012298645-1	GCA_012298645	SAMN12190370	PRJNA325243	GenBank	NA	2020-04-15	2018.5	Escherichia coli	Escherichia coli	Escherichia	NA	E-tube site(Canis lupus familiaris)	PA, USA	41.2033	-77.1945	USA	North America	NA	Undefined sequences	NA	5592	0.57475
GCA_012298645-3	GCA_012298645	SAMN12190370	PRJNA325243	GenBank	NA	2020-04-15	2018.5	Escherichia coli	Escherichia coli	Escherichia	NA	E-tube site(Canis lupus familiaris)	PA, USA	41.2033	-77.1945	USA	North America	NA	Undefined sequences	NA	1439	0.560806
GCA_012298845-2	GCA_012298845	SAMN12190410	PRJNA325243	GenBank	NA	2020-04-15	2018.5	Escherichia coli	Escherichia coli	Escherichia	NA	Endotracheal wash(Canis lupusfamiliaris)	PA, USA	41.2033	-77.1945	USA	North America	NA	Undefined sequences	NA	4363	0.58744
GCA_012298845-1	GCA_012298845	SAMN12190410	PRJNA325243	GenBank	NA	2020-04-15	2018.5	Escherichia coli	Escherichia coli	Escherichia	NA	Endotracheal wash(Canis lupusfamiliaris)	PA, USA	41.2033	-77.1945	USA	North America	NA	Undefined sequences	NA	5592	0.57475
GCA_012298885-1	GCA_012298885	SAMN12190436	PRJNA325243	GenBank	NA	2020-04-15	2018.5	Escherichia coli	Escherichia coli	Escherichia	NA	Endotracheal wash(Canis lupusfamiliaris)	PA, USA	41.2033	-77.1945	USA	North America	NA	Undefined sequences	NA	5592	0.57475
GCA_012298885-2	GCA_012298885	SAMN12190436	PRJNA325243	GenBank	NA	2020-04-15	2018.5	Escherichia coli	Escherichia coli	Escherichia	NA	Endotracheal wash(Canis lupusfamiliaris)	PA, USA	41.2033	-77.1945	USA	North America	NA	Undefined sequences	NA	2733	0.621295
GCA_012298905-2	GCA_012298905	SAMN12190362	PRJNA325243	GenBank	NA	2020-04-15	2018.5	Escherichia coli	Escherichia coli	Escherichia	NA	Gall bladder/Bile(Canis lupusfamiliaris)	PA, USA	41.2033	-77.1945	USA	North America	NA	Undefined sequences	NA	1676	0.569809
GCA_012298905-1	GCA_012298905	SAMN12190362	PRJNA325243	GenBank	NA	2020-04-15	2018.5	Escherichia coli	Escherichia coli	Escherichia	NA	Gall bladder/Bile(Canis lupusfamiliaris)	PA, USA	41.2033	-77.1945	USA	North America	NA	Undefined sequences	NA	5592	0.57475
GCA_012298925-1	GCA_012298925	SAMN12190219	PRJNA325243	GenBank	NA	2020-04-15	2018.5	Escherichia coli	Escherichia coli	Escherichia	NA	Urine(Canis lupus familiaris)	PA, USA	41.2033	-77.1945	USA	North America	NA	Undefined sequences	NA	5592	0.57475
GCA_012298925-2	GCA_012298925	SAMN12190219	PRJNA325243	GenBank	NA	2020-04-15	2018.5	Escherichia coli	Escherichia coli	Escherichia	NA	Urine(Canis lupus familiaris)	PA, USA	41.2033	-77.1945	USA	North America	NA	Undefined sequences	NA	1951	0.616094
GCA_012298945-2	GCA_012298945	SAMN12190106	PRJNA325243	GenBank	NA	2020-04-15	2018.5	Escherichia coli	Escherichia coli	Escherichia	NA	Lung biopsy(Canis lupus familiaris)	PA, USA	41.2033	-77.1945	USA	North America	NA	Undefined sequences	NA	5225	0.58201
GCA_012298945-1	GCA_012298945	SAMN12190106	PRJNA325243	GenBank	NA	2020-04-15	2018.5	Escherichia coli	Escherichia coli	Escherichia	NA	Lung biopsy(Canis lupus familiaris)	PA, USA	41.2033	-77.1945	USA	North America	NA	Undefined sequences	NA	5592	0.57475
GCA_012298965-1	GCA_012298965	SAMN12190178	PRJNA325243	GenBank	NA	2020-04-15	2019.5	Escherichia coli	Escherichia coli	Escherichia	NA	Urine(Canis lupus familiaris)	PA, USA	41.2033	-77.1945	USA	North America	NA	Undefined sequences	NA	8657	0.562897
GCA_012298965-2	GCA_012298965	SAMN12190178	PRJNA325243	GenBank	NA	2020-04-15	2019.5	Escherichia coli	Escherichia coli	Escherichia	NA	Urine(Canis lupus familiaris)	PA, USA	41.2033	-77.1945	USA	North America	NA	Undefined sequences	NA	3042	0.589086
GCA_012298985-1	GCA_012298985	SAMN12190150	PRJNA325243	GenBank	NA	2020-04-15	2019.5	Escherichia coli	Escherichia coli	Escherichia	NA	Endotracheal wash(Canis lupusfamiliaris)	PA, USA	41.2033	-77.1945	USA	North America	NA	Undefined sequences	NA	8896	0.561713
GCA_012298985-2	GCA_012298985	SAMN12190150	PRJNA325243	GenBank	NA	2020-04-15	2019.5	Escherichia coli	Escherichia coli	Escherichia	NA	Endotracheal wash(Canis lupusfamiliaris)	PA, USA	41.2033	-77.1945	USA	North America	NA	Undefined sequences	NA	3460	0.6
GCA_012299005-1	GCA_012299005	SAMN12189803	PRJNA325243	GenBank	NA	2020-04-15	2018.5	Escherichia coli	Escherichia coli	Escherichia	NA	Endotracheal wash(Canis lupusfamiliaris)	PA, USA	41.2033	-77.1945	USA	North America	NA	Undefined sequences	NA	5592	0.57475
GCA_012299005-2	GCA_012299005	SAMN12189803	PRJNA325243	GenBank	NA	2020-04-15	2018.5	Escherichia coli	Escherichia coli	Escherichia	NA	Endotracheal wash(Canis lupusfamiliaris)	PA, USA	41.2033	-77.1945	USA	North America	NA	Undefined sequences	NA	1876	0.551173
GCA_012299065-1	GCA_012299065	SAMN12189808	PRJNA325243	GenBank	NA	2020-04-15	2018.5	Escherichia coli	Escherichia coli	Escherichia	NA	Fracture repair site(Canis lupusfamiliaris)	PA, USA	41.2033	-77.1945	USA	North America	NA	Undefined sequences	NA	5592	0.57475
GCA_012299065-2	GCA_012299065	SAMN12189808	PRJNA325243	GenBank	NA	2020-04-15	2018.5	Escherichia coli	Escherichia coli	Escherichia	NA	Fracture repair site(Canis lupusfamiliaris)	PA, USA	41.2033	-77.1945	USA	North America	NA	Undefined sequences	NA	2575	0.589126
GCA_012299085-1	GCA_012299085	SAMN12189802	PRJNA325243	GenBank	NA	2020-04-15	2018.5	Escherichia coli	Escherichia coli	Escherichia	NA	E-tube site(Canis lupus familiaris)	PA, USA	41.2033	-77.1945	USA	North America	NA	Undefined sequences	NA	5592	0.57475
GCA_012299085-4	GCA_012299085	SAMN12189802	PRJNA325243	GenBank	NA	2020-04-15	2018.5	Escherichia coli	Escherichia coli	Escherichia	NA	E-tube site(Canis lupus familiaris)	PA, USA	41.2033	-77.1945	USA	North America	NA	Undefined sequences	NA	1580	0.535443
GCA_012299145-2	GCA_012299145	SAMN12189820	PRJNA325243	GenBank	NA	2020-04-15	2018.5	Escherichia coli	Escherichia coli	Escherichia	NA	Urine(Canis lupus familiaris)	PA, USA	41.2033	-77.1945	USA	North America	NA	Undefined sequences	NA	1761	0.579216
GCA_012299145-1	GCA_012299145	SAMN12189820	PRJNA325243	GenBank	NA	2020-04-15	2018.5	Escherichia coli	Escherichia coli	Escherichia	NA	Urine(Canis lupus familiaris)	PA, USA	41.2033	-77.1945	USA	North America	NA	Undefined sequences	NA	5592	0.57475
GCA_012301985-2	GCA_012301985	SAMEA5226281	PRJNA514245	GenBank	NA	2020-04-15	2015.77	Escherichia coli	Escherichia coli	Escherichia	Homo sapiens	NA	Spain	40.4637	-3.74922	Spain	Europe	NA	Undefined sequences	NA	1786	0.585666
GCA_012301985-1	GCA_012301985	SAMEA5226281	PRJNA514245	GenBank	NA	2020-04-15	2015.77	Escherichia coli	Escherichia coli	Escherichia	Homo sapiens	NA	Spain	40.4637	-3.74922	Spain	Europe	NA	Undefined sequences	NA	3531	0.61569
GCA_012302005-1	GCA_012302005	SAMEA5226282	PRJNA514245	GenBank	NA	2020-04-15	2015.99	Escherichia coli	Escherichia coli	Escherichia	Homo sapiens	NA	Spain	40.4637	-3.74922	Spain	Europe	NA	Undefined sequences	NA	9483	0.565644
GCA_012302005-2	GCA_012302005	SAMEA5226282	PRJNA514245	GenBank	NA	2020-04-15	2015.99	Escherichia coli	Escherichia coli	Escherichia	Homo sapiens	NA	Spain	40.4637	-3.74922	Spain	Europe	NA	Undefined sequences	NA	9485	0.56563
GCA_012302065-1	GCA_012302065	SAMEA5226280	PRJNA514245	GenBank	NA	2020-04-15	2015.27	Escherichia coli	Escherichia coli	Escherichia	Homo sapiens	NA	Spain	40.4637	-3.74922	Spain	Europe	IncX3	Other plasmids	NA	46161	0.466519
GCA_012302065-2	GCA_012302065	SAMEA5226280	PRJNA514245	GenBank	NA	2020-04-15	2015.27	Escherichia coli	Escherichia coli	Escherichia	Homo sapiens	NA	Spain	40.4637	-3.74922	Spain	Europe	NA	Undefined sequences	NA	11584	0.506906
GCA_012338475-1	GCA_012338475	SAMN11518927	PRJNA315192	GenBank	NA	2020-04-15	2019.25	Escherichia coli	Escherichia coli	Escherichia	Homo sapiens	NA	United Kingdom, United Kingdom	55.3781	-3.43597	UK	Europe	NA	Undefined sequences	NA	5593	0.574647
GCA_012338475-2	GCA_012338475	SAMN11518927	PRJNA315192	GenBank	NA	2020-04-15	2019.25	Escherichia coli	Escherichia coli	Escherichia	Homo sapiens	NA	United Kingdom, United Kingdom	55.3781	-3.43597	UK	Europe	NA	Undefined sequences	NA	5595	0.574441
GCA_012347575-2	GCA_012347575	SAMEA5226279	PRJNA514245	GenBank	NA	2020-04-15	2014.86	Escherichia coli	Escherichia coli	Escherichia	Homo sapiens	NA	Spain	40.4637	-3.74922	Spain	Europe	IncC	IncC	NA	33619	0.530087
GCA_012347575-1	GCA_012347575	SAMEA5226279	PRJNA514245	GenBank	NA	2020-04-15	2014.86	Escherichia coli	Escherichia coli	Escherichia	Homo sapiens	NA	Spain	40.4637	-3.74922	Spain	Europe	IncC	IncC	NA	86773	0.520784
GCA_012358215-2	GCA_012358215	SAMEA5226283	PRJNA514245	GenBank	NA	2020-04-15	2016.19	Escherichia coli	Escherichia coli	Escherichia	Homo sapiens	NA	Spain	40.4637	-3.74922	Spain	Europe	NA	Undefined sequences	NA	4984	0.582464
GCA_012358215-1	GCA_012358215	SAMEA5226283	PRJNA514245	GenBank	NA	2020-04-15	2016.19	Escherichia coli	Escherichia coli	Escherichia	Homo sapiens	NA	Spain	40.4637	-3.74922	Spain	Europe	NA	Undefined sequences	NA	9483	0.565644
GCA_012359555-1	GCA_012359555	SAMEA5226278	PRJNA514245	GenBank	NA	2020-04-15	2014.58	Escherichia coli	Escherichia coli	Escherichia	Homo sapiens	NA	Spain	40.4637	-3.74922	Spain	Europe	NA	Undefined sequences	NA	8897	0.56165
GCA_012359555-2	GCA_012359555	SAMEA5226278	PRJNA514245	GenBank	NA	2020-04-15	2014.58	Escherichia coli	Escherichia coli	Escherichia	Homo sapiens	NA	Spain	40.4637	-3.74922	Spain	Europe	NA	Undefined sequences	NA	5143	0.586234
GCA_012359595-1	GCA_012359595	SAMEA5226284	PRJNA514245	GenBank	NA	2020-04-15	2016.45	Escherichia coli	Escherichia coli	Escherichia	Homo sapiens	NA	Spain	40.4637	-3.74922	Spain	Europe	IncFII(K)	Other plasmids	NA	101998	0.53653
GCA_012359595-2	GCA_012359595	SAMEA5226284	PRJNA514245	GenBank	NA	2020-04-15	2016.45	Escherichia coli	Escherichia coli	Escherichia	Homo sapiens	NA	Spain	40.4637	-3.74922	Spain	Europe	NA	Undefined sequences	NA	7072	0.599689
GCA_012379815-2	GCA_012379815	SAMN11640150	PRJNA338676	GenBank	NA	2020-04-15	2019.5	Escherichia coli	Escherichia coli	Escherichia	NA	Feces (White-Tailed Deer)	OH, USA	40.4173	-82.9071	USA	North America	NA	Undefined sequences	NA	9558	0.569157
GCA_012379815-1	GCA_012379815	SAMN11640150	PRJNA338676	GenBank	NA	2020-04-15	2019.5	Escherichia coli	Escherichia coli	Escherichia	NA	Feces (White-Tailed Deer)	OH, USA	40.4173	-82.9071	USA	North America	NA	Undefined sequences	NA	9672	0.566584
GCA_012425425-1	GCA_012425425	SAMN12343008	PRJNA514245	GenBank	NA	2020-04-16	2016.5	Escherichia coli	Escherichia coli	Escherichia	Homo sapiens	NA	Australia	-25.2744	133.775	Australia	Oceania	NA	Undefined sequences	NA	9283	0.563072
GCA_012425425-2	GCA_012425425	SAMN12343008	PRJNA514245	GenBank	NA	2020-04-16	2016.5	Escherichia coli	Escherichia coli	Escherichia	Homo sapiens	NA	Australia	-25.2744	133.775	Australia	Oceania	NA	Undefined sequences	NA	8550	0.565614
GCA_012426405-1	GCA_012426405	SAMN12343058	PRJNA514245	GenBank	NA	2020-04-16	2016.5	Escherichia coli	Escherichia coli	Escherichia	Homo sapiens	NA	Australia	-25.2744	133.775	Australia	Oceania	NA	Undefined sequences	NA	9296	0.564221
GCA_012426405-2	GCA_012426405	SAMN12343058	PRJNA514245	GenBank	NA	2020-04-16	2016.5	Escherichia coli	Escherichia coli	Escherichia	Homo sapiens	NA	Australia	-25.2744	133.775	Australia	Oceania	NA	Undefined sequences	NA	2862	0.59399
GCA_012433915-1	GCA_012433915	SAMN12343051	PRJNA514245	GenBank	NA	2020-04-16	2016.5	Escherichia coli	Escherichia coli	Escherichia	Homo sapiens	NA	Australia	-25.2744	133.775	Australia	Oceania	NA	Undefined sequences	NA	18163	0.563839
GCA_012433915-2	GCA_012433915	SAMN12343051	PRJNA514245	GenBank	NA	2020-04-16	2016.5	Escherichia coli	Escherichia coli	Escherichia	Homo sapiens	NA	Australia	-25.2744	133.775	Australia	Oceania	NA	Undefined sequences	NA	15645	0.573027
GCA_012433935-2	GCA_012433935	SAMN12343046	PRJNA514245	GenBank	NA	2020-04-16	2016.5	Escherichia coli	Escherichia coli	Escherichia	Homo sapiens	NA	Australia	-25.2744	133.775	Australia	Oceania	NA	Undefined sequences	NA	5595	0.574441
GCA_012433935-1	GCA_012433935	SAMN12343046	PRJNA514245	GenBank	NA	2020-04-16	2016.5	Escherichia coli	Escherichia coli	Escherichia	Homo sapiens	NA	Australia	-25.2744	133.775	Australia	Oceania	NA	Undefined sequences	NA	5593	0.574647
GCA_012434055-1	GCA_012434055	SAMN12342832	PRJNA514245	GenBank	NA	2020-04-16	2014.5	Escherichia coli	Escherichia coli	Escherichia	Homo sapiens	NA	Australia	-25.2744	133.775	Australia	Oceania	IncX3	Other plasmids	NA	45338	0.465459
GCA_012434055-2	GCA_012434055	SAMN12342832	PRJNA514245	GenBank	NA	2020-04-16	2014.5	Escherichia coli	Escherichia coli	Escherichia	Homo sapiens	NA	Australia	-25.2744	133.775	Australia	Oceania	NA	Undefined sequences	NA	5468	0.551939
GCA_012439065-1	GCA_012439065	SAMN12343035	PRJNA514245	GenBank	NA	2020-04-16	2016.5	Escherichia coli	Escherichia coli	Escherichia	Homo sapiens	NA	Australia	-25.2744	133.775	Australia	Oceania	NA	Undefined sequences	NA	18163	0.563839
GCA_012439065-2	GCA_012439065	SAMN12343035	PRJNA514245	GenBank	NA	2020-04-16	2016.5	Escherichia coli	Escherichia coli	Escherichia	Homo sapiens	NA	Australia	-25.2744	133.775	Australia	Oceania	NA	Undefined sequences	NA	15645	0.573027
GCA_012440325-2	GCA_012440325	SAMN12342999	PRJNA514245	GenBank	NA	2020-04-16	2016.5	Escherichia coli	Escherichia coli	Escherichia	Homo sapiens	NA	Australia	-25.2744	133.775	Australia	Oceania	NA	Undefined sequences	NA	6715	0.579151
GCA_012440325-1	GCA_012440325	SAMN12342999	PRJNA514245	GenBank	NA	2020-04-16	2016.5	Escherichia coli	Escherichia coli	Escherichia	Homo sapiens	NA	Australia	-25.2744	133.775	Australia	Oceania	NA	Undefined sequences	NA	8790	0.564164
GCA_012440365-2	GCA_012440365	SAMN12343036	PRJNA514245	GenBank	NA	2020-04-16	2016.5	Escherichia coli	Escherichia coli	Escherichia	Homo sapiens	NA	Australia	-25.2744	133.775	Australia	Oceania	NA	Undefined sequences	NA	9556	0.569171
GCA_012440365-1	GCA_012440365	SAMN12343036	PRJNA514245	GenBank	NA	2020-04-16	2016.5	Escherichia coli	Escherichia coli	Escherichia	Homo sapiens	NA	Australia	-25.2744	133.775	Australia	Oceania	NA	Undefined sequences	NA	9670	0.566598
GCA_012440425-1	GCA_012440425	SAMN12343022	PRJNA514245	GenBank	NA	2020-04-16	2016.5	Escherichia coli	Escherichia coli	Escherichia	Homo sapiens	NA	Australia	-25.2744	133.775	Australia	Oceania	IncX3	Other plasmids	NA	43498	0.46324
GCA_012440425-2	GCA_012440425	SAMN12343022	PRJNA514245	GenBank	NA	2020-04-16	2016.5	Escherichia coli	Escherichia coli	Escherichia	Homo sapiens	NA	Australia	-25.2744	133.775	Australia	Oceania	NA	Undefined sequences	NA	1481	0.571911
GCA_012452165-1	GCA_012452165	SAMN12342921	PRJNA514245	GenBank	NA	2020-04-17	2015.5	Escherichia coli	Escherichia coli	Escherichia	Homo sapiens	NA	Australia	-25.2744	133.775	Australia	Oceania	NA	Undefined sequences	NA	3158	0.627612
GCA_012452165-2	GCA_012452165	SAMN12342921	PRJNA514245	GenBank	NA	2020-04-17	2015.5	Escherichia coli	Escherichia coli	Escherichia	Homo sapiens	NA	Australia	-25.2744	133.775	Australia	Oceania	NA	Undefined sequences	NA	3160	0.627532
GCA_012452185-2	GCA_012452185	SAMN12343026	PRJNA514245	GenBank	NA	2020-04-17	2016.5	Escherichia coli	Escherichia coli	Escherichia	Homo sapiens	NA	Australia	-25.2744	133.775	Australia	Oceania	NA	Undefined sequences	NA	1737	0.564191
GCA_012452185-1	GCA_012452185	SAMN12343026	PRJNA514245	GenBank	NA	2020-04-17	2016.5	Escherichia coli	Escherichia coli	Escherichia	Homo sapiens	NA	Australia	-25.2744	133.775	Australia	Oceania	NA	Undefined sequences	NA	9669	0.56676
GCA_012452205-1	GCA_012452205	SAMN12342990	PRJNA514245	GenBank	NA	2020-04-17	2016.5	Escherichia coli	Escherichia coli	Escherichia	Homo sapiens	NA	Australia	-25.2744	133.775	Australia	Oceania	NA	Undefined sequences	NA	5593	0.574647
GCA_012452205-2	GCA_012452205	SAMN12342990	PRJNA514245	GenBank	NA	2020-04-17	2016.5	Escherichia coli	Escherichia coli	Escherichia	Homo sapiens	NA	Australia	-25.2744	133.775	Australia	Oceania	NA	Undefined sequences	NA	5594	0.574544
GCA_012452245-1	GCA_012452245	SAMN12343005	PRJNA514245	GenBank	NA	2020-04-17	2016.5	Escherichia coli	Escherichia coli	Escherichia	Homo sapiens	NA	Australia	-25.2744	133.775	Australia	Oceania	NA	Undefined sequences	NA	6305	0.506106
GCA_012452245-2	GCA_012452245	SAMN12343005	PRJNA514245	GenBank	NA	2020-04-17	2016.5	Escherichia coli	Escherichia coli	Escherichia	Homo sapiens	NA	Australia	-25.2744	133.775	Australia	Oceania	NA	Undefined sequences	NA	6307	0.506104
GCA_012452265-2	GCA_012452265	SAMN12342985	PRJNA514245	GenBank	NA	2020-04-17	2016.5	Escherichia coli	Escherichia coli	Escherichia	Homo sapiens	NA	Australia	-25.2744	133.775	Australia	Oceania	NA	Undefined sequences	NA	3167	0.627092
GCA_012452265-1	GCA_012452265	SAMN12342985	PRJNA514245	GenBank	NA	2020-04-17	2016.5	Escherichia coli	Escherichia coli	Escherichia	Homo sapiens	NA	Australia	-25.2744	133.775	Australia	Oceania	NA	Undefined sequences	NA	3728	0.613197
GCA_012452285-2	GCA_012452285	SAMN12343025	PRJNA514245	GenBank	NA	2020-04-17	2016.5	Escherichia coli	Escherichia coli	Escherichia	Homo sapiens	NA	Australia	-25.2744	133.775	Australia	Oceania	NA	Undefined sequences	NA	9557	0.569216
GCA_012452285-1	GCA_012452285	SAMN12343025	PRJNA514245	GenBank	NA	2020-04-17	2016.5	Escherichia coli	Escherichia coli	Escherichia	Homo sapiens	NA	Australia	-25.2744	133.775	Australia	Oceania	NA	Undefined sequences	NA	9670	0.566805
GCA_012452685-2	GCA_012452685	SAMN12343057	PRJNA514245	GenBank	NA	2020-04-17	2016.5	Escherichia coli	Escherichia coli	Escherichia	Homo sapiens	NA	Australia	-25.2744	133.775	Australia	Oceania	NA	Undefined sequences	NA	5135	0.581694
GCA_012452685-1	GCA_012452685	SAMN12343057	PRJNA514245	GenBank	NA	2020-04-17	2016.5	Escherichia coli	Escherichia coli	Escherichia	Homo sapiens	NA	Australia	-25.2744	133.775	Australia	Oceania	NA	Undefined sequences	NA	6872	0.573923
GCA_012452705-1	GCA_012452705	SAMN12342987	PRJNA514245	GenBank	NA	2020-04-17	2016.5	Escherichia coli	Escherichia coli	Escherichia	Homo sapiens	NA	Australia	-25.2744	133.775	Australia	Oceania	NA	Undefined sequences	NA	9670	0.566805
GCA_012452705-2	GCA_012452705	SAMN12342987	PRJNA514245	GenBank	NA	2020-04-17	2016.5	Escherichia coli	Escherichia coli	Escherichia	Homo sapiens	NA	Australia	-25.2744	133.775	Australia	Oceania	NA	Undefined sequences	NA	9557	0.569216
GCA_012452765-2	GCA_012452765	SAMN12342920	PRJNA514245	GenBank	NA	2020-04-17	2015.5	Escherichia coli	Escherichia coli	Escherichia	Homo sapiens	NA	Australia	-25.2744	133.775	Australia	Oceania	NA	Undefined sequences	NA	4429	0.594491
GCA_012452765-1	GCA_012452765	SAMN12342920	PRJNA514245	GenBank	NA	2020-04-17	2015.5	Escherichia coli	Escherichia coli	Escherichia	Homo sapiens	NA	Australia	-25.2744	133.775	Australia	Oceania	IncX3	Other plasmids	NA	42367	0.465457
GCA_012452805-2	GCA_012452805	SAMN12342811	PRJNA514245	GenBank	NA	2020-04-17	2013.5	Escherichia coli	Escherichia coli	Escherichia	Homo sapiens	NA	Australia	-25.2744	133.775	Australia	Oceania	NA	Undefined sequences	NA	3162	0.627451
GCA_012452805-1	GCA_012452805	SAMN12342811	PRJNA514245	GenBank	NA	2020-04-17	2013.5	Escherichia coli	Escherichia coli	Escherichia	Homo sapiens	NA	Australia	-25.2744	133.775	Australia	Oceania	NA	Undefined sequences	NA	3162	0.627451
GCA_012452845-2	GCA_012452845	SAMN12342783	PRJNA514245	GenBank	NA	2020-04-17	2012.5	Escherichia coli	Escherichia coli	Escherichia	Homo sapiens	NA	Australia	-25.2744	133.775	Australia	Oceania	NA	Undefined sequences	NA	7901	0.638021
GCA_012452845-1	GCA_012452845	SAMN12342783	PRJNA514245	GenBank	NA	2020-04-17	2012.5	Escherichia coli	Escherichia coli	Escherichia	Homo sapiens	NA	Australia	-25.2744	133.775	Australia	Oceania	NA	Undefined sequences	NA	9323	0.616754
GCA_012452935-2	GCA_012452935	SAMN12343003	PRJNA514245	GenBank	NA	2020-04-17	2016.5	Escherichia coli	Escherichia coli	Escherichia	Homo sapiens	NA	Australia	-25.2744	133.775	Australia	Oceania	NA	Undefined sequences	NA	1520	0.592763
GCA_012452935-1	GCA_012452935	SAMN12343003	PRJNA514245	GenBank	NA	2020-04-17	2016.5	Escherichia coli	Escherichia coli	Escherichia	Homo sapiens	NA	Australia	-25.2744	133.775	Australia	Oceania	NA	Undefined sequences	NA	3164	0.627054
GCA_012452965-1	GCA_012452965	SAMN12343084	PRJNA514245	GenBank	NA	2020-04-17	2016.5	Escherichia coli	Escherichia coli	Escherichia	Homo sapiens	NA	Australia	-25.2744	133.775	Australia	Oceania	NA	Undefined sequences	NA	5592	0.57475
GCA_012452965-2	GCA_012452965	SAMN12343084	PRJNA514245	GenBank	NA	2020-04-17	2016.5	Escherichia coli	Escherichia coli	Escherichia	Homo sapiens	NA	Australia	-25.2744	133.775	Australia	Oceania	NA	Undefined sequences	NA	5480	0.579015
GCA_012453045-2	GCA_012453045	SAMN12342903	PRJNA514245	GenBank	NA	2020-04-17	2015.5	Escherichia coli	Escherichia coli	Escherichia	Homo sapiens	NA	Australia	-25.2744	133.775	Australia	Oceania	NA	Undefined sequences	NA	16810	0.561452
GCA_012453045-1	GCA_012453045	SAMN12342903	PRJNA514245	GenBank	NA	2020-04-17	2015.5	Escherichia coli	Escherichia coli	Escherichia	Homo sapiens	NA	Australia	-25.2744	133.775	Australia	Oceania	IncC	IncC	NA	135421	0.518177
GCA_012453085-1	GCA_012453085	SAMN12343082	PRJNA514245	GenBank	NA	2020-04-17	2016.5	Escherichia coli	Escherichia coli	Escherichia	Homo sapiens	NA	Australia	-25.2744	133.775	Australia	Oceania	NA	Undefined sequences	NA	18187	0.498598
GCA_012453085-2	GCA_012453085	SAMN12343082	PRJNA514245	GenBank	NA	2020-04-17	2016.5	Escherichia coli	Escherichia coli	Escherichia	Homo sapiens	NA	Australia	-25.2744	133.775	Australia	Oceania	NA	Undefined sequences	NA	3200	0.645625
GCA_012453125-1	GCA_012453125	SAMN12343044	PRJNA514245	GenBank	NA	2020-04-17	2016.5	Escherichia coli	Escherichia coli	Escherichia	Homo sapiens	NA	Australia	-25.2744	133.775	Australia	Oceania	NA	Undefined sequences	NA	18163	0.563839
GCA_012453125-2	GCA_012453125	SAMN12343044	PRJNA514245	GenBank	NA	2020-04-17	2016.5	Escherichia coli	Escherichia coli	Escherichia	Homo sapiens	NA	Australia	-25.2744	133.775	Australia	Oceania	NA	Undefined sequences	NA	15645	0.573027
GCA_012453145-2	GCA_012453145	SAMN12342976	PRJNA514245	GenBank	NA	2020-04-17	2015.5	Escherichia coli	Escherichia coli	Escherichia	Homo sapiens	NA	Australia	-25.2744	133.775	Australia	Oceania	NA	Undefined sequences	NA	9663	0.566905
GCA_012453145-1	GCA_012453145	SAMN12342976	PRJNA514245	GenBank	NA	2020-04-17	2015.5	Escherichia coli	Escherichia coli	Escherichia	Homo sapiens	NA	Australia	-25.2744	133.775	Australia	Oceania	NA	Undefined sequences	NA	9669	0.56676
GCA_012453165-1	GCA_012453165	SAMN12343041	PRJNA514245	GenBank	NA	2020-04-17	2016.5	Escherichia coli	Escherichia coli	Escherichia	Homo sapiens	NA	Australia	-25.2744	133.775	Australia	Oceania	NA	Undefined sequences	NA	9354	0.448044
GCA_012453165-2	GCA_012453165	SAMN12343041	PRJNA514245	GenBank	NA	2020-04-17	2016.5	Escherichia coli	Escherichia coli	Escherichia	Homo sapiens	NA	Australia	-25.2744	133.775	Australia	Oceania	NA	Undefined sequences	NA	5101	0.525779
GCA_012453205-2	GCA_012453205	SAMN12342975	PRJNA514245	GenBank	NA	2020-04-17	2015.5	Escherichia coli	Escherichia coli	Escherichia	Homo sapiens	NA	Australia	-25.2744	133.775	Australia	Oceania	NA	Undefined sequences	NA	4361	0.600321
GCA_012453205-1	GCA_012453205	SAMN12342975	PRJNA514245	GenBank	NA	2020-04-17	2015.5	Escherichia coli	Escherichia coli	Escherichia	Homo sapiens	NA	Australia	-25.2744	133.775	Australia	Oceania	NA	Undefined sequences	NA	8701	0.535226
GCA_012453225-2	GCA_012453225	SAMN12342837	PRJNA514245	GenBank	NA	2020-04-17	2014.5	Escherichia coli	Escherichia coli	Escherichia	Homo sapiens	NA	Australia	-25.2744	133.775	Australia	Oceania	NA	Undefined sequences	NA	6374	0.642297
GCA_012453225-1	GCA_012453225	SAMN12342837	PRJNA514245	GenBank	NA	2020-04-17	2014.5	Escherichia coli	Escherichia coli	Escherichia	Homo sapiens	NA	Australia	-25.2744	133.775	Australia	Oceania	NA	Undefined sequences	NA	17177	0.566164
GCA_012453325-2	GCA_012453325	SAMN12343014	PRJNA514245	GenBank	NA	2020-04-17	2016.5	Escherichia coli	Escherichia coli	Escherichia	Homo sapiens	NA	Australia	-25.2744	133.775	Australia	Oceania	NA	Undefined sequences	NA	9557	0.569216
GCA_012453325-1	GCA_012453325	SAMN12343014	PRJNA514245	GenBank	NA	2020-04-17	2016.5	Escherichia coli	Escherichia coli	Escherichia	Homo sapiens	NA	Australia	-25.2744	133.775	Australia	Oceania	NA	Undefined sequences	NA	9670	0.566805
GCA_012453445-2	GCA_012453445	SAMN12343072	PRJNA514245	GenBank	NA	2020-04-17	2016.5	Escherichia coli	Escherichia coli	Escherichia	Homo sapiens	NA	Australia	-25.2744	133.775	Australia	Oceania	NA	Undefined sequences	NA	3200	0.645625
GCA_012453445-1	GCA_012453445	SAMN12343072	PRJNA514245	GenBank	NA	2020-04-17	2016.5	Escherichia coli	Escherichia coli	Escherichia	Homo sapiens	NA	Australia	-25.2744	133.775	Australia	Oceania	NA	Undefined sequences	NA	3388	0.631051
GCA_012453505-1	GCA_012453505	SAMN12343016	PRJNA514245	GenBank	NA	2020-04-17	2016.5	Escherichia coli	Escherichia coli	Escherichia	Homo sapiens	NA	Australia	-25.2744	133.775	Australia	Oceania	NA	Undefined sequences	NA	10362	0.569002
GCA_012453505-2	GCA_012453505	SAMN12343016	PRJNA514245	GenBank	NA	2020-04-17	2016.5	Escherichia coli	Escherichia coli	Escherichia	Homo sapiens	NA	Australia	-25.2744	133.775	Australia	Oceania	NA	Undefined sequences	NA	10257	0.569952
GCA_012478875-2	GCA_012478875	SAMN12342927	PRJNA514245	GenBank	NA	2020-04-17	2015.5	Escherichia coli	Escherichia coli	Escherichia	Homo sapiens	NA	Australia	-25.2744	133.775	Australia	Oceania	NA	Undefined sequences	NA	3161	0.627966
GCA_012478875-1	GCA_012478875	SAMN12342927	PRJNA514245	GenBank	NA	2020-04-17	2015.5	Escherichia coli	Escherichia coli	Escherichia	Homo sapiens	NA	Australia	-25.2744	133.775	Australia	Oceania	NA	Undefined sequences	NA	3160	0.627848
GCA_012481925-2	GCA_012481925	SAMN12343029	PRJNA514245	GenBank	NA	2020-04-17	2016.5	Escherichia coli	Escherichia coli	Escherichia	Homo sapiens	NA	Australia	-25.2744	133.775	Australia	Oceania	NA	Undefined sequences	NA	3166	0.626974
GCA_012481925-1	GCA_012481925	SAMN12343029	PRJNA514245	GenBank	NA	2020-04-17	2016.5	Escherichia coli	Escherichia coli	Escherichia	Homo sapiens	NA	Australia	-25.2744	133.775	Australia	Oceania	NA	Undefined sequences	NA	3165	0.627172
GCA_012482015-1	GCA_012482015	SAMN13088129	PRJNA218110	GenBank	NA	2020-04-17	NA	Escherichia coli	Escherichia coli	Escherichia	NA	NA	USA	37.0902	-95.7129	USA	North America	NA	Undefined sequences	NA	9480	0.565823
GCA_012482015-2	GCA_012482015	SAMN13088129	PRJNA218110	GenBank	NA	2020-04-17	NA	Escherichia coli	Escherichia coli	Escherichia	NA	NA	USA	37.0902	-95.7129	USA	North America	NA	Undefined sequences	NA	4091	0.594231
GCA_012482135-2	GCA_012482135	SAMN12343002	PRJNA514245	GenBank	NA	2020-04-17	2016.5	Escherichia coli	Escherichia coli	Escherichia	Homo sapiens	NA	Australia	-25.2744	133.775	Australia	Oceania	NA	Undefined sequences	NA	2386	0.586756
GCA_012482135-1	GCA_012482135	SAMN12343002	PRJNA514245	GenBank	NA	2020-04-17	2016.5	Escherichia coli	Escherichia coli	Escherichia	Homo sapiens	NA	Australia	-25.2744	133.775	Australia	Oceania	NA	Undefined sequences	NA	5593	0.574647
GCA_012502215-1	GCA_012502215	SAMEA3531860	PRJNA514245	GenBank	NA	2020-04-17	NA	Escherichia coli	Escherichia coli	Escherichia	NA	NA	NA	NA	NA	NA	Unknown	IncN2	IncN2	NA	36020	0.501638
GCA_012502215-2	GCA_012502215	SAMEA3531860	PRJNA514245	GenBank	NA	2020-04-17	NA	Escherichia coli	Escherichia coli	Escherichia	NA	NA	NA	NA	NA	NA	Unknown	IncN2	IncN2	NA	24218	0.495541
GCA_012503115-1	GCA_012503115	SAMEA3531670	PRJNA514245	GenBank	NA	2020-04-17	2015.5	Escherichia coli	Escherichia coli	Escherichia	Homo sapiens	pus	Thailand	15.87	100.993	Thailand	South East Asia	NA	Undefined sequences	NA	9532	0.562002
GCA_012503115-2	GCA_012503115	SAMEA3531670	PRJNA514245	GenBank	NA	2020-04-17	2015.5	Escherichia coli	Escherichia coli	Escherichia	Homo sapiens	pus	Thailand	15.87	100.993	Thailand	South East Asia	NA	Undefined sequences	NA	9136	0.565784
GCA_012508955-1	GCA_012508955	SAMN12343027	PRJNA514245	GenBank	NA	2020-04-17	2016.5	Escherichia coli	Escherichia coli	Escherichia	Homo sapiens	NA	Australia	-25.2744	133.775	Australia	Oceania	IncX3	Other plasmids	NA	44295	0.46766
GCA_012508955-2	GCA_012508955	SAMN12343027	PRJNA514245	GenBank	NA	2020-04-17	2016.5	Escherichia coli	Escherichia coli	Escherichia	Homo sapiens	NA	Australia	-25.2744	133.775	Australia	Oceania	NA	Undefined sequences	NA	4427	0.594308
GCA_012524395-2	GCA_012524395	SAMN12342838	PRJNA514245	GenBank	NA	2020-04-20	2014.5	Escherichia coli	Escherichia coli	Escherichia	Homo sapiens	NA	Australia	-25.2744	133.775	Australia	Oceania	NA	Undefined sequences	NA	3161	0.627333
GCA_012524395-1	GCA_012524395	SAMN12342838	PRJNA514245	GenBank	NA	2020-04-20	2014.5	Escherichia coli	Escherichia coli	Escherichia	Homo sapiens	NA	Australia	-25.2744	133.775	Australia	Oceania	NA	Undefined sequences	NA	3159	0.627097
GCA_012529395-2	GCA_012529395	SAMEA5949529	PRJNA514245	GenBank	NA	2020-04-20	2015.97	Escherichia coli	Escherichia coli	Escherichia	Homo sapiens	clinical sample	Germany	51.1657	10.4515	Germany	Europe	NA	Undefined sequences	NA	2369	0.612917
GCA_012529395-1	GCA_012529395	SAMEA5949529	PRJNA514245	GenBank	NA	2020-04-20	2015.97	Escherichia coli	Escherichia coli	Escherichia	Homo sapiens	clinical sample	Germany	51.1657	10.4515	Germany	Europe	NA	Undefined sequences	NA	8429	0.619409
GCA_012529435-1	GCA_012529435	SAMEA5949537	PRJNA514245	GenBank	NA	2020-04-20	2017.19	Escherichia coli	Escherichia coli	Escherichia	Homo sapiens	clinical sample	Germany	51.1657	10.4515	Germany	Europe	NA	Undefined sequences	NA	8429	0.619409
GCA_012529435-2	GCA_012529435	SAMEA5949537	PRJNA514245	GenBank	NA	2020-04-20	2017.19	Escherichia coli	Escherichia coli	Escherichia	Homo sapiens	clinical sample	Germany	51.1657	10.4515	Germany	Europe	NA	Undefined sequences	NA	6674	0.649536
GCA_012529465-1	GCA_012529465	SAMEA5949534	PRJNA514245	GenBank	NA	2020-04-20	2016.14	Escherichia coli	Escherichia coli	Escherichia	Homo sapiens	clinical sample	Germany	51.1657	10.4515	Germany	Europe	NA	Undefined sequences	NA	8638	0.616231
GCA_012529465-2	GCA_012529465	SAMEA5949534	PRJNA514245	GenBank	NA	2020-04-20	2016.14	Escherichia coli	Escherichia coli	Escherichia	Homo sapiens	clinical sample	Germany	51.1657	10.4515	Germany	Europe	NA	Undefined sequences	NA	3087	0.628118
GCA_012529495-1	GCA_012529495	SAMEA5949531	PRJNA514245	GenBank	NA	2020-04-20	2015.99	Escherichia coli	Escherichia coli	Escherichia	26-16	environmental sample	Germany	51.1657	10.4515	Germany	Europe	NA	Undefined sequences	NA	8429	0.619409
GCA_012529495-2	GCA_012529495	SAMEA5949531	PRJNA514245	GenBank	NA	2020-04-20	2015.99	Escherichia coli	Escherichia coli	Escherichia	26-16	environmental sample	Germany	51.1657	10.4515	Germany	Europe	NA	Undefined sequences	NA	1866	0.612004
GCA_012529515-1	GCA_012529515	SAMEA5949536	PRJNA514245	GenBank	NA	2020-04-20	2017.19	Escherichia coli	Escherichia coli	Escherichia	Homo sapiens	clinical sample	Germany	51.1657	10.4515	Germany	Europe	NA	Undefined sequences	NA	8429	0.619409
GCA_012529515-2	GCA_012529515	SAMEA5949536	PRJNA514245	GenBank	NA	2020-04-20	2017.19	Escherichia coli	Escherichia coli	Escherichia	Homo sapiens	clinical sample	Germany	51.1657	10.4515	Germany	Europe	NA	Undefined sequences	NA	8430	0.619336
GCA_012529535-2	GCA_012529535	SAMEA5949535	PRJNA514245	GenBank	NA	2020-04-20	2016.27	Escherichia coli	Escherichia coli	Escherichia	Homo sapiens	clinical sample	Germany	51.1657	10.4515	Germany	Europe	NA	Undefined sequences	NA	1748	0.606979
GCA_012529535-1	GCA_012529535	SAMEA5949535	PRJNA514245	GenBank	NA	2020-04-20	2016.27	Escherichia coli	Escherichia coli	Escherichia	Homo sapiens	clinical sample	Germany	51.1657	10.4515	Germany	Europe	NA	Undefined sequences	NA	8429	0.619409
GCA_012529555-1	GCA_012529555	SAMEA5949527	PRJNA514245	GenBank	NA	2020-04-20	2016.94	Escherichia coli	Escherichia coli	Escherichia	Homo sapiens	clinical sample	Germany	51.1657	10.4515	Germany	Europe	NA	Undefined sequences	NA	3906	0.594982
GCA_012529555-2	GCA_012529555	SAMEA5949527	PRJNA514245	GenBank	NA	2020-04-20	2016.94	Escherichia coli	Escherichia coli	Escherichia	Homo sapiens	clinical sample	Germany	51.1657	10.4515	Germany	Europe	NA	Undefined sequences	NA	3908	0.594933
GCA_012529575-1	GCA_012529575	SAMEA5949530	PRJNA514245	GenBank	NA	2020-04-20	2015.96	Escherichia coli	Escherichia coli	Escherichia	Homo sapiens	clinical sample	Germany	51.1657	10.4515	Germany	Europe	NA	Undefined sequences	NA	8428	0.619483
GCA_012529575-2	GCA_012529575	SAMEA5949530	PRJNA514245	GenBank	NA	2020-04-20	2015.96	Escherichia coli	Escherichia coli	Escherichia	Homo sapiens	clinical sample	Germany	51.1657	10.4515	Germany	Europe	NA	Undefined sequences	NA	2370	0.61308
GCA_012529595-2	GCA_012529595	SAMEA5949524	PRJNA514245	GenBank	NA	2020-04-20	2016.2	Escherichia coli	Escherichia coli	Escherichia	Homo sapiens	clinical sample	Germany	51.1657	10.4515	Germany	Europe	NA	Undefined sequences	NA	3908	0.594933
GCA_012529595-1	GCA_012529595	SAMEA5949524	PRJNA514245	GenBank	NA	2020-04-20	2016.2	Escherichia coli	Escherichia coli	Escherichia	Homo sapiens	clinical sample	Germany	51.1657	10.4515	Germany	Europe	NA	Undefined sequences	NA	3906	0.594982
GCA_012529655-1	GCA_012529655	SAMEA5949533	PRJNA514245	GenBank	NA	2020-04-20	2016.11	Escherichia coli	Escherichia coli	Escherichia	Homo sapiens	clinical sample	Germany	51.1657	10.4515	Germany	Europe	NA	Undefined sequences	NA	8429	0.619409
GCA_012529655-2	GCA_012529655	SAMEA5949533	PRJNA514245	GenBank	NA	2020-04-20	2016.11	Escherichia coli	Escherichia coli	Escherichia	Homo sapiens	clinical sample	Germany	51.1657	10.4515	Germany	Europe	NA	Undefined sequences	NA	2878	0.62196
GCA_012529875-1	GCA_012529875	SAMEA5949526	PRJNA514245	GenBank	NA	2020-04-20	2016.89	Escherichia coli	Escherichia coli	Escherichia	Homo sapiens	clinical sample	Germany	51.1657	10.4515	Germany	Europe	NA	Undefined sequences	NA	3906	0.594982
GCA_012529875-2	GCA_012529875	SAMEA5949526	PRJNA514245	GenBank	NA	2020-04-20	2016.89	Escherichia coli	Escherichia coli	Escherichia	Homo sapiens	clinical sample	Germany	51.1657	10.4515	Germany	Europe	NA	Undefined sequences	NA	3512	0.582005
GCA_012529895-2	GCA_012529895	SAMEA5949523	PRJNA514245	GenBank	NA	2020-04-20	2015.99	Escherichia coli	Escherichia coli	Escherichia	29-16	environmental sample	Germany	51.1657	10.4515	Germany	Europe	NA	Undefined sequences	NA	2900	0.565172
GCA_012529895-1	GCA_012529895	SAMEA5949523	PRJNA514245	GenBank	NA	2020-04-20	2015.99	Escherichia coli	Escherichia coli	Escherichia	29-16	environmental sample	Germany	51.1657	10.4515	Germany	Europe	NA	Undefined sequences	NA	6974	0.625179
GCA_012529955-2	GCA_012529955	SAMEA5949521	PRJNA514245	GenBank	NA	2020-04-20	2016.11	Escherichia coli	Escherichia coli	Escherichia	Homo sapiens	clinical sample	Germany	51.1657	10.4515	Germany	Europe	NA	Undefined sequences	NA	3434	0.578626
GCA_012529955-1	GCA_012529955	SAMEA5949521	PRJNA514245	GenBank	NA	2020-04-20	2016.11	Escherichia coli	Escherichia coli	Escherichia	Homo sapiens	clinical sample	Germany	51.1657	10.4515	Germany	Europe	NA	Undefined sequences	NA	9016	0.603483
GCA_012529975-1	GCA_012529975	SAMEA5949525	PRJNA514245	GenBank	NA	2020-04-20	2016.88	Escherichia coli	Escherichia coli	Escherichia	Homo sapiens	clinical sample	Germany	51.1657	10.4515	Germany	Europe	NA	Undefined sequences	NA	3906	0.594982
GCA_012529975-2	GCA_012529975	SAMEA5949525	PRJNA514245	GenBank	NA	2020-04-20	2016.88	Escherichia coli	Escherichia coli	Escherichia	Homo sapiens	clinical sample	Germany	51.1657	10.4515	Germany	Europe	NA	Undefined sequences	NA	2460	0.557317
GCA_012529995-2	GCA_012529995	SAMEA5949522	PRJNA514245	GenBank	NA	2020-04-20	2015.95	Escherichia coli	Escherichia coli	Escherichia	Homo sapiens	clinical sample	Germany	51.1657	10.4515	Germany	Europe	NA	Undefined sequences	NA	6977	0.625197
GCA_012529995-1	GCA_012529995	SAMEA5949522	PRJNA514245	GenBank	NA	2020-04-20	2015.95	Escherichia coli	Escherichia coli	Escherichia	Homo sapiens	clinical sample	Germany	51.1657	10.4515	Germany	Europe	NA	Undefined sequences	NA	7076	0.623233
GCA_012561165-2	GCA_012561165	SAMN12343012	PRJNA514245	GenBank	NA	2020-04-20	2016.5	Escherichia coli	Escherichia coli	Escherichia	Homo sapiens	NA	Australia	-25.2744	133.775	Australia	Oceania	NA	Undefined sequences	NA	3166	0.626974
GCA_012561165-1	GCA_012561165	SAMN12343012	PRJNA514245	GenBank	NA	2020-04-20	2016.5	Escherichia coli	Escherichia coli	Escherichia	Homo sapiens	NA	Australia	-25.2744	133.775	Australia	Oceania	NA	Undefined sequences	NA	3164	0.627054
GCA_012593495-2	GCA_012593495	SAMN13352379	PRJNA325243	GenBank	NA	2020-04-21	2019.5	Escherichia coli	Escherichia coli	Escherichia	NA	Pooper Scooper (backyard)	PA, USA	41.2033	-77.1945	USA	North America	NA	Undefined sequences	NA	5594	0.574544
GCA_012593495-1	GCA_012593495	SAMN13352379	PRJNA325243	GenBank	NA	2020-04-21	2019.5	Escherichia coli	Escherichia coli	Escherichia	NA	Pooper Scooper (backyard)	PA, USA	41.2033	-77.1945	USA	North America	NA	Undefined sequences	NA	5592	0.57475
GCA_012593525-2	GCA_012593525	SAMN13352357	PRJNA325243	GenBank	NA	2020-04-21	2019.5	Escherichia coli	Escherichia coli	Escherichia	NA	Chlorohexidine	PA, USA	41.2033	-77.1945	USA	North America	NA	Undefined sequences	NA	4136	0.588975
GCA_012593525-1	GCA_012593525	SAMN13352357	PRJNA325243	GenBank	NA	2020-04-21	2019.5	Escherichia coli	Escherichia coli	Escherichia	NA	Chlorohexidine	PA, USA	41.2033	-77.1945	USA	North America	NA	Undefined sequences	NA	5592	0.57475
GCA_012593565-1	GCA_012593565	SAMN13352353	PRJNA325243	GenBank	NA	2020-04-21	2019.5	Escherichia coli	Escherichia coli	Escherichia	NA	Run	PA, USA	41.2033	-77.1945	USA	North America	NA	Undefined sequences	NA	5592	0.57475
GCA_012593565-2	GCA_012593565	SAMN13352353	PRJNA325243	GenBank	NA	2020-04-21	2019.5	Escherichia coli	Escherichia coli	Escherichia	NA	Run	PA, USA	41.2033	-77.1945	USA	North America	NA	Undefined sequences	NA	3290	0.596049
GCA_012594965-2	GCA_012594965	SAMN13352614	PRJNA325243	GenBank	NA	2020-04-21	2019.5	Escherichia coli	Escherichia coli	Escherichia	NA	Thermometer	PA, USA	41.2033	-77.1945	USA	North America	NA	Undefined sequences	NA	2334	0.584833
GCA_012594965-1	GCA_012594965	SAMN13352614	PRJNA325243	GenBank	NA	2020-04-21	2019.5	Escherichia coli	Escherichia coli	Escherichia	NA	Thermometer	PA, USA	41.2033	-77.1945	USA	North America	NA	Undefined sequences	NA	5592	0.57475
GCA_012595605-1	GCA_012595605	SAMN13662679	PRJNA325243	GenBank	NA	2020-04-21	2019.5	Escherichia coli	Escherichia coli	Escherichia	NA	rectal swab (Canis familiaris)	PA, USA	41.2033	-77.1945	USA	North America	NA	Undefined sequences	NA	6806	0.576109
GCA_012595605-2	GCA_012595605	SAMN13662679	PRJNA325243	GenBank	NA	2020-04-21	2019.5	Escherichia coli	Escherichia coli	Escherichia	NA	rectal swab (Canis familiaris)	PA, USA	41.2033	-77.1945	USA	North America	NA	Undefined sequences	NA	2570	0.57821
GCA_012595625-2	GCA_012595625	SAMN13663195	PRJNA325243	GenBank	NA	2020-04-21	2019.5	Escherichia coli	Escherichia coli	Escherichia	NA	drawer/counter	PA, USA	41.2033	-77.1945	USA	North America	NA	Undefined sequences	NA	1592	0.554648
GCA_012595625-1	GCA_012595625	SAMN13663195	PRJNA325243	GenBank	NA	2020-04-21	2019.5	Escherichia coli	Escherichia coli	Escherichia	NA	drawer/counter	PA, USA	41.2033	-77.1945	USA	North America	NA	Undefined sequences	NA	5592	0.57475
GCA_012595725-1	GCA_012595725	SAMN13663201	PRJNA325243	GenBank	NA	2020-04-21	2019.5	Escherichia coli	Escherichia coli	Escherichia	NA	Rectal swab (Canis lupus familiaris)	PA, USA	41.2033	-77.1945	USA	North America	NA	Undefined sequences	NA	5592	0.57475
GCA_012595725-2	GCA_012595725	SAMN13663201	PRJNA325243	GenBank	NA	2020-04-21	2019.5	Escherichia coli	Escherichia coli	Escherichia	NA	Rectal swab (Canis lupus familiaris)	PA, USA	41.2033	-77.1945	USA	North America	NA	Undefined sequences	NA	5594	0.574544
GCA_012595805-2	GCA_012595805	SAMN13662976	PRJNA325243	GenBank	NA	2020-04-21	2019.5	Escherichia coli	Escherichia coli	Escherichia	NA	rectal swab (Canis familiaris) (Canisfamiliaris)	PA, USA	41.2033	-77.1945	USA	North America	NA	Undefined sequences	NA	2367	0.574567
GCA_012595805-1	GCA_012595805	SAMN13662976	PRJNA325243	GenBank	NA	2020-04-21	2019.5	Escherichia coli	Escherichia coli	Escherichia	NA	rectal swab (Canis familiaris) (Canisfamiliaris)	PA, USA	41.2033	-77.1945	USA	North America	NA	Undefined sequences	NA	5592	0.57475
GCA_012595845-1	GCA_012595845	SAMN13663211	PRJNA325243	GenBank	NA	2020-04-21	2019.5	Escherichia coli	Escherichia coli	Escherichia	NA	Rectal swab (Canis lupus familiaris)	PA, USA	41.2033	-77.1945	USA	North America	NA	Undefined sequences	NA	5592	0.57475
GCA_012595845-2	GCA_012595845	SAMN13663211	PRJNA325243	GenBank	NA	2020-04-21	2019.5	Escherichia coli	Escherichia coli	Escherichia	NA	Rectal swab (Canis lupus familiaris)	PA, USA	41.2033	-77.1945	USA	North America	NA	Undefined sequences	NA	2953	0.597359
GCA_012595885-1	GCA_012595885	SAMN13662889	PRJNA325243	GenBank	NA	2020-04-21	2019.5	Escherichia coli	Escherichia coli	Escherichia	NA	rectal swab (Canis familiaris) (Canisfamiliaris)	PA, USA	41.2033	-77.1945	USA	North America	NA	Undefined sequences	NA	5592	0.57475
GCA_012595885-2	GCA_012595885	SAMN13662889	PRJNA325243	GenBank	NA	2020-04-21	2019.5	Escherichia coli	Escherichia coli	Escherichia	NA	rectal swab (Canis familiaris) (Canisfamiliaris)	PA, USA	41.2033	-77.1945	USA	North America	NA	Undefined sequences	NA	5257	0.58132
GCA_012596085-1	GCA_012596085	SAMN13662977	PRJNA325243	GenBank	NA	2020-04-21	2019.5	Escherichia coli	Escherichia coli	Escherichia	NA	Ground	PA, USA	41.2033	-77.1945	USA	North America	NA	Undefined sequences	NA	5592	0.57475
GCA_012596085-2	GCA_012596085	SAMN13662977	PRJNA325243	GenBank	NA	2020-04-21	2019.5	Escherichia coli	Escherichia coli	Escherichia	NA	Ground	PA, USA	41.2033	-77.1945	USA	North America	NA	Undefined sequences	NA	5594	0.574544
GCA_012596105-2	GCA_012596105	SAMN13663207	PRJNA325243	GenBank	NA	2020-04-21	2019.5	Escherichia coli	Escherichia coli	Escherichia	NA	Rectal swab (Canis lupus familiaris)	PA, USA	41.2033	-77.1945	USA	North America	NA	Undefined sequences	NA	1776	0.564189
GCA_012596105-1	GCA_012596105	SAMN13663207	PRJNA325243	GenBank	NA	2020-04-21	2019.5	Escherichia coli	Escherichia coli	Escherichia	NA	Rectal swab (Canis lupus familiaris)	PA, USA	41.2033	-77.1945	USA	North America	NA	Undefined sequences	NA	5592	0.57475
GCA_012605735-1	GCA_012605735	SAMN13540761	PRJNA325243	GenBank	NA	2020-04-21	2019.5	Escherichia coli	Escherichia coli	Escherichia	NA	frame	PA, USA	41.2033	-77.1945	USA	North America	NA	Undefined sequences	NA	5592	0.57475
GCA_012605735-2	GCA_012605735	SAMN13540761	PRJNA325243	GenBank	NA	2020-04-21	2019.5	Escherichia coli	Escherichia coli	Escherichia	NA	frame	PA, USA	41.2033	-77.1945	USA	North America	NA	Undefined sequences	NA	5594	0.574544
GCA_012605815-1	GCA_012605815	SAMN13540750	PRJNA325243	GenBank	NA	2020-04-21	2019.5	Escherichia coli	Escherichia coli	Escherichia	NA	Rectal swab (Felis catus)	PA, USA	41.2033	-77.1945	USA	North America	NA	Undefined sequences	NA	5592	0.57475
GCA_012605815-2	GCA_012605815	SAMN13540750	PRJNA325243	GenBank	NA	2020-04-21	2019.5	Escherichia coli	Escherichia coli	Escherichia	NA	Rectal swab (Felis catus)	PA, USA	41.2033	-77.1945	USA	North America	NA	Undefined sequences	NA	5109	0.586808
GCA_012605835-1	GCA_012605835	SAMN13540759	PRJNA325243	GenBank	NA	2020-04-21	2019.5	Escherichia coli	Escherichia coli	Escherichia	NA	wood siding	PA, USA	41.2033	-77.1945	USA	North America	NA	Undefined sequences	NA	5592	0.57475
GCA_012605835-2	GCA_012605835	SAMN13540759	PRJNA325243	GenBank	NA	2020-04-21	2019.5	Escherichia coli	Escherichia coli	Escherichia	NA	wood siding	PA, USA	41.2033	-77.1945	USA	North America	NA	Undefined sequences	NA	2229	0.574249
GCA_012605855-2	GCA_012605855	SAMN13540764	PRJNA325243	GenBank	NA	2020-04-21	2019.5	Escherichia coli	Escherichia coli	Escherichia	NA	rectal swab (Canis familiaris) (Canisfamiliaris)	PA, USA	41.2033	-77.1945	USA	North America	NA	Undefined sequences	NA	1923	0.553822
GCA_012605855-1	GCA_012605855	SAMN13540764	PRJNA325243	GenBank	NA	2020-04-21	2019.5	Escherichia coli	Escherichia coli	Escherichia	NA	rectal swab (Canis familiaris) (Canisfamiliaris)	PA, USA	41.2033	-77.1945	USA	North America	NA	Undefined sequences	NA	8408	0.560894
GCA_012605865-2	GCA_012605865	SAMN13540751	PRJNA325243	GenBank	NA	2020-04-21	2019.5	Escherichia coli	Escherichia coli	Escherichia	NA	rectal swab (missing)	PA, USA	41.2033	-77.1945	USA	North America	NA	Undefined sequences	NA	2885	0.594454
GCA_012605865-1	GCA_012605865	SAMN13540751	PRJNA325243	GenBank	NA	2020-04-21	2019.5	Escherichia coli	Escherichia coli	Escherichia	NA	rectal swab (missing)	PA, USA	41.2033	-77.1945	USA	North America	NA	Undefined sequences	NA	5592	0.57475
GCA_012605915-1	GCA_012605915	SAMN13540760	PRJNA325243	GenBank	NA	2020-04-21	2019.5	Escherichia coli	Escherichia coli	Escherichia	NA	Run	PA, USA	41.2033	-77.1945	USA	North America	NA	Undefined sequences	NA	5593	0.574647
GCA_012605915-2	GCA_012605915	SAMN13540760	PRJNA325243	GenBank	NA	2020-04-21	2019.5	Escherichia coli	Escherichia coli	Escherichia	NA	Run	PA, USA	41.2033	-77.1945	USA	North America	NA	Undefined sequences	NA	5594	0.574544
GCA_012605925-1	GCA_012605925	SAMN13540756	PRJNA325243	GenBank	NA	2020-04-21	2019.5	Escherichia coli	Escherichia coli	Escherichia	NA	Rectal swab (Canis lupus familiaris)	PA, USA	41.2033	-77.1945	USA	North America	NA	Undefined sequences	NA	5592	0.57475
GCA_012605925-2	GCA_012605925	SAMN13540756	PRJNA325243	GenBank	NA	2020-04-21	2019.5	Escherichia coli	Escherichia coli	Escherichia	NA	Rectal swab (Canis lupus familiaris)	PA, USA	41.2033	-77.1945	USA	North America	NA	Undefined sequences	NA	2844	0.580169
GCA_012606075-2	GCA_012606075	SAMN13540735	PRJNA325243	GenBank	NA	2020-04-21	2019.5	Escherichia coli	Escherichia coli	Escherichia	NA	rectal swab (Canis familiaris) (Canisfamiliaris)	PA, USA	41.2033	-77.1945	USA	North America	NA	Undefined sequences	NA	4200	0.588571
GCA_012606075-1	GCA_012606075	SAMN13540735	PRJNA325243	GenBank	NA	2020-04-21	2019.5	Escherichia coli	Escherichia coli	Escherichia	NA	rectal swab (Canis familiaris) (Canisfamiliaris)	PA, USA	41.2033	-77.1945	USA	North America	NA	Undefined sequences	NA	4786	0.581697
GCA_012606155-2	GCA_012606155	SAMN13540718	PRJNA325243	GenBank	NA	2020-04-21	2019.5	Escherichia coli	Escherichia coli	Escherichia	NA	rectal swab (Canis familiaris) (Canisfamiliaris)	PA, USA	41.2033	-77.1945	USA	North America	NA	Undefined sequences	NA	2072	0.564189
GCA_012606155-1	GCA_012606155	SAMN13540718	PRJNA325243	GenBank	NA	2020-04-21	2019.5	Escherichia coli	Escherichia coli	Escherichia	NA	rectal swab (Canis familiaris) (Canisfamiliaris)	PA, USA	41.2033	-77.1945	USA	North America	NA	Undefined sequences	NA	5592	0.57475
GCA_012606215-2	GCA_012606215	SAMN13540708	PRJNA325243	GenBank	NA	2020-04-21	2019.5	Escherichia coli	Escherichia coli	Escherichia	NA	rectal swab () (missing)	PA, USA	41.2033	-77.1945	USA	North America	NA	Undefined sequences	NA	3453	0.600637
GCA_012606215-1	GCA_012606215	SAMN13540708	PRJNA325243	GenBank	NA	2020-04-21	2019.5	Escherichia coli	Escherichia coli	Escherichia	NA	rectal swab () (missing)	PA, USA	41.2033	-77.1945	USA	North America	NA	Undefined sequences	NA	5592	0.57475
GCA_012606335-1	GCA_012606335	SAMN13540767	PRJNA325243	GenBank	NA	2020-04-21	2019.5	Escherichia coli	Escherichia coli	Escherichia	NA	Ground	PA, USA	41.2033	-77.1945	USA	North America	NA	Undefined sequences	NA	5592	0.57475
GCA_012606335-2	GCA_012606335	SAMN13540767	PRJNA325243	GenBank	NA	2020-04-21	2019.5	Escherichia coli	Escherichia coli	Escherichia	NA	Ground	PA, USA	41.2033	-77.1945	USA	North America	NA	Undefined sequences	NA	5594	0.574544
GCA_012606395-2	GCA_012606395	SAMN13540763	PRJNA325243	GenBank	NA	2020-04-21	2019.5	Escherichia coli	Escherichia coli	Escherichia	NA	Shoes	PA, USA	41.2033	-77.1945	USA	North America	NA	Undefined sequences	NA	5594	0.574544
GCA_012606395-1	GCA_012606395	SAMN13540763	PRJNA325243	GenBank	NA	2020-04-21	2019.5	Escherichia coli	Escherichia coli	Escherichia	NA	Shoes	PA, USA	41.2033	-77.1945	USA	North America	NA	Undefined sequences	NA	5592	0.57475
GCA_012606475-1	GCA_012606475	SAMN13540737	PRJNA325243	GenBank	NA	2020-04-21	2019.5	Escherichia coli	Escherichia coli	Escherichia	NA	Rectal swab (Canis lupus familiaris)	PA, USA	41.2033	-77.1945	USA	North America	NA	Undefined sequences	NA	5593	0.574647
GCA_012606475-2	GCA_012606475	SAMN13540737	PRJNA325243	GenBank	NA	2020-04-21	2019.5	Escherichia coli	Escherichia coli	Escherichia	NA	Rectal swab (Canis lupus familiaris)	PA, USA	41.2033	-77.1945	USA	North America	NA	Undefined sequences	NA	5594	0.574544
GCA_012608075-1	GCA_012608075	SAMN13540728	PRJNA325243	GenBank	NA	2020-04-21	2019.5	Escherichia coli	Escherichia coli	Escherichia	NA	ground	PA, USA	41.2033	-77.1945	USA	North America	NA	Undefined sequences	NA	5592	0.57475
GCA_012608075-2	GCA_012608075	SAMN13540728	PRJNA325243	GenBank	NA	2020-04-21	2019.5	Escherichia coli	Escherichia coli	Escherichia	NA	ground	PA, USA	41.2033	-77.1945	USA	North America	NA	Undefined sequences	NA	5594	0.574544
GCA_012612145-2	GCA_012612145	SAMN13352615	PRJNA325243	GenBank	NA	2020-04-21	2019.5	Escherichia coli	Escherichia coli	Escherichia	NA	Floor Drain	PA, USA	41.2033	-77.1945	USA	North America	NA	Undefined sequences	NA	2798	0.590422
GCA_012612145-1	GCA_012612145	SAMN13352615	PRJNA325243	GenBank	NA	2020-04-21	2019.5	Escherichia coli	Escherichia coli	Escherichia	NA	Floor Drain	PA, USA	41.2033	-77.1945	USA	North America	NA	Undefined sequences	NA	5592	0.57475
GCA_012613005-1	GCA_012613005	SAMN13352370	PRJNA325243	GenBank	NA	2020-04-21	2019.5	Escherichia coli	Escherichia coli	Escherichia	NA	Door Handle	PA, USA	41.2033	-77.1945	USA	North America	NA	Undefined sequences	NA	5592	0.57475
GCA_012613005-2	GCA_012613005	SAMN13352370	PRJNA325243	GenBank	NA	2020-04-21	2019.5	Escherichia coli	Escherichia coli	Escherichia	NA	Door Handle	PA, USA	41.2033	-77.1945	USA	North America	NA	Undefined sequences	NA	5480	0.579015
GCA_012613065-2	GCA_012613065	SAMN13352396	PRJNA325243	GenBank	NA	2020-04-21	2019.5	Escherichia coli	Escherichia coli	Escherichia	NA	Handsoap Pump	PA, USA	41.2033	-77.1945	USA	North America	NA	Undefined sequences	NA	4192	0.593989
GCA_012613065-1	GCA_012613065	SAMN13352396	PRJNA325243	GenBank	NA	2020-04-21	2019.5	Escherichia coli	Escherichia coli	Escherichia	NA	Handsoap Pump	PA, USA	41.2033	-77.1945	USA	North America	NA	Undefined sequences	NA	5592	0.57475
GCA_012613105-1	GCA_012613105	SAMN13352400	PRJNA325243	GenBank	NA	2020-04-21	2019.5	Escherichia coli	Escherichia coli	Escherichia	NA	Fluids Pump	PA, USA	41.2033	-77.1945	USA	North America	NA	Undefined sequences	NA	5592	0.57475
GCA_012613105-2	GCA_012613105	SAMN13352400	PRJNA325243	GenBank	NA	2020-04-21	2019.5	Escherichia coli	Escherichia coli	Escherichia	NA	Fluids Pump	PA, USA	41.2033	-77.1945	USA	North America	NA	Undefined sequences	NA	2124	0.585217
GCA_012613165-2	GCA_012613165	SAMN13352371	PRJNA325243	GenBank	NA	2020-04-21	2019.5	Escherichia coli	Escherichia coli	Escherichia	NA	Door Handles	PA, USA	41.2033	-77.1945	USA	North America	NA	Undefined sequences	NA	5480	0.579015
GCA_012613165-1	GCA_012613165	SAMN13352371	PRJNA325243	GenBank	NA	2020-04-21	2019.5	Escherichia coli	Escherichia coli	Escherichia	NA	Door Handles	PA, USA	41.2033	-77.1945	USA	North America	NA	Undefined sequences	NA	5592	0.57475
GCA_012613245-1	GCA_012613245	SAMN13352399	PRJNA325243	GenBank	NA	2020-04-21	2019.5	Escherichia coli	Escherichia coli	Escherichia	NA	Door Jamb	PA, USA	41.2033	-77.1945	USA	North America	NA	Undefined sequences	NA	5592	0.57475
GCA_012613245-2	GCA_012613245	SAMN13352399	PRJNA325243	GenBank	NA	2020-04-21	2019.5	Escherichia coli	Escherichia coli	Escherichia	NA	Door Jamb	PA, USA	41.2033	-77.1945	USA	North America	NA	Undefined sequences	NA	2220	0.572973
GCA_012613265-2	GCA_012613265	SAMN13352360	PRJNA325243	GenBank	NA	2020-04-21	2019.5	Escherichia coli	Escherichia coli	Escherichia	NA	Computer	PA, USA	41.2033	-77.1945	USA	North America	NA	Undefined sequences	NA	3219	0.607021
GCA_012613265-1	GCA_012613265	SAMN13352360	PRJNA325243	GenBank	NA	2020-04-21	2019.5	Escherichia coli	Escherichia coli	Escherichia	NA	Computer	PA, USA	41.2033	-77.1945	USA	North America	NA	Undefined sequences	NA	5592	0.57475
GCA_012613285-2	GCA_012613285	SAMN13352373	PRJNA325243	GenBank	NA	2020-04-21	2019.5	Escherichia coli	Escherichia coli	Escherichia	NA	Door Jamb	PA, USA	41.2033	-77.1945	USA	North America	NA	Undefined sequences	NA	3014	0.599204
GCA_012613285-1	GCA_012613285	SAMN13352373	PRJNA325243	GenBank	NA	2020-04-21	2019.5	Escherichia coli	Escherichia coli	Escherichia	NA	Door Jamb	PA, USA	41.2033	-77.1945	USA	North America	NA	Undefined sequences	NA	5592	0.57475
GCA_012616725-2	GCA_012616725	SAMN13262754	PRJNA325243	GenBank	NA	2020-04-21	2019.5	Escherichia coli	Escherichia coli	Escherichia	NA	Rectal swab (Felis catus)	PA, USA	41.2033	-77.1945	USA	North America	NA	Undefined sequences	NA	5594	0.574544
GCA_012616725-1	GCA_012616725	SAMN13262754	PRJNA325243	GenBank	NA	2020-04-21	2019.5	Escherichia coli	Escherichia coli	Escherichia	NA	Rectal swab (Felis catus)	PA, USA	41.2033	-77.1945	USA	North America	NA	Undefined sequences	NA	8657	0.562782
GCA_012616745-2	GCA_012616745	SAMN13262763	PRJNA325243	GenBank	NA	2020-04-21	2019.5	Escherichia coli	Escherichia coli	Escherichia	NA	Rectal swab (Canis lupus familiaris)	PA, USA	41.2033	-77.1945	USA	North America	NA	Undefined sequences	NA	1652	0.539952
GCA_012616745-1	GCA_012616745	SAMN13262763	PRJNA325243	GenBank	NA	2020-04-21	2019.5	Escherichia coli	Escherichia coli	Escherichia	NA	Rectal swab (Canis lupus familiaris)	PA, USA	41.2033	-77.1945	USA	North America	NA	Undefined sequences	NA	5592	0.57475
GCA_012616765-2	GCA_012616765	SAMN13262757	PRJNA325243	GenBank	NA	2020-04-21	2019.5	Escherichia coli	Escherichia coli	Escherichia	NA	Rectal swab (Canis lupus familiaris)	PA, USA	41.2033	-77.1945	USA	North America	NA	Undefined sequences	NA	1724	0.563805
GCA_012616765-1	GCA_012616765	SAMN13262757	PRJNA325243	GenBank	NA	2020-04-21	2019.5	Escherichia coli	Escherichia coli	Escherichia	NA	Rectal swab (Canis lupus familiaris)	PA, USA	41.2033	-77.1945	USA	North America	NA	Undefined sequences	NA	5592	0.57475
GCA_012616815-1	GCA_012616815	SAMN13262739	PRJNA325243	GenBank	NA	2020-04-21	2019.5	Escherichia coli	Escherichia coli	Escherichia	NA	Rectal swab (Canis lupus familiaris)	PA, USA	41.2033	-77.1945	USA	North America	NA	Undefined sequences	NA	5592	0.57475
GCA_012616815-2	GCA_012616815	SAMN13262739	PRJNA325243	GenBank	NA	2020-04-21	2019.5	Escherichia coli	Escherichia coli	Escherichia	NA	Rectal swab (Canis lupus familiaris)	PA, USA	41.2033	-77.1945	USA	North America	NA	Undefined sequences	NA	2179	0.572281
GCA_012616865-1	GCA_012616865	SAMN13262682	PRJNA325243	GenBank	NA	2020-04-21	2019.5	Escherichia coli	Escherichia coli	Escherichia	NA	Rectal swab (Felis catus)	PA, USA	41.2033	-77.1945	USA	North America	NA	Undefined sequences	NA	5589	0.574879
GCA_012616865-2	GCA_012616865	SAMN13262682	PRJNA325243	GenBank	NA	2020-04-21	2019.5	Escherichia coli	Escherichia coli	Escherichia	NA	Rectal swab (Felis catus)	PA, USA	41.2033	-77.1945	USA	North America	NA	Undefined sequences	NA	2443	0.575522
GCA_012616905-2	GCA_012616905	SAMN13262723	PRJNA325243	GenBank	NA	2020-04-21	2019.5	Escherichia coli	Escherichia coli	Escherichia	NA	Rectal swab (Canis lupus familiaris)	PA, USA	41.2033	-77.1945	USA	North America	NA	Undefined sequences	NA	5594	0.574544
GCA_012616905-1	GCA_012616905	SAMN13262723	PRJNA325243	GenBank	NA	2020-04-21	2019.5	Escherichia coli	Escherichia coli	Escherichia	NA	Rectal swab (Canis lupus familiaris)	PA, USA	41.2033	-77.1945	USA	North America	NA	Undefined sequences	NA	5592	0.57475
GCA_012616965-2	GCA_012616965	SAMN13262673	PRJNA325243	GenBank	NA	2020-04-21	2019.5	Escherichia coli	Escherichia coli	Escherichia	NA	Rectal swab (Canis lupus familiaris)	PA, USA	41.2033	-77.1945	USA	North America	NA	Undefined sequences	NA	2683	0.615356
GCA_012616965-1	GCA_012616965	SAMN13262673	PRJNA325243	GenBank	NA	2020-04-21	2019.5	Escherichia coli	Escherichia coli	Escherichia	NA	Rectal swab (Canis lupus familiaris)	PA, USA	41.2033	-77.1945	USA	North America	NA	Undefined sequences	NA	6856	0.574387
GCA_012617005-2	GCA_012617005	SAMN13262681	PRJNA325243	GenBank	NA	2020-04-21	2019.5	Escherichia coli	Escherichia coli	Escherichia	NA	Rectal swab (Canis lupus familiaris)	PA, USA	41.2033	-77.1945	USA	North America	NA	Undefined sequences	NA	3043	0.589221
GCA_012617005-1	GCA_012617005	SAMN13262681	PRJNA325243	GenBank	NA	2020-04-21	2019.5	Escherichia coli	Escherichia coli	Escherichia	NA	Rectal swab (Canis lupus familiaris)	PA, USA	41.2033	-77.1945	USA	North America	NA	Undefined sequences	NA	5592	0.57475
GCA_012617025-1	GCA_012617025	SAMN13262671	PRJNA325243	GenBank	NA	2020-04-21	2019.5	Escherichia coli	Escherichia coli	Escherichia	NA	Rectal swab (Felis catus)	PA, USA	41.2033	-77.1945	USA	North America	NA	Undefined sequences	NA	5592	0.57475
GCA_012617025-2	GCA_012617025	SAMN13262671	PRJNA325243	GenBank	NA	2020-04-21	2019.5	Escherichia coli	Escherichia coli	Escherichia	NA	Rectal swab (Felis catus)	PA, USA	41.2033	-77.1945	USA	North America	NA	Undefined sequences	NA	2201	0.586552
GCA_012617065-2	GCA_012617065	SAMN13262688	PRJNA325243	GenBank	NA	2020-04-21	2019.5	Escherichia coli	Escherichia coli	Escherichia	NA	Rectal swab (Canis lupus familiaris)	PA, USA	41.2033	-77.1945	USA	North America	NA	Undefined sequences	NA	5480	0.579015
GCA_012617065-1	GCA_012617065	SAMN13262688	PRJNA325243	GenBank	NA	2020-04-21	2019.5	Escherichia coli	Escherichia coli	Escherichia	NA	Rectal swab (Canis lupus familiaris)	PA, USA	41.2033	-77.1945	USA	North America	NA	Undefined sequences	NA	5592	0.57475
GCA_012617085-2	GCA_012617085	SAMN13262677	PRJNA325243	GenBank	NA	2020-04-21	2019.5	Escherichia coli	Escherichia coli	Escherichia	NA	Rug	PA, USA	41.2033	-77.1945	USA	North America	NA	Undefined sequences	NA	5480	0.579015
GCA_012617085-1	GCA_012617085	SAMN13262677	PRJNA325243	GenBank	NA	2020-04-21	2019.5	Escherichia coli	Escherichia coli	Escherichia	NA	Rug	PA, USA	41.2033	-77.1945	USA	North America	NA	Undefined sequences	NA	5592	0.57475
GCA_012617105-1	GCA_012617105	SAMN13262670	PRJNA325243	GenBank	NA	2020-04-21	2019.5	Escherichia coli	Escherichia coli	Escherichia	NA	Rectal swab (Canis lupus familiaris)	PA, USA	41.2033	-77.1945	USA	North America	NA	Undefined sequences	NA	5592	0.57475
GCA_012617105-2	GCA_012617105	SAMN13262670	PRJNA325243	GenBank	NA	2020-04-21	2019.5	Escherichia coli	Escherichia coli	Escherichia	NA	Rectal swab (Canis lupus familiaris)	PA, USA	41.2033	-77.1945	USA	North America	NA	Undefined sequences	NA	2229	0.574249
GCA_012617145-1	GCA_012617145	SAMN13262674	PRJNA325243	GenBank	NA	2020-04-21	2019.5	Escherichia coli	Escherichia coli	Escherichia	NA	Rectal swab (Canis lupus familiaris)	PA, USA	41.2033	-77.1945	USA	North America	NA	Undefined sequences	NA	8657	0.562897
GCA_012617145-2	GCA_012617145	SAMN13262674	PRJNA325243	GenBank	NA	2020-04-21	2019.5	Escherichia coli	Escherichia coli	Escherichia	NA	Rectal swab (Canis lupus familiaris)	PA, USA	41.2033	-77.1945	USA	North America	NA	Undefined sequences	NA	1568	0.627551
GCA_012617185-2	GCA_012617185	SAMN13262675	PRJNA325243	GenBank	NA	2020-04-21	2019.5	Escherichia coli	Escherichia coli	Escherichia	NA	Rectal swab (Canis lupus familiaris)	PA, USA	41.2033	-77.1945	USA	North America	NA	Undefined sequences	NA	5480	0.579015
GCA_012617185-1	GCA_012617185	SAMN13262675	PRJNA325243	GenBank	NA	2020-04-21	2019.5	Escherichia coli	Escherichia coli	Escherichia	NA	Rectal swab (Canis lupus familiaris)	PA, USA	41.2033	-77.1945	USA	North America	NA	Undefined sequences	NA	5592	0.57475
GCA_012617265-2	GCA_012617265	SAMN13262752	PRJNA325243	GenBank	NA	2020-04-21	2019.5	Escherichia coli	Escherichia coli	Escherichia	NA	Rectal swab (Canis lupus familiaris)	PA, USA	41.2033	-77.1945	USA	North America	NA	Undefined sequences	NA	4053	0.610659
GCA_012617265-1	GCA_012617265	SAMN13262752	PRJNA325243	GenBank	NA	2020-04-21	2019.5	Escherichia coli	Escherichia coli	Escherichia	NA	Rectal swab (Canis lupus familiaris)	PA, USA	41.2033	-77.1945	USA	North America	NA	Undefined sequences	NA	6858	0.574366
GCA_012617285-2	GCA_012617285	SAMN13262766	PRJNA325243	GenBank	NA	2020-04-21	2019.5	Escherichia coli	Escherichia coli	Escherichia	NA	Rectal swab (Canis lupus familiaris)	PA, USA	41.2033	-77.1945	USA	North America	NA	Undefined sequences	NA	5230	0.582027
GCA_012617285-1	GCA_012617285	SAMN13262766	PRJNA325243	GenBank	NA	2020-04-21	2019.5	Escherichia coli	Escherichia coli	Escherichia	NA	Rectal swab (Canis lupus familiaris)	PA, USA	41.2033	-77.1945	USA	North America	NA	Undefined sequences	NA	5592	0.57475
GCA_012617365-2	GCA_012617365	SAMN13262689	PRJNA325243	GenBank	NA	2020-04-21	2019.5	Escherichia coli	Escherichia coli	Escherichia	NA	Rectal swab (Canis lupus familiaris)	PA, USA	41.2033	-77.1945	USA	North America	NA	Undefined sequences	NA	1402	0.607703
GCA_012617365-1	GCA_012617365	SAMN13262689	PRJNA325243	GenBank	NA	2020-04-21	2019.5	Escherichia coli	Escherichia coli	Escherichia	NA	Rectal swab (Canis lupus familiaris)	PA, USA	41.2033	-77.1945	USA	North America	NA	Undefined sequences	NA	5592	0.57475
GCA_012665665-1	GCA_012665665	SAMN11420231	PRJNA514245	GenBank	NA	2020-04-22	2016.5	Escherichia coli	Escherichia coli	Escherichia	Homo sapiens	NA	Hamilton, Ontario, Canada	43.2557	-79.8711	Canada	North America	NA	Undefined sequences	NA	6888	0.573606
GCA_012665665-2	GCA_012665665	SAMN11420231	PRJNA514245	GenBank	NA	2020-04-22	2016.5	Escherichia coli	Escherichia coli	Escherichia	Homo sapiens	NA	Hamilton, Ontario, Canada	43.2557	-79.8711	Canada	North America	NA	Undefined sequences	NA	5480	0.579015
GCA_012672305-1	GCA_012672305	SAMN04357727	PRJNA514245	GenBank	NA	2020-04-22	NA	Escherichia coli	Escherichia coli	Escherichia	NA	NA	NA	NA	NA	NA	Unknown	NA	Undefined sequences	NA	6889	0.573523
GCA_012672305-2	GCA_012672305	SAMN04357727	PRJNA514245	GenBank	NA	2020-04-22	NA	Escherichia coli	Escherichia coli	Escherichia	NA	NA	NA	NA	NA	NA	Unknown	NA	Undefined sequences	NA	5480	0.579015
GCA_012672645-2	GCA_012672645	SAMN04357712	PRJNA514245	GenBank	NA	2020-04-22	NA	Escherichia coli	Escherichia coli	Escherichia	NA	NA	NA	NA	NA	NA	Unknown	NA	Undefined sequences	NA	11584	0.50682
GCA_012672645-1	GCA_012672645	SAMN04357712	PRJNA514245	GenBank	NA	2020-04-22	NA	Escherichia coli	Escherichia coli	Escherichia	NA	NA	NA	NA	NA	NA	Unknown	IncX3	Other plasmids	NA	46161	0.466519
GCA_012672685-2	GCA_012672685	SAMN04357704	PRJNA514245	GenBank	NA	2020-04-22	NA	Escherichia coli	Escherichia coli	Escherichia	NA	NA	NA	NA	NA	NA	Unknown	NA	Undefined sequences	NA	4632	0.644862
GCA_012672685-1	GCA_012672685	SAMN04357704	PRJNA514245	GenBank	NA	2020-04-22	NA	Escherichia coli	Escherichia coli	Escherichia	NA	NA	NA	NA	NA	NA	Unknown	NA	Undefined sequences	NA	8364	0.620875
GCA_012672745-2	GCA_012672745	SAMN04357708	PRJNA514245	GenBank	NA	2020-04-22	NA	Escherichia coli	Escherichia coli	Escherichia	NA	NA	NA	NA	NA	NA	Unknown	NA	Undefined sequences	NA	4123	0.583071
GCA_012672745-1	GCA_012672745	SAMN04357708	PRJNA514245	GenBank	NA	2020-04-22	NA	Escherichia coli	Escherichia coli	Escherichia	NA	NA	NA	NA	NA	NA	Unknown	NA	Undefined sequences	NA	4121	0.583111
GCA_012672885-1	GCA_012672885	SAMN04357697	PRJNA514245	GenBank	NA	2020-04-22	NA	Escherichia coli	Escherichia coli	Escherichia	NA	NA	NA	NA	NA	NA	Unknown	NA	Undefined sequences	NA	3316	0.621532
GCA_012672885-2	GCA_012672885	SAMN04357697	PRJNA514245	GenBank	NA	2020-04-22	NA	Escherichia coli	Escherichia coli	Escherichia	NA	NA	NA	NA	NA	NA	Unknown	NA	Undefined sequences	NA	3163	0.627569
GCA_012673005-2	GCA_012673005	SAMN04357692	PRJNA514245	GenBank	NA	2020-04-22	NA	Escherichia coli	Escherichia coli	Escherichia	NA	NA	NA	NA	NA	NA	Unknown	NA	Undefined sequences	NA	7747	0.645798
GCA_012673005-1	GCA_012673005	SAMN04357692	PRJNA514245	GenBank	NA	2020-04-22	NA	Escherichia coli	Escherichia coli	Escherichia	NA	NA	NA	NA	NA	NA	Unknown	NA	Undefined sequences	NA	7745	0.645965
GCA_012773095-2	GCA_012773095	SAMEA3712541	PRJNA514245	GenBank	NA	2020-04-23	2015.5	Escherichia coli	Escherichia coli	Escherichia	Homo sapiens	NA	Denmark	56.2639	9.50178	Denmark	Europe	NA	Undefined sequences	NA	4000	0.59
GCA_012773095-1	GCA_012773095	SAMEA3712541	PRJNA514245	GenBank	NA	2020-04-23	2015.5	Escherichia coli	Escherichia coli	Escherichia	Homo sapiens	NA	Denmark	56.2639	9.50178	Denmark	Europe	NA	Undefined sequences	NA	14659	0.538236
GCA_012773155-1	GCA_012773155	SAMEA3712539	PRJNA514245	GenBank	NA	2020-04-23	2014.5	Escherichia coli	Escherichia coli	Escherichia	Homo sapiens	NA	Denmark	56.2639	9.50178	Denmark	Europe	NA	Undefined sequences	NA	24007	0.533469
GCA_012773155-2	GCA_012773155	SAMEA3712539	PRJNA514245	GenBank	NA	2020-04-23	2014.5	Escherichia coli	Escherichia coli	Escherichia	Homo sapiens	NA	Denmark	56.2639	9.50178	Denmark	Europe	NA	Undefined sequences	NA	1359	0.583517
GCA_012773175-1	GCA_012773175	SAMEA3712529	PRJNA514245	GenBank	NA	2020-04-23	2014.5	Escherichia coli	Escherichia coli	Escherichia	Homo sapiens	NA	Denmark	56.2639	9.50178	Denmark	Europe	NA	Undefined sequences	NA	14736	0.536849
GCA_012773175-2	GCA_012773175	SAMEA3712529	PRJNA514245	GenBank	NA	2020-04-23	2014.5	Escherichia coli	Escherichia coli	Escherichia	Homo sapiens	NA	Denmark	56.2639	9.50178	Denmark	Europe	NA	Undefined sequences	NA	3992	0.586423
GCA_012849435-1	GCA_012849435	SAMN14118480	PRJNA514245	GenBank	NA	2020-04-27	2017.79	Escherichia coli	Escherichia coli	Escherichia	Homo sapiens	urine	Sunshine Coast, Australia	-26.74	153.11	Australia	Oceania	NA	Undefined sequences	NA	9671	0.566643
GCA_012849435-2	GCA_012849435	SAMN14118480	PRJNA514245	GenBank	NA	2020-04-27	2017.79	Escherichia coli	Escherichia coli	Escherichia	Homo sapiens	urine	Sunshine Coast, Australia	-26.74	153.11	Australia	Oceania	NA	Undefined sequences	NA	9753	0.565877
GCA_012852855-2	GCA_012852855	SAMN14485914	PRJNA325243	GenBank	NA	2020-04-27	2019.82	Escherichia coli	Escherichia coli	Escherichia	NA	Feces (Canis lupus familiaris)	PA, USA	41.2033	-77.1945	USA	North America	NA	Undefined sequences	NA	2023	0.555116
GCA_012852855-1	GCA_012852855	SAMN14485914	PRJNA325243	GenBank	NA	2020-04-27	2019.82	Escherichia coli	Escherichia coli	Escherichia	NA	Feces (Canis lupus familiaris)	PA, USA	41.2033	-77.1945	USA	North America	NA	Undefined sequences	NA	8469	0.560515
GCA_012905725-1	GCA_012905725	SAMN14485916	PRJNA325243	GenBank	NA	2020-04-27	2019.83	Escherichia coli	Escherichia coli	Escherichia	NA	Feces (Canis lupus familiaris)	PA, USA	41.2033	-77.1945	USA	North America	NA	Undefined sequences	NA	5592	0.57475
GCA_012905725-2	GCA_012905725	SAMN14485916	PRJNA325243	GenBank	NA	2020-04-27	2019.83	Escherichia coli	Escherichia coli	Escherichia	NA	Feces (Canis lupus familiaris)	PA, USA	41.2033	-77.1945	USA	North America	NA	Undefined sequences	NA	5674	0.573493
GCA_012906265-2	GCA_012906265	SAMN14485919	PRJNA325243	GenBank	NA	2020-04-27	2019.95	Escherichia coli	Escherichia coli	Escherichia	NA	Feces (Canis lupus familiaris)	PA, USA	41.2033	-77.1945	USA	North America	NA	Undefined sequences	NA	5674	0.573493
GCA_012906265-1	GCA_012906265	SAMN14485919	PRJNA325243	GenBank	NA	2020-04-27	2019.95	Escherichia coli	Escherichia coli	Escherichia	NA	Feces (Canis lupus familiaris)	PA, USA	41.2033	-77.1945	USA	North America	NA	Undefined sequences	NA	5592	0.57475
GCA_012910445-2	GCA_012910445	SAMN14485915	PRJNA325243	GenBank	NA	2020-04-27	2019.83	Escherichia coli	Escherichia coli	Escherichia	NA	Feces (Canis lupus familiaris)	PA, USA	41.2033	-77.1945	USA	North America	NA	Undefined sequences	NA	3541	0.595877
GCA_012910445-1	GCA_012910445	SAMN14485915	PRJNA325243	GenBank	NA	2020-04-27	2019.83	Escherichia coli	Escherichia coli	Escherichia	NA	Feces (Canis lupus familiaris)	PA, USA	41.2033	-77.1945	USA	North America	NA	Undefined sequences	NA	5592	0.57475
GCA_012912345-1	GCA_012912345	SAMN14485920	PRJNA325243	GenBank	NA	2020-04-28	2019.99	Escherichia coli	Escherichia coli	Escherichia	NA	Feces (Felis catus)	PA, USA	41.2033	-77.1945	USA	North America	NA	Undefined sequences	NA	5593	0.574647
GCA_012912345-2	GCA_012912345	SAMN14485920	PRJNA325243	GenBank	NA	2020-04-28	2019.99	Escherichia coli	Escherichia coli	Escherichia	NA	Feces (Felis catus)	PA, USA	41.2033	-77.1945	USA	North America	NA	Undefined sequences	NA	3199	0.589247
GCA_012914125-2	GCA_012914125	SAMN14669253	PRJNA288601	GenBank	NA	2020-04-28	2019.5	Escherichia coli	Escherichia coli	Escherichia	Homo sapiens	Rectal swab	USA	37.0902	-95.7129	USA	North America	NA	Undefined sequences	NA	9638	0.568064
GCA_012914125-1	GCA_012914125	SAMN14669253	PRJNA288601	GenBank	NA	2020-04-28	2019.5	Escherichia coli	Escherichia coli	Escherichia	Homo sapiens	Rectal swab	USA	37.0902	-95.7129	USA	North America	NA	Undefined sequences	NA	9672	0.566481
GCA_012914235-2	GCA_012914235	SAMN14669270	PRJNA288601	GenBank	NA	2020-04-28	2019.5	Escherichia coli	Escherichia coli	Escherichia	Homo sapiens	Urine catheter	USA	37.0902	-95.7129	USA	North America	NA	Undefined sequences	NA	9450	0.566772
GCA_012914235-1	GCA_012914235	SAMN14669270	PRJNA288601	GenBank	NA	2020-04-28	2019.5	Escherichia coli	Escherichia coli	Escherichia	Homo sapiens	Urine catheter	USA	37.0902	-95.7129	USA	North America	NA	Undefined sequences	NA	9483	0.565538
GCA_012914685-2	GCA_012914685	SAMN14669192	PRJNA288601	GenBank	NA	2020-04-28	2019.5	Escherichia coli	Escherichia coli	Escherichia	Homo sapiens	urine	USA	37.0902	-95.7129	USA	North America	NA	Undefined sequences	NA	5560	0.577698
GCA_012914685-1	GCA_012914685	SAMN14669192	PRJNA288601	GenBank	NA	2020-04-28	2019.5	Escherichia coli	Escherichia coli	Escherichia	Homo sapiens	urine	USA	37.0902	-95.7129	USA	North America	NA	Undefined sequences	NA	8408	0.561013
GCA_012916185-2	GCA_012916185	SAMN14485917	PRJNA325243	GenBank	NA	2020-04-28	2019.84	Escherichia coli	Escherichia coli	Escherichia	NA	Feces (Canis lupus familiaris)	PA, USA	41.2033	-77.1945	USA	North America	NA	Undefined sequences	NA	3383	0.605675
GCA_012916185-1	GCA_012916185	SAMN14485917	PRJNA325243	GenBank	NA	2020-04-28	2019.84	Escherichia coli	Escherichia coli	Escherichia	NA	Feces (Canis lupus familiaris)	PA, USA	41.2033	-77.1945	USA	North America	NA	Undefined sequences	NA	5592	0.57475
GCA_012916225-1	GCA_012916225	SAMN14485918	PRJNA325243	GenBank	NA	2020-04-28	2019.86	Escherichia coli	Escherichia coli	Escherichia	NA	Feces (Canis lupus familiaris)	PA, USA	41.2033	-77.1945	USA	North America	NA	Undefined sequences	NA	5593	0.574647
GCA_012916225-2	GCA_012916225	SAMN14485918	PRJNA325243	GenBank	NA	2020-04-28	2019.86	Escherichia coli	Escherichia coli	Escherichia	NA	Feces (Canis lupus familiaris)	PA, USA	41.2033	-77.1945	USA	North America	NA	Undefined sequences	NA	2204	0.583938
GCA_012916335-2	GCA_012916335	SAMN14485921	PRJNA325243	GenBank	NA	2020-04-28	2020.08	Escherichia coli	Escherichia coli	Escherichia	NA	Edge of yard (Environmental)	PA, USA	41.2033	-77.1945	USA	North America	NA	Undefined sequences	NA	5674	0.573493
GCA_012916335-1	GCA_012916335	SAMN14485921	PRJNA325243	GenBank	NA	2020-04-28	2020.08	Escherichia coli	Escherichia coli	Escherichia	NA	Edge of yard (Environmental)	PA, USA	41.2033	-77.1945	USA	North America	NA	Undefined sequences	NA	5593	0.574647
GCA_012916365-1	GCA_012916365	SAMN14485922	PRJNA325243	GenBank	NA	2020-04-28	2020.08	Escherichia coli	Escherichia coli	Escherichia	NA	Center of yard (Environmental)	PA, USA	41.2033	-77.1945	USA	North America	NA	Undefined sequences	NA	5592	0.57475
GCA_012916365-2	GCA_012916365	SAMN14485922	PRJNA325243	GenBank	NA	2020-04-28	2020.08	Escherichia coli	Escherichia coli	Escherichia	NA	Center of yard (Environmental)	PA, USA	41.2033	-77.1945	USA	North America	NA	Undefined sequences	NA	1836	0.545752
GCA_012921815-2	GCA_012921815	SAMN14669207	PRJNA288601	GenBank	NA	2020-04-28	2019.5	Escherichia coli	Escherichia coli	Escherichia	Homo sapiens	Perirectal	USA	37.0902	-95.7129	USA	North America	NA	Undefined sequences	NA	3405	0.604993
GCA_012921815-1	GCA_012921815	SAMN14669207	PRJNA288601	GenBank	NA	2020-04-28	2019.5	Escherichia coli	Escherichia coli	Escherichia	Homo sapiens	Perirectal	USA	37.0902	-95.7129	USA	North America	NA	Undefined sequences	NA	3439	0.600756
GCA_012921875-1	GCA_012921875	SAMN14669237	PRJNA288601	GenBank	NA	2020-04-28	2019.5	Escherichia coli	Escherichia coli	Escherichia	Homo sapiens	Urine clean catch	USA	37.0902	-95.7129	USA	North America	NA	Undefined sequences	NA	3160	0.627532
GCA_012921875-2	GCA_012921875	SAMN14669237	PRJNA288601	GenBank	NA	2020-04-28	2019.5	Escherichia coli	Escherichia coli	Escherichia	Homo sapiens	Urine clean catch	USA	37.0902	-95.7129	USA	North America	NA	Undefined sequences	NA	3242	0.622764
GCA_012921915-1	GCA_012921915	SAMN14669243	PRJNA288601	GenBank	NA	2020-04-28	2019.5	Escherichia coli	Escherichia coli	Escherichia	Homo sapiens	Urine catheter	USA	37.0902	-95.7129	USA	North America	NA	Undefined sequences	NA	8663	0.562969
GCA_012921915-2	GCA_012921915	SAMN14669243	PRJNA288601	GenBank	NA	2020-04-28	2019.5	Escherichia coli	Escherichia coli	Escherichia	Homo sapiens	Urine catheter	USA	37.0902	-95.7129	USA	North America	NA	Undefined sequences	NA	8745	0.561921
GCA_012925025-2	GCA_012925025	SAMN14733081	PRJNA218110	GenBank	NA	2020-04-28	NA	Escherichia coli	Escherichia coli	Escherichia	NA	NA	USA	37.0902	-95.7129	USA	North America	NA	Undefined sequences	NA	8072	0.566155
GCA_012925025-1	GCA_012925025	SAMN14733081	PRJNA218110	GenBank	NA	2020-04-28	NA	Escherichia coli	Escherichia coli	Escherichia	NA	NA	USA	37.0902	-95.7129	USA	North America	NA	Undefined sequences	NA	9671	0.566643
GCA_012925705-2	GCA_012925705	SAMN14669295	PRJNA288601	GenBank	NA	2020-04-28	2019.5	Escherichia coli	Escherichia coli	Escherichia	Homo sapiens	rectal swab	USA	37.0902	-95.7129	USA	North America	NA	Undefined sequences	NA	1725	0.596522
GCA_012925705-1	GCA_012925705	SAMN14669295	PRJNA288601	GenBank	NA	2020-04-28	2019.5	Escherichia coli	Escherichia coli	Escherichia	Homo sapiens	rectal swab	USA	37.0902	-95.7129	USA	North America	NA	Undefined sequences	NA	3160	0.627532
GCA_012925745-1	GCA_012925745	SAMN14669268	PRJNA288601	GenBank	NA	2020-04-28	2019.5	Escherichia coli	Escherichia coli	Escherichia	Homo sapiens	Fecal Swab	USA	37.0902	-95.7129	USA	North America	NA	Undefined sequences	NA	3160	0.627215
GCA_012925745-2	GCA_012925745	SAMN14669268	PRJNA288601	GenBank	NA	2020-04-28	2019.5	Escherichia coli	Escherichia coli	Escherichia	Homo sapiens	Fecal Swab	USA	37.0902	-95.7129	USA	North America	NA	Undefined sequences	NA	3242	0.622764
GCA_012925775-1	GCA_012925775	SAMN14669297	PRJNA288601	GenBank	NA	2020-04-28	2019.5	Escherichia coli	Escherichia coli	Escherichia	Homo sapiens	Urine clean catch	USA	37.0902	-95.7129	USA	North America	IncC	IncC	NA	87896	0.518306
GCA_012925775-2	GCA_012925775	SAMN14669297	PRJNA288601	GenBank	NA	2020-04-28	2019.5	Escherichia coli	Escherichia coli	Escherichia	Homo sapiens	Urine clean catch	USA	37.0902	-95.7129	USA	North America	NA	Undefined sequences	NA	12194	0.576677
GCA_012925805-1	GCA_012925805	SAMN14669277	PRJNA288601	GenBank	NA	2020-04-28	2019.5	Escherichia coli	Escherichia coli	Escherichia	Homo sapiens	rectal swab	USA	37.0902	-95.7129	USA	North America	NA	Undefined sequences	NA	3164	0.627054
GCA_012925805-2	GCA_012925805	SAMN14669277	PRJNA288601	GenBank	NA	2020-04-28	2019.5	Escherichia coli	Escherichia coli	Escherichia	Homo sapiens	rectal swab	USA	37.0902	-95.7129	USA	North America	NA	Undefined sequences	NA	3242	0.622764
GCA_012926085-1	GCA_012926085	SAMN14669272	PRJNA288601	GenBank	NA	2020-04-28	2019.5	Escherichia coli	Escherichia coli	Escherichia	Homo sapiens	Urine clean catch	USA	37.0902	-95.7129	USA	North America	NA	Undefined sequences	NA	3539	0.618254
GCA_012926085-2	GCA_012926085	SAMN14669272	PRJNA288601	GenBank	NA	2020-04-28	2019.5	Escherichia coli	Escherichia coli	Escherichia	Homo sapiens	Urine clean catch	USA	37.0902	-95.7129	USA	North America	NA	Undefined sequences	NA	3241	0.622956
GCA_012926365-2	GCA_012926365	SAMN14485923	PRJNA325243	GenBank	NA	2020-04-28	2020.17	Escherichia coli	Escherichia coli	Escherichia	NA	Feces (Canis lupus familiaris)	PA, USA	41.2033	-77.1945	USA	North America	NA	Undefined sequences	NA	5543	0.578207
GCA_012926365-1	GCA_012926365	SAMN14485923	PRJNA325243	GenBank	NA	2020-04-28	2020.17	Escherichia coli	Escherichia coli	Escherichia	NA	Feces (Canis lupus familiaris)	PA, USA	41.2033	-77.1945	USA	North America	NA	Undefined sequences	NA	5592	0.57475
GCA_012979915-1	GCA_012979915	SAMEA5949528	PRJNA514245	GenBank	NA	2020-05-07	2017.47	Escherichia coli	Escherichia coli	Escherichia	Homo sapiens	clinical sample	Germany	51.1657	10.4515	Germany	Europe	NA	Undefined sequences	NA	8337	0.626005
GCA_012979915-2	GCA_012979915	SAMEA5949528	PRJNA514245	GenBank	NA	2020-05-07	2017.47	Escherichia coli	Escherichia coli	Escherichia	Homo sapiens	clinical sample	Germany	51.1657	10.4515	Germany	Europe	NA	Undefined sequences	NA	2615	0.559465
GCA_012979935-2	GCA_012979935	SAMEA5949532	PRJNA514245	GenBank	NA	2020-05-07	2016.03	Escherichia coli	Escherichia coli	Escherichia	Homo sapiens	clinical sample	Germany	51.1657	10.4515	Germany	Europe	NA	Undefined sequences	NA	2367	0.61259
GCA_012979935-1	GCA_012979935	SAMEA5949532	PRJNA514245	GenBank	NA	2020-05-07	2016.03	Escherichia coli	Escherichia coli	Escherichia	Homo sapiens	clinical sample	Germany	51.1657	10.4515	Germany	Europe	NA	Undefined sequences	NA	8430	0.619336
GCA_012980195-1	GCA_012980195	SAMEA5949520	PRJNA514245	GenBank	NA	2020-05-07	2016.03	Escherichia coli	Escherichia coli	Escherichia	Homo sapiens	clinical sample	Germany	51.1657	10.4515	Germany	Europe	NA	Undefined sequences	NA	9016	0.603483
GCA_012980195-2	GCA_012980195	SAMEA5949520	PRJNA514245	GenBank	NA	2020-05-07	2016.03	Escherichia coli	Escherichia coli	Escherichia	Homo sapiens	clinical sample	Germany	51.1657	10.4515	Germany	Europe	NA	Undefined sequences	NA	3180	0.645283
GCA_013006995-1	GCA_013006995	SAMN07255226	PRJNA514245	GenBank	NA	2020-05-11	2014.5	Escherichia coli	Escherichia coli	Escherichia	Homo sapiens	NA	Canada	56.1304	-106.347	Canada	North America	NA	Undefined sequences	NA	5592	0.574928
GCA_013006995-2	GCA_013006995	SAMN07255226	PRJNA514245	GenBank	NA	2020-05-11	2014.5	Escherichia coli	Escherichia coli	Escherichia	Homo sapiens	NA	Canada	56.1304	-106.347	Canada	North America	NA	Undefined sequences	NA	5480	0.579197
GCA_013007115-1	GCA_013007115	SAMN07255207	PRJNA514245	GenBank	NA	2020-05-11	2014.5	Escherichia coli	Escherichia coli	Escherichia	Homo sapiens	NA	Canada	56.1304	-106.347	Canada	North America	NA	Undefined sequences	NA	8896	0.561826
GCA_013007115-2	GCA_013007115	SAMN07255207	PRJNA514245	GenBank	NA	2020-05-11	2014.5	Escherichia coli	Escherichia coli	Escherichia	Homo sapiens	NA	Canada	56.1304	-106.347	Canada	North America	NA	Undefined sequences	NA	6707	0.579246
GCA_013015315-1	GCA_013015315	SAMEA3727538	PRJNA514245	GenBank	NA	2020-05-11	NA	Escherichia coli	Escherichia coli	Escherichia	NA	NA	NA	NA	NA	NA	Unknown	NA	Undefined sequences	NA	5456	0.471041
GCA_013015315-2	GCA_013015315	SAMEA3727538	PRJNA514245	GenBank	NA	2020-05-11	NA	Escherichia coli	Escherichia coli	Escherichia	NA	NA	NA	NA	NA	NA	Unknown	NA	Undefined sequences	NA	989	0.610718
GCA_013015345-2	GCA_013015345	SAMEA3727549	PRJNA514245	GenBank	NA	2020-05-11	NA	Escherichia coli	Escherichia coli	Escherichia	NA	NA	NA	NA	NA	NA	Unknown	NA	Undefined sequences	NA	15050	0.564252
GCA_013015345-1	GCA_013015345	SAMEA3727549	PRJNA514245	GenBank	NA	2020-05-11	NA	Escherichia coli	Escherichia coli	Escherichia	NA	NA	NA	NA	NA	NA	Unknown	IncR	Other plasmids	NA	63313	0.543238
GCA_013015365-2	GCA_013015365	SAMEA3727541	PRJNA514245	GenBank	NA	2020-05-11	NA	Escherichia coli	Escherichia coli	Escherichia	NA	NA	NA	NA	NA	NA	Unknown	NA	Undefined sequences	NA	989	0.610718
GCA_013015365-1	GCA_013015365	SAMEA3727541	PRJNA514245	GenBank	NA	2020-05-11	NA	Escherichia coli	Escherichia coli	Escherichia	NA	NA	NA	NA	NA	NA	Unknown	NA	Undefined sequences	NA	5456	0.471041
GCA_013016985-1	GCA_013016985	SAMEA3721269	PRJNA514245	GenBank	NA	2020-05-11	NA	Escherichia coli	Escherichia coli	Escherichia	NA	NA	NA	NA	NA	NA	Unknown	NA	Undefined sequences	NA	8971	0.534946
GCA_013016985-2	GCA_013016985	SAMEA3721269	PRJNA514245	GenBank	NA	2020-05-11	NA	Escherichia coli	Escherichia coli	Escherichia	NA	NA	NA	NA	NA	NA	Unknown	NA	Undefined sequences	NA	5468	0.551939
GCA_013024885-1	GCA_013024885	SAMEA3512057	PRJNA514245	GenBank	NA	2020-05-11	NA	Escherichia coli	Escherichia coli	Escherichia	NA	NA	NA	NA	NA	NA	Unknown	NA	Undefined sequences	NA	3208	0.625
GCA_013024885-2	GCA_013024885	SAMEA3512057	PRJNA514245	GenBank	NA	2020-05-11	NA	Escherichia coli	Escherichia coli	Escherichia	NA	NA	NA	NA	NA	NA	Unknown	NA	Undefined sequences	NA	3165	0.626856
GCA_013025425-2	GCA_013025425	SAMEA3538734	PRJNA514245	GenBank	NA	2020-05-11	NA	Escherichia coli	Escherichia coli	Escherichia	NA	NA	NA	NA	NA	NA	Unknown	NA	Undefined sequences	NA	3634	0.621629
GCA_013025425-1	GCA_013025425	SAMEA3538734	PRJNA514245	GenBank	NA	2020-05-11	NA	Escherichia coli	Escherichia coli	Escherichia	NA	NA	NA	NA	NA	NA	Unknown	NA	Undefined sequences	NA	3922	0.621877
GCA_013025445-2	GCA_013025445	SAMEA3538730	PRJNA514245	GenBank	NA	2020-05-11	NA	Escherichia coli	Escherichia coli	Escherichia	NA	NA	NA	NA	NA	NA	Unknown	NA	Undefined sequences	NA	844	0.587678
GCA_013025555-1	GCA_013025555	SAMEA3538721	PRJNA514245	GenBank	NA	2020-05-11	NA	Escherichia coli	Escherichia coli	Escherichia	NA	NA	NA	NA	NA	NA	Unknown	NA	Undefined sequences	NA	5348	0.628085
GCA_013025555-2	GCA_013025555	SAMEA3538721	PRJNA514245	GenBank	NA	2020-05-11	NA	Escherichia coli	Escherichia coli	Escherichia	NA	NA	NA	NA	NA	NA	Unknown	NA	Undefined sequences	NA	5350	0.628037
GCA_013025605-2	GCA_013025605	SAMEA3538717	PRJNA514245	GenBank	NA	2020-05-11	NA	Escherichia coli	Escherichia coli	Escherichia	NA	NA	NA	NA	NA	NA	Unknown	NA	Undefined sequences	NA	5350	0.628037
GCA_013025605-1	GCA_013025605	SAMEA3538717	PRJNA514245	GenBank	NA	2020-05-11	NA	Escherichia coli	Escherichia coli	Escherichia	NA	NA	NA	NA	NA	NA	Unknown	NA	Undefined sequences	NA	5348	0.628085
GCA_013025645-2	GCA_013025645	SAMEA3538873	PRJNA514245	GenBank	NA	2020-05-11	NA	Escherichia coli	Escherichia coli	Escherichia	NA	NA	NA	NA	NA	NA	Unknown	NA	Undefined sequences	NA	5350	0.628037
GCA_013025645-1	GCA_013025645	SAMEA3538873	PRJNA514245	GenBank	NA	2020-05-11	NA	Escherichia coli	Escherichia coli	Escherichia	NA	NA	NA	NA	NA	NA	Unknown	NA	Undefined sequences	NA	5348	0.628085
GCA_013025665-2	GCA_013025665	SAMEA3538719	PRJNA514245	GenBank	NA	2020-05-11	NA	Escherichia coli	Escherichia coli	Escherichia	NA	NA	NA	NA	NA	NA	Unknown	NA	Undefined sequences	NA	5350	0.628037
GCA_013025665-1	GCA_013025665	SAMEA3538719	PRJNA514245	GenBank	NA	2020-05-11	NA	Escherichia coli	Escherichia coli	Escherichia	NA	NA	NA	NA	NA	NA	Unknown	NA	Undefined sequences	NA	5349	0.627968
GCA_013025685-2	GCA_013025685	SAMEA3538871	PRJNA514245	GenBank	NA	2020-05-11	NA	Escherichia coli	Escherichia coli	Escherichia	NA	NA	NA	NA	NA	NA	Unknown	NA	Undefined sequences	NA	5350	0.628037
GCA_013025685-1	GCA_013025685	SAMEA3538871	PRJNA514245	GenBank	NA	2020-05-11	NA	Escherichia coli	Escherichia coli	Escherichia	NA	NA	NA	NA	NA	NA	Unknown	NA	Undefined sequences	NA	5348	0.628085
GCA_013037925-1	GCA_013037925	SAMN07682679	PRJNA514245	GenBank	NA	2020-05-11	2016.68	Escherichia coli	Escherichia coli	Escherichia	WFA63	Chicken slaughterhouse plucked skin	Shandong, China	36.4	116.57	China	East Asia	NA	Undefined sequences	NA	8881	0.57426
GCA_013037925-2	GCA_013037925	SAMN07682679	PRJNA514245	GenBank	NA	2020-05-11	2016.68	Escherichia coli	Escherichia coli	Escherichia	WFA63	Chicken slaughterhouse plucked skin	Shandong, China	36.4	116.57	China	East Asia	NA	Undefined sequences	NA	5792	0.592196
GCA_013037945-3	GCA_013037945	SAMN07682627	PRJNA514245	GenBank	NA	2020-05-11	2016.75	Escherichia coli	Escherichia coli	Escherichia	Homo sapiens	Patient Sputum	Shandong, China	36.4	116.57	China	East Asia	NA	Undefined sequences	NA	5133	0.581921
GCA_013037985-2	GCA_013037985	SAMN07682626	PRJNA514245	GenBank	NA	2020-05-11	2016.49	Escherichia coli	Escherichia coli	Escherichia	Homo sapiens	Patient Sputum	Jiangsu, China	32.02	118.44	China	East Asia	NA	Undefined sequences	NA	5441	0.600074
GCA_013037985-1	GCA_013037985	SAMN07682626	PRJNA514245	GenBank	NA	2020-05-11	2016.49	Escherichia coli	Escherichia coli	Escherichia	Homo sapiens	Patient Sputum	Jiangsu, China	32.02	118.44	China	East Asia	NA	Undefined sequences	NA	5789	0.592503
GCA_013038025-2	GCA_013038025	SAMN07682625	PRJNA514245	GenBank	NA	2020-05-11	2016.34	Escherichia coli	Escherichia coli	Escherichia	Homo sapiens	Patient Urine	Jiangsu, China	32.02	118.44	China	East Asia	NA	Undefined sequences	NA	5468	0.551939
GCA_013038025-1	GCA_013038025	SAMN07682625	PRJNA514245	GenBank	NA	2020-05-11	2016.34	Escherichia coli	Escherichia coli	Escherichia	Homo sapiens	Patient Urine	Jiangsu, China	32.02	118.44	China	East Asia	NA	Undefined sequences	NA	8702	0.535279
GCA_013038265-1	GCA_013038265	SAMN07682687	PRJNA514245	GenBank	NA	2020-05-11	2016.96	Escherichia coli	Escherichia coli	Escherichia	WFJW09	Chicken dung channel	Shandong, China	36.4	116.57	China	East Asia	NA	Undefined sequences	NA	5792	0.592196
GCA_013038265-2	GCA_013038265	SAMN07682687	PRJNA514245	GenBank	NA	2020-05-11	2016.96	Escherichia coli	Escherichia coli	Escherichia	WFJW09	Chicken dung channel	Shandong, China	36.4	116.57	China	East Asia	NA	Undefined sequences	NA	5793	0.592094
GCA_013038325-2	GCA_013038325	SAMN07682688	PRJNA514245	GenBank	NA	2020-05-11	2016.96	Escherichia coli	Escherichia coli	Escherichia	WFJW12	Chicken dung channel	Shandong, China	36.4	116.57	China	East Asia	NA	Undefined sequences	NA	8861	0.574653
GCA_013038325-1	GCA_013038325	SAMN07682688	PRJNA514245	GenBank	NA	2020-05-11	2016.96	Escherichia coli	Escherichia coli	Escherichia	WFJW12	Chicken dung channel	Shandong, China	36.4	116.57	China	East Asia	NA	Undefined sequences	NA	9093	0.573298
GCA_013038745-2	GCA_013038745	SAMN07682667	PRJNA514245	GenBank	NA	2020-05-11	2016.68	Escherichia coli	Escherichia coli	Escherichia	Broiler	Chicken Feces	Shandong, China	36.4	116.57	China	East Asia	NA	Undefined sequences	NA	4626	0.608733
GCA_013038745-1	GCA_013038745	SAMN07682667	PRJNA514245	GenBank	NA	2020-05-11	2016.68	Escherichia coli	Escherichia coli	Escherichia	Broiler	Chicken Feces	Shandong, China	36.4	116.57	China	East Asia	NA	Undefined sequences	NA	5789	0.592503
GCA_013038805-1	GCA_013038805	SAMN07682664	PRJNA514245	GenBank	NA	2020-05-11	2016.68	Escherichia coli	Escherichia coli	Escherichia	Broiler	Chicken Liver	Shandong, China	36.4	116.57	China	East Asia	NA	Undefined sequences	NA	6902	0.573457
GCA_013038805-2	GCA_013038805	SAMN07682664	PRJNA514245	GenBank	NA	2020-05-11	2016.68	Escherichia coli	Escherichia coli	Escherichia	Broiler	Chicken Liver	Shandong, China	36.4	116.57	China	East Asia	NA	Undefined sequences	NA	6834	0.575359
GCA_013038935-2	GCA_013038935	SAMN07682632	PRJNA514245	GenBank	NA	2020-05-11	2016.59	Escherichia coli	Escherichia coli	Escherichia	Homo sapiens	Patient hydatid fluid	Shan'xi, China	37.5	112.3	China	East Asia	NA	Undefined sequences	NA	3591	0.615706
GCA_013038935-1	GCA_013038935	SAMN07682632	PRJNA514245	GenBank	NA	2020-05-11	2016.59	Escherichia coli	Escherichia coli	Escherichia	Homo sapiens	Patient hydatid fluid	Shan'xi, China	37.5	112.3	China	East Asia	IncX3	Other plasmids	NA	45337	0.46547
GCA_013038945-2	GCA_013038945	SAMN07682631	PRJNA514245	GenBank	NA	2020-05-11	2016.46	Escherichia coli	Escherichia coli	Escherichia	Homo sapiens	Patient Urine	Shandong, China	36.4	116.57	China	East Asia	NA	Undefined sequences	NA	6856	0.574387
GCA_013038945-1	GCA_013038945	SAMN07682631	PRJNA514245	GenBank	NA	2020-05-11	2016.46	Escherichia coli	Escherichia coli	Escherichia	Homo sapiens	Patient Urine	Shandong, China	36.4	116.57	China	East Asia	NA	Undefined sequences	NA	8895	0.561776
GCA_013038985-1	GCA_013038985	SAMN07682663	PRJNA514245	GenBank	NA	2020-05-11	2016.68	Escherichia coli	Escherichia coli	Escherichia	Broiler	Chicken Lung	Shandong, China	36.4	116.57	China	East Asia	NA	Undefined sequences	NA	6924	0.592721
GCA_013038985-2	GCA_013038985	SAMN07682663	PRJNA514245	GenBank	NA	2020-05-11	2016.68	Escherichia coli	Escherichia coli	Escherichia	Broiler	Chicken Lung	Shandong, China	36.4	116.57	China	East Asia	NA	Undefined sequences	NA	5440	0.600184
GCA_013039005-1	GCA_013039005	SAMN07682630	PRJNA514245	GenBank	NA	2020-05-11	2016.6	Escherichia coli	Escherichia coli	Escherichia	Homo sapiens	Patient Sputum	Guangdong, China	23.04	113.15	China	East Asia	IncX3	Other plasmids	NA	45338	0.465481
GCA_013039005-2	GCA_013039005	SAMN07682630	PRJNA514245	GenBank	NA	2020-05-11	2016.6	Escherichia coli	Escherichia coli	Escherichia	Homo sapiens	Patient Sputum	Guangdong, China	23.04	113.15	China	East Asia	NA	Undefined sequences	NA	5468	0.551939
GCA_013039025-1	GCA_013039025	SAMN07682669	PRJNA514245	GenBank	NA	2020-05-11	2016.68	Escherichia coli	Escherichia coli	Escherichia	Broiler	Chicken feces	Shandong, China	36.4	116.57	China	East Asia	NA	Undefined sequences	NA	5845	0.59213
GCA_013039025-2	GCA_013039025	SAMN07682669	PRJNA514245	GenBank	NA	2020-05-11	2016.68	Escherichia coli	Escherichia coli	Escherichia	Broiler	Chicken feces	Shandong, China	36.4	116.57	China	East Asia	NA	Undefined sequences	NA	5444	0.599743
GCA_013039045-2	GCA_013039045	SAMN07682629	PRJNA514245	GenBank	NA	2020-05-11	2016.94	Escherichia coli	Escherichia coli	Escherichia	Homo sapiens	Patient Urine	Hebei, China	38.01	114.3	China	East Asia	NA	Undefined sequences	NA	3591	0.615706
GCA_013039045-1	GCA_013039045	SAMN07682629	PRJNA514245	GenBank	NA	2020-05-11	2016.94	Escherichia coli	Escherichia coli	Escherichia	Homo sapiens	Patient Urine	Hebei, China	38.01	114.3	China	East Asia	NA	Undefined sequences	NA	8702	0.535279
GCA_013039065-1	GCA_013039065	SAMN07682666	PRJNA514245	GenBank	NA	2020-05-11	2016.68	Escherichia coli	Escherichia coli	Escherichia	Broiler	Chicken Liver	Shandong, China	36.4	116.57	China	East Asia	NA	Undefined sequences	NA	10232	0.578479
GCA_013039065-2	GCA_013039065	SAMN07682666	PRJNA514245	GenBank	NA	2020-05-11	2016.68	Escherichia coli	Escherichia coli	Escherichia	Broiler	Chicken Liver	Shandong, China	36.4	116.57	China	East Asia	NA	Undefined sequences	NA	5441	0.600074
GCA_013039085-1	GCA_013039085	SAMN07682628	PRJNA514245	GenBank	NA	2020-05-11	2016.76	Escherichia coli	Escherichia coli	Escherichia	Homo sapiens	Patient Urine	Shandong, China	36.4	116.57	China	East Asia	NA	Undefined sequences	NA	6902	0.573457
GCA_013039085-2	GCA_013039085	SAMN07682628	PRJNA514245	GenBank	NA	2020-05-11	2016.76	Escherichia coli	Escherichia coli	Escherichia	Homo sapiens	Patient Urine	Shandong, China	36.4	116.57	China	East Asia	NA	Undefined sequences	NA	6904	0.573291
GCA_013039155-1	GCA_013039155	SAMN07682670	PRJNA514245	GenBank	NA	2020-05-11	2016.68	Escherichia coli	Escherichia coli	Escherichia	Broiler	Chicken feces	Shandong, China	36.4	116.57	China	East Asia	NA	Undefined sequences	NA	5845	0.59213
GCA_013039155-2	GCA_013039155	SAMN07682670	PRJNA514245	GenBank	NA	2020-05-11	2016.68	Escherichia coli	Escherichia coli	Escherichia	Broiler	Chicken feces	Shandong, China	36.4	116.57	China	East Asia	NA	Undefined sequences	NA	3283	0.623515
GCA_013039405-2	GCA_013039405	SAMN07682668	PRJNA514245	GenBank	NA	2020-05-11	2016.68	Escherichia coli	Escherichia coli	Escherichia	Broiler	Chicken Feces	Shandong, China	36.4	116.57	China	East Asia	NA	Undefined sequences	NA	5791	0.592298
GCA_013039405-1	GCA_013039405	SAMN07682668	PRJNA514245	GenBank	NA	2020-05-11	2016.68	Escherichia coli	Escherichia coli	Escherichia	Broiler	Chicken Feces	Shandong, China	36.4	116.57	China	East Asia	NA	Undefined sequences	NA	5789	0.592503
GCA_013039485-2	GCA_013039485	SAMN07682678	PRJNA514245	GenBank	NA	2020-05-11	2016.68	Escherichia coli	Escherichia coli	Escherichia	Broiler	Chicken feces	Shandong, China	36.4	116.57	China	East Asia	NA	Undefined sequences	NA	3639	0.627645
GCA_013039485-1	GCA_013039485	SAMN07682678	PRJNA514245	GenBank	NA	2020-05-11	2016.68	Escherichia coli	Escherichia coli	Escherichia	Broiler	Chicken feces	Shandong, China	36.4	116.57	China	East Asia	NA	Undefined sequences	NA	3637	0.627715
GCA_013039505-2	GCA_013039505	SAMN07682680	PRJNA514245	GenBank	NA	2020-05-11	2016.68	Escherichia coli	Escherichia coli	Escherichia	swine	Pig Liver	Shandong, China	36.4	116.57	China	East Asia	NA	Undefined sequences	NA	3161	0.627333
GCA_013039505-1	GCA_013039505	SAMN07682680	PRJNA514245	GenBank	NA	2020-05-11	2016.68	Escherichia coli	Escherichia coli	Escherichia	swine	Pig Liver	Shandong, China	36.4	116.57	China	East Asia	NA	Undefined sequences	NA	3160	0.627532
GCA_013039525-1	GCA_013039525	SAMN07682676	PRJNA514245	GenBank	NA	2020-05-11	2016.68	Escherichia coli	Escherichia coli	Escherichia	Broiler	Chicken feces	Shandong, China	36.4	116.57	China	East Asia	NA	Undefined sequences	NA	3637	0.627715
GCA_013039525-2	GCA_013039525	SAMN07682676	PRJNA514245	GenBank	NA	2020-05-11	2016.68	Escherichia coli	Escherichia coli	Escherichia	Broiler	Chicken feces	Shandong, China	36.4	116.57	China	East Asia	NA	Undefined sequences	NA	3639	0.627645
GCA_013039545-2	GCA_013039545	SAMN07682677	PRJNA514245	GenBank	NA	2020-05-11	2016.68	Escherichia coli	Escherichia coli	Escherichia	Broiler	Chicken feces	Shandong, China	36.4	116.57	China	East Asia	NA	Undefined sequences	NA	7034	0.589991
GCA_013039545-1	GCA_013039545	SAMN07682677	PRJNA514245	GenBank	NA	2020-05-11	2016.68	Escherichia coli	Escherichia coli	Escherichia	Broiler	Chicken feces	Shandong, China	36.4	116.57	China	East Asia	NA	Undefined sequences	NA	8912	0.574618
GCA_013039565-2	GCA_013039565	SAMN07682673	PRJNA514245	GenBank	NA	2020-05-11	2016.68	Escherichia coli	Escherichia coli	Escherichia	Broiler	Chicken feces	Shandong, China	36.4	116.57	China	East Asia	NA	Undefined sequences	NA	3162	0.627451
GCA_013039565-1	GCA_013039565	SAMN07682673	PRJNA514245	GenBank	NA	2020-05-11	2016.68	Escherichia coli	Escherichia coli	Escherichia	Broiler	Chicken feces	Shandong, China	36.4	116.57	China	East Asia	NA	Undefined sequences	NA	3218	0.624301
GCA_013039585-1	GCA_013039585	SAMN07682674	PRJNA514245	GenBank	NA	2020-05-11	2016.68	Escherichia coli	Escherichia coli	Escherichia	WFA56	Chicken slaughterhouse	Shandong, China	36.4	116.57	China	East Asia	NA	Undefined sequences	NA	5791	0.592298
GCA_013039585-2	GCA_013039585	SAMN07682674	PRJNA514245	GenBank	NA	2020-05-11	2016.68	Escherichia coli	Escherichia coli	Escherichia	WFA56	Chicken slaughterhouse	Shandong, China	36.4	116.57	China	East Asia	NA	Undefined sequences	NA	5443	0.599853
GCA_013039605-2	GCA_013039605	SAMN07682672	PRJNA514245	GenBank	NA	2020-05-11	2016.68	Escherichia coli	Escherichia coli	Escherichia	Broiler	Chicken feces	Shandong, China	36.4	116.57	China	East Asia	NA	Undefined sequences	NA	3639	0.627645
GCA_013039605-1	GCA_013039605	SAMN07682672	PRJNA514245	GenBank	NA	2020-05-11	2016.68	Escherichia coli	Escherichia coli	Escherichia	Broiler	Chicken feces	Shandong, China	36.4	116.57	China	East Asia	NA	Undefined sequences	NA	3637	0.627715
GCA_013039665-1	GCA_013039665	SAMN07682684	PRJNA514245	GenBank	NA	2020-05-11	2016.68	Escherichia coli	Escherichia coli	Escherichia	Broiler	Chicken feces	Shandong, China	36.4	116.57	China	East Asia	NA	Undefined sequences	NA	8905	0.574396
GCA_013039665-2	GCA_013039665	SAMN07682684	PRJNA514245	GenBank	NA	2020-05-11	2016.68	Escherichia coli	Escherichia coli	Escherichia	Broiler	Chicken feces	Shandong, China	36.4	116.57	China	East Asia	NA	Undefined sequences	NA	5441	0.600074
GCA_013039725-2	GCA_013039725	SAMN07682685	PRJNA514245	GenBank	NA	2020-05-11	2016.68	Escherichia coli	Escherichia coli	Escherichia	Broiler	Chicken feces	Shandong, China	36.4	116.57	China	East Asia	NA	Undefined sequences	NA	5793	0.592094
GCA_013039725-1	GCA_013039725	SAMN07682685	PRJNA514245	GenBank	NA	2020-05-11	2016.68	Escherichia coli	Escherichia coli	Escherichia	Broiler	Chicken feces	Shandong, China	36.4	116.57	China	East Asia	NA	Undefined sequences	NA	8860	0.574605
GCA_013039765-1	GCA_013039765	SAMN07682681	PRJNA514245	GenBank	NA	2020-05-11	2016.68	Escherichia coli	Escherichia coli	Escherichia	Broiler	Chicken feces	Shandong, China	36.4	116.57	China	East Asia	NA	Undefined sequences	NA	8928	0.574037
GCA_013039765-2	GCA_013039765	SAMN07682681	PRJNA514245	GenBank	NA	2020-05-11	2016.68	Escherichia coli	Escherichia coli	Escherichia	Broiler	Chicken feces	Shandong, China	36.4	116.57	China	East Asia	NA	Undefined sequences	NA	8861	0.574766
GCA_013039805-1	GCA_013039805	SAMN07682683	PRJNA514245	GenBank	NA	2020-05-11	2016.68	Escherichia coli	Escherichia coli	Escherichia	Broiler	Chicken feces	Shandong, China	36.4	116.57	China	East Asia	NA	Undefined sequences	NA	9074	0.573617
GCA_013039805-2	GCA_013039805	SAMN07682683	PRJNA514245	GenBank	NA	2020-05-11	2016.68	Escherichia coli	Escherichia coli	Escherichia	Broiler	Chicken feces	Shandong, China	36.4	116.57	China	East Asia	NA	Undefined sequences	NA	5443	0.599853
GCA_013039845-1	GCA_013039845	SAMN07682661	PRJNA514245	GenBank	NA	2020-05-11	2016.68	Escherichia coli	Escherichia coli	Escherichia	Broiler	Chicken Lung	Shandong, China	36.4	116.57	China	East Asia	NA	Undefined sequences	NA	7092	0.587986
GCA_013039845-2	GCA_013039845	SAMN07682661	PRJNA514245	GenBank	NA	2020-05-11	2016.68	Escherichia coli	Escherichia coli	Escherichia	Broiler	Chicken Lung	Shandong, China	36.4	116.57	China	East Asia	NA	Undefined sequences	NA	7020	0.590028
GCA_013039865-2	GCA_013039865	SAMN07682655	PRJNA514245	GenBank	NA	2020-05-11	2016.68	Escherichia coli	Escherichia coli	Escherichia	swine	Pig Lung	Shandong, China	36.4	116.57	China	East Asia	NA	Undefined sequences	NA	5122	0.586685
GCA_013039865-1	GCA_013039865	SAMN07682655	PRJNA514245	GenBank	NA	2020-05-11	2016.68	Escherichia coli	Escherichia coli	Escherichia	swine	Pig Lung	Shandong, China	36.4	116.57	China	East Asia	NA	Undefined sequences	NA	7524	0.569644
GCA_013039875-1	GCA_013039875	SAMN07682682	PRJNA514245	GenBank	NA	2020-05-11	2016.68	Escherichia coli	Escherichia coli	Escherichia	Broiler	Chicken feces	Shandong, China	36.4	116.57	China	East Asia	NA	Undefined sequences	NA	5791	0.592298
GCA_013039875-2	GCA_013039875	SAMN07682682	PRJNA514245	GenBank	NA	2020-05-11	2016.68	Escherichia coli	Escherichia coli	Escherichia	Broiler	Chicken feces	Shandong, China	36.4	116.57	China	East Asia	NA	Undefined sequences	NA	5793	0.592094
GCA_013039905-1	GCA_013039905	SAMN07682657	PRJNA514245	GenBank	NA	2020-05-11	2016.68	Escherichia coli	Escherichia coli	Escherichia	Broiler	Chicken Lung	Shandong, China	36.4	116.57	China	East Asia	NA	Undefined sequences	NA	5790	0.592401
GCA_013039905-2	GCA_013039905	SAMN07682657	PRJNA514245	GenBank	NA	2020-05-11	2016.68	Escherichia coli	Escherichia coli	Escherichia	Broiler	Chicken Lung	Shandong, China	36.4	116.57	China	East Asia	NA	Undefined sequences	NA	5313	0.600791
GCA_013039925-1	GCA_013039925	SAMN07682658	PRJNA514245	GenBank	NA	2020-05-11	2016.68	Escherichia coli	Escherichia coli	Escherichia	Broiler	Chicken Lung	Shandong, China	36.4	116.57	China	East Asia	NA	Undefined sequences	NA	5790	0.592401
GCA_013039925-2	GCA_013039925	SAMN07682658	PRJNA514245	GenBank	NA	2020-05-11	2016.68	Escherichia coli	Escherichia coli	Escherichia	Broiler	Chicken Lung	Shandong, China	36.4	116.57	China	East Asia	NA	Undefined sequences	NA	5421	0.600443
GCA_013039945-2	GCA_013039945	SAMN07682659	PRJNA514245	GenBank	NA	2020-05-11	2016.68	Escherichia coli	Escherichia coli	Escherichia	Broiler	Chicken Liver	Shandong, China	36.4	116.57	China	East Asia	NA	Undefined sequences	NA	7020	0.590028
GCA_013039945-1	GCA_013039945	SAMN07682659	PRJNA514245	GenBank	NA	2020-05-11	2016.68	Escherichia coli	Escherichia coli	Escherichia	Broiler	Chicken Liver	Shandong, China	36.4	116.57	China	East Asia	NA	Undefined sequences	NA	7102	0.587722
GCA_013077085-1	GCA_013077085	SAMEA3531728	PRJNA514245	GenBank	NA	2020-05-13	NA	Escherichia coli	Escherichia coli	Escherichia	NA	NA	NA	NA	NA	NA	Unknown	IncN2	IncN2	NA	36020	0.501638
GCA_013077085-2	GCA_013077085	SAMEA3531728	PRJNA514245	GenBank	NA	2020-05-13	NA	Escherichia coli	Escherichia coli	Escherichia	NA	NA	NA	NA	NA	NA	Unknown	IncN2	IncN2	NA	24218	0.495541
GCA_013078705-2	GCA_013078705	SAMEA3531632	PRJNA514245	GenBank	NA	2020-05-13	2015.5	Escherichia coli	Escherichia coli	Escherichia	Homo sapiens	urine	Thailand	15.87	100.993	Thailand	South East Asia	NA	Undefined sequences	NA	3674	0.527218
GCA_013078705-1	GCA_013078705	SAMEA3531632	PRJNA514245	GenBank	NA	2020-05-13	2015.5	Escherichia coli	Escherichia coli	Escherichia	Homo sapiens	urine	Thailand	15.87	100.993	Thailand	South East Asia	IncN2	IncN2	NA	42683	0.507275
GCA_013078885-2	GCA_013078885	SAMEA3531863	PRJNA514245	GenBank	NA	2020-05-13	NA	Escherichia coli	Escherichia coli	Escherichia	NA	NA	NA	NA	NA	NA	Unknown	IncN2	IncN2	NA	24218	0.495541
GCA_013078885-1	GCA_013078885	SAMEA3531863	PRJNA514245	GenBank	NA	2020-05-13	NA	Escherichia coli	Escherichia coli	Escherichia	NA	NA	NA	NA	NA	NA	Unknown	IncN2	IncN2	NA	36020	0.501638
GCA_013085385-1	GCA_013085385	SAMN04357703	PRJNA514245	GenBank	NA	2020-05-14	NA	Escherichia coli	Escherichia coli	Escherichia	NA	NA	NA	NA	NA	NA	Unknown	IncX3	Other plasmids	NA	42513	0.465034
GCA_013085385-2	GCA_013085385	SAMN04357703	PRJNA514245	GenBank	NA	2020-05-14	NA	Escherichia coli	Escherichia coli	Escherichia	NA	NA	NA	NA	NA	NA	Unknown	NA	Undefined sequences	NA	4575	0.586448
GCA_013128735-1	GCA_013128735	SAMN14792069	PRJNA288601	GenBank	NA	2020-05-20	2020.03	Escherichia coli	Escherichia coli	Escherichia	Homo sapiens	urine	USA	37.0902	-95.7129	USA	North America	NA	Undefined sequences	NA	9669	0.566863
GCA_013128735-2	GCA_013128735	SAMN14792069	PRJNA288601	GenBank	NA	2020-05-20	2020.03	Escherichia coli	Escherichia coli	Escherichia	Homo sapiens	urine	USA	37.0902	-95.7129	USA	North America	NA	Undefined sequences	NA	7767	0.567401
GCA_013128775-2	GCA_013128775	SAMN14792085	PRJNA288601	GenBank	NA	2020-05-20	2019.67	Escherichia coli	Escherichia coli	Escherichia	Homo sapiens	urine	USA	37.0902	-95.7129	USA	North America	NA	Undefined sequences	NA	2220	0.606757
GCA_013128775-1	GCA_013128775	SAMN14792085	PRJNA288601	GenBank	NA	2020-05-20	2019.67	Escherichia coli	Escherichia coli	Escherichia	Homo sapiens	urine	USA	37.0902	-95.7129	USA	North America	NA	Undefined sequences	NA	3158	0.627296
GCA_013132355-1	GCA_013132355	SAMN14792126	PRJNA288601	GenBank	NA	2020-05-20	2020.21	Escherichia coli	Escherichia coli	Escherichia	Homo sapiens	urine	USA	37.0902	-95.7129	USA	North America	NA	Undefined sequences	NA	9737	0.562699
GCA_013132355-2	GCA_013132355	SAMN14792126	PRJNA288601	GenBank	NA	2020-05-20	2020.21	Escherichia coli	Escherichia coli	Escherichia	Homo sapiens	urine	USA	37.0902	-95.7129	USA	North America	NA	Undefined sequences	NA	1882	0.630181
GCA_013162105-1	GCA_013162105	SAMD00217190	PRJNA514245	GenBank	NA	2020-05-25	2017.5	Escherichia coli	Escherichia coli	Escherichia	Homo sapiens	human urine	Lilongwe, Malawi	-13.9626	33.7741	Malawi	Africa	NA	Undefined sequences	NA	3160	0.627532
GCA_013162105-2	GCA_013162105	SAMD00217190	PRJNA514245	GenBank	NA	2020-05-25	2017.5	Escherichia coli	Escherichia coli	Escherichia	Homo sapiens	human urine	Lilongwe, Malawi	-13.9626	33.7741	Malawi	Africa	NA	Undefined sequences	NA	3242	0.622764
GCA_013363395-3	GCA_013363395	SAMN13155544	PRJNA580341	GenBank	NA	2020-06-19	NA	Escherichia coli	Escherichia coli	Escherichia	Homo sapiens	Clinical sample: urine	North, India	78.9629	27.5488	India	South Asia	NA	Undefined sequences	NA	9296	0.521515
GCA_013363395-1	GCA_013363395	SAMN13155544	PRJNA580341	GenBank	NA	2020-06-19	NA	Escherichia coli	Escherichia coli	Escherichia	Homo sapiens	Clinical sample: urine	North, India	78.9629	27.5488	India	South Asia	IncFII	Other plasmids	NA	89347	0.529509
GCA_013363395-2	GCA_013363395	SAMN13155544	PRJNA580341	GenBank	NA	2020-06-19	NA	Escherichia coli	Escherichia coli	Escherichia	Homo sapiens	Clinical sample: urine	North, India	78.9629	27.5488	India	South Asia	NA	Undefined sequences	NA	16820	0.556599
GCA_013367605	GCA_013367605	SAMN15293207	PRJNA639894	GenBank	NA	2020-06-22	2018.37	Escherichia coli	Escherichia coli	Escherichia	NA	wastewater treatment plant	Seoul, South Korea	37.55	127.06	South Korea	East Asia	IncX3	IncX3	2	46333	0.466795
GCA_013377395	GCA_013377395	SAMN09842420	PRJNA353728	GenBank	NA	2020-06-30	2018.5	Klebsiella pneumoniae	Klebsiella pneumoniae	Klebsiella	Homo sapiens	NA	Chengdu, Sichuan, China	30.5728	104.067	China	East Asia	IncX3	IncX3	2	46161	0.466541
GCA_013443175-1	GCA_013443175	SAMN15587352	PRJNA288601	GenBank	NA	2020-07-21	2020.5	Escherichia coli	Escherichia coli	Escherichia	Homo sapiens	blood	USA	37.0902	-95.7129	USA	North America	NA	Undefined sequences	NA	8750	0.535314
GCA_013443175-2	GCA_013443175	SAMN15587352	PRJNA288601	GenBank	NA	2020-07-21	2020.5	Escherichia coli	Escherichia coli	Escherichia	Homo sapiens	blood	USA	37.0902	-95.7129	USA	North America	NA	Undefined sequences	NA	1848	0.628788
GCA_013447795-1	GCA_013447795	SAMN15583078	PRJNA288601	GenBank	NA	2020-07-21	2020.5	Escherichia coli	Escherichia coli	Escherichia	Homo sapiens	sputum	USA	37.0902	-95.7129	USA	North America	NA	Undefined sequences	NA	4213	0.605981
GCA_013447795-2	GCA_013447795	SAMN15583078	PRJNA288601	GenBank	NA	2020-07-21	2020.5	Escherichia coli	Escherichia coli	Escherichia	Homo sapiens	sputum	USA	37.0902	-95.7129	USA	North America	NA	Undefined sequences	NA	3246	0.622304
GCA_013513375-2	GCA_013513375	SAMN15315376	PRJNA514245	GenBank	NA	2020-07-23	2017.35	Escherichia coli	Escherichia coli	Escherichia	Homo sapiens	rectal swab	Toronto, Canada	43.65	-79.38	Canada	North America	NA	Undefined sequences	NA	9565	0.564454
GCA_013513375-1	GCA_013513375	SAMN15315376	PRJNA514245	GenBank	NA	2020-07-23	2017.35	Escherichia coli	Escherichia coli	Escherichia	Homo sapiens	rectal swab	Toronto, Canada	43.65	-79.38	Canada	North America	NA	Undefined sequences	NA	9483	0.565644
GCA_013513435-3	GCA_013513435	SAMN15315378	PRJNA514245	GenBank	NA	2020-07-23	2015.54	Escherichia coli	Escherichia coli	Escherichia	Homo sapiens	rectal swab	Toronto, Canada	43.65	-79.38	Canada	North America	NA	Undefined sequences	NA	5136	0.583917
GCA_013513435-1	GCA_013513435	SAMN15315378	PRJNA514245	GenBank	NA	2020-07-23	2015.54	Escherichia coli	Escherichia coli	Escherichia	Homo sapiens	rectal swab	Toronto, Canada	43.65	-79.38	Canada	North America	NA	Undefined sequences	NA	5170	0.581625
GCA_013513435-2	GCA_013513435	SAMN15315378	PRJNA514245	GenBank	NA	2020-07-23	2015.54	Escherichia coli	Escherichia coli	Escherichia	Homo sapiens	rectal swab	Toronto, Canada	43.65	-79.38	Canada	North America	NA	Undefined sequences	NA	5136	0.583917
GCA_013513495-2	GCA_013513495	SAMN15315377	PRJNA514245	GenBank	NA	2020-07-23	2013.21	Escherichia coli	Escherichia coli	Escherichia	Homo sapiens	rectal swab	Toronto, Canada	43.65	-79.38	Canada	North America	NA	Undefined sequences	NA	1756	0.592825
GCA_013513495-1	GCA_013513495	SAMN15315377	PRJNA514245	GenBank	NA	2020-07-23	2013.21	Escherichia coli	Escherichia coli	Escherichia	Homo sapiens	rectal swab	Toronto, Canada	43.65	-79.38	Canada	North America	NA	Undefined sequences	NA	14574	0.618636
GCA_013513575-1	GCA_013513575	SAMN15315386	PRJNA514245	GenBank	NA	2020-07-23	2015.31	Escherichia coli	Escherichia coli	Escherichia	Homo sapiens	rectal swab	Toronto, Canada	43.65	-79.38	Canada	North America	NA	Undefined sequences	NA	3162	0.627451
GCA_013513575-2	GCA_013513575	SAMN15315386	PRJNA514245	GenBank	NA	2020-07-23	2015.31	Escherichia coli	Escherichia coli	Escherichia	Homo sapiens	rectal swab	Toronto, Canada	43.65	-79.38	Canada	North America	NA	Undefined sequences	NA	3242	0.622764
GCA_013513595-1	GCA_013513595	SAMN15315394	PRJNA514245	GenBank	NA	2020-07-23	2014.53	Escherichia coli	Escherichia coli	Escherichia	Homo sapiens	rectal swab	Toronto, Canada	43.65	-79.38	Canada	North America	NA	Undefined sequences	NA	9669	0.566656
GCA_013513595-2	GCA_013513595	SAMN15315394	PRJNA514245	GenBank	NA	2020-07-23	2014.53	Escherichia coli	Escherichia coli	Escherichia	Homo sapiens	rectal swab	Toronto, Canada	43.65	-79.38	Canada	North America	NA	Undefined sequences	NA	9751	0.565788
GCA_013514935-2	GCA_013514935	SAMN15315389	PRJNA514245	GenBank	NA	2020-07-23	2017.09	Escherichia coli	Escherichia coli	Escherichia	Homo sapiens	rectal swab	Toronto, Canada	43.65	-79.38	Canada	North America	NA	Undefined sequences	NA	9751	0.565891
GCA_013514935-1	GCA_013514935	SAMN15315389	PRJNA514245	GenBank	NA	2020-07-23	2017.09	Escherichia coli	Escherichia coli	Escherichia	Homo sapiens	rectal swab	Toronto, Canada	43.65	-79.38	Canada	North America	NA	Undefined sequences	NA	9669	0.56676
GCA_013515115-2	GCA_013515115	SAMN15315382	PRJNA514245	GenBank	NA	2020-07-23	2013.08	Escherichia coli	Escherichia coli	Escherichia	Homo sapiens	rectal swab	Toronto, Canada	43.65	-79.38	Canada	North America	NA	Undefined sequences	NA	4585	0.588222
GCA_013515115-1	GCA_013515115	SAMN15315382	PRJNA514245	GenBank	NA	2020-07-23	2013.08	Escherichia coli	Escherichia coli	Escherichia	Homo sapiens	rectal swab	Toronto, Canada	43.65	-79.38	Canada	North America	NA	Undefined sequences	NA	11189	0.574403
GCA_013519895-2	GCA_013519895	SAMN15315381	PRJNA514245	GenBank	NA	2020-07-23	2016.39	Escherichia coli	Escherichia coli	Escherichia	Homo sapiens	urine	Toronto, Canada	43.65	-79.38	Canada	North America	NA	Undefined sequences	NA	9752	0.565833
GCA_013519895-1	GCA_013519895	SAMN15315381	PRJNA514245	GenBank	NA	2020-07-23	2016.39	Escherichia coli	Escherichia coli	Escherichia	Homo sapiens	urine	Toronto, Canada	43.65	-79.38	Canada	North America	NA	Undefined sequences	NA	9671	0.566643
GCA_013716305-1	GCA_013716305	SAMN15226393	PRJNA288601	GenBank	NA	2020-07-27	2019.5	Escherichia coli	Escherichia coli	Escherichia	Homo sapiens	urine	USA	37.0902	-95.7129	USA	North America	IncC	IncC	NA	49996	0.525222
GCA_013716305-2	GCA_013716305	SAMN15226393	PRJNA288601	GenBank	NA	2020-07-27	2019.5	Escherichia coli	Escherichia coli	Escherichia	Homo sapiens	urine	USA	37.0902	-95.7129	USA	North America	NA	Undefined sequences	NA	4092	0.6261
GCA_013716345-2	GCA_013716345	SAMN15226391	PRJNA288601	GenBank	NA	2020-07-27	2019.5	Escherichia coli	Escherichia coli	Escherichia	Homo sapiens	urine	USA	37.0902	-95.7129	USA	North America	NA	Undefined sequences	NA	1758	0.559158
GCA_013716345-1	GCA_013716345	SAMN15226391	PRJNA288601	GenBank	NA	2020-07-27	2019.5	Escherichia coli	Escherichia coli	Escherichia	Homo sapiens	urine	USA	37.0902	-95.7129	USA	North America	NA	Undefined sequences	NA	10485	0.568431
GCA_013716365-2	GCA_013716365	SAMN15226407	PRJNA288601	GenBank	NA	2020-07-27	2018.5	Escherichia coli	Escherichia coli	Escherichia	Homo sapiens	rectal swab	USA	37.0902	-95.7129	USA	North America	NA	Undefined sequences	NA	8746	0.561857
GCA_013716365-1	GCA_013716365	SAMN15226407	PRJNA288601	GenBank	NA	2020-07-27	2018.5	Escherichia coli	Escherichia coli	Escherichia	Homo sapiens	rectal swab	USA	37.0902	-95.7129	USA	North America	NA	Undefined sequences	NA	8664	0.562904
GCA_013716405-1	GCA_013716405	SAMN15226395	PRJNA288601	GenBank	NA	2020-07-27	2019.5	Escherichia coli	Escherichia coli	Escherichia	Homo sapiens	urine	USA	37.0902	-95.7129	USA	North America	IncX3	Other plasmids	NA	44629	0.468305
GCA_013716405-2	GCA_013716405	SAMN15226395	PRJNA288601	GenBank	NA	2020-07-27	2019.5	Escherichia coli	Escherichia coli	Escherichia	Homo sapiens	urine	USA	37.0902	-95.7129	USA	North America	NA	Undefined sequences	NA	3671	0.61264
GCA_013716465-1	GCA_013716465	SAMN15226392	PRJNA288601	GenBank	NA	2020-07-27	2019.5	Escherichia coli	Escherichia coli	Escherichia	Homo sapiens	wound	USA	37.0902	-95.7129	USA	North America	NA	Undefined sequences	NA	5593	0.574647
GCA_013716465-2	GCA_013716465	SAMN15226392	PRJNA288601	GenBank	NA	2020-07-27	2019.5	Escherichia coli	Escherichia coli	Escherichia	Homo sapiens	wound	USA	37.0902	-95.7129	USA	North America	NA	Undefined sequences	NA	1808	0.544248
GCA_013716645-1	GCA_013716645	SAMN15226405	PRJNA288601	GenBank	NA	2020-07-27	2018.5	Escherichia coli	Escherichia coli	Escherichia	Homo sapiens	buttock aspirate	USA	37.0902	-95.7129	USA	North America	NA	Undefined sequences	NA	9532	0.562002
GCA_013716645-2	GCA_013716645	SAMN15226405	PRJNA288601	GenBank	NA	2020-07-27	2018.5	Escherichia coli	Escherichia coli	Escherichia	Homo sapiens	buttock aspirate	USA	37.0902	-95.7129	USA	North America	NA	Undefined sequences	NA	2002	0.572927
GCA_013716845-1	GCA_013716845	SAMN15226406	PRJNA288601	GenBank	NA	2020-07-27	2018.5	Escherichia coli	Escherichia coli	Escherichia	Homo sapiens	blood	USA	37.0902	-95.7129	USA	North America	NA	Undefined sequences	NA	7191	0.551523
GCA_013716845-3	GCA_013716845	SAMN15226406	PRJNA288601	GenBank	NA	2020-07-27	2018.5	Escherichia coli	Escherichia coli	Escherichia	Homo sapiens	blood	USA	37.0902	-95.7129	USA	North America	NA	Undefined sequences	NA	1612	0.620347
GCA_013716845-2	GCA_013716845	SAMN15226406	PRJNA288601	GenBank	NA	2020-07-27	2018.5	Escherichia coli	Escherichia coli	Escherichia	Homo sapiens	blood	USA	37.0902	-95.7129	USA	North America	NA	Undefined sequences	NA	1612	0.620968
GCA_013717025-1	GCA_013717025	SAMN15226390	PRJNA288601	GenBank	NA	2020-07-27	2019.5	Escherichia coli	Escherichia coli	Escherichia	Homo sapiens	urine	USA	37.0902	-95.7129	USA	North America	NA	Undefined sequences	NA	9655	0.567167
GCA_013717025-2	GCA_013717025	SAMN15226390	PRJNA288601	GenBank	NA	2020-07-27	2019.5	Escherichia coli	Escherichia coli	Escherichia	Homo sapiens	urine	USA	37.0902	-95.7129	USA	North America	NA	Undefined sequences	NA	9737	0.566294
GCA_013717045-2	GCA_013717045	SAMN15226408	PRJNA288601	GenBank	NA	2020-07-27	2019.5	Escherichia coli	Escherichia coli	Escherichia	Homo sapiens	urine	USA	37.0902	-95.7129	USA	North America	NA	Undefined sequences	NA	1928	0.567946
GCA_013717045-1	GCA_013717045	SAMN15226408	PRJNA288601	GenBank	NA	2020-07-27	2019.5	Escherichia coli	Escherichia coli	Escherichia	Homo sapiens	urine	USA	37.0902	-95.7129	USA	North America	NA	Undefined sequences	NA	9099	0.5616
GCA_013717085-1	GCA_013717085	SAMN15226410	PRJNA288601	GenBank	NA	2020-07-27	2019.5	Escherichia coli	Escherichia coli	Escherichia	Homo sapiens	rectum	USA	37.0902	-95.7129	USA	North America	NA	Undefined sequences	NA	9668	0.566715
GCA_013717085-2	GCA_013717085	SAMN15226410	PRJNA288601	GenBank	NA	2020-07-27	2019.5	Escherichia coli	Escherichia coli	Escherichia	Homo sapiens	rectum	USA	37.0902	-95.7129	USA	North America	NA	Undefined sequences	NA	8845	0.560995
GCA_013717165-2	GCA_013717165	SAMN15226444	PRJNA288601	GenBank	NA	2020-07-27	2020.5	Escherichia coli	Escherichia coli	Escherichia	Homo sapiens	endotrach	USA	37.0902	-95.7129	USA	North America	NA	Undefined sequences	NA	4509	0.591927
GCA_013717165-1	GCA_013717165	SAMN15226444	PRJNA288601	GenBank	NA	2020-07-27	2020.5	Escherichia coli	Escherichia coli	Escherichia	Homo sapiens	endotrach	USA	37.0902	-95.7129	USA	North America	IncX3	Other plasmids	NA	44299	0.467686
GCA_013717185-2	GCA_013717185	SAMN15226389	PRJNA288601	GenBank	NA	2020-07-27	2019.5	Escherichia coli	Escherichia coli	Escherichia	Homo sapiens	urine	USA	37.0902	-95.7129	USA	North America	NA	Undefined sequences	NA	9737	0.566294
GCA_013717185-1	GCA_013717185	SAMN15226389	PRJNA288601	GenBank	NA	2020-07-27	2019.5	Escherichia coli	Escherichia coli	Escherichia	Homo sapiens	urine	USA	37.0902	-95.7129	USA	North America	NA	Undefined sequences	NA	9655	0.567167
GCA_013739915-2	GCA_013739915	SAMD00231967	PRJNA514245	GenBank	NA	2020-07-27	2017.1	Escherichia coli	Escherichia coli	Escherichia	Homo sapiens	NA	Yangon, Myanmar	16.7788	96.149	Myanmar	South East Asia	NA	Undefined sequences	NA	6787	0.576691
GCA_013739915-1	GCA_013739915	SAMD00231967	PRJNA514245	GenBank	NA	2020-07-27	2017.1	Escherichia coli	Escherichia coli	Escherichia	Homo sapiens	NA	Yangon, Myanmar	16.7788	96.149	Myanmar	South East Asia	NA	Undefined sequences	NA	8896	0.561713
GCA_013765345-1	GCA_013765345	SAMD00157546	PRJNA514245	GenBank	NA	2020-07-27	2018.16	Escherichia coli	Escherichia coli	Escherichia	Homo sapiens	human stool	Yangon, Myanmar	16.8661	96.1951	Myanmar	South East Asia	NA	Undefined sequences	NA	10273	0.570233
GCA_013765345-2	GCA_013765345	SAMD00157546	PRJNA514245	GenBank	NA	2020-07-27	2018.16	Escherichia coli	Escherichia coli	Escherichia	Homo sapiens	human stool	Yangon, Myanmar	16.8661	96.1951	Myanmar	South East Asia	NA	Undefined sequences	NA	10248	0.571038
GCA_013765385-2	GCA_013765385	SAMD00157543	PRJNA514245	GenBank	NA	2020-07-27	2018.16	Escherichia coli	Escherichia coli	Escherichia	Homo sapiens	human stool	Yangon, Myanmar	16.8661	96.1951	Myanmar	South East Asia	NA	Undefined sequences	NA	7690	0.569831
GCA_013765385-1	GCA_013765385	SAMD00157543	PRJNA514245	GenBank	NA	2020-07-27	2018.16	Escherichia coli	Escherichia coli	Escherichia	Homo sapiens	human stool	Yangon, Myanmar	16.8661	96.1951	Myanmar	South East Asia	NA	Undefined sequences	NA	10273	0.570233
GCA_013781685-2	GCA_013781685	SAMN11840190	PRJNA514245	GenBank	NA	2020-07-28	2015.5	Escherichia coli	Escherichia coli	Escherichia	Homo sapiens	NA	Oman	21.4735	55.9754	Oman	Middle East & North Africa	NA	Undefined sequences	NA	3260	0.640491
GCA_013781685-1	GCA_013781685	SAMN11840190	PRJNA514245	GenBank	NA	2020-07-28	2015.5	Escherichia coli	Escherichia coli	Escherichia	Homo sapiens	NA	Oman	21.4735	55.9754	Oman	Middle East & North Africa	NA	Undefined sequences	NA	4472	0.599955
GCA_014047945-2	GCA_014047945	SAMN15688129	PRJNA288601	GenBank	NA	2020-08-03	2019.5	Escherichia coli	Escherichia coli	Escherichia	Homo sapiens	urine	USA	37.0902	-95.7129	USA	North America	NA	Undefined sequences	NA	7444	0.580736
GCA_014047945-1	GCA_014047945	SAMN15688129	PRJNA288601	GenBank	NA	2020-08-03	2019.5	Escherichia coli	Escherichia coli	Escherichia	Homo sapiens	urine	USA	37.0902	-95.7129	USA	North America	NA	Undefined sequences	NA	9670	0.566598
GCA_014047995-2	GCA_014047995	SAMN15688128	PRJNA288601	GenBank	NA	2020-08-03	2020.5	Escherichia coli	Escherichia coli	Escherichia	Homo sapiens	urine	USA	37.0902	-95.7129	USA	North America	NA	Undefined sequences	NA	3851	0.589977
GCA_014047995-1	GCA_014047995	SAMN15688128	PRJNA288601	GenBank	NA	2020-08-03	2020.5	Escherichia coli	Escherichia coli	Escherichia	Homo sapiens	urine	USA	37.0902	-95.7129	USA	North America	NA	Undefined sequences	NA	9671	0.566643
GCA_014048065	GCA_014048065	SAMN15688133	PRJNA288601	GenBank	NA	2020-08-03	2020.5	Escherichia coli	Escherichia coli	Escherichia	Homo sapiens	urine	USA	37.0902	-95.7129	USA	North America	NA	Thai pKP-M11	3	3465	0.598268
GCA_014048105-1	GCA_014048105	SAMN15688132	PRJNA288601	GenBank	NA	2020-08-03	2020.5	Escherichia coli	Escherichia coli	Escherichia	Homo sapiens	urine	USA	37.0902	-95.7129	USA	North America	NA	Undefined sequences	NA	5583	0.575139
GCA_014048105-2	GCA_014048105	SAMN15688132	PRJNA288601	GenBank	NA	2020-08-03	2020.5	Escherichia coli	Escherichia coli	Escherichia	Homo sapiens	urine	USA	37.0902	-95.7129	USA	North America	NA	Undefined sequences	NA	5665	0.574051
GCA_014234145-1	GCA_014234145	SAMN15832300	PRJNA288601	GenBank	NA	2020-08-18	2019.5	Escherichia coli	Escherichia coli	Escherichia	Homo sapiens	blood	USA	37.0902	-95.7129	USA	North America	NA	Undefined sequences	NA	9671	0.566643
GCA_014234145-2	GCA_014234145	SAMN15832300	PRJNA288601	GenBank	NA	2020-08-18	2019.5	Escherichia coli	Escherichia coli	Escherichia	Homo sapiens	blood	USA	37.0902	-95.7129	USA	North America	NA	Undefined sequences	NA	9753	0.565877
GCA_014234885-1	GCA_014234885	SAMN15832296	PRJNA288601	GenBank	NA	2020-08-18	2019.5	Escherichia coli	Escherichia coli	Escherichia	Homo sapiens	urine	USA	37.0902	-95.7129	USA	North America	NA	Undefined sequences	NA	9668	0.566715
GCA_014234885-2	GCA_014234885	SAMN15832296	PRJNA288601	GenBank	NA	2020-08-18	2019.5	Escherichia coli	Escherichia coli	Escherichia	Homo sapiens	urine	USA	37.0902	-95.7129	USA	North America	NA	Undefined sequences	NA	9636	0.568182
GCA_014234965-2	GCA_014234965	SAMN15832302	PRJNA288601	GenBank	NA	2020-08-18	2020.5	Escherichia coli	Escherichia coli	Escherichia	Homo sapiens	urine	USA	37.0902	-95.7129	USA	North America	NA	Undefined sequences	NA	9753	0.565877
[truncated: 5,364 more rows]
