# Supplementary material for: Role of mobile genetic elements in the global dissemination of the carbapenem resistance gene blaNDM
Source: Nat Commun. 2022 Mar 3;13:1131. doi: 10.1038/s41467-022-28819-2 (PMC8894482; doi:10.1038/s41467-022-28819-2)
Supplement: Supplementary file 6 — Supplementary Data 2 [file 41467_2022_28819_MOESM6_ESM.xlsx]

## Sheet: Supplementary_data2
name	id	plasmid_cluster	BioSample	Description	Plasmid	Length	Organism	Collection_date	Isolation_source	Type	Geo_location	lon	lat
China pKP-YQ12450	NZ_KR059864	1	SAMN14226646	Klebsiella pneumoniae strain KP-YQ13450 plasmid pYQ12450, complete sequence	pYQ12450	7865	Klebsiella pneumoniae	NA	blood	NA	China	104.195	35.8617
French pESBL137	NZ_MT230117	16	SAMN14212732	Escherichia coli strain E. coli UB-ESBL137 plasmid pESBL137, complete sequence	pESBL137	14037	Escherichia coli	2014	river	NA	France	2.21375	46.2276
French pESBL137	NZ_MT230132	16	SAMN14212733	Escherichia coli strain E. coli UB-ESBL162 plasmid pESBL162, complete sequence	pESBL162	13947	Escherichia coli	2014	river	NA	France	2.21375	46.2276
Indian pKP-MGR-K8	NZ_KF220658	10	SAMN14225988	Klebsiella pneumoniae strain MGR-K8 plasmid pNDM_MGRK8, complete sequence	pNDM_MGRK8	1634	Klebsiella pneumoniae	NA	bile fluid	NA	India	78.9629	20.5937
Indian pSE-GMI17-002_2	NZ_CP028171	4	SAMN08663433	Salmonella enterica strain CFSAN064034 plasmid pGMI17-002_2, complete sequence	pGMI17-002_2	4277	Salmonella enterica	NA	biological fluid-human	NA	India	78.9629	20.5937
Peruvian pKP-NDM-1_isoform1-4	NZ_MN816229	6		Klebsiella pneumoniae isolate B02 plasmid pNDM1_Isoform1, complete sequence	pNDM1_Isoform1	7009	Klebsiella pneumoniae	NA	specimen UWMC:Stephen Salipante:B02 from Hospital Nacional Dos de Mayo	NA	Peru	-75.0152	-9.18997
Peruvian pKP-NDM-1_isoform1-4	NZ_MN816230	6		Klebsiella pneumoniae isolate D04 plasmid pNDM1_Isoform2, complete sequence	pNDM1_Isoform2	7015	Klebsiella pneumoniae	NA	specimen UWMC:Stephen Salipante:D04 from Hospital Nacional Dos de Mayo	NA	Peru	-75.0152	-9.18997
Peruvian pKP-NDM-1_isoform1-4	NZ_MN816231	6		Klebsiella pneumoniae isolate C06 plasmid pNDM1_Isoform3, complete sequence	pNDM1_Isoform3	7079	Klebsiella pneumoniae	NA	specimen UWMC:Stephen Salipante:C06 from Hospital Nacional Dos de Mayo	NA	Peru	-75.0152	-9.18997
Peruvian pKP-NDM-1_isoform1-4	NZ_MN816232	6		Klebsiella pneumoniae isolate E02 plasmid pNDM1_Isoform4, complete sequence	pNDM1_Isoform4	7105	Klebsiella pneumoniae	NA	specimen UWMC:Stephen Salipante:E02 from Hospital Nacional Dos de Mayo	NA	Peru	-75.0152	-9.18997
Peruvian pKP-NDM-1_isoform5	NZ_MN816233	7		Klebsiella pneumoniae isolate A09 plasmid pNDM1_Isoform5, complete sequence	pNDM1_Isoform5	8209	Klebsiella pneumoniae	NA	specimen UWMC:Stephen Salipante:A09 from Hospital Nacional Dos de Mayo	NA	Peru	-75.0152	-9.18997
Swiss pEC-C-F-163_C	NZ_CP048374	5	SAMN13951917	Escherichia coli strain 164 plasmid pC-F-163_C, complete sequence	pC-F-163_C	10494	Escherichia coli	2019	environment	NA	Switzerland	8.22751	46.8182
Thai pKP-M11	NZ_MN370927	3		Klebsiella pneumoniae strain M11 plasmid pNDM1-M11, complete sequence	pNDM1-M11	2897	Klebsiella pneumoniae	NA	human intestinal flora	NA	Thailand	100.993	15.87
Thai pKP-M33	NZ_MN370928	9		Klebsiella pneumoniae strain M33 plasmid pNDM1-M33, complete sequence	pNDM1-M33	4686	Klebsiella pneumoniae	NA	human intestinal flora	NA	Thailand	100.993	15.87
NA	NC_004951	127		Pseudomonas fulva plasmid pNI10, complete sequence	pNI10	5128	Pseudomonas fulva	NA	soil	NA	Japan:Aichi	137.292	35.0183
NA	NC_016974	25	SAMN14226119	Providencia stuartii plasmid pMR0211, complete sequence	pMR0211	178277	Providencia stuartii	NA	blood	IncC	Afghanistan	67.71	33.9391
NA	NC_017645	25	SAMN02604221	Escherichia coli UMNK88 plasmid pUMNK88, complete sequence	pUMNK88	160573	Escherichia coli UMNK88	NA	porcine neonatal diarrhea	IncC	USA	-95.7129	37.0902
NA	NC_019065	22	SAMN14225613	Escherichia coli plasmid pPG010208, complete sequence	pPG010208	135803	Escherichia coli	NA	NA	IncC	Chile	-71.543	-35.6751
NA	NC_019095	20	SAMN14226105	Escherichia coli plasmid pXZ, complete sequence	pXZ	76635	Escherichia coli	2008-05-01	NA	IncFII	China	104.195	35.8617
NA	NC_019110	76	SAMN14229364	Salmonella enterica subsp. enterica serovar Typhimurium plasmid pHLR25, complete sequence	pHLR25	10047	Salmonella enterica subsp. enterica serovar Typhimurium	NA	human clinical isolate	NA	Spain:Extremadura, Llerena	-6.01631	38.2377
NA	NC_019113	76		Salmonella enterica subsp. enterica serovar Typhimurium plasmid pQnrS1-cp17s, complete sequence	pQnrS1-cp17s	10047	Salmonella enterica subsp. enterica serovar Typhimurium	NA	Frozen yellow eel chunk	NA	Viet Nam	108.277	14.0583
NA	NC_019153	17	SAMN14226090	Klebsiella pneumoniae plasmid pNDM-KN, complete sequence	pNDM-KN	162746	Klebsiella pneumoniae	NA	NA	IncC	Kenya	37.9062	-0.023559
NA	NC_019889	23	SAMN14225899	Klebsiella pneumoniae plasmid pNDM-OM, complete sequence	pNDM-OM	87185	Klebsiella pneumoniae	NA	urinary catheter	IncM2	Oman	55.9754	21.4735
NA	NC_019991	29		Citrobacter freundii plasmid pCFI-2, complete sequence	pCFI-2	24555	Citrobacter freundii	NA	NA	NA	Canada	-106.347	56.1304
NA	NC_020552	8		Citrobacter freundii plasmid pYE315203, complete sequence	pYE315203	54038	Citrobacter freundii	NA	urine	IncX3	China	104.195	35.8617
NA	NC_020811	8	SAMN14225880	Klebsiella pneumoniae plasmid pKPN5047, complete sequence	pKPN5047	54035	Klebsiella pneumoniae	2012-08-01	blood	IncX3	China: Beijing	116.407	39.9042
NA	NC_021501	15	SAMN02603642	Klebsiella michiganensis E718 plasmid pKOX_NDM1, complete sequence	pKOX_NDM1	110781	Klebsiella michiganensis E718	2010	NA	IncFII(Yp)	Taiwan	120.961	23.6978
NA	NC_022377	22	SAMN14225991	Escherichia coli plasmid pSCEC2, complete sequence	pSCEC2	135615	Escherichia coli	NA	maxillary lymph node of an ill pig	IncC	China	104.195	35.8617
NA	NC_022740	2	SAMN14225989	Klebsiella pneumoniae plasmid pNDM_MGR194, complete sequence	pNDM_MGR194	46253	Klebsiella pneumoniae	NA	urine	IncX3	India	78.9629	20.5937
NA	NC_023910	52	SAMN14225870	Escherichia coli plasmid pEcNDM0, complete sequence	pEcNDM0	53416	Escherichia coli	NA	feces	IncN	China: Gansu Province	104.286	35.7518
NA	NC_025000	96	SAMN14226826	Acinetobacter lwoffii plasmid pNDM-Iz4b, complete sequence	pNDM-Iz4b	46570	Acinetobacter lwoffii	NA	NA	NA	China	104.195	35.8617
NA	NC_025106	21		Escherichia coli strain NMI5428/11 plasmid pMC-NDM clone ST410, complete sequence	pMC-NDM	87619	Escherichia coli	2011-08-02	NA	IncFII	Poland:Warsaw	21.0122	52.2297
NA	NC_025147	41	SAMN14229222	Escherichia coli plasmid pV404, complete sequence	pV404	101631	Escherichia coli	NA	fecal swab	IncI1-I(Alpha)	Bolivia	-63.5887	-16.2902
NA	NC_032103	46	SAMN14226591	Klebsiella pneumoniae plasmid p628-KPC, complete sequence	p628-KPC	105008	Klebsiella pneumoniae	NA	NA	NA	China	104.195	35.8617
NA	NZ_AP014876	20	SAMN14228789	Escherichia coli strain V021 plasmid pV021-b, complete sequence	pV021-b	71214	Escherichia coli	NA	NA	IncFII	India	78.9629	20.5937
NA	NZ_AP018458	55	SAMN14229611	Escherichia coli O25b:H4-ST131 strain MRY09-597 plasmid pMRY09-597ECO_1, complete sequence	pMRY09-597ECO_1	115704	Escherichia coli O25b:H4-ST131	2008-11-25	diarrheal feces	IncFIA|IncFII(pRSB107)	Japan	138.253	36.2048
NA	NZ_AP018571	8	SAMD00112928	Citrobacter freundii strain MH16-522D plasmid pMH16-522D_1, complete sequence	pMH16-522D_1	52715	Citrobacter freundii	2016	pus	IncX3	21.0277 N 105.8341 E	105.834	21.0277
NA	NZ_AP018577	17	SAMD00112932	Klebsiella pneumoniae strain MH15-289M plasmid pMH15-289M_1, complete sequence	pMH15-289M_1	147799	Klebsiella pneumoniae	2015	blood	IncC|IncFIA(HI1)	21.0277 N 105.8341 E	105.834	21.0277
NA	NZ_AP018578	17	SAMD00112933	Klebsiella pneumoniae strain MH16-398D plasmid pMH16-398D_1, complete sequence	pMH16-398D_1	147729	Klebsiella pneumoniae	2016	pus	IncC|IncFIA(HI1)	21.0277 N 105.8341 E	105.834	21.0277
NA	NZ_AP018579	17	SAMD00112934	Klebsiella pneumoniae strain MH15-258M plasmid pMH15-258M_1, complete sequence	pMH15-258M_1	148825	Klebsiella pneumoniae	2015	blood	IncC|IncFIA(HI1)	21.0277 N 105.8341 E	105.834	21.0277
NA	NZ_AP018583	175	SAMD00112940	Klebsiella pneumoniae strain MH16-390M plasmid pMH16-390M_1, complete sequence	pMH16-390M_1	345739	Klebsiella pneumoniae	2016	blood	IncFIA(HI1)|IncR	21.0277 N 105.8341 E	105.834	21.0277
NA	NZ_AP018584	46	SAMD00112942	Klebsiella pneumoniae strain MH16-335M plasmid pMH16-335M_1, complete sequence	pMH16-335M_1	105592	Klebsiella pneumoniae	2016	blood	IncFII(K)	21.0277 N 105.8341 E	105.834	21.0277
NA	NZ_AP018672	22	SAMD00116246	Klebsiella pneumoniae strain GSU10-3 plasmid pGSU10-3-1, complete sequence	pGSU10-3-1	159072	Klebsiella pneumoniae	2017-08	wastewater	IncC	35.655196 N 139.833548 E	139.834	35.6552
NA	NZ_AP018748	24	SAMD00110861	Klebsiella pneumoniae strain KP33 plasmid pKP3301, complete sequence	pKP3301	296750	Klebsiella pneumoniae	2014-06-13	NA	IncHI1B(pNDM-MAR)|IncFIB(pNDM-Mar)	13.766619 N 100.526786 E	100.527	13.7666
NA	NZ_AP018833	27	SAMD00059759	Escherichia coli strain M309 plasmid pM309-NDM5, complete sequence	pM309-NDM5	136947	Escherichia coli	2015-10-26	NA	IncFIA|IncFII	16.7788 N 96.1490 E	96.149	16.7788
NA	NZ_AP019191	36	SAMD00099799	Escherichia coli strain M629-2 plasmid pM629-2-NDM5, complete sequence	pM629-2-NDM5	110735	Escherichia coli	2016-12-14	human pus	IncFIB(AP001918)|IncFIA|IncFII(pAMA1167-NDM-5)	16.7788 N 96.1490 E	96.149	16.7788
NA	NZ_AP019402	52	SAMD00108711	Klebsiella pneumoniae strain E013 plasmid pE013_IMP6, complete sequence	pE013_IMP6	50925	Klebsiella pneumoniae	2015-12	feces	IncN	Japan:Osaka	135.502	34.6937
NA	NZ_AP019403	52	SAMD00108727	Klebsiella pneumoniae strain E129 plasmid pE129_IMP6, complete sequence	pE129_IMP6	50899	Klebsiella pneumoniae	2015-12	feces	IncN	Japan:Osaka	135.502	34.6937
NA	NZ_AP019679	2	SAMD00168435	Escherichia coli strain GSH8M-2 plasmid pGSH8M-2-4, complete sequence	pGSH8M-2-4	46158	Escherichia coli	2018-08	wastewater	IncX3	35.631549 N 139.745949 E	139.746	35.6315
NA	NZ_AP021992	60	SAMD00194412	Raoultella ornithinolytica strain WP3-W18-ESBL-06 plasmid pWP3-W18-ESBL-06_9, complete sequence	pWP3-W18-ESBL-06_9	7404	Raoultella ornithinolytica	2018-02-13	wastewater	NA	35.6684 N 139.4278 E	139.428	35.6684
NA	NZ_AP021993	57	SAMD00194412	Raoultella ornithinolytica strain WP3-W18-ESBL-06 plasmid pWP3-W18-ESBL-06_10, complete sequence	pWP3-W18-ESBL-06_10	6553	Raoultella ornithinolytica	2018-02-13	wastewater	NA	35.6684 N 139.4278 E	139.428	35.6684
NA	NZ_AP022065	43	SAMD00194467	Escherichia coli strain WP4-W18-ESBL-08 plasmid pWP4-W18-ESBL-08_1, complete sequence	pWP4-W18-ESBL-08_1	134864	Escherichia coli	2018-02-13	wastewater	IncFIB(AP001918)|IncFIA|IncFII(pRSB107)	35.6514 N 139.4813 E	139.481	35.6514
NA	NZ_AP022128	23	SAMD00194526	Enterobacter cloacae strain WP5-S18-CRE-02 plasmid pWP5-S18-CRE-02_2, complete sequence	pWP5-S18-CRE-02_2	92491	Enterobacter cloacae	2018-08-06	wastewater	IncM2	35.6538 N 139.5126 E	139.513	35.6538
NA	NZ_AP022175	20	SAMD00194553	Escherichia coli strain WP7-S17-ESBL-01 plasmid pWP7-S17-ESBL-01_2, complete sequence	pWP7-S17-ESBL-01_2	63140	Escherichia coli	2017-07-10	wastewater	IncFII	35.5619 N 139.7531 E	139.753	35.5619
NA	NZ_AP022185	118	SAMD00194558	Klebsiella quasipneumoniae strain WP7-S17-ESBL-08 plasmid pWP7-S17-ESBL-08_2, complete sequence	pWP7-S17-ESBL-08_2	118077	Klebsiella quasipneumoniae	2017-07-10	wastewater	NA	35.5619 N 139.7531 E	139.753	35.5619
NA	NZ_AP022249	2	SAMD00194621	Escherichia coli strain WP8-S18-CRE-02 plasmid pWP8-S18-CRE-02_4, complete sequence	pWP8-S18-CRE-02_4	46158	Escherichia coli	2018-08-06	wastewater	IncX3	35.6316 N 139.7460 E	139.746	35.6316
NA	NZ_AP022269	172	SAMD00194637	Raoultella ornithinolytica strain WP8-W19-CRE-01 plasmid pWP8-W19-CRE-01_1, complete sequence	pWP8-W19-CRE-01_1	241445	Raoultella ornithinolytica	2019-02-05	wastewater	IncFIB(K)|IncX3	35.6316 N 139.7460 E	139.746	35.6316
NA	NZ_AP022300	20	SAMD00194706	Escherichia coli strain BEC1-S17-ESBL-09 plasmid pBEC1-S17-ESBL-09_2, complete sequence	pBEC1-S17-ESBL-09_2	83140	Escherichia coli	2017-07-10	sea water	IncFII	35.6306 N 139.7754 E	139.775	35.6306
NA	NZ_AP022349	52	SAMD00108724	Klebsiella pneumoniae strain E105 plasmid pKPI-1, complete sequence	pKPI-1	50206	Klebsiella pneumoniae	2015-12	feces	IncN	Japan:Osaka	135.502	34.6937
NA	NZ_AP022356	52	SAMD00186855	Escherichia coli strain E119 plasmid pE119_5kIMP6, complete sequence	pE119_5kIMP6	50764	Escherichia coli	2015-12-01	human stool	IncN	Japan:Osaka	135.502	34.6937
NA	NZ_AP022361	37	SAMD00186873	Escherichia coli strain E301 plasmid pE301_IMP6, complete sequence	pE301_IMP6	148581	Escherichia coli	2015-12-01	human stool	IncFIA	Japan:Osaka	135.502	34.6937
NA	NZ_AP022363	37	SAMD00186875	Escherichia coli strain E303 plasmid pE303_IMP6, complete sequence	pE303_IMP6	151326	Escherichia coli	2015-12-01	human stool	IncFIA	Japan:Osaka	135.502	34.6937
NA	NZ_AP022365	37	SAMD00186880	Escherichia coli strain E310 plasmid pE310_IMP6, complete sequence	pE310_IMP6	148581	Escherichia coli	2015-12-01	human stool	IncFIA	Japan:Osaka	135.502	34.6937
NA	NZ_AP022368	37	SAMD00186885	Escherichia coli strain E318 plasmid pE318_IMP6, complete sequence	pE318_IMP6	149470	Escherichia coli	2015-12-01	human stool	IncFIA	Japan:Osaka	135.502	34.6937
NA	NZ_AP023051	17	SAMD00201481	Citrobacter portucalensis strain IOMTU157 plasmid pIOMTU157, complete sequence	pIOMTU157	174206	Citrobacter portucalensis	2012	NA	IncC	27.6 N 85.5 E	85.5	27.6
NA	NZ_AP023079	54	SAMD00059694	Acinetobacter baumannii strain OCU_Ac16a plasmid pOCU_Ac16a_2, complete sequence	pOCU_Ac16a_2	41087	Acinetobacter baumannii	2015-12-19	Tracheal aspirate from a hospitalized patient	NA	Japan:Osaka	135.502	34.6937
NA	NZ_AP023192	35	SAMD00172786	Escherichia coli strain TUM18530 plasmid pMTY18530-2, complete sequence	pMTY18530-2	115543	Escherichia coli	2018-04-24	human scar swab	IncFII(pSE11)	Japan:Tokyo, Meguro-ku	139.698	35.6415
NA	NZ_AP023194	64	SAMD00172786	Escherichia coli strain TUM18530 plasmid pMTY18530-4_lncX3, complete sequence	pMTY18530-4_lncX3	47226	Escherichia coli	2018-04-24	human scar swab	IncX3	Japan:Tokyo, Meguro-ku	139.698	35.6415
NA	NZ_AP023202	2	SAMD00172787	Escherichia coli strain TUM18780 plasmid pMTY18780-5_IncX3, complete sequence	pMTY18780-5_IncX3	46160	Escherichia coli	2018-05-01	human stool	IncX3	Japan:Tokyo, Meguro-ku	139.698	35.6415
NA	NZ_AP023210	2	SAMD00172788	Escherichia coli strain TUM18781 plasmid pMTY18781-5, complete sequence	pMTY18781-5	46161	Escherichia coli	2018-05-01	human stool	IncX3	Japan:Tokyo, Meguro-ku	139.698	35.6415
NA	NZ_AP023220	18	SAMD00099774	Escherichia coli strain M505 plasmid pM505-NDM5, complete sequence	pM505-NDM5	97234	Escherichia coli	2016-06-01	human blood	IncFII	16.7788 N 96.1490 E	96.149	16.7788
NA	NZ_AP023225	36	SAMD00157542	Escherichia coli strain YJ1 plasmid pYJ1-NDM5, complete sequence	pYJ1-NDM5	108281	Escherichia coli	2018-03	human stool	IncFIB(AP001918)|IncFIA|IncFII(pAMA1167-NDM-5)	16.866069 N 96.195132 E	96.1951	16.8661
NA	NZ_AP023227	2	SAMD00157544	Escherichia coli strain YJ3 plasmid pYJ3-NDM1, complete sequence	pYJ3-NDM1	44962	Escherichia coli	2018-03	human stool	IncX3	16.866069 N 96.195132 E	96.1951	16.8661
NA	NZ_AP023228	62	SAMD00157544	Escherichia coli strain YJ3 plasmid pYJ3-a, complete sequence	pYJ3-a	170909	Escherichia coli	2018-03	human stool	IncFIB(AP001918)|IncFIA|IncFII	16.866069 N 96.195132 E	96.1951	16.8661
NA	NZ_AP023231	18	SAMD00157545	Escherichia coli strain YJ4 plasmid pYJ4-NDM5, complete sequence	pYJ4-NDM5	83461	Escherichia coli	2018-03	human stool	IncFII	16.866069 N 96.195132 E	96.1951	16.8661
NA	NZ_AP023236	18	SAMD00157547	Escherichia coli strain YJ6 plasmid pYJ6-NDM5, complete sequence	pYJ6-NDM5	94613	Escherichia coli	2018-03	human stool	IncFII	16.866069 N 96.195132 E	96.1951	16.8661
NA	NZ_AP023238	36	SAMD00157562	Escherichia coli strain F070 plasmid pF070-NDM5, complete sequence	pF070-NDM5	93649	Escherichia coli	2017-12-11	swine (food source)	IncFIA|IncFII(pAMA1167-NDM-5)	16.866069 N 96.195132 E	96.1951	16.8661
NA	NZ_AP023266	28	SAMD00235346	Klebsiella pneumoniae strain KAM260 plasmid pKAM260_2, complete sequence	pKAM260_2	114591	Klebsiella pneumoniae	2018	NA	IncFIB(pQil)|IncFII(K)	Japan:Kanagawa	139.284	35.4914
NA	NZ_CP003998	110	SAMN02641520	Klebsiella pneumoniae subsp. pneumoniae Kp13 plasmid pKP13e, complete sequence	pKP13e	81071	Klebsiella pneumoniae subsp. pneumoniae Kp13	2009	blood	IncC	Brazil	-51.9253	-14.235
NA	NZ_CP006799	24	SAMN03081487	Klebsiella pneumoniae subsp. pneumoniae PittNDM01 plasmid p1, complete sequence	p1	283371	Klebsiella pneumoniae subsp. pneumoniae PittNDM01	NA	urine	IncHI1B(pNDM-MAR)|IncFIB(pNDM-Mar)	USA	-95.7129	37.0902
NA	NZ_CP006801	78	SAMN03081487	Klebsiella pneumoniae subsp. pneumoniae PittNDM01 plasmid p3, complete sequence	p3	70814	Klebsiella pneumoniae subsp. pneumoniae PittNDM01	NA	urine	IncFIA(HI1)|IncR	USA	-95.7129	37.0902
NA	NZ_CP007636	25	SAMN02741837	Vibrio cholerae strain 2012EL-2176 plasmid unnamed, complete sequence	unnamed	167267	Vibrio cholerae	2012	NA	IncC	Haiti	-72.2852	18.9712
NA	NZ_CP008930	45	SAMN02885365	Klebsiella pneumoniae strain PMK1 plasmid pPMK1-A, complete sequence	pPMK1-A	187571	Klebsiella pneumoniae	2011-08-16	blood	IncFIB(K)|IncFII(K)	27.40 N 85.19 E	85.19	27.4
NA	NZ_CP008933	24	SAMN02885365	Klebsiella pneumoniae strain PMK1 plasmid pPMK1-NDM, complete sequence	pPMK1-NDM	304526	Klebsiella pneumoniae	2011-08-16	blood	IncHI1B(pNDM-MAR)|IncFIB(pNDM-Mar)	27.40 N 85.19 E	85.19	27.4
NA	NZ_CP009115	28	SAMN02777842	Klebsiella pneumoniae strain carbapenem-resistant blaNDM-1 plasmid p2, complete sequence	p2	118061	Klebsiella pneumoniae	2012	clinical urine culture	IncFIB(pQil)|IncFII(K)	41.00 N 81.00 W	-81	41
NA	NZ_CP009231	62	SAMN14224467	Escherichia coli strain CA14 plasmid pCA14, complete sequence	pCA14	155456	Escherichia coli	NA	NA	IncFIB(AP001918)|IncFII	USA	-95.7129	37.0902
NA	NZ_CP009409	25	SAMN01087978	Salmonella enterica subsp. enterica serovar Heidelberg str. N418 plasmid pCFSAN000405_01, complete sequence	pCFSAN000405_01	190923	Salmonella enterica subsp. enterica serovar Heidelberg str. N418	2004	Ground Turkey	IncC	USA: NM	-105.87	34.5199
NA	NZ_CP009411	25	SAMN02979243	Salmonella enterica strain CFSAN007425 isolate 22697 plasmid pCFSAN007425_01, complete sequence	pCFSAN007425_01	166496	Salmonella enterica	2002-10	Ground Turkey	IncC	USA: MD	-76.6413	39.0458
NA	NZ_CP009412	108	SAMN02979244	Salmonella enterica strain CFSAN007426 isolate N19767 plasmid pCFSAN007426_01, complete sequence	pCFSAN007426_01	103586	Salmonella enterica	2008-11	Ground Turkey	IncC	USA: CO	-105.782	39.5501
NA	NZ_CP009414	25	SAMN02979246	Salmonella enterica strain CFSAN007428 isolate N11150 plasmid pCFSAN007428_01, complete sequence	pCFSAN007428_01	164924	Salmonella enterica	2006-09	Chicken breast	IncC	USA: NM	-105.87	34.5199
NA	NZ_CP009560	25	SAMN01813481	Salmonella enterica subsp. enterica serovar Newport str. CVM 22425 plasmid pCVM22425, complete sequence	pCVM22425	158195	Salmonella enterica subsp. enterica serovar Newport str. CVM 22425	2003	cattle	IncC	USA: AZ	-111.094	34.0489
NA	NZ_CP009563	84	SAMN01765628	Salmonella enterica subsp. enterica serovar Newport str. CVM 21538 plasmid pCVM21538, complete sequence	pCVM21538	80098	Salmonella enterica subsp. enterica serovar Newport str. CVM 21538	NA	NA	IncC	USA: Georgia	-82.9001	32.1656
NA	NZ_CP009567	25	SAMN01813482	Salmonella enterica subsp. enterica serovar Newport str. CVM 22462 plasmid pCFSAN000934_02, complete sequence	pCFSAN000934_02	158521	Salmonella enterica subsp. enterica serovar Newport str. CVM 22462	2003	Dog	IncC	USA: AZ	-111.094	34.0489
NA	NZ_CP010370	33	SAMN03263968	Acinetobacter nosocomialis strain 6411 plasmid p6411-9.012kb, complete sequence	p6411-9.012kb	47274	Acinetobacter nosocomialis	2012	excreted bodily substance	NA	1.12 N 77.16 W	-77.16	1.12
NA	NZ_CP010372	62	SAMN03263950	Escherichia coli strain 6409 plasmid p6409-151.583kb, complete sequence	p6409-151.583kb	151583	Escherichia coli	2012	Excreted bodily substance	IncFIB(AP001918)|IncFIA|IncFII	1.12 N 77.16 W	-77.16	1.12
NA	NZ_CP010373	44	SAMN03263950	Escherichia coli strain 6409 plasmid p6409-202.186kb, complete sequence	p6409-202.186kb	193908	Escherichia coli	2012	Excreted bodily substance	IncC	1.12 N 77.16 W	-77.16	1.12
NA	NZ_CP010391	44	SAMN03255440	Klebsiella pneumoniae strain 6234 plasmid p6234-178.193kb, complete sequence	p6234-178.193kb	178193	Klebsiella pneumoniae	2012	Bodily fluid	IncC	2.59 N 75.18 W	-75.18	2.59
NA	NZ_CP010399	33	SAMN03263969	Acinetobacter baumannii strain 6200 plasmid p6200-47.274kb, complete sequence	p6200-47.274kb	47274	Acinetobacter baumannii	2012	Bodily fluid	NA	2.59 N 75.18 W	-75.18	2.59
NA	NZ_CP011062	11	SAMN02580208	Escherichia coli str. Sanji plasmid pSJ_255, complete sequence	pSJ_255	255368	Escherichia coli str. Sanji	2011-10-01	pheasant duodenum	IncHI2A|IncN|IncHI2	26.2472 N 119.0831 E	119.083	26.2472
NA	NZ_CP011493	37	SAMN02469950	Escherichia coli EC302/04 plasmid pEC302/04, complete sequence	pEC302/04	140232	Escherichia coli EC302/04	2004	tracheal aspirate	IncFIB(AP001918)|IncFIA|IncFII	Malaysia	101.976	4.21048
NA	NZ_CP011540	44	SAMN03448049	Klebsiella aerogenes strain G7 plasmid pGPN1, complete sequence	pGPN1	174066	Klebsiella aerogenes	1997	NA	IncC	France	2.21375	46.2276
NA	NZ_CP011601	63	SAMN03733692	Phytobacter ursingii strain CAV1151 plasmid pCAV1151-296, complete sequence	pCAV1151-296	295619	Phytobacter ursingii	2009-09	Perirectal	IncHI2A|IncHI2	38.14 N 78.45 W	-78.45	38.14
NA	NZ_CP011622	17	SAMN03024590	Klebsiella pneumoniae strain CAV1344 plasmid pKPC_CAV1344, complete sequence	pKPC_CAV1344	176497	Klebsiella pneumoniae	2010-12-01	Urine	IncC	38.14 N 78.45 W	-78.45	38.14
NA	NZ_CP011626	57	SAMN03733738	Klebsiella oxytoca strain CAV1374 plasmid pCAV1374-6538, complete sequence	pCAV1374-6538	6538	Klebsiella oxytoca	2010-08	Perirectal	NA	38.14 N 78.45 W	-78.45	38.14
NA	NZ_CP011839	78	SAMN03770912	Klebsiella pneumoniae strain KP5 plasmid pSg1-NDM, complete sequence	pSg1-NDM	90103	Klebsiella pneumoniae	2014	Hospital	IncR	1.2951 N 103.7828 E	103.783	1.2951
NA	NZ_CP012141	11	SAMN03797408	Shigella flexneri 4c strain 1205 plasmid 1205p1, complete sequence	1205p1	248368	Shigella flexneri 4c	2012	NA	IncHI2A|IncHI2	China	104.195	35.8617
NA	NZ_CP012754	24	SAMN04044480	Klebsiella pneumoniae strain KP617 plasmid KP-p1, complete sequence	KP-p1	273628	Klebsiella pneumoniae	2013-05-29	Burn Patient	IncHI1B(pNDM-MAR)|IncFIB(pNDM-Mar)	37.6463 N 127.0288 E	127.029	37.6463
NA	NZ_CP012902	17	SAMN04108626	Escherichia coli strain N15-01078 plasmid pNDM15-1078, complete sequence	pNDM15-1078	176048	Escherichia coli	2015	NA	IncC	Canada	-106.347	56.1304
NA	NZ_CP012990	2	SAMN04168649	Klebsiella pneumoniae strain KpN01 plasmid pKpN01-NDM7, complete sequence	pKpN01-NDM7	46161	Klebsiella pneumoniae	2013-06-24	urine	IncX3	51.01980214947295 N 114.05508041381836 W	-114.055	51.0198
NA	NZ_CP012995	180	SAMN04168654	Klebsiella pneumoniae strain KpN06 plasmid pKpN06-NDM7, complete sequence	pKpN06-NDM7	41072	Klebsiella pneumoniae	2013-09-19	blood	IncX3	51.01980214947295 N 114.05508041381836 W	-114.055	51.0198
NA	NZ_CP013324	17	SAMN03733725	Klebsiella pneumoniae strain CAV1193 plasmid pCAV1193-166, complete sequence	pCAV1193-166	166486	Klebsiella pneumoniae	2010-05	Respiratory	IncC	38.14 N 78.45 W	-78.45	38.14
NA	NZ_CP013657	37	SAMN04159541	Escherichia coli strain uk_P46212 plasmid unnamed, complete sequence	unnamed	143748	Escherichia coli	2005-01-01	urine	IncFIA|IncFII	51.7519 N 1.2578 W	-1.2578	51.7519
NA	NZ_CP013833	37	SAMN04381854	Escherichia coli strain JJ2434 plasmid pJJ2434_1, complete sequence	pJJ2434_1	126302	Escherichia coli	2008	NA	IncFIA|IncFII	44.9778 N 93.2650 W	-93.265	44.9778
NA	NZ_CP014006	2	SAMN04421276	Klebsiella pneumoniae subsp. pneumoniae strain NUHL24835 plasmid unnamed2, complete sequence	unnamed2	46161	Klebsiella pneumoniae subsp. pneumoniae	2014-09-28	urine	IncX3	23.16 N 113.23 E	113.23	23.16
NA	NZ_CP014320	50	SAMN04481707	Escherichia coli JJ1887 plasmid pJJ1887-5, complete sequence	pJJ1887-5	130603	Escherichia coli JJ1887	2007	NA	IncFIB(pB171)|IncFII	USA	-95.7129	37.0902
NA	NZ_CP014321	37	SAMN04481707	Escherichia coli JJ1887 plasmid pJJ1887-4, complete sequence	pJJ1887-4	107507	Escherichia coli JJ1887	2007	NA	IncFIA|IncFII	USA	-95.7129	37.0902
NA	NZ_CP014478	136	SAMN04495667	Acinetobacter pittii strain AP_882 plasmid pNDM-AP_882, complete sequence	pNDM-AP_882	146597	Acinetobacter pittii	2014-07-18	Wound Swab	NA	Malaysia	101.976	4.21048
NA	NZ_CP014658	25	SAMN02716853	Salmonella enterica subsp. enterica serovar Anatum str. USDA-ARS-USMARC-1736 plasmid pSAN1-1736, complete sequence	pSAN1-1736	160227	Salmonella enterica subsp. enterica serovar Anatum str. USDA-ARS-USMARC-1736	2006-04-01	bovine hide	IncC	USA: BIFSCo Region 2	-118	38
NA	NZ_CP014757	59	SAMN03455970	Klebsiella pneumoniae strain AATZP plasmid pNDM-1fa, complete sequence	pNDM-1fa	54064	Klebsiella pneumoniae	2014	NA	IncFIB(pQil)	38.984652 N 77.094709 W	-77.0947	38.9847
NA	NZ_CP014765	46	SAMN03455930	Klebsiella pneumoniae strain KPNIH39 plasmid pKpQIL-9b8, complete sequence	pKpQIL-9b8	106559	Klebsiella pneumoniae	2014	NA	IncFII(K)	38.984652 N 77.094709 W	-77.0947	38.9847
NA	NZ_CP014776	74	SAMN03031196	Pluralibacter gergoviae strain FB2 plasmid pFB2.1, complete sequence	pFB2.1	242312	Pluralibacter gergoviae	2013-04-01	Fish ball	IncFIB(pNDM-Mar)	Malaysia	101.976	4.21048
NA	NZ_CP015070	55	SAMN04590096	Escherichia coli strain Ecol_743 plasmid pEC743_1, complete sequence	pEC743_1	111851	Escherichia coli	2012	NA	IncFIB(AP001918)|IncFIA|IncFII(pRSB107)	25.28 N 55.30 E	55.3	25.28
NA	NZ_CP015072	20	SAMN04590096	Escherichia coli strain Ecol_743 plasmid pEC743_3, complete sequence	pEC743_3	65196	Escherichia coli	2012	NA	IncFII	25.28 N 55.30 E	55.3	25.28
NA	NZ_CP015139	129	SAMN04621897	Escherichia coli strain Ecol_732 plasmid pEC732_IMP14, complete sequence	pEC732_IMP14	186826	Escherichia coli	2012	NA	IncC	13.76 N 100.50 E	100.5	13.76
NA	NZ_CP015386	45	SAMN04889856	Klebsiella pneumoniae strain NY9 plasmid pNY9_1, complete sequence	pNY9_1	199497	Klebsiella pneumoniae	NA	NA	IncFIB(K)|IncFII(K)	USA: New York	-74.006	40.7128
NA	NZ_CP015393	45	SAMN04889857	Klebsiella pneumoniae strain CR14 plasmid pCR14_1, complete sequence	pCR14_1	202696	Klebsiella pneumoniae	NA	NA	IncFIB(K)|IncFII(K)	USA: New York	-74.006	40.7128
NA	NZ_CP015503	20	SAMN04917370	Klebsiella pneumoniae strain SKGH01 plasmid unnamed 3, complete sequence	unnamed 3	84941	Klebsiella pneumoniae	2015	Urine sample	IncFII	23.8531860522681 N 54.67620849609375 E	54.6762	23.8532
NA	NZ_CP015725	39	SAMN04961653	Salmonella enterica strain C629 plasmid pC629, complete sequence	pC629	210106	Salmonella enterica	2014-12-05	chicken carcass	IncHI2A|IncN|IncHI2	China	104.195	35.8617
NA	NZ_CP015835	13	SAMN04939501	Escherichia coli strain MS6198 plasmid pMS6198A, complete sequence	pMS6198A	137565	Escherichia coli	NA	urine	IncC	United Kingdom	-3.43597	55.3781
NA	NZ_CP015836	50	SAMN04939501	Escherichia coli strain MS6198 plasmid pMS6198B, complete sequence	pMS6198B	136327	Escherichia coli	NA	urine	IncFIB(pB171)|IncFII	United Kingdom	-3.43597	55.3781
NA	NZ_CP016389	20	SAMN05356919	Salmonella enterica subsp. enterica serovar Typhimurium strain 13-931 plasmid pESBL931, complete sequence	pESBL931	68117	Salmonella enterica subsp. enterica serovar Typhimurium	2013	blood culture	IncFII	USA:Colorado	-105.782	39.5501
NA	NZ_CP016919	78	SAMN04448229	Klebsiella pneumoniae isolate 11 plasmid pIncR_DHQP1300920, complete sequence	pIncR_DHQP1300920	70830	Klebsiella pneumoniae	2013-03-14	Urine	IncFIA(HI1)|IncR	USA: Pennsylvania	-77.1945	41.2033
NA	NZ_CP016921	24	SAMN04448229	Klebsiella pneumoniae isolate 11 plasmid pIncHI1B_DHQP1300920, complete sequence	pIncHI1B_DHQP1300920	283369	Klebsiella pneumoniae	2013-03-14	Urine	IncHI1B(pNDM-MAR)|IncFIB(pNDM-Mar)	USA: Pennsylvania	-77.1945	41.2033
NA	NZ_CP017055	129	SAMN05629093	Providencia stuartii strain BE2467 plasmid pPS1, complete sequence	pPS1	195378	Providencia stuartii	1983-12-01	urine	IncC	39.28329386893847 N 76.61314717968742 W	-76.6131	39.2833
NA	NZ_CP017058	75	SAMN05570461	Citrobacter freundii strain SL151 plasmid unnamed1, complete sequence	unnamed1	229406	Citrobacter freundii	2013-12-12	Human urine	IncC	7.9552 N 11.740999999999985 W	-11.741	7.9552
NA	NZ_CP017084	48	SAMN05715221	Proteus mirabilis strain T21 plasmid pT212, complete sequence	pT212	171489	Proteus mirabilis	2013	sputum	IncC	30.256769 N 120.201999 E	120.202	30.2568
NA	NZ_CP017283	85	SAMN05361763	Klebsiella variicola strain GJ1 plasmid pKPGJ-1a, complete sequence	pKPGJ-1a	108867	Klebsiella variicola	2014-09-01	river water	NA	35.16845278 N 126.88409720000004 E	126.884	35.1685
NA	NZ_CP017285	85	SAMN05361855	Klebsiella variicola strain GJ3 plasmid pKPGJ-3a, complete sequence	pKPGJ-3a	108857	Klebsiella variicola	NA	riverwater	NA	35.16845278 N 126.88409720000004 E	126.884	35.1685
NA	NZ_CP017633	31	SAMN05853574	Escherichia coli strain SLK172 plasmid pSLK172-2, complete sequence	pSLK172-2	120528	Escherichia coli	2015-11	feces	IncX1|IncFII(pHN7A8)	39.903481438133426 N 116.39491081237793 E	116.395	39.9035
NA	NZ_CP017850	85	SAMN05361854	Klebsiella variicola strain GJ2 plasmid pKPGJ-2a, complete sequence	pKPGJ-2a	108965	Klebsiella variicola	NA	riverwater	NA	35.16845278 N 126.8840972 E	126.884	35.1685
NA	NZ_CP017981	31	SAMN05969695	Escherichia coli strain CH611_eco plasmid pGZ3_NDM5, complete sequence	pGZ3_NDM5	91451	Escherichia coli	2015-07-21	urine from cystostomy	IncFII(pHN7A8)	23.1167 N 113.2500 E	113.25	23.1167
NA	NZ_CP018339	74	SAMN05412805	Klebsiella pneumoniae isolate Kp_Goe_154414 plasmid pKp_Goe_414-1, complete sequence	pKp_Goe_414-1	204862	Klebsiella pneumoniae	2014-07-21	wound swab	IncFIB(pNDM-Mar)	51.539190168651764 N 9.911562499999945 E	9.91156	51.5392
NA	NZ_CP018351	73	SAMN03733765	Klebsiella pneumoniae strain CAV1417 plasmid pCAV1417-185, complete sequence	pCAV1417-185	184940	Klebsiella pneumoniae	2011-05	Urine/Genitourinary	IncFIB(K)|IncFII(K)	38.14 N 78.45 W	-78.45	38.14
NA	NZ_CP018366	15	SAMN05412811	Klebsiella pneumoniae strain Kp_Goe_62629 plasmid pKp_Goe_629-2, complete sequence	pKp_Goe_629-2	94434	Klebsiella pneumoniae	2015-06-22	urine	IncFII(Yp)	51.539190168651764 N 9.911562499999945 E	9.91156	51.5392
NA	NZ_CP018441	73	SAMN05412453	Klebsiella pneumoniae strain Kp_Goe_822917 plasmid pKp_Goe_917-1, complete sequence	pKp_Goe_917-1	180027	Klebsiella pneumoniae	2013-03-12	skin swab	IncFIB(K)|IncFII(K)	51.539190168651764 N 9.911562499999945 E	9.91156	51.5392
NA	NZ_CP018457	22	SAMN06099076	Shewanella algae strain CCU101 plasmid unnamed, complete sequence	unnamed	132546	Shewanella algae	2013	abscess	IncC	24.12 N 120.35 E	120.35	24.12
NA	NZ_CP018674	125	SAMN03024585	Klebsiella pneumoniae strain CAV1217 plasmid pCAV1217-71, complete sequence	pCAV1217-71	70606	Klebsiella pneumoniae	2010-08-01	Urine	IncFII(pKPX1)	38.14 N 78.45 W	-78.45	38.14
NA	NZ_CP018675	73	SAMN03024585	Klebsiella pneumoniae strain CAV1217 plasmid pKPC_CAV1217, complete sequence	pKPC_CAV1217	181436	Klebsiella pneumoniae	2010-08-01	Urine	IncFIB(K)|IncFII(K)	38.14 N 78.45 W	-78.45	38.14
NA	NZ_CP018693	73	SAMN05412457	Klebsiella pneumoniae strain Kp_Goe_821588 plasmid pKp_Goe_588-1, complete sequence	pKp_Goe_588-1	180027	Klebsiella pneumoniae	2014-02-11	anal swab	IncFIB(K)|IncFII(K)	51.539190168651764 N 9.911562499999945 E	9.91156	51.5392
NA	NZ_CP018698	71	SAMN05412459	Klebsiella pneumoniae strain Kp_Goe_149832 plasmid pKp_Goe_832-2, complete sequence	pKp_Goe_832-2	96072	Klebsiella pneumoniae	2014-05-12	abdominal drain fluid	IncC	51.539190168651764 N 9.911562499999945 E	9.91156	51.5392
NA	NZ_CP018704	71	SAMN05412797	Klebsiella pneumoniae strain Kp_Goe_827024 plasmid pKp_Goe_024-2, complete sequence	pKp_Goe_024-2	96073	Klebsiella pneumoniae	2014-05-30	abdominal drainage fluid	IncC	51.539190168651764 N 9.911562499999945 E	9.91156	51.5392
NA	NZ_CP018710	71	SAMN05412802	Klebsiella pneumoniae strain Kp_Goe_827026 plasmid pKp_Goe_026-2, complete sequence	pKp_Goe_026-2	96073	Klebsiella pneumoniae	2014-05-30	nasal swab	IncC	51.539190168651764 N 9.911562499999945 E	9.91156	51.5392
NA	NZ_CP018947	34	SAMN05511177	Escherichia coli strain Ecol_224 plasmid pEC224_1, complete sequence	pEC224_1	143972	Escherichia coli	2010	NA	IncFIB(AP001918)|IncFIA|IncFII	21.02 N 105.83 E	105.83	21.02
NA	NZ_CP018978	37	SAMN05511161	Escherichia coli strain Ecol_656 plasmid pEC656_1, complete sequence	pEC656_1	117844	Escherichia coli	2012	NA	IncFIA|IncFII	18.24 N 66.04 W	-66.04	18.24
NA	NZ_CP018982	43	SAMN05511148	Escherichia coli strain Ecol_867 plasmid pEC867_1, complete sequence	pEC867_1	100168	Escherichia coli	2013	NA	IncFIB(AP001918)|IncFIA|IncFII(pRSB107)	43.65 N 79.38 W	-79.38	43.65
NA	NZ_CP019001	75	SAMN05511168	Escherichia coli strain Ecol_AZ155 plasmid pECAZ155_KPC, complete sequence	pECAZ155_KPC	272202	Escherichia coli	2013	NA	IncC|IncFII	39.90 N 116.41 E	116.41	39.9
NA	NZ_CP019009	55	SAMN05511166	Escherichia coli strain Ecol_AZ161 plasmid pECAZ161_3, complete sequence	pECAZ161_3	130905	Escherichia coli	2013	NA	IncFIB(AP001918)|IncFIA|IncFII(pRSB107)	30.22 N 92.02 W	-92.02	30.22
NA	NZ_CP019028	34	SAMN05511150	Escherichia coli strain Ecol_881 plasmid pEC881_1, complete sequence	pEC881_1	147346	Escherichia coli	2013	NA	IncFIB(AP001918)|IncFIA|IncFII	3.45 N 76.54 W	-76.54	3.45
NA	NZ_CP019048	87	SAMN06200334	Klebsiella pneumoniae subsp. pneumoniae strain RJA166 plasmid pRJA166a, complete sequence	pRJA166a	230606	Klebsiella pneumoniae subsp. pneumoniae	2015-05-04	sputum	NA	31.12 N 121.27 E	121.27	31.12
NA	NZ_CP019053	22	SAMN06198938	Escherichia coli strain CRE1540 plasmid p1540-2, complete sequence	p1540-2	155802	Escherichia coli	2014-06-01	Rectal Swab	IncC	22.28 N 114.14 E	114.14	22.28
NA	NZ_CP019073	2	SAMN06198937	Escherichia coli strain CRE1493 plasmid p1493-2, complete sequence	p1493-2	46145	Escherichia coli	2013-11-01	Rectal Swab	IncX3	22.28 N 114.14 E	114.14	22.28
NA	NZ_CP019076	27	SAMN06198937	Escherichia coli strain CRE1493 plasmid p1493-5, complete sequence	p1493-5	127772	Escherichia coli	2013-11-01	Rectal Swab	IncFIA|IncFII	22.28 N 114.14 E	114.14	22.28
NA	NZ_CP019214	40	SAMN06197014	Escherichia coli strain WCHEC050613 plasmid pMCR_WCHEC050613, complete sequence	pMCR_WCHEC050613	289260	Escherichia coli	2015-11	Sewage	IncHI2A|IncN|IncHI2	China: Sichuan, Chengdu	104.067	30.5728
NA	NZ_CP019253	38	SAMN06219548	Escherichia coli strain 13KWH46 plasmid p13KWH46-3, complete sequence	p13KWH46-3	120300	Escherichia coli	2013-05-01	urine	NA	22.28 N 114.14 E	114.14	22.28
NA	NZ_CP019260	11	SAMN06219550	Escherichia coli strain 13C1065T plasmid p13C1065T-1, complete sequence	p13C1065T-1	251286	Escherichia coli	2013-08-01	stool	IncHI2A|IncHI2	Hong Kong	114.169	22.3193
NA	NZ_CP019272	68	SAMN06219552	Escherichia coli strain 13P460A plasmid p13P460A-1, complete sequence	p13P460A-1	129452	Escherichia coli	2013-03-01	stool	IncN|IncX1|IncFII(pHN7A8)	Hong Kong	114.169	22.3193
NA	NZ_CP019276	31	SAMN06219553	Escherichia coli strain 13P477T plasmid p13P477T-3, complete sequence	p13P477T-3	91701	Escherichia coli	2013-04-01	stool	IncFII(pHN7A8)	Hong Kong	114.169	22.3193
NA	NZ_CP019282	35	SAMN06219554	Escherichia coli strain 13P484A plasmid p13P484A-2, complete sequence	p13P484A-2	149520	Escherichia coli	2013-05-01	stool	IncFIB(AP001918)|IncFII(pSE11)	Hong Kong	114.169	22.3193
NA	NZ_CP019444	20	SAMN06185755	Salmonella enterica subsp. enterica serovar Typhimurium strain 81741 plasmid unnamed2, complete sequence	unnamed2	84565	Salmonella enterica subsp. enterica serovar Typhimurium	2015-08-15	stool	IncFII	23.02 N 113.12 E	113.12	23.02
NA	NZ_CP019647	40	SAMN06309456	Salmonella enterica subsp. enterica serovar Typhimurium strain TW-Stm6 plasmid pSTM6-275, complete sequence	pSTM6-275	275801	Salmonella enterica subsp. enterica serovar Typhimurium	2014-06-19	pooled feces	IncHI2A|IncN|IncHI2	Australia	133.775	-25.2744
NA	NZ_CP020090	90	SAMN06448868	Enterobacter cloacae strain PIMB10EC27 plasmid pEC27-1, complete sequence	pEC27-1	62470	Enterobacter cloacae	2010	urine	IncX3	10.77 N 106.68 E	106.68	10.77
NA	NZ_CP020340	20	SAMN06112243	Shigella flexneri 4c strain 0702 plasmid unnamed1, complete sequence	unnamed1	73096	Shigella flexneri 4c	2007	hospitalized patients	IncFII	China: Hangzhou	120.155	30.2741
NA	NZ_CP020496	55	SAMN04096281	Escherichia coli strain 103 plasmid unnamed1, complete sequence	unnamed1	120668	Escherichia coli	2015	urine	IncFIB(AP001918)|IncFIA|IncFII(pAMA1167-NDM-5)	USA:Boston	-71.0589	42.3601
NA	NZ_CP020512	2	SAMN04393397	Escherichia coli strain 165 plasmid unnamed3, complete sequence	unnamed3	46159	Escherichia coli	2015	abdominal	IncX3	USA:Boston	-71.0589	42.3601
NA	NZ_CP020513	99	SAMN04393397	Escherichia coli strain 165 plasmid unnamed4, complete sequence	unnamed4	46056	Escherichia coli	2015	abdominal	IncC	USA:Boston	-71.0589	42.3601
NA	NZ_CP020515	34	SAMN05194389	Escherichia coli strain 219 plasmid unnamed, complete sequence	unnamed	158757	Escherichia coli	2016	blood	IncFIB(AP001918)|IncFIA|IncFII	USA:Boston	-71.0589	42.3601
NA	NZ_CP020517	18	SAMN05194390	Escherichia coli strain 222 plasmid unnamed3, complete sequence	unnamed3	109864	Escherichia coli	2015	urine	IncFII	USA:Boston	-71.0589	42.3601
NA	NZ_CP020519	55	SAMN05194390	Escherichia coli strain 222 plasmid unnamed1, complete sequence	unnamed1	120667	Escherichia coli	2015	urine	IncFIB(AP001918)|IncFIA|IncFII(pAMA1167-NDM-5)	USA:Boston	-71.0589	42.3601
NA	NZ_CP020524	17	SAMN04622917	Escherichia coli strain 190 plasmid unnamed1, complete sequence	unnamed1	177196	Escherichia coli	2016	urine	IncC	USA:Boston	-71.0589	42.3601
NA	NZ_CP020547	41	SAMN06649969	Escherichia coli strain ZJ3920 plasmid pZJ3920-2, complete sequence	pZJ3920-2	127809	Escherichia coli	2015	bile	IncI1-I(Alpha)	30.3 N 120.2 E	120.2	30.3
NA	NZ_CP020839	64	SAMN06701573	Klebsiella pneumoniae strain BK13043 plasmid pBK13043-2, complete sequence	pBK13043-2	57580	Klebsiella pneumoniae	2004	NA	IncX3	40 N 74.5 W	-74.5	40
NA	NZ_CP020848	113	SAMN06438458	Klebsiella variicola strain KPN1481 plasmid pKPN1481-1, complete sequence	pKPN1481-1	347748	Klebsiella variicola	2014-06-10	urine	IncHI1B(pNDM-MAR)|IncFIB(pNDM-Mar)	29.7107 N 95.4006 W	-95.4006	29.7107
NA	NZ_CP020854	24	SAMN06437491	Klebsiella pneumoniae strain KPN528 plasmid pKPN528-1, complete sequence	pKPN528-1	292471	Klebsiella pneumoniae	2012-12-02	respiratory	IncHI1B(pNDM-MAR)|IncFIB(pNDM-Mar)	29.7107 N 95.4006 W	-95.4006	29.7107
NA	NZ_CP020855	45	SAMN06437491	Klebsiella pneumoniae strain KPN528 plasmid pKPN528-2, complete sequence	pKPN528-2	221428	Klebsiella pneumoniae	2012-12-02	respiratory	IncFIB(K)|IncFII(K)	29.7107 N 95.4006 W	-95.4006	29.7107
NA	NZ_CP020856	78	SAMN06437491	Klebsiella pneumoniae strain KPN528 plasmid pKPN528-3, complete sequence	pKPN528-3	76158	Klebsiella pneumoniae	2012-12-02	respiratory	IncFIA(HI1)|IncR	29.7107 N 95.4006 W	-95.4006	29.7107
NA	NZ_CP020902	24	SAMN04158282	Klebsiella pneumoniae strain K66-45 plasmid pK66-45-1, complete sequence	pK66-45-1	338512	Klebsiella pneumoniae	2010	Urine	IncHI1B(pNDM-MAR)|IncFIB(pNDM-Mar)|IncR|IncFII(K)	Norway	8.46895	60.472
NA	NZ_CP020904	28	SAMN04158282	Klebsiella pneumoniae strain K66-45 plasmid pK66-45-3, complete sequence	pK66-45-3	120533	Klebsiella pneumoniae	2010	Urine	IncFIB(pQil)|IncFII(K)	Norway	8.46895	60.472
NA	NZ_CP020913	112	SAMN02716890	Salmonella enterica subsp. enterica serovar Montevideo str. CDC 2010K-0257 plasmid pSMO-2010K-0257, complete sequence	pSMO-2010K-0257	119867	Salmonella enterica subsp. enterica serovar Montevideo str. CDC 2010K-0257	2010-02-01	stool	IncC	USA: BIFSCo Region 8	-82	40
NA	NZ_CP020934	35	SAMN06819205	Escherichia coli strain HB-Coli0 plasmid unnamed1, complete sequence	unnamed1	151137	Escherichia coli	2017-04-21	intestine	IncFIB(AP001918)|IncFII(pSE11)	China: Baoding	115.465	38.8744
NA	NZ_CP021087	35	SAMN06219552	Escherichia coli strain 13P460A plasmid p13P460A-2, complete sequence	p13P460A-2	169505	Escherichia coli	2013-03-01	stool	IncFIB(AP001918)|IncFII(pSE11)	Hong Kong	114.169	22.3193
NA	NZ_CP021135	177	SAMN06628701	Pseudomonas fragi strain NMC25 plasmid unnamed3, complete sequence	unnamed3	16437	Pseudomonas fragi	2016-01-28	Meat	NA	China: Nanjing	118.797	32.0603
NA	NZ_CP021163	91	SAMN05510455	Enterobacter hormaechei strain 234 plasmid p234, complete sequence	p234	68573	Enterobacter hormaechei	2016	wound	IncFIA(HI1)|IncR	USA:Boston	-71.0589	42.3601
NA	NZ_CP021168	91	SAMN06887342	Enterobacter hormaechei strain 388 plasmid p388, complete sequence	p388	79064	Enterobacter hormaechei	2017	NA	IncFIA(HI1)|IncR	USA:Boston	-71.0589	42.3601
NA	NZ_CP021180	43	SAMN06808253	Escherichia coli strain 81009 plasmid pEC-81009, complete sequence	pEC-81009	135720	Escherichia coli	2009-10-25	urine	IncFIB(AP001918)|IncFIA|IncFII(pRSB107)	24.1955 N 55.65 E	55.65	24.1955
NA	NZ_CP021196	11	SAMN06833089	Escherichia coli strain H17 plasmid pH17-3, complete sequence	pH17-3	252257	Escherichia coli	2012-10	hospital	IncHI2A|IncHI2	31.85 N 117.26 E	117.26	31.85
NA	NZ_CP021206	12	SAMN06924979	Escherichia coli strain Z1002 plasmid p1002-NDM1, complete sequence	p1002-NDM1	111688	Escherichia coli	2014-09-06	blood	IncC	35.414982 N 116.587282 E	116.587	35.415
NA	NZ_CP021209	11	SAMN06925129	Escherichia coli strain strain Z247 plasmid p2474-MCR1, complete sequence	p2474-MCR1	223982	Escherichia coli	2015-09-11	blood	IncHI2A|IncHI2	31.820591 N 117.227219 E	117.227	31.8206
NA	NZ_CP021210	20	SAMN06925129	Escherichia coli strain strain Z247 plasmid p2474-NDM1, complete sequence	p2474-NDM1	75553	Escherichia coli	2015-09-11	blood	IncFII	31.820591 N 117.227219 E	117.227	31.8206
NA	NZ_CP021727	11	SAMN07187744	Escherichia coli strain Combat11I9 plasmid pCombat11I9-1, complete sequence	pCombat11I9-1	224039	Escherichia coli	2004-10-01	urine	IncHI2A|IncHI2	22.28 N 114.14 E	114.14	22.28
NA	NZ_CP021871	43	SAMN07162922	Escherichia coli strain H105 plasmid pH105, complete sequence	pH105	134899	Escherichia coli	NA	vaginal swab	IncFIB(AP001918)|IncFIA|IncFII(pRSB107)	Germany	10.4515	51.1657
NA	NZ_CP022068	92	SAMN06173326	Salmonella enterica strain FDAARGOS_313 plasmid unnamed3, complete sequence	unnamed3	19849	Salmonella enterica	2011	Ground turkey	NA	USA: MN	-94.6859	46.7296
NA	NZ_CP022126	13	SAMN07265011	Klebsiella pneumoniae strain DHQP1605752_NV plasmid p1605752AC2, complete sequence	p1605752AC2	140133	Klebsiella pneumoniae	2016-08-19	wound	IncC	USA: Nevada	-116.419	38.8026
NA	NZ_CP022226	105	SAMN06909153	Escherichia coli strain WCHEC96200 plasmid pNDM4_WCHEC96200, complete sequence	pNDM4_WCHEC96200	45476	Escherichia coli	2015-08	NA	IncFIA(HI1)	China: Sichuan, Chengdu	104.067	30.5728
NA	NZ_CP022350	53	SAMN07315162	Klebsiella michiganensis strain K516 plasmid pK516_NDM1, complete sequence	pK516_NDM1	106140	Klebsiella michiganensis	2017-01-09	feces	IncFII(Yp)	30.26 N 120.19 E	120.19	30.26
NA	NZ_CP022351	2	SAMN07315162	Klebsiella michiganensis strain K516 plasmid pK516_NDM5, complete sequence	pK516_NDM5	46149	Klebsiella michiganensis	2017-01-09	feces	IncX3	30.26 N 120.19 E	120.19	30.26
NA	NZ_CP022451	39	SAMN07344413	Salmonella enterica subsp. enterica serovar Indiana strain D90 plasmid pD90-1, complete sequence	pD90-1	222470	Salmonella enterica subsp. enterica serovar Indiana	2013	NA	IncHI2A|IncN|IncHI2	34.73 N 113.70 E	113.7	34.73
NA	NZ_CP022697	53	SAMN07452765	Citrobacter farmeri strain AUSMDU00008141 plasmid pAUSMDU8141-2, complete sequence	pAUSMDU8141-2	149207	Citrobacter farmeri	2015-07-05	Rectal swab	IncFII(Yp)	37.81 S 144.96 E	144.96	-37.81
NA	NZ_CP022735	11	SAMN07411973	Escherichia coli strain SA186 plasmid pSA186_MCR1, complete sequence	pSA186_MCR1	241600	Escherichia coli	2012-01-13	urine	IncHI2A|IncHI2	24.74802900 N 46.85685100 E	46.8569	24.748
NA	NZ_CP023188	2	SAMN07551913	Klebsiella michiganensis strain K518 plasmid pK518_NDM5, complete sequence	pK518_NDM5	46146	Klebsiella michiganensis	2017-01-13	China: The First Affiliated Hospital of Zhejiang University	IncX3	30.26 N 120.19 E	120.19	30.26
NA	NZ_CP023274	25	SAMN07602702	Proteus mirabilis strain CCUG 70746 plasmid pPmi70746_1, complete sequence	pPmi70746_1	191769	Proteus mirabilis	2013-01-24	feces	IncC	57.6823 N 11.9613 E	11.9613	57.6823
NA	NZ_CP023378	34	SAMN07618123	Escherichia coli strain 127 plasmid p123, complete sequence	p123	123289	Escherichia coli	2002	NA	IncFIB(AP001918)|IncFIA|IncFII	United Kingdom: Scotland, Edinburgh	-3.18827	55.9533
NA	NZ_CP023488	45	SAMN04011426	Klebsiella pneumoniae subsp. pneumoniae strain ST101:960186733 plasmid p19-10_01, complete sequence	p19-10_01	223434	Klebsiella pneumoniae subsp. pneumoniae	NA	NA	IncFIB(K)|IncFII(K)	29.83432 S 30.99865 E	30.9987	-29.8343
NA	NZ_CP023554	73	SAMN04011439	Klebsiella pneumoniae subsp. pneumoniae strain ST2017:950142398 plasmid p18-43_01, complete sequence	p18-43_01	212326	Klebsiella pneumoniae subsp. pneumoniae	NA	tracheal fluid	IncR|IncFII(Yp)	29.83432 S 30.99865 E	30.9987	-29.8343
NA	NZ_CP023723	67	SAMN07672549	Klebsiella pneumoniae strain TVGHCRE225 plasmid unnamed1, complete sequence	unnamed1	297984	Klebsiella pneumoniae	2014-08-13	intraabdominal abscess	IncHI1B(pNDM-MAR)|IncFIB(pNDM-Mar)	25.119474 N 121.520112 E	121.52	25.1195
NA	NZ_CP023724	22	SAMN07672549	Klebsiella pneumoniae strain TVGHCRE225 plasmid unnamed2, complete sequence	unnamed2	159072	Klebsiella pneumoniae	2014-08-13	intraabdominal abscess	IncC	25.119474 N 121.520112 E	121.52	25.1195
NA	NZ_CP023733	20	SAMN07411561	Escherichia coli strain FORC 064 plasmid pFORC64.2, complete sequence	pFORC64.2	70107	Escherichia coli	2014-01-01	cucumber	IncFII	36.636055 N 127.323334 E	127.323	36.6361
NA	NZ_CP023816	55	SAMN07765387	Escherichia coli strain IMT16316 plasmid pEcIMT16316, complete sequence	pEcIMT16316	145883	Escherichia coli	2012	NA	IncFIB(AP001918)|IncFIA|IncFII(pAMA1167-NDM-5)	Germany	10.4515	51.1657
NA	NZ_CP023835	62	SAMN07760933	Escherichia coli strain 4/2-1 plasmid p4_2_1.1, complete sequence	p4_2_1.1	152425	Escherichia coli	2009	feces	IncFIB(AP001918)|IncFII	Sweden	18.6435	60.1282
NA	NZ_CP023841	93	SAMN07760932	Klebsiella pneumoniae strain 4/1-2 plasmid p4_1_2.2, complete sequence	p4_1_2.2	96190	Klebsiella pneumoniae	2009	feces	IncFIB(pQil)	Sweden	18.6435	60.1282
NA	NZ_CP023845	34	SAMN07760931	Escherichia coli strain 4/1-1 plasmid p4_1_1.1, complete sequence	p4_1_1.1	181324	Escherichia coli	2009	feces	IncFIB(AP001918)|IncFIA|IncFII	Sweden	18.6435	60.1282
NA	NZ_CP023850	37	SAMN07760930	Escherichia coli strain 4/0 plasmid p4_0.1, complete sequence	p4_0.1	138672	Escherichia coli	2009	UTI	IncFIA|IncFII	Sweden	18.6435	60.1282
NA	NZ_CP023854	55	SAMN07760925	Escherichia coli strain 2/0 plasmid p2_0.1, complete sequence	p2_0.1	135053	Escherichia coli	2009	UTI	IncFIB(AP001918)|IncFIA|IncFII(pAMA1167-NDM-5)	Sweden	18.6435	60.1282
NA	NZ_CP023871	27	SAMN07312478	Escherichia coli strain FDAARGOS_434 plasmid unnamed1, complete sequence	unnamed1	149485	Escherichia coli	2014-08	Rectal	IncFIA|IncFII	Canada: BC	-127.648	53.7267
NA	NZ_CP023895	18	SAMN07312477	Escherichia coli strain FDAARGOS_433 plasmid unnamed2, complete sequence	unnamed2	91648	Escherichia coli	2015-12	Rectal	IncFII	Canada: BC	-127.648	53.7267
NA	NZ_CP023910	77	SAMN07312480	Klebsiella pneumoniae strain FDAARGOS_436 plasmid unnamed2, complete sequence	unnamed2	100207	Klebsiella pneumoniae	2014-09	Respiratory	NA	Canada: BC	-127.648	53.7267
NA	NZ_CP023912	49	SAMN07312480	Klebsiella pneumoniae strain FDAARGOS_436 plasmid unnamed1, complete sequence	unnamed1	167814	Klebsiella pneumoniae	2014-09	Respiratory	IncFIB(K)	Canada: BC	-127.648	53.7267
NA	NZ_CP023914	53	SAMN07312483	Klebsiella pneumoniae strain FDAARGOS_439 plasmid unnamed3, complete sequence	unnamed3	106853	Klebsiella pneumoniae	2014-12	Urine	IncFII(Yp)	Canada: BC	-127.648	53.7267
NA	NZ_CP023916	28	SAMN07312483	Klebsiella pneumoniae strain FDAARGOS_439 plasmid unnamed2, complete sequence	unnamed2	130348	Klebsiella pneumoniae	2014-12	Urine	IncFIB(pQil)|IncFIA(HI1)|IncFII(K)	Canada: BC	-127.648	53.7267
NA	NZ_CP023923	34	SAMN07312484	Klebsiella pneumoniae strain FDAARGOS_440 plasmid unnamed1, complete sequence	unnamed1	140557	Klebsiella pneumoniae	2015-01	Blood	IncFIB(AP001918)|IncFIA|IncFII	Canada: BC	-127.648	53.7267
NA	NZ_CP023948	129	SAMN07312490	Klebsiella pneumoniae strain FDAARGOS_446 plasmid unnamed1, complete sequence	unnamed1	219350	Klebsiella pneumoniae	2014-01	Rectal	IncFIB(pQil)|IncC|IncFII(pKP91)	Canada: BC	-127.648	53.7267
NA	NZ_CP023953	73	SAMN07312491	Klebsiella pneumoniae strain FDAARGOS_447 plasmid unnamed2, complete sequence	unnamed2	197671	Klebsiella pneumoniae	2014-05	Perirectal	IncFIB(K)|IncFII(K)	Canada: BC	-127.648	53.7267
NA	NZ_CP023959	50	SAMN07312492	Escherichia coli strain FDAARGOS_448 plasmid unnamed1, complete sequence	unnamed1	128761	Escherichia coli	2014-08	Urine	IncFIB(pB171)|IncFII	Canada: BC	-127.648	53.7267
NA	NZ_CP024039	34	SAMN07792096	Klebsiella pneumoniae strain QS17-0029 plasmid pMR0617ndm, complete sequence	pMR0617ndm	125285	Klebsiella pneumoniae	2017-04-01	NA	IncFIB(AP001918)|IncFIA|IncFII	12.6890 N 100.9820 E	100.982	12.689
NA	NZ_CP024094	42	SAMN07746131	Escherichia coli strain UFU_EC98 plasmid pEc98_2, complete sequence	pEc98_2	20481	Escherichia coli	2014-07-29	urine	NA	18.9113 S 48.2622 W	-48.2622	-18.9113
NA	NZ_CP024140	35	SAMN07807401	Escherichia coli strain 14EC020 plasmid p14EC020b, complete sequence	p14EC020b	166233	Escherichia coli	2014	clinical patient	IncFIB(AP001918)|IncFII(pSE11)	China	104.195	35.8617
NA	NZ_CP024143	11	SAMN07807402	Escherichia coli strain 14EC029 plasmid p14EC029b, complete sequence	p14EC029b	254423	Escherichia coli	2014	clinical patient	IncHI2A|IncN|IncHI2	China	104.195	35.8617
NA	NZ_CP024192	48	SAMN06112197	Klebsiella pneumoniae isolate KSB1_5D plasmid unnamed1, complete sequence	unnamed1	221606	Klebsiella pneumoniae	2013	rectal swab	IncC	37.8457 S 144.9821 E	144.982	-37.8457
NA	NZ_CP024431	98	SAMN05908511	Klebsiella pneumoniae strain DA48896 plasmid p48896_2, complete sequence	p48896_2	114815	Klebsiella pneumoniae	2015-06-01	Trachaeal secretion	IncFII(pKPX1)	29.53522956294847 N 68.5546895 E	68.5547	29.5352
NA	NZ_CP024805	36	SAMN07983336	Escherichia coli strain AMA1167 plasmid pAMA1167-NDM-5, complete sequence	pAMA1167-NDM-5	111310	Escherichia coli	2015	liver	IncFIA|IncFII(pAMA1167-NDM-5)	Denmark	9.50178	56.2639
NA	NZ_CP024814	2	SAMN07944244	Enterobacter sp. CRENT-193 plasmid pCRENT-193_2, complete sequence	pCRENT-193_2	44962	Enterobacter sp. CRENT-193	2013	wound	IncX3	South Korea: Seoul	126.978	37.5665
NA	NZ_CP024816	34	SAMN07944243	Escherichia coli strain CREC-629 plasmid pCREC-629_1, complete sequence	pCREC-629_1	176274	Escherichia coli	2015	urine	IncFIA|IncFII	South Korea: Jeonnam	126.991	34.8679
NA	NZ_CP024818	2	SAMN07944243	Escherichia coli strain CREC-629 plasmid pCREC-629_3, complete sequence	pCREC-629_3	46161	Escherichia coli	2015	urine	IncX3	South Korea: Jeonnam	126.991	34.8679
NA	NZ_CP024820	2	SAMN07944242	Citrobacter freundii strain CRCB-101 plasmid pCRCB-101_1, complete sequence	pCRCB-101_1	46161	Citrobacter freundii	2015	Open pus	IncX3	South Korea: Incheon	126.705	37.4563
NA	NZ_CP024824	88	SAMN07944241	Escherichia coli strain CREC-591 plasmid pCREC-591_3, complete sequence	pCREC-591_3	62815	Escherichia coli	2015	Peritoneal fluid	IncC	South Korea: Incheon	126.705	37.4563
NA	NZ_CP024825	2	SAMN07944241	Escherichia coli strain CREC-591 plasmid pCREC-591_4, complete sequence	pCREC-591_4	46161	Escherichia coli	2015	Peritoneal fluid	IncX3	South Korea: Incheon	126.705	37.4563
NA	NZ_CP024828	64	SAMN07944240	Escherichia coli strain CREC-544 plasmid pCREC-544_2, complete sequence	pCREC-544_2	51455	Escherichia coli	2015	Rectal swab	IncX3	South Korea: Incheon	126.705	37.4563
NA	NZ_CP024833	2	SAMN07944239	Escherichia coli strain CREC-532 plasmid pCREC-532_3, complete sequence	pCREC-532_3	46137	Escherichia coli	2015	urine	NA	South Korea: Busan	129.076	35.1796
NA	NZ_CP024836	18	SAMN07944238	Klebsiella pneumoniae strain CRKP-2297 plasmid pCRKP-2297_2, complete sequence	pCRKP-2297_2	96185	Klebsiella pneumoniae	2015	Peritoneal fluid	IncFII	South Korea: Seoul	126.978	37.5665
NA	NZ_CP024840	18	SAMN07944237	Klebsiella pneumoniae strain CRKP-1215 plasmid pCRKP-1215_2, complete sequence	pCRKP-1215_2	96185	Klebsiella pneumoniae	2014	Bronchial washing	IncFII	South Korea: Seoul	126.978	37.5665
NA	NZ_CP024875	178	SAMN08022168	Klebsiella pneumoniae strain NH25 plasmid pNH25.1, complete sequence	pNH25.1	227692	Klebsiella pneumoniae	2016-08-01	sputum	IncHI1B(pNDM-MAR)|IncFIB(K)(pCAV1099-114)	18 N 100 E	100	18
NA	NZ_CP024879	14	SAMN08022168	Klebsiella pneumoniae strain NH25 plasmid pNH25.5, complete sequence	pNH25.5	38383	Klebsiella pneumoniae	2016-08-01	sputum	IncN2	18 N 100 E	100	18
NA	NZ_CP024917	65	SAMN08026708	Klebsiella pneumoniae strain NH54 plasmid pKPNH54.1, complete sequence	pKPNH54.1	126018	Klebsiella pneumoniae	2016-09-01	rectal swab	IncFII(K)	18 N 100 E	100	18
NA	NZ_CP025006	49	SAMN07503096	Klebsiella pneumoniae strain AUSMDU00003562 plasmid pAUSMDU3562-1, complete sequence	pAUSMDU3562-1	167373	Klebsiella pneumoniae	2014-01-13	Sacral swab	IncFIB(K)|IncFII(K)	37.81 S 144.96 E	144.96	-37.81
NA	NZ_CP025009	49	SAMN07503088	Klebsiella pneumoniae strain AUSMDU00008119 plasmid pAUSMDU8119-1, complete sequence	pAUSMDU8119-1	176049	Klebsiella pneumoniae	2014-09-24	urine	IncFIB(K)|IncFII(K)|ColRNAI	37.81 S 144.96 E	144.96	-37.81
NA	NZ_CP025010	28	SAMN07503088	Klebsiella pneumoniae strain AUSMDU00008119 plasmid pAUSMDU8119-2, complete sequence	pAUSMDU8119-2	118202	Klebsiella pneumoniae	2014-09-24	urine	IncFIB(pQil)|IncFII(K)	37.81 S 144.96 E	144.96	-37.81
NA	NZ_CP025042	132	SAMN08111037	Klebsiella pneumoniae strain NU-CRE047 plasmid pNU-CRE047_5, complete sequence	pNU-CRE047_5	35713	Klebsiella pneumoniae	2011-09-01	urine	NA	41.8945 N 87.6208 W	-87.6208	41.8945
NA	NZ_CP025215	64	SAMN08135572	Klebsiella pneumoniae strain HZW25 plasmid unnamed4, complete sequence	unnamed4	68637	Klebsiella pneumoniae	2016-03-05	blie	IncX3	30.26 N 120.19 E	120.19	30.26
NA	NZ_CP025231	25	SAMN02716894	Salmonella enterica subsp. enterica serovar Newport str. USDA-ARS-USMARC-1924 plasmid pSNE1-1924, complete sequence	pSNE1-1924	158213	Salmonella enterica subsp. enterica serovar Newport str. USDA-ARS-USMARC-1924	2005-07-01	bovine hide	IncC	USA: BIFSCo Region 2	-118	38
NA	NZ_CP025236	108	SAMN02716896	Salmonella enterica subsp. enterica serovar Newport str. USDA-ARS-USMARC-1926 plasmid pSNE2-1926, complete sequence	pSNE2-1926	122896	Salmonella enterica subsp. enterica serovar Newport str. USDA-ARS-USMARC-1926	2006-01-01	bovine pre-evisceration carcass	IncC	USA: BIFSCo Region 2	-118	38
NA	NZ_CP025242	71	SAMN02716898	Salmonella enterica subsp. enterica serovar Newport str. USDA-ARS-USMARC-1929 plasmid pSNE1-1929, complete sequence	pSNE1-1929	98400	Salmonella enterica subsp. enterica serovar Newport str. USDA-ARS-USMARC-1929	2006-12-01	ground beef	IncC	USA: BIFSCo Region 8	-82	40
NA	NZ_CP025245	108	SAMN02716905	Salmonella enterica subsp. enterica serovar Newport str. CDC 2012K-0663 isolate USDA-ARS-USMARC-1936 plasmid pSNE2-2012K-0663, complete sequence	pSNE2-2012K-0663	111814	Salmonella enterica subsp. enterica serovar Newport str. CDC 2012K-0663	2012	stool	IncC	USA: BIFSCo Region 2	-118	38
NA	NZ_CP025337	76	SAMN07945789	Salmonella enterica subsp. enterica serovar Typhimurium strain BL10 plasmid p10k, complete sequence	p10k	10047	Salmonella enterica subsp. enterica serovar Typhimurium	2011	sick pig	NA	23.29 N 120.27 E	120.27	23.29
NA	NZ_CP025468	81	SAMN08180799	Klebsiella pneumoniae strain JS187 plasmid p187-2, complete sequence	p187-2	129684	Klebsiella pneumoniae	2008-12-09	NA	IncR|IncFII(K)	China:Shanghai	121.474	31.2304
NA	NZ_CP025517	78	SAMN08212048	Klebsiella pneumoniae strain 002SK2 plasmid p002SK2_B, complete sequence	p002SK2_B	77809	Klebsiella pneumoniae	2016-01-01	water	IncFIA(HI1)|IncR	47.5 N 7.6 E	7.6	47.5
NA	NZ_CP025626	27	SAMN08281024	Escherichia coli strain SCEC020007 plasmid pNDM5_020007, complete sequence	pNDM5_020007	144225	Escherichia coli	2016-11-02	NA	IncFIA|IncFII	China: Sichuan, Zigong	104.778	29.339
NA	NZ_CP025677	68	SAMN08242133	Escherichia albertii strain ChinaSP140150 plasmid pEA-1, complete sequence	pEA-1	129356	Escherichia albertii	2014-03-27	NA	IncN|IncX1|IncFII(pHN7A8)	China:Zigong	104.778	29.339
NA	NZ_CP025708	34	SAMN07974445	Escherichia coli strain YDC107 plasmid pYDC107_184, complete sequence	pYDC107_184	184098	Escherichia coli	NA	NA	IncFIA|IncFII	41.2033 N 77.1945 W	-77.1945	41.2033
NA	NZ_CP025948	2	SAMN07768275	Escherichia coli strain SCEC020023 plasmid pNDM21_020023, complete sequence	pNDM21_020023	46161	Escherichia coli	2016-10-27	NA	IncX3	China: Sichuan, Yibin	104.643	28.7518
NA	NZ_CP025964	115	SAMN07235708	Klebsiella pneumoniae strain WCHKP020034 plasmid pIMP4_LL34, complete sequence	pIMP4_LL34	260970	Klebsiella pneumoniae	2017	NA	NA	China: Sichuan, Chengdu	104.067	30.5728
NA	NZ_CP025965	26	SAMN07235708	Klebsiella pneumoniae strain WCHKP020034 plasmid pNDM1_LL34, complete sequence	pNDM1_LL34	59730	Klebsiella pneumoniae	2017	NA	IncN	China: Sichuan, Chengdu	104.067	30.5728
NA	NZ_CP026015	8	SAMN08366846	Klebsiella variicola strain 13450 plasmid p13450-3, complete sequence	p13450-3	56044	Klebsiella variicola	2013	NA	IncX3	China	104.195	35.8617
NA	NZ_CP026048	46	SAMN02934513	Raoultella planticola strain FDAARGOS_64 plasmid unnamed1, complete sequence	unnamed1	127313	Raoultella planticola	2013-10-16	G-tube swab	IncFII(K)	USA	-95.7129	37.0902
NA	NZ_CP026127	51	SAMN06040401	Acinetobacter baumannii strain ABNIH28 plasmid pNDM-0285, complete sequence	pNDM-0285	39359	Acinetobacter baumannii	2016	NA	NA	38.984652 N 77.094709 W	-77.0947	38.9847
NA	NZ_CP026135	49	SAMN08378686	Klebsiella pneumoniae strain F5 plasmid pF5_3, complete sequence	pF5_3	161567	Klebsiella pneumoniae	2014-05-22	sputum	IncFIB(K)|IncFII(K)	26.093926 N 119.313185 E	119.313	26.0939
NA	NZ_CP026148	147	SAMN08380929	Klebsiella pneumoniae strain F132 plasmid pF132_3, complete sequence	pF132_3	86589	Klebsiella pneumoniae	2014-12-07	end of the catheter	IncFIB(K)|IncFII(K)	26.093926 N 119.313185 E	119.313	26.0939
NA	NZ_CP026156	79	SAMN08380949	Klebsiella pneumoniae strain B12(AN) plasmid pB12AN_1, complete sequence	pB12AN_1	77359	Klebsiella pneumoniae	2011-05-12	sputum	IncM2	40.657 N 109.84 E	109.84	40.657
NA	NZ_CP026172	74	SAMN06040389	Klebsiella pneumoniae strain KPNIH50 plasmid pKPN-bbef, complete sequence	pKPN-bbef	243967	Klebsiella pneumoniae	2016	NA	IncHI1B(pNDM-MAR)|IncFIB(pNDM-Mar)	38.984652 N 77.094709 W	-77.0947	38.9847
NA	NZ_CP026190	60	SAMN06040391	Enterobacteriaceae bacterium ENNIH2 plasmid pENT-c4fd, complete sequence	pENT-c4fd	7127	Enterobacteriaceae bacterium ENNIH2	2016	NA	NA	38.984652 N 77.094709 W	-77.0947	38.9847
NA	NZ_CP026201	21	SAMN05341196	Escherichia coli strain ECONIH6 plasmid pNDM-d2e9, complete sequence	pNDM-d2e9	100989	Escherichia coli	2016-04-01	swab	IncFII	38.984652 N 77.09470899999997 W	-77.0947	38.9847
NA	NZ_CP026233	44	SAMN03455986	Citrobacter freundii complex sp. CFNIH4 plasmid pCFR-0b27, complete sequence	pCFR-0b27	206795	Citrobacter freundii complex sp. CFNIH4	2014	NA	IncC	38.984652 N 77.094709 W	-77.0947	38.9847
NA	NZ_CP026398	74	SAMN06040387	Klebsiella pneumoniae strain KPNIH48 plasmid pKPN-edaa, complete sequence	pKPN-edaa	249238	Klebsiella pneumoniae	2016	NA	IncHI1B(pNDM-MAR)|IncFIB(pNDM-Mar)	38.984652 N 77.094709 W	-77.0947	38.9847
NA	NZ_CP026405	44	SAMN03455998	Escherichia coli strain ECONIH4 plasmid pECO-c85f, complete sequence	pECO-c85f	186884	Escherichia coli	2015	NA	IncC	38.984652 N 77.094709 W	-77.0947	38.9847
NA	NZ_CP026425	51	SAMN03455971	Acinetobacter sp. ACNIH1 plasmid pNDM-9c17, complete sequence	pNDM-9c17	39361	Acinetobacter sp. ACNIH1	2014	NA	NA	38.984652 N 77.094709 W	-77.0947	38.9847
NA	NZ_CP026474	36	SAMN08369073	Escherichia coli strain KBN10P04869 plasmid pKBN10P04869A, complete sequence	pKBN10P04869A	107229	Escherichia coli	2017-03-28	blood	IncFIB(AP001918)|IncFIA|IncFII(pAMA1167-NDM-5)	35.86 N 128.60 E	128.6	35.86
NA	NZ_CP026492	11	SAMN08409128	Escherichia coli strain HS13-1 plasmid pHS13-1-IncHI2, complete sequence	pHS13-1-IncHI2	264344	Escherichia coli	2017	faecal sample	IncHI2A|IncN|IncHI2	China:Shenzhen	114.058	22.5431
NA	NZ_CP026497	79	SAMN08391417	Klebsiella pneumoniae strain 616 plasmid pKp616_2, complete sequence	pKp616_2	55141	Klebsiella pneumoniae	2009	urine	NA	35.6892 N 51.3890 E	51.389	35.6892
NA	NZ_CP026577	2	SAMN06209723	Escherichia coli strain WCHEC005237 plasmid pNDM5_005237, complete sequence	pNDM5_005237	46161	Escherichia coli	2014-10	Rectal swab	IncX3	China: Sichuan, Chengdu	104.067	30.5728
NA	NZ_CP026588	65	SAMN08455837	Klebsiella pneumoniae strain NUHL30457 plasmid p2, complete sequence	p2	126149	Klebsiella pneumoniae	2016-10-24	NA	IncFII(K)	China:Nanchang	115.858	28.6829
NA	NZ_CP026590	26	SAMN08455837	Klebsiella pneumoniae strain NUHL30457 plasmid p4, complete sequence	p4	49215	Klebsiella pneumoniae	2016-10-24	NA	IncN	China:Nanchang	115.858	28.6829
NA	NZ_CP026617	140	SAMN08449481	Acinetobacter sp. SWBY1 plasmid pSWBY1, complete sequence	pSWBY1	38161	Acinetobacter sp. SWBY1	2017-07-06	hospital sewage	NA	28.91 N 105.5 E	105.5	28.91
NA	NZ_CP026642	11	SAMN08450093	Escherichia coli strain FORC_082 plasmid pFORC82_1, complete sequence	pFORC82_1	250778	Escherichia coli	2017-06-02	chicken meat	IncHI2A|IncN|IncHI2	36.86590966729366 N 127.5528171192243 E	127.553	36.8659
NA	NZ_CP027037	49	SAMN04868736	Klebsiella pneumoniae strain 16_GR_13 plasmid IncFIB IncFII, complete sequence	IncFIB IncFII	187670	Klebsiella pneumoniae	2013-11-08	Stool	IncFIB(K)|IncFII(K)	38.03 N 23.79 E	23.79	38.03
NA	NZ_CP027038	22	SAMN04868736	Klebsiella pneumoniae strain 16_GR_13 plasmid IncAC2, complete sequence	IncAC2	155161	Klebsiella pneumoniae	2013-11-08	Stool	IncC	38.03 N 23.79 E	23.79	38.03
NA	NZ_CP027202	11	SAMN07510673	Escherichia coli strain WCHEC025943 plasmid pMCR1_025943, complete sequence	pMCR1_025943	265538	Escherichia coli	2017-04	Sewage	IncHI2A|IncHI2	China: Sichuan, Chengdu	104.067	30.5728
NA	NZ_CP027204	2	SAMN07510673	Escherichia coli strain WCHEC025943 plasmid pNDM5_025943, complete sequence	pNDM5_025943	44088	Escherichia coli	2017-04	Sewage	IncX3	China: Sichuan, Chengdu	104.067	30.5728
NA	NZ_CP027679	25	SAMN08685598	Salmonella enterica subsp. enterica serovar Corvallis strain 12-01738 plasmid pSE12-01738-2, complete sequence	pSE12-01738-2	177190	Salmonella enterica subsp. enterica serovar Corvallis	2012	wild bird	IncC	Germany	10.4515	51.1657
NA	NZ_CP027680	76	SAMN08685598	Salmonella enterica subsp. enterica serovar Corvallis strain 12-01738 plasmid pSE12-01738-3, complete sequence	pSE12-01738-3	10047	Salmonella enterica subsp. enterica serovar Corvallis	2012	wild bird	NA	Germany	10.4515	51.1657
NA	NZ_CP027703	62	SAMN08212052	Escherichia coli strain 675SK2 plasmid p675SK2_B, complete sequence	p675SK2_B	173882	Escherichia coli	2016-01-01	water	IncFIB(AP001918)|IncFIA|IncFII	47.5 N 7.6 E	7.6	47.5
NA	NZ_CP028170	17	SAMN08663433	Salmonella enterica strain CFSAN064034 plasmid pGMI17-002_1, complete sequence	pGMI17-002_1	177712	Salmonella enterica	NA	biological fluid-human	IncC	India	78.9629	20.5937
NA	NZ_CP028177	28	SAMN08663449	Klebsiella pneumoniae strain CFSAN054111 plasmid pGMI16-006_1, complete sequence	pGMI16-006_1	116768	Klebsiella pneumoniae	2012-05-10	human	IncFIB(pQil)|IncFII(K)	Germany	10.4515	51.1657
NA	NZ_CP028178	77	SAMN08663449	Klebsiella pneumoniae strain CFSAN054111 plasmid pGMI16-006_2, complete sequence	pGMI16-006_2	100222	Klebsiella pneumoniae	2012-05-10	human	NA	Germany	10.4515	51.1657
NA	NZ_CP028179	134	SAMN08663449	Klebsiella pneumoniae strain CFSAN054111 plasmid pGMI16-006_3, complete sequence	pGMI16-006_3	38695	Klebsiella pneumoniae	2012-05-10	human	IncR	Germany	10.4515	51.1657
NA	NZ_CP028484	43	SAMN08382661	Escherichia coli strain E41-1 plasmid p1, complete sequence	p1	128911	Escherichia coli	2017-02-07	NA	IncFIB(AP001918)|IncFIA|IncFII(pRSB107)	China:Shanghai	121.474	31.2304
NA	NZ_CP028486	26	SAMN08382661	Escherichia coli strain E41-1 plasmid p3, complete sequence	p3	52864	Escherichia coli	2017-02-07	NA	IncN	China:Shanghai	121.474	31.2304
NA	NZ_CP028536	2	SAMN08027257	Enterobacter hormaechei strain SCEH020042 plasmid pNDM5_020042, complete sequence	pNDM5_020042	45048	Enterobacter hormaechei	2016-10-10	NA	IncX3	China: Panzhihua, Sichuan	101.719	26.5823
NA	NZ_CP028543	49	SAMN07609091	Klebsiella pneumoniae subsp. pneumoniae strain SCKP020143 plasmid p1_020143, complete sequence	p1_020143	159355	Klebsiella pneumoniae subsp. pneumoniae	2017	NA	IncFIB(K)|IncFII(K)	China: Sichuan	102.805	30.2638
NA	NZ_CP028553	65	SAMN06909163	Klebsiella variicola strain WCHKP19 plasmid pCTXM15_020019, complete sequence	pCTXM15_020019	117244	Klebsiella variicola	2016-10	NA	IncFII(K)	China: Meishan, Sichuan	103.848	30.0773
NA	NZ_CP028560	139	SAMN07138955	Acinetobacter sp. WCHA45 plasmid pNDM1_010045, complete sequence	pNDM1_010045	190170	Acinetobacter sp. WCHA45	2015-10-31	Sewage	NA	China: Sichuan, Chengdu	104.067	30.5728
NA	NZ_CP028577	2	SAMN06209728	Escherichia coli strain WCHEC005784 plasmid pNDM5_005784, complete sequence	pNDM5_005784	46161	Escherichia coli	2014-08	Rectal swab	IncX3	China: Sichuan, Chengdu	104.067	30.5728
NA	NZ_CP028588	159	SAMN06909152	Escherichia coli strain WCHEC4533 plasmid pNDM4_000533, complete sequence	pNDM4_000533	42856	Escherichia coli	2015-08	NA	IncFIA(HI1)	China: Sichuan, Chengdu	104.067	30.5728
NA	NZ_CP028717	65	SAMN08848079	Klebsiella pneumoniae strain SCM96 plasmid pSCM96-1, complete sequence	pSCM96-1	134869	Klebsiella pneumoniae	2017-07-06	Sputum sample	IncFII(K)	China	104.195	35.8617
NA	NZ_CP028718	2	SAMN08848079	Klebsiella pneumoniae strain SCM96 plasmid pSCM96-2, complete sequence	pSCM96-2	46161	Klebsiella pneumoniae	2017-07-06	Sputum sample	IncX3	China	104.195	35.8617
NA	NZ_CP028781	49	SAMN07609114	Klebsiella pneumoniae subsp. pneumoniae strain SCKP020046 plasmid pNDM5_020046, complete sequence	pNDM5_020046	159394	Klebsiella pneumoniae subsp. pneumoniae	2016-11-03	NA	IncFIB(K)|IncX3	China: Sichuan	102.805	30.2638
NA	NZ_CP028786	8	SAMN07609113	Klebsiella pneumoniae strain SCKP020049 plasmid pNDM1_020049, complete sequence	pNDM1_020049	54035	Klebsiella pneumoniae	2016-10-24	pus	IncX3	China: Leshan, Sichuan	103.766	29.5521
NA	NZ_CP028814	22	SAMN08906337	Edwardsiella ictaluri strain MS-17-156 plasmid pEI-MS-17-156-1, complete sequence	pEI-MS-17-156-1	135268	Edwardsiella ictaluri	2017-04-26	NA	IncC	USA:Mississippi	-89.3985	32.3547
NA	NZ_CP028975	63	SAMN08928172	Cronobacter sakazakii strain GZcsf-1 plasmid pGW1, complete sequence	pGW1	340723	Cronobacter sakazakii	2015	Brain abscess fluid	IncHI2	23.08 N 113.14 E	113.14	23.08
NA	NZ_CP029245	2	SAMN08765149	Escherichia coli strain ECCRA-119 plasmid pTB203, complete sequence	pTB203	46161	Escherichia coli	2017-06	feces	IncX3	China:Zhejiang	119.789	29.1416
NA	NZ_CP029386	8	SAMN08027262	Klebsiella pneumoniae subsp. pneumoniae strain SCKP040074 plasmid pNDM6_040074, complete sequence	pNDM6_040074	52989	Klebsiella pneumoniae subsp. pneumoniae	2017-06-14	NA	IncX3	China: Sichuan	102.805	30.2638
NA	NZ_CP029428	137	SAMN09205485	Klebsiella quasipneumoniae strain CAV2018 plasmid pCAV2018-51, complete sequence	pCAV2018-51	51212	Klebsiella quasipneumoniae	2014-04-01	Hospital waste water	NA	38.14 N 78.45 W	-78.45	38.14
NA	NZ_CP029571	101	SAMN09241862	Acinetobacter baumannii strain DA33098 plasmid pDA33098-71, complete sequence	pDA33098-71	71234	Acinetobacter baumannii	NA	NA	NA	Spain	-3.74922	40.4637
NA	NZ_CP029586	93	SAMN09245749	Klebsiella pneumoniae strain DA33140 plasmid pDA33140-96, complete sequence	pDA33140-96	96190	Klebsiella pneumoniae	NA	NA	IncFIB(pQil)	Sweden	18.6435	60.1282
NA	NZ_CP029631	95	SAMN09273490	Escherichia coli strain ST410 plasmid p2189-NDM, complete sequence	p2189-NDM	248807	Escherichia coli	2015-06-01	urine	IncHI1B(R27)|IncHI1A	9.3930083 N 0.8234811 W	-0.823481	9.39301
NA	NZ_CP029802	86	SAMN09373897	Salmonella enterica subsp. enterica serovar Anatum strain R16.0676 plasmid pR16.0676_90k, complete sequence	pR16.0676_90k	90137	Salmonella enterica subsp. enterica serovar Anatum	2016-04-25	pus	IncC	24.94 N 121.20 E	121.2	24.94
NA	NZ_CP029974	20	SAMN09381942	Escherichia coli strain 51008369SK1 plasmid p51008369SK1_A, complete sequence	p51008369SK1_A	71718	Escherichia coli	2018	wound liquid	IncFII	47.22 N 8.33 E	8.33	47.22
NA	NZ_CP029978	66	SAMN09381942	Escherichia coli strain 51008369SK1 plasmid p51008369SK1_E, complete sequence	p51008369SK1_E	99465	Escherichia coli	2018	wound liquid	IncFIB(AP001918)|IncFIA|IncFII	47.22 N 8.33 E	8.33	47.22
NA	NZ_CP030283	31	SAMN09499316	Escherichia coli strain E308 plasmid pLKSZ02, complete sequence	pLKSZ02	113645	Escherichia coli	2014	Broiler chicken farm	IncX1|IncFII(pHN7A8)	China	104.195	35.8617
NA	NZ_CP030940	11	SAMN09640158	Escherichia coli strain AMSHJX01 plasmid pAMSH1, complete sequence	pAMSH1	257394	Escherichia coli	NA	feces	IncHI2A|IncHI2	China:Shanghai	121.474	31.2304
NA	NZ_CP031106	22	SAMN09662618	Escherichia coli strain AMSCJX02 plasmid pAMSC1, complete sequence	pAMSC1	131411	Escherichia coli	NA	feces	IncC	China:Sichuan	102.805	30.2638
NA	NZ_CP031138	2	SAMN08663441	Escherichia coli strain CFSAN064035 plasmid pGMI17-003_4, complete sequence	pGMI17-003_4	46157	Escherichia coli	NA	biological fluid-human	IncX3	United Kingdom	-3.43597	55.3781
NA	NZ_CP031216	100	SAMN09710898	Escherichia coli strain Es_ST80_L1_NDM_10_2017 plasmid pEsST80_L1_NDM, complete sequence	pEsST80_L1_NDM	98533	Escherichia coli	2017-10-26	rectal swab	IncM2	United Kingdom	-3.43597	55.3781
NA	NZ_CP031235	23	SAMN09693981	Escherichia coli strain Es_ST410_NW1_NDM_09_2017 plasmid pEsST410_NW_NDM, complete sequence	pEsST410_NW_NDM	85456	Escherichia coli	2017-09-28	rectal swab	IncM2	53.41 N 2.96 W	-2.96	53.41
NA	NZ_CP031262	114	SAMN09708445	Klebsiella quasipneumoniae strain L22 plasmid pL22-5, complete sequence	pL22-5	95314	Klebsiella quasipneumoniae	2014-09-02	bronchoalveolar lavage fluid	IncFII(K)	40.22 N 116.20 E	116.2	40.22
NA	NZ_CP031297	17	SAMN09717320	Escherichia coli strain EC17GD31 plasmid pGD31-NDM, complete sequence	pGD31-NDM	188230	Escherichia coli	2017-03-20	blood	IncC	10.804412 N 106.694269 E	106.694	10.8044
NA	NZ_CP031322	23	SAMN09729056	Escherichia coli strain ST2350 isolate Es_ST2350_SE1_NDM_03_2018 plasmid pEsST2350_SE_NDM, complete sequence	pEsST2350_SE_NDM	75645	Escherichia coli	2018-03-22	rectal swab	IncM2	United Kingdom	-3.43597	55.3781
NA	NZ_CP031382	101	SAMN09302593	Acinetobacter baumannii ACICU plasmid pACICU2, complete sequence	pACICU2	70101	Acinetobacter baumannii ACICU	2005	cerebrospinal fluid	NA	41.8857 N 12.5024 E	12.5024	41.8857
NA	NZ_CP031512	22	SAMN02934542	Providencia stuartii strain FDAARGOS_87 plasmid unnamed1, complete sequence	unnamed1	147900	Providencia stuartii	2013-11-18	endotracheal aspirate	IncC	USA	-95.7129	37.0902
NA	NZ_CP031547	40	SAMN09630238	Escherichia coli strain cq9 plasmid unnamed1, complete sequence	unnamed1	243642	Escherichia coli	2012-07-01	feces	IncHI2A|IncHI2	China:Chongqing	106.912	29.4316
NA	NZ_CP031549	82	SAMN09630238	Escherichia coli strain cq9 plasmid unnamed3, complete sequence	unnamed3	189020	Escherichia coli	2012-07-01	feces	IncC	China:Chongqing	106.912	29.4316
NA	NZ_CP031614	45	SAMN09691066	Klebsiella pneumoniae strain ZYST1 plasmid pZYST1C1, complete sequence	pZYST1C1	196414	Klebsiella pneumoniae	2017-09-01	NA	IncFIB(K)|IncFII(K)	China	104.195	35.8617
NA	NZ_CP031615	41	SAMN09691066	Klebsiella pneumoniae strain ZYST1 plasmid pZYST1C2, complete sequence	pZYST1C2	107458	Klebsiella pneumoniae	2017-09-01	NA	IncI1-I(Alpha)	China	104.195	35.8617
NA	NZ_CP031655	21	SAMN09829654	Escherichia coli strain UK_Dog_Liverpool plasmid pCARB35_02, complete sequence	pCARB35_02	89335	Escherichia coli	2016-12-06	foreleg infected wound	IncFII	51.4309 N 0.0936 W	-0.0936	51.4309
NA	NZ_CP031717	58	SAMN06909161	Klebsiella pneumoniae strain SCKP020003 plasmid p1_020003, complete sequence	p1_020003	18218	Klebsiella pneumoniae	2016-09	NA	NA	China: Yibin, Sichuan	104.643	28.7518
NA	NZ_CP031725	2	SAMN08027258	Enterobacter hormaechei strain WCHEH020038 plasmid pNDM5_020038, complete sequence	pNDM5_020038	46161	Enterobacter hormaechei	2016-11-02	NA	IncX3	China: Sichuan, Chengdu	104.067	30.5728
NA	NZ_CP031736	24	SAMN09845872	Klebsiella pneumoniae subsp. pneumoniae strain Klebsiella pneumoniae plasmid pKPM502, complete sequence	pKPM502	250351	Klebsiella pneumoniae subsp. pneumoniae	2015-12-10	blood	IncHI1B(pNDM-MAR)|IncFIB(pNDM-Mar)	37.498095 N 127.07610 E	127.076	37.4981
NA	NZ_CP031850	11	SAMN09912217	Klebsiella pneumoniae strain 121 plasmid pKP121-1-mcr, complete sequence	pKP121-1-mcr	239020	Klebsiella pneumoniae	2018-01-30	blood	IncHI2A|IncHI2	30.2859343 N 120.1944756 E	120.194	30.2859
NA	NZ_CP031884	138	SAMN06019523	Klebsiella pneumoniae strain WCHKP095845 plasmid pNDM1_095845, complete sequence	pNDM1_095845	105259	Klebsiella pneumoniae	2016-05-20	sputum	IncX3|IncFII(K)	30.64155078633754 N 104.06053988885469 E	104.061	30.6416
NA	NZ_CP032132	33	SAMN07138949	Acinetobacter chinensis strain WCHAc010005 plasmid pNDM1_010005, complete sequence	pNDM1_010005	39357	Acinetobacter chinensis	2015-10-31	Sewage	NA	China: Sichuan, Chengdu	104.067	30.5728
NA	NZ_CP032142	51	SAMN07138952	Acinetobacter sp. WCHAc010052 plasmid pNDM1_010052, complete sequence	pNDM1_010052	39365	Acinetobacter sp. WCHAc010052	2015-10-31	Sewage	NA	China: Sichuan, Chengdu	104.067	30.5728
NA	NZ_CP032278	33	SAMN05356835	Acinetobacter sp. WCHAc010034 plasmid pNDM1_010034, complete sequence	pNDM1_010034	49649	Acinetobacter sp. WCHAc010034	2015-10-31	hospital sewage	NA	China	104.195	35.8617
NA	NZ_CP032385	71	SAMN03988299	Salmonella enterica subsp. enterica serovar Dublin strain CVM N53043 plasmid pN53043_1, complete sequence	pN53043_1	103514	Salmonella enterica subsp. enterica serovar Dublin	2014	Ground Beef	IncC	USA:MN	-94.6859	46.7296
NA	NZ_CP032424	2	SAMN06909172	Escherichia coli strain SCEC020001 plasmid pNDM5_020001, complete sequence	pNDM5_020001	46161	Escherichia coli	2016-06	NA	IncX3	China: Sichuan	102.805	30.2638
NA	NZ_CP032448	84	SAMN09791878	Salmonella enterica subsp. enterica serovar Dublin strain USMARC-69840 plasmid pSDU2-USMARC-69840, complete sequence	pSDU2-USMARC-69840	77171	Salmonella enterica subsp. enterica serovar Dublin	2012	bovine lymph node	IncC	37.0902 N 95.7129 W	-95.7129	37.0902
NA	NZ_CP032496	71	SAMN10076455	Salmonella enterica subsp. enterica serovar Typhimurium strain SO21 plasmid pSO21_IncA/C2, complete sequence	pSO21_IncA/C2	90607	Salmonella enterica subsp. enterica serovar Typhimurium	2004	retail meat	IncC	29.09 N 110.95 W	-110.95	29.09
NA	NZ_CP032878	105	SAMN06231252	Escherichia coli strain WCHEC000837 plasmid pNDM4_000837, complete sequence	pNDM4_000837	45484	Escherichia coli	2016-10	NA	IncFIA(HI1)	China: Sichuan, Chengdu	104.067	30.5728
NA	NZ_CP032889	2	SAMN06909177	Escherichia coli strain SCEC020022 plasmid pNDM5_020022, complete sequence	pNDM5_020022	46161	Escherichia coli	2016-10	NA	IncX3	China: Sichuan	102.805	30.2638
NA	NZ_CP032937	21	SAMN10225034	Escherichia coli strain CHL5009T plasmid pCHL5009T-102k-mcr3, complete sequence	pCHL5009T-102k-mcr3	101860	Escherichia coli	2017-10-01	urine	IncFII	43.5321 S 172.6362 E	172.636	-43.5321
NA	NZ_CP033057	2	SAMN10218950	Morganella morganii strain L241 plasmid pNDM5-L241, complete sequence	pNDM5-L241	46161	Morganella morganii	2016-01-26	feces	IncX3	30.3 N 120.2 E	120.2	30.3
NA	NZ_CP033224	39	SAMN10279393	Salmonella enterica subsp. enterica strain CFSA122 plasmid pCFSA122-1, complete sequence	pCFSA122-1	181747	Salmonella enterica subsp. enterica	2013-05-01	pork dumplings	IncHI2A|IncHI2	China	104.195	35.8617
NA	NZ_CP033347	40	SAMN10291458	Salmonella enterica subsp. enterica strain CFSA1096 plasmid pCFSA1096, complete sequence	pCFSA1096	297348	Salmonella enterica subsp. enterica	2015-10-01	food	IncHI2A|IncHI2	China: Hubei	112.238	30.7378
NA	NZ_CP033351	11	SAMN10291586	Salmonella enterica subsp. enterica strain CFSA629 plasmid pCFSA629, complete sequence	pCFSA629	210674	Salmonella enterica subsp. enterica	2016-07-01	food	IncHI2A|IncHI2	China: Guangdong	113.763	23.379
NA	NZ_CP033382	39	SAMN10319560	Salmonella enterica subsp. enterica strain CFSA300 plasmid pCFSA300-1, complete sequence	pCFSA300-1	209815	Salmonella enterica subsp. enterica	2011-09-01	food	IncHI2A|IncN|IncHI2	China: Beijing	116.407	39.9042
NA	NZ_CP033385	39	SAMN10319563	Salmonella enterica subsp. enterica strain CFSA1007 plasmid pCFSA1007-1, complete sequence	pCFSA1007-1	181821	Salmonella enterica subsp. enterica	2011-04-01	food	IncHI2A|IncN|IncHI2	China: Jilin	126.55	43.8379
NA	NZ_CP033399	2	SAMN08932733	Escherichia coli strain WCHEC020031 plasmid pNDM5_020031, complete sequence	pNDM5_020031	46161	Escherichia coli	2016	NA	IncX3	China: Chengdu, Sichuan	104.067	30.5728
NA	NZ_CP033629	20	SAMN10343201	Klebsiella pneumoniae strain 4743 plasmid unnamed4, complete sequence	unnamed4	67867	Klebsiella pneumoniae	2013-11-24	rectal swab	IncFII	45.738887 N 7.426186599999937 E	7.42619	45.7389
NA	NZ_CP033636	11	SAMN07723175	Escherichia coli isolate ECCNB12-2 plasmid pTB-nb4, complete sequence	pTB-nb4	253793	Escherichia coli	2016-06-24	chicken	IncHI2A|IncHI2	China:Zhejiang	119.789	29.1416
NA	NZ_CP033963	41	SAMN10434199	Klebsiella pneumoniae strain L482 plasmid p4_L382, complete sequence	p4_L382	102879	Klebsiella pneumoniae	2017-08	stool	IncI1-I(Alpha)	China:Zhejiang	119.789	29.1416
NA	NZ_CP034084	116	SAMN10461964	Klebsiella pneumoniae subsp. pneumoniae strain R210-2 plasmid pR210-2-VIM, complete sequence	pR210-2-VIM	144158	Klebsiella pneumoniae subsp. pneumoniae	2015	NA	IncA	China	104.195	35.8617
NA	NZ_CP034133	64	SAMN05960932	Klebsiella quasipneumoniae strain G4584 plasmid pG4584_52.4Kb, complete sequence	pG4584_52.4Kb	52372	Klebsiella quasipneumoniae	2016-04-15	Blood	IncX3	Nigeria	8.67528	9.082
NA	NZ_CP034134	117	SAMN05960932	Klebsiella quasipneumoniae strain G4584 plasmid pG4584_6.9Kb, complete sequence	pG4584_6.9Kb	6927	Klebsiella quasipneumoniae	2016-04-15	Blood	NA	Nigeria	8.67528	9.082
NA	NZ_CP034201	67	SAMN10409888	Klebsiella pneumoniae subsp. pneumoniae strain KpvST383_NDM_OXA-48 plasmid pKpvST383L, complete sequence	pKpvST383L	372826	Klebsiella pneumoniae subsp. pneumoniae	2018-04-12	blood	IncHI1B(pNDM-MAR)|IncFIB(pNDM-Mar)	51.48 N 0.22 W	-0.22	51.48
NA	NZ_CP034322	81	SAMN10390469	Klebsiella pneumoniae strain 33 plasmid pK033_1, complete sequence	pK033_1	150094	Klebsiella pneumoniae	2010	feces	IncR|IncFII(K)	6.8228 S 39.2697 E	39.2697	-6.8228
NA	NZ_CP034323	8	SAMN10522947	Klebsiella pneumoniae isolate KSH203 plasmid pKSH203-NDM, complete sequence	pKSH203-NDM	53144	Klebsiella pneumoniae	2018-05-06	blood	IncX3	China	104.195	35.8617
NA	NZ_CP034390	11	SAMN10535911	Escherichia coli strain RS571 plasmid pRS571-MCR-1.1, complete sequence	pRS571-MCR-1.1	257270	Escherichia coli	2018-05-16	rectal swab	IncHI2A|IncHI2	Bangladesh: Dhaka	90.4125	23.8103
NA	NZ_CP034396	55	SAMN10531472	Escherichia coli strain CRE1 plasmid pCRE1.1, complete sequence	pCRE1.1	134635	Escherichia coli	2014-06-01	urine	IncFIB(AP001918)|IncFIA|IncFII(pAMA1167-NDM-5)	18.79038 N 98.98468 E	98.9847	18.7904
NA	NZ_CP034397	12	SAMN10531472	Escherichia coli strain CRE1 plasmid pCRE1.2, complete sequence	pCRE1.2	93642	Escherichia coli	2014-06-01	urine	IncC	18.79038 N 98.98468 E	98.9847	18.7904
NA	NZ_CP034398	14	SAMN10531472	Escherichia coli strain CRE1 plasmid pCRE1.4, complete sequence	pCRE1.4	41185	Escherichia coli	2014-06-01	urine	IncN2	18.79038 N 98.98468 E	98.9847	18.7904
NA	NZ_CP034401	55	SAMN10531954	Escherichia coli strain CRE10 plasmid pCRE10.1, complete sequence	pCRE10.1	134611	Escherichia coli	2014-09-01	stool	IncFIB(AP001918)|IncFIA|IncFII(pAMA1167-NDM-5)	18.79038 N 98.98468 E	98.9847	18.7904
NA	NZ_CP034402	12	SAMN10531954	Escherichia coli strain CRE10 plasmid pCRE10.2, complete sequence	pCRE10.2	92446	Escherichia coli	2014-09-01	stool	IncC	18.79038 N 98.98468 E	98.9847	18.7904
NA	NZ_CP034403	14	SAMN10531954	Escherichia coli strain CRE10 plasmid pCRE10.4, complete sequence	pCRE10.4	41191	Escherichia coli	2014-09-01	stool	IncN2	18.79038 N 98.98468 E	98.9847	18.7904
NA	NZ_CP034406	24	SAMN10531975	Klebsiella pneumoniae strain NH34 plasmid pNH34.1, complete sequence	pNH34.1	300327	Klebsiella pneumoniae	2014-09-01	sputum	IncHI1B(pNDM-MAR)|IncFIB(pNDM-Mar)	18.79038 N 98.98468 E	98.9847	18.7904
NA	NZ_CP034591	181	SAMN10606937	Escherichia coli strain L37 plasmid pL37-3, complete sequence	pL37-3	45650	Escherichia coli	2018-05-28	anus swab	IncX3	32.40 N 119.40 E	119.4	32.4
NA	NZ_CP034744	2	SAMN10623993	Escherichia coli strain L65 plasmid pL65-9, complete sequence	pL65-9	46161	Escherichia coli	2018-05-28	NA	IncX3	32.40 N 119.40 E	119.4	32.4
NA	NZ_CP034756	15	SAMN10654518	Enterobacter hormaechei subsp. hoffmannii strain Eh1 plasmid p2, complete sequence	p2	108486	Enterobacter hormaechei subsp. hoffmannii	2018	NA	IncFII(Yp)	USA	-95.7129	37.0902
NA	NZ_CP034788	11	SAMN07759721	Escherichia coli strain ECCNB20-2 plasmid pTBMCR421, complete sequence	pTBMCR421	254365	Escherichia coli	2016-06-24	chicken	IncHI2A|IncN|IncHI2	China:Zhejiang	119.789	29.1416
NA	NZ_CP034820	39	SAMN10689135	Salmonella sp. SSDFZ54 plasmid pTB501, complete sequence	pTB501	188527	Salmonella sp. SSDFZ54	2018-03	feces	IncHI2A|IncHI2	China:Zhejiang	119.789	29.1416
NA	NZ_CP034956	36	SAMN06909178	Escherichia coli strain SCEC020026 plasmid pCTXM15_020026, complete sequence	pCTXM15_020026	98397	Escherichia coli	2016-09	NA	IncFIA|IncFII(pAMA1167-NDM-5)	China: Sichuan	102.805	30.2638
NA	NZ_CP034957	2	SAMN06909178	Escherichia coli strain SCEC020026 plasmid pNDM5_020026, complete sequence	pNDM5_020026	46161	Escherichia coli	2016-09	NA	IncX3	China: Sichuan	102.805	30.2638
NA	NZ_CP034964	20	SAMN06909180	Escherichia coli strain WCHEC020032 plasmid pCTXM3_020032, complete sequence	pCTXM3_020032	87704	Escherichia coli	2016-08	NA	IncFII	China: Sichuan	102.805	30.2638
NA	NZ_CP034965	2	SAMN06909180	Escherichia coli strain WCHEC020032 plasmid pNDM5_020032, complete sequence	pNDM5_020032	46161	Escherichia coli	2016-08	NA	IncX3	China: Sichuan	102.805	30.2638
NA	NZ_CP035125	2	SAMN10743440	Escherichia coli strain EC25 plasmid pEC25_NDM-7, complete sequence	pEC25_NDM-7	46161	Escherichia coli	2017-08-17	urine	IncX3	China: Hangzhou	120.155	30.2741
NA	NZ_CP035205	161	SAMN10740431	Klebsiella pneumoniae strain LH94 plasmid pLH94-3, complete sequence	pLH94-3	58460	Klebsiella pneumoniae	2012	stool	NA	19.52 N 102.10 E	102.1	19.52
NA	NZ_CP035314	31	SAMN10768946	Escherichia coli strain D72 plasmid pD72-F33, complete sequence	pD72-F33	89963	Escherichia coli	2017-10-01	NA	IncN|IncFII(pHN7A8)	China: Henan	113.382	34.2904
NA	NZ_CP035478	55	SAMN10817700	Escherichia coli strain U13A plasmid pU13A_A, complete sequence	pU13A_A	149312	Escherichia coli	2013	urine	IncFIB(AP001918)|IncFIA|IncFII(pRSB107)	USA:Utah	-111.094	39.321
NA	NZ_CP035517	55	SAMN10836813	Escherichia coli strain U14A plasmid pU14A_A, complete sequence	pU14A_A	149317	Escherichia coli	2015	urine	IncFIB(AP001918)|IncFIA|IncFII(pRSB107)	USA:Utah	-111.094	39.321
NA	NZ_CP035537	53	SAMN09692822	Klebsiella pneumoniae subsp. pneumoniae strain CCRI-22199 plasmid pKp199-2, complete sequence	pKp199-2	108500	Klebsiella pneumoniae subsp. pneumoniae	2012-09-10	anal sample	IncFII(Yp)	46.8371 N 71.2265 W	-71.2265	46.8371
NA	NZ_CP035907	81	SAMN10908921	Klebsiella pneumoniae strain BA4656 plasmid pIncFIBpQil, complete sequence	pIncFIBpQil	164210	Klebsiella pneumoniae	2018	blood	IncFIB(pQil)|IncFII(K)	12.9165 N 79.1325 E	79.1325	12.9165
NA	NZ_CP035908	17	SAMN10908921	Klebsiella pneumoniae strain BA4656 plasmid pIncAC2, complete sequence	pIncAC2	163186	Klebsiella pneumoniae	2018	blood	IncC	12.9165 N 79.1325 E	79.1325	12.9165
NA	NZ_CP035916	40	SAMN10914546	Salmonella enterica strain S61394 plasmid pLS61394-MCR, complete sequence	pLS61394-MCR	287007	Salmonella enterica	2017	Blood culture	IncHI2A|IncHI2	30.3 N 120.2 E	120.2	30.3
NA	NZ_CP035918	11	SAMN10914547	Salmonella enterica strain S44712 plasmid pLS44712-MCR, complete sequence	pLS44712-MCR	247705	Salmonella enterica	2017	stool	IncHI2A|IncHI2	30.3 N 120.2 E	120.2	30.3
NA	NZ_CP035935	33	SAMN08772519	Acinetobacter cumulans strain WCHAc060092 plasmid pNDM1_060092, complete sequence	pNDM1_060092	48560	Acinetobacter cumulans	2018	Sewage	NA	China: Chengdu, Sichuan	104.067	30.5728
NA	NZ_CP036178	11	SAMN10956393	Escherichia coli strain WCHEC025970 plasmid pCTXM199_025970, complete sequence	pCTXM199_025970	238258	Escherichia coli	2017-10	NA	IncHI2A|IncHI2	China: Chengdu, Sichuan	104.067	30.5728
NA	NZ_CP036179	2	SAMN10956393	Escherichia coli strain WCHEC025970 plasmid pNDM5_025970, complete sequence	pNDM5_025970	46161	Escherichia coli	2017-10	NA	IncX3	China: Chengdu, Sichuan	104.067	30.5728
NA	NZ_CP036192	17	SAMN10956502	Klebsiella pneumoniae strain BA34918 plasmid pIncAC2, complete sequence	pIncAC2	165052	Klebsiella pneumoniae	2017	blood	IncC	12.9246 N 79.1348 E	79.1348	12.9246
NA	NZ_CP036193	81	SAMN10956502	Klebsiella pneumoniae strain BA34918 plasmid pIncFIBpQil, complete sequence	pIncFIBpQil	164195	Klebsiella pneumoniae	2017	blood	IncFIB(pQil)	12.9246 N 79.1348 E	79.1348	12.9246
NA	NZ_CP036205	64	SAMN10219252	Escherichia coli strain L725 plasmid pNDM5-L725, complete sequence	pNDM5-L725	51321	Escherichia coli	2017-07-21	feces	IncX3	30.3 N 120.2 E	120.2	30.3
NA	NZ_CP036312	2	SAMN09845189	Enterobacter hormaechei strain WCHEH090011 plasmid pNDM5_090011, complete sequence	pNDM5_090011	46161	Enterobacter hormaechei	2017	NA	IncX3	China: Chengdu, Sichuan	104.067	30.5728
NA	NZ_CP036363	52	SAMN06671967	Klebsiella pneumoniae strain WCHKP2080 plasmid p1_095080, complete sequence	p1_095080	54110	Klebsiella pneumoniae	2016-06-01	NA	IncN	China: Sichuan, Chengdu	104.067	30.5728
NA	NZ_CP037442	158	SAMN05960877	Klebsiella sp. PO552 plasmid p1, complete sequence	p1	204467	Klebsiella sp. PO552	2009-06-04	blood	IncHI1B(pNDM-MAR)|IncFIB(K)(pCAV1099-114)	Nigeria	8.67528	9.082
NA	NZ_CP037744	28	SAMN11054834	Klebsiella pneumoniae strain ST23 plasmid pDHQP1701672_amr, complete sequence	pDHQP1701672_amr	121239	Klebsiella pneumoniae	2016-06-01	urine	IncFIB(pQil)|IncFII(K)	USA: MN	-94.6859	46.7296
NA	NZ_CP037930	93	SAMN11105635	Klebsiella pneumoniae subsp. pneumoniae strain KP-8788 plasmid p8788-IT, complete sequence	p8788-IT	102851	Klebsiella pneumoniae subsp. pneumoniae	2017	blood	IncFIB(pQil)|ColRNAI	38.101784 N 13.358520 E	13.3585	38.1018
NA	NZ_CP037965	8	SAMN07609088	Klebsiella pneumoniae strain SCKP020135 plasmid pNDM1_020135, complete sequence	pNDM1_020135	54035	Klebsiella pneumoniae	2017	NA	IncX3	China: Sichuan	102.805	30.2638
NA	NZ_CP038139	11	SAMN11180601	Escherichia coli strain G3X16-2 plasmid pG3X16-2-2, complete sequence	pG3X16-2-2	265575	Escherichia coli	2017-08-16	feces	IncHI2A|IncN|IncHI2	23.10 N 109.60 E	109.6	23.1
NA	NZ_CP038280	142	SAMN11254543	Raoultella ornithinolytica strain WLK218 plasmid pWLK-NDM, complete sequence	pWLK-NDM	75415	Raoultella ornithinolytica	2018-07	sediment	IncX3	34.81 N 113.59 E	113.59	34.81
NA	NZ_CP038322	22	SAMN11229496	Escherichia coli O157:H7 strain NE1127 plasmid pNE1127-2, complete sequence	pNE1127-2	145329	Escherichia coli O157:H7	NA	NA	IncC	USA:Nebraska	-99.9018	41.4925
NA	NZ_CP038326	22	SAMN05360232	Escherichia coli O157:H7 strain NE 1169-1 plasmid pNE1169-3, complete sequence	pNE1169-3	145329	Escherichia coli O157:H7	2000	cattle feces	IncC	USA:Nebraska	-99.9018	41.4925
NA	NZ_CP038330	71	SAMN05360231	Escherichia coli O157:H7 strain NE 1092-2 plasmid pNE1092-3, complete sequence	pNE1092-3	93970	Escherichia coli O157:H7	2000	cattle feces	IncC	USA:Nebraska	-99.9018	41.4925
NA	NZ_CP038457	79	SAMN11283108	Escherichia coli strain EC-129 plasmid pEC129_4, complete sequence	pEC129_4	58586	Escherichia coli	2018-08-01	NA	NA	Japan: Tokyo	139.65	35.6762
NA	NZ_CP038458	141	SAMN11283108	Escherichia coli strain EC-129 plasmid pEC129_5, complete sequence	pEC129_5	28640	Escherichia coli	2018-08-01	NA	IncX3|IncR	Japan: Tokyo	139.65	35.6762
NA	NZ_CP038464	25	SAMN11293745	Aeromonas hydrophila strain WCX23 plasmid unnamed, complete sequence	unnamed	165134	Aeromonas hydrophila	2017-04-15	diarrheal snake diarrheal snake in Hunan	IncC	China:Hunan	111.857	27.6253
NA	NZ_CP038466	25	SAMN11293757	Aeromonas hydrophila strain 23-C-23 plasmid unnamed, complete sequence	unnamed	165134	Aeromonas hydrophila	2017-04-15	NA	IncC	China:Hunan	111.857	27.6253
NA	NZ_CP038501	150	SAMN11298775	Acinetobacter baumannii strain CIAT758 plasmid unnamed1, complete sequence	unnamed1	78125	Acinetobacter baumannii	2018	blood	NA	22.5726 N 88.3639 E	88.3639	22.5726
NA	NZ_CP039438	11	SAMN11355835	Salmonella enterica subsp. enterica serovar Newport strain VNSEC023 plasmid pCFSAN086837, complete sequence	pCFSAN086837	255725	Salmonella enterica subsp. enterica serovar Newport	2017	chicken	IncHI2A|IncHI2	14.06 N 108.28 E	108.28	14.06
NA	NZ_CP039490	41	SAMN00991047	Salmonella enterica subsp. enterica serovar Bareilly str. CFSAN000752 plasmid pCFSAN000752, complete sequence	pCFSAN000752	131067	Salmonella enterica subsp. enterica serovar Bareilly str. CFSAN000752	2012-03-06	NA	IncI(Gamma)	USA:MD	-76.6413	39.0458
NA	NZ_CP039513	20	SAMN11445820	Salmonella enterica subsp. enterica serovar Worthington strain 7102.58 plasmid p7102_58-6, complete sequence	p7102_58-6	81615	Salmonella enterica subsp. enterica serovar Worthington	2018-11	Stools	IncFII	46.947578 N 7.423210 E	7.42321	46.9476
NA	NZ_CP039800	166	SAMN11479266	Klebsiella pneumoniae strain C2974 plasmid pC2974-6-NDM, complete sequence	pC2974-6-NDM	51995	Klebsiella pneumoniae	2016-10-18	sputum	IncN2	China:Jinan	117.12	36.6512
NA	NZ_CP039806	94	SAMN11479265	Klebsiella pneumoniae strain C2972 plasmid pC2972-5-NDM, complete sequence	pC2972-5-NDM	51995	Klebsiella pneumoniae	2016-10-29	sputum	IncN2	China:Jinan	117.12	36.6512
NA	NZ_CP039811	8	SAMN11479264	Klebsiella pneumoniae strain C2660 plasmid pC2660-4-NDM, complete sequence	pC2660-4-NDM	53097	Klebsiella pneumoniae	2017-08-01	pus	IncX3	China:Beijing	116.407	39.9042
NA	NZ_CP039817	94	SAMN11479263	Klebsiella pneumoniae strain C2601 plasmid pC2601-5-NDM, complete sequence	pC2601-5-NDM	51995	Klebsiella pneumoniae	2017-01-17	sputum	IncN2	China:Jinan	117.12	36.6512
NA	NZ_CP039821	26	SAMN11479262	Klebsiella pneumoniae strain C2414 plasmid pC2414-3-NDM, complete sequence	pC2414-3-NDM	63046	Klebsiella pneumoniae	2017-10-18	urine	IncN	China:Wuhan	114.306	30.5928
NA	NZ_CP039824	83	SAMN11479261	Klebsiella pneumoniae strain C2343 plasmid pC2343-2-NDM, complete sequence	pC2343-2-NDM	318848	Klebsiella pneumoniae	2017-08-07	intra-abdominal fluid	NA	China:Qinghuangdao	119.601	39.9354
NA	NZ_CP039829	83	SAMN11479260	Klebsiella pneumoniae strain C2315 plasmid pC2315-2-NDM, complete sequence	pC2315-2-NDM	317231	Klebsiella pneumoniae	2017-10-09	intra-abdominal fluid	NA	China:Qinghuangdao	119.601	39.9354
NA	NZ_CP039857	40	SAMN11333168	Salmonella enterica subsp. enterica serovar 1,4,[5],12:i:- strain PNCS014876 plasmid p15-0756.1, complete sequence	p15-0756.1	249601	Salmonella enterica subsp. enterica serovar 1,4,[5],12:i:-	2015-02-03	NA	IncHI2A|IncHI2	Canada: SK	-106.451	52.9399
NA	NZ_CP039937	70	SAMN11514670	Klebsiella pneumoniae strain 18KM1950 plasmid pMBR_DHA-1_1C_18KM1950, complete sequence	pMBR_DHA-1_1C_18KM1950	54473	Klebsiella pneumoniae	2018-08-01	tracheal aspirate	IncR	Switzerland: Bern	7.44745	46.948
NA	NZ_CP039943	70	SAMN11514672	Klebsiella pneumoniae strain 18KM2813 plasmid pMBR_DHA-1_1C_18KM2813, complete sequence	pMBR_DHA-1_1C_18KM2813	54473	Klebsiella pneumoniae	2018-12-01	urine	IncR	Switzerland: Bern	7.44745	46.948
NA	NZ_CP039946	70	SAMN11514673	Klebsiella pneumoniae strain 19KM28 plasmid pMBR_DHA-1_1C_19KM28, complete sequence	pMBR_DHA-1_1C_19KM28	54251	Klebsiella pneumoniae	2019-01-01	pus	IncR	Switzerland: Bern	7.44745	46.948
NA	NZ_CP039949	70	SAMN11514674	Klebsiella pneumoniae strain 19KM57 plasmid pMBR_DHA-1_2C_19KM57, complete sequence	pMBR_DHA-1_2C_19KM57	56374	Klebsiella pneumoniae	2019-01-01	urine	IncR	Switzerland: Bern	7.44745	46.948
NA	NZ_CP039958	70	SAMN11514677	Klebsiella pneumoniae strain EAN23 plasmid pMBR_DHA-1_1C_EAN23, complete sequence	pMBR_DHA-1_1C_EAN23	54469	Klebsiella pneumoniae	2018-09-01	Nosocomial environment	IncR	Switzerland: Bern	7.44745	46.948
NA	NZ_CP039976	44	SAMN11089894	Klebsiella pneumoniae strain R1761 plasmid p1761_02, complete sequence	p1761_02	148759	Klebsiella pneumoniae	2016-12-01	bronchoalveolar lavage	IncC	40.44 N 79.96 W	-79.96	40.44
NA	NZ_CP040029	48	SAMN11246289	Klebsiella pneumoniae strain KPC160121 plasmid pIncC-L121, complete sequence	pIncC-L121	176345	Klebsiella pneumoniae	2015-01-30	pus	IncC	23.3 N 120.9 E	120.9	23.3
NA	NZ_CP040034	48	SAMN11246288	Klebsiella pneumoniae strain KPC160117 plasmid pIncC-L117, complete sequence	pIncC-L117	176345	Klebsiella pneumoniae	2014-12-19	urine	IncC	23.3 N 120.9 E	120.9	23.3
NA	NZ_CP040123	73	SAMN11602135	Klebsiella pneumoniae strain LSH-KPN148 plasmid pLSH-KPN148-1, complete sequence	pLSH-KPN148-1	227415	Klebsiella pneumoniae	2015-09-01	sputum	IncFIB(K)|IncR	China	104.195	35.8617
NA	NZ_CP040171	22	SAMN11604374	Vibrio cholerae strain VC1374 plasmid pVC1374, complete sequence	pVC1374	140291	Vibrio cholerae	2001-01-01	NA	IncC	China	104.195	35.8617
NA	NZ_CP040178	26	SAMN11603436	Klebsiella pneumoniae strain 2e plasmid unnamed3, complete sequence	unnamed3	59952	Klebsiella pneumoniae	2017-08-31	NA	IncN	China: Chongqin	106.912	29.4316
NA	NZ_CP040184	83	SAMN11603266	Raoultella planticola strain Rp_CZ180511 plasmid pRpNDM-1, complete sequence	pRpNDM-1	334854	Raoultella planticola	2018	cerebrospinal fluid, hospital	NA	38.15 N 116.50 E	116.5	38.15
NA	NZ_CP040398	36	SAMN08637771	Escherichia coli strain BA22372 plasmid pCTX-M-15_22372, complete sequence	pCTX-M-15_22372	98470	Escherichia coli	2016	blood	IncFIB(AP001918)|IncFIA|IncFII(pAMA1167-NDM-5)	12.91 N 79.13 E	79.13	12.91
NA	NZ_CP040457	11	SAMN11665396	Salmonella enterica subsp. enterica serovar Typhimurium strain TJWQ005 plasmid pTJWQ005, complete sequence	pTJWQ005	254752	Salmonella enterica subsp. enterica serovar Typhimurium	2017-08-07	NA	IncHI2A|IncHI2	China:Tianjin	117.362	39.3434
NA	NZ_CP040536	41	SAMN09487516	Klebsiella pneumoniae strain CR-HvKP1 plasmid pCR-HvKP1-p3, complete sequence	pCR-HvKP1-p3	99717	Klebsiella pneumoniae	2016	blood	IncI1-I(Alpha)	China	104.195	35.8617
NA	NZ_CP040542	41	SAMN09487517	Klebsiella pneumoniae strain CR-HvKP4 plasmid pCR-HvKP4-p3, complete sequence	pCR-HvKP4-p3	99722	Klebsiella pneumoniae	2016	blood	IncI1-I(Alpha)	China	104.195	35.8617
NA	NZ_CP040548	41	SAMN09487518	Klebsiella pneumoniae strain CR-HvKP5 plasmid pCR-HvKP5-p3, complete sequence	pCR-HvKP5-p3	99717	Klebsiella pneumoniae	2016	blood	IncI1-I(Alpha)	China	104.195	35.8617
NA	NZ_CP040598	53	SAMN11793565	Klebsiella pneumoniae subsp. pneumoniae strain KpvST15_NDM plasmid pKpvST15_NDM-1, complete sequence	pKpvST15_NDM-1	106597	Klebsiella pneumoniae subsp. pneumoniae	2016-12-19	throat	IncFII(Yp)	51.55 N 0.04 W	-0.04	51.55
NA	NZ_CP040726	67	SAMN11835544	Klebsiella pneumoniae strain KpvST147B_SE1_1_NDM plasmid pKpvST147B_virulence, complete sequence	pKpvST147B_virulence	339117	Klebsiella pneumoniae	2019-01-14	rectal swab	IncHI1B(pNDM-MAR)|IncFIB(pNDM-Mar)	51.38 N 0.18 W	-0.18	51.38
NA	NZ_CP040728	162	SAMN11835544	Klebsiella pneumoniae strain KpvST147B_SE1_1_NDM plasmid pKpvST147B_NDM-1, complete sequence	pKpvST147B_NDM-1	53955	Klebsiella pneumoniae	2019-01-14	rectal swab	IncFIB(pQil)	51.38 N 0.18 W	-0.18	51.38
NA	NZ_CP040807	31	SAMN10531910	Escherichia fergusonii strain EFCF056 plasmid pEF02, complete sequence	pEF02	90871	Escherichia fergusonii	2017-05-04	feces	IncFII(pHN7A8)	China: Zhejiang	119.789	29.1416
NA	NZ_CP040884	13	SAMN04158281	Escherichia coli strain K71-77 plasmid pK71-77-1-NDM, complete sequence	pK71-77-1-NDM	145272	Escherichia coli	2010	blood	IncC	Norway	8.46895	60.472
NA	NZ_CP041048	116	SAMN11388517	Citrobacter sp. CF971 plasmid pBM527-2, complete sequence	pBM527-2	151402	Citrobacter sp. CF971	2018-05-08	feces	IncA|IncX3	33 N 120 E	120	33
NA	NZ_CP041174	11	SAMN11979404	Salmonella enterica subsp. enterica serovar Enteritidis strain SJTUF12519v2 plasmid p12519A, complete sequence	p12519A	248746	Salmonella enterica subsp. enterica serovar Enteritidis	2013-08-06	human feces	IncHI2A|IncHI2	31.22 N 121.10 E	121.1	31.22
NA	NZ_CP041177	31	SAMN11979403	Salmonella enterica subsp. enterica serovar Enteritidis strain SJTUF12367v2 plasmid p12367A, complete sequence	p12367A	111764	Salmonella enterica subsp. enterica serovar Enteritidis	2013-08-01	human feces	IncX1|IncFII(pHN7A8)	31.22 N 121.10 E	121.1	31.22
NA	NZ_CP041180	39	SAMN11979402	Salmonella enterica subsp. enterica serovar Indiana strain SJTUF87912v2 isolate food plasmid p87912, complete sequence	p87912	236217	Salmonella enterica subsp. enterica serovar Indiana	2010-12-01	chicken	IncHI2A|IncN|IncHI2	31.22 N 121.10 E	121.1	31.22
NA	NZ_CP041182	39	SAMN11979401	Salmonella enterica subsp. enterica serovar Indiana strain SJTUF13520v2 isolate food plasmid p13520, complete sequence	p13520	240209	Salmonella enterica subsp. enterica serovar Indiana	2013-05-20	chicken	IncHI2A|IncN|IncHI2	31.22 N 121.10 E	121.1	31.22
NA	NZ_CP041209	25	SAMN09943626	Salmonella enterica subsp. enterica serovar Newport strain SAP18-8729 plasmid pCFSAN074384_1, complete sequence	pCFSAN074384_1	158212	Salmonella enterica subsp. enterica serovar Newport	2018	NA	IncC	USA:GA	-82.9001	32.1656
NA	NZ_CP041229	96	SAMN08707400	Acinetobacter haemolyticus strain AN54 plasmid pAhaeAN54e, complete sequence	pAhaeAN54e	45460	Acinetobacter haemolyticus	2016-02-29	Peritoneal dialysis fluid	NA	19.04 N 98.20 W	-98.2	19.04
NA	NZ_CP041338	34	SAMN12169096	Escherichia coli strain CCUG 73778 plasmid pSUH-1, complete sequence	pSUH-1	161372	Escherichia coli	2008-12-18	blood	IncFIB(AP001918)|IncFIA|IncFII	Sweden:Gothenburg	11.9746	57.7089
NA	NZ_CP041339	20	SAMN12169096	Escherichia coli strain CCUG 73778 plasmid pSUH-2, complete sequence	pSUH-2	79945	Escherichia coli	2008-12-18	blood	IncFII	Sweden:Gothenburg	11.9746	57.7089
NA	NZ_CP041363	20	SAMN11653541	Citrobacter amalonaticus strain 133355-SW-C4-Cam plasmid p133355_SW_C4_Cam-1, complete sequence	p133355_SW_C4_Cam-1	81724	Citrobacter amalonaticus	2019-04	NA	IncFII	Switzerland: Bern	7.44745	46.948
NA	NZ_CP041393	27	SAMN11230749	Escherichia coli strain ECOL-18-VL-LA-PA-Ryan-0026 plasmid p45407_1, complete sequence	p45407_1	139547	Escherichia coli	2018-07-09	trach wash	IncFIA|IncFII	USA:PA	-77.1945	41.2033
NA	NZ_CP041641	22	SAMN09104544	Klebsiella pneumoniae strain PIMB15ND2KP27 plasmid pKP27-MCR1, complete sequence	pKP27-MCR1	144138	Klebsiella pneumoniae	2015-03-18	NA	IncC	Viet Nam: Ho Chi Minh	106.63	10.8231
NA	NZ_CP041642	46	SAMN09104544	Klebsiella pneumoniae strain PIMB15ND2KP27 plasmid pKP27-NDM4, complete sequence	pKP27-NDM4	121851	Klebsiella pneumoniae	2015-03-18	NA	IncFII(K)	Viet Nam: Ho Chi Minh	106.63	10.8231
NA	NZ_CP041920	35	SAMN12330870	Escherichia coli strain Ec40743 plasmid unnamed1, complete sequence	unnamed1	122471	Escherichia coli	2016-08-01	sputum	IncFIB(AP001918)|IncFII(pSE11)	30.24 N 120.16 E	120.16	30.24
NA	NZ_CP041928	102	SAMN12264830	Klebsiella pneumoniae strain 18-2374 plasmid pSECR18-2374A, complete sequence	pSECR18-2374A	202623	Klebsiella pneumoniae	2018-12-12	NA	IncFIB(K)|IncFII(K)	37.56 N 126.98 E	126.98	37.56
NA	NZ_CP041930	143	SAMN12264830	Klebsiella pneumoniae strain 18-2374 plasmid pSECR18-2374C, complete sequence	pSECR18-2374C	86019	Klebsiella pneumoniae	2018-12-12	NA	NA	37.56 N 126.98 E	126.98	37.56
NA	NZ_CP041937	151	SAMN09835334	Klebsiella pneumoniae strain KP14003 plasmid unnamed3, complete sequence	unnamed3	70174	Klebsiella pneumoniae	2014	blood	FII(pBK30683)	39.92 N 116.46 E	116.46	39.92
NA	NZ_CP041938	90	SAMN09835334	Klebsiella pneumoniae strain KP14003 plasmid pNDM-KP14003, complete sequence	pNDM-KP14003	60125	Klebsiella pneumoniae	2014	blood	IncX3	39.92 N 116.46 E	116.46	39.92
NA	NZ_CP041948	18	SAMN12307651	Klebsiella pneumoniae strain KP2 plasmid pKP2_2, complete sequence	pKP2_2	75307	Klebsiella pneumoniae	2017-09-29	urine	IncFII	29.712470 N 95.397690 W	-95.3977	29.7125
NA	NZ_CP041956	155	SAMN12307470	Escherichia coli strain EC2 plasmid pEC2_1, complete sequence	pEC2_1	74945	Escherichia coli	2017-09-29	urine	IncX3	29.712470 N 95.397690 W	-95.3977	29.7125
NA	NZ_CP041957	18	SAMN12307470	Escherichia coli strain EC2 plasmid pEC2_2, complete sequence	pEC2_2	83648	Escherichia coli	2017-09-29	urine	IncFII	29.712470 N 95.397690 W	-95.3977	29.7125
NA	NZ_CP042245	179	SAMN12389475	Escherichia coli strain PU-1 plasmid pColV-PU1, complete sequence	pColV-PU1	285922	Escherichia coli	2013-11-30	blood from piglet with acute sepsis	IncFIB(AP001918)|IncFII(pSE11)|IncFII(pHN7A8)	China: Jiangxi province	114.904	27.0875
NA	NZ_CP042338	20	SAMN11174938	Escherichia coli strain GZ04-0086 plasmid pNDM5-GZ04_B, complete sequence	pNDM5-GZ04_B	68545	Escherichia coli	2018	stool	IncFII	23.12 N 113.28 E	113.28	23.12
NA	NZ_CP042339	64	SAMN11174938	Escherichia coli strain GZ04-0086 plasmid pNDM5-GZ04_A, complete sequence	pNDM5-GZ04_A	55253	Escherichia coli	2018	stool	IncX3	23.12 N 113.28 E	113.28	23.12
NA	NZ_CP042365	97	SAMN12289369	Acinetobacter pittii strain C54 plasmid pC54_001, complete sequence	pC54_001	256887	Acinetobacter pittii	2014-07-14	clinical sample	NA	Australia: Sydney	151.209	-33.8688
NA	NZ_CP042514	100	SAMN12289419	Serratia marcescens strain E28 plasmid pE28_002, complete sequence	pE28_002	87731	Serratia marcescens	2012-10-12	Ensuite 7/8	NA	Australia: Sydney	151.209	-33.8688
NA	NZ_CP042522	100	SAMN12289275	Klebsiella pneumoniae strain C2 plasmid pC2_002, complete sequence	pC2_002	87731	Klebsiella pneumoniae	2007-01-17	clinical sample	NA	Australia: Sydney	151.209	-33.8688
NA	NZ_CP042537	100	SAMN12289332	Citrobacter freundii strain E51 plasmid pE51_003, complete sequence	pE51_003	87731	Citrobacter freundii	2013-04-09	Shower 3	NA	Australia: Sydney	151.209	-33.8688
NA	NZ_CP042552	63	SAMN12289303	Enterobacter hormaechei strain C45 plasmid pC45_001, complete sequence	pC45_001	288659	Enterobacter hormaechei	2013-04-27	clinical sample	IncHI2A|IncHI2	Australia: Sydney	151.209	-33.8688
NA	NZ_CP042587	11	SAMN12384979	Escherichia coli strain LD91-1 plasmid pLD91-1-MCR1, complete sequence	pLD91-1-MCR1	246716	Escherichia coli	2018-08-01	feces	IncHI2A|IncN|IncHI2	32.56 N 120.42 E	120.42	32.56
NA	NZ_CP042883	102	SAMN12565093	Klebsiella pneumoniae strain NMBU-W07E18 plasmid pNMBU-W07E18_01, complete sequence	pNMBU-W07E18_01	194856	Klebsiella pneumoniae	2018-03-08	surface water	IncFIB(K)|IncFII(K)	59.667 N 10.768 E	10.768	59.667
NA	NZ_CP042887	20	SAMN12565117	Escherichia coli O10:H32 strain NMBU-W12E19 plasmid pNMBU-W12E19_03, complete sequence	pNMBU-W12E19_03	68601	Escherichia coli O10:H32	2019-02-01	surface water	IncFII	59.667 N 10.769 E	10.769	59.667
NA	NZ_CP043034	11	SAMN10691120	Escherichia coli strain XDL plasmid pXDL-CTX-M-14, complete sequence	pXDL-CTX-M-14	224961	Escherichia coli	2017-09-20	blood	IncHI2A|IncHI2	30.3 N 120.2 E	120.2	30.3
NA	NZ_CP043053	163	SAMN12612836	Acinetobacter pittii strain AP43 plasmid pAP43-OXA58-NDM1, complete sequence	pAP43-OXA58-NDM1	268263	Acinetobacter pittii	2018-05-21	urine	NA	China: Hangzhou	120.155	30.2741
NA	NZ_CP043230	66	SAMN12619458	Escherichia coli strain Ec-050 plasmid pEc-050-NDM-5, complete sequence	pEc-050-NDM-5	99461	Escherichia coli	2018-07-02	stool	IncFIB(AP001918)|IncFIA|IncFII	46.957375 N 7.427023 E	7.42702	46.9574
NA	NZ_CP043333	2	SAMN12636071	Proteus mirabilis strain CRPM10 plasmid pNDM-5, complete sequence	pNDM-5	46161	Proteus mirabilis	2018-05-18	urine sample	IncX3	China:Hangzhou	120.155	30.2741
NA	NZ_CP043383	128	SAMN10525000	Enterobacter hormaechei subsp. xiangfangensis strain WCHEX045001 plasmid pNDM1_045001, complete sequence	pNDM1_045001	85718	Enterobacter hormaechei subsp. xiangfangensis	2018-01	blood	NA	China: Chengdu, Sichuan	104.067	30.5728
NA	NZ_CP043408	20	SAMN12640810	Escherichia coli strain NMBU-W13E19 plasmid pNMBU-W13E19_02, complete sequence	pNMBU-W13E19_02	67044	Escherichia coli	2019-02-01	surface water	IncFII	59.667 N 10.769 E	10.769	59.667
NA	NZ_CP043933	74	SAMN12741260	Klebsiella pneumoniae strain 555 plasmid pSCKLB555-1, complete sequence	pSCKLB555-1	247938	Klebsiella pneumoniae	2018-09-01	NA	IncHI1B(pNDM-MAR)|IncFIB(pNDM-Mar)	China	104.195	35.8617
NA	NZ_CP043935	68	SAMN12741260	Klebsiella pneumoniae strain 555 plasmid pSCKLB555-3, complete sequence	pSCKLB555-3	179179	Klebsiella pneumoniae	2018-09-01	NA	IncX1|IncFII(pHN7A8)	China	104.195	35.8617
NA	NZ_CP043944	66	SAMN12736390	Escherichia coli strain AR216.2b plasmid pMPNDM-5, complete sequence	pMPNDM-5	99465	Escherichia coli	2017-07-18	Rectal swab	IncFIA|IncFII	Switzerland:Zurich	8.54169	47.3769
NA	NZ_CP043948	66	SAMN12736389	Escherichia coli strain AR202.2 plasmid pMPNDM-5, complete sequence	pMPNDM-5	99454	Escherichia coli	2018-06-20	Rectal swab	IncFIB(AP001918)|IncFIA|IncFII	Switzerland:Zurich	8.54169	47.3769
NA	NZ_CP043951	11	SAMN12757101	Escherichia coli strain ST95-32 plasmid pST95-32-1, complete sequence	pST95-32-1	228062	Escherichia coli	2017-01-01	NA	IncHI2A|IncHI2	China:Nanjing	118.797	32.0603
NA	NZ_CP044029	120	SAMN12085403	Klebsiella pneumoniae strain RJY9645 plasmid pY9645-166, complete sequence	pY9645-166	166344	Klebsiella pneumoniae	2016-09-23	blood	IncFII(Yp)	22.54 N 114.08 E	114.08	22.54
NA	NZ_CP044035	15	SAMN11056345	Klebsiella pneumoniae strain FDAARGOS_630 plasmid unnamed1, complete sequence	unnamed1	114306	Klebsiella pneumoniae	NA	clinical isolate	IncFII(Yp)	USA: MI	-85.6024	44.3148
NA	NZ_CP044038	69	SAMN11056345	Klebsiella pneumoniae strain FDAARGOS_630 plasmid unnamed4, complete sequence	unnamed4	77529	Klebsiella pneumoniae	NA	clinical isolate	NA	USA: MI	-85.6024	44.3148
NA	NZ_CP044045	81	SAMN11056344	Klebsiella pneumoniae strain FDAARGOS_629 plasmid unnamed3, complete sequence	unnamed3	138560	Klebsiella pneumoniae	NA	clinical isolate	IncFIB(pQil)|IncFII(K)	USA: MI	-85.6024	44.3148
NA	NZ_CP044120	91	SAMN12780943	Raoultella planticola strain S25 plasmid pS25-68, complete sequence	pS25-68	68566	Raoultella planticola	2017-02-14	NA	IncFIA(HI1)|IncR	China:Wenzhou	120.699	27.9938
NA	NZ_CP044337	23	SAMN10107915	Enterobacter hormaechei strain AKB48 plasmid unnamed2, complete sequence	unnamed2	94408	Enterobacter hormaechei	2014-07-18	tissue	IncM2	24.12 N 120.35 E	120.35	24.12
NA	NZ_CP044446	167	SAMN12211912	Acinetobacter indicus strain CMG3-2 plasmid pCMG3-2-1, complete sequence	pCMG3-2-1	120957	Acinetobacter indicus	2017-05-15	stool	NA	19.12 N 110 E	110	19.12
NA	NZ_CP044451	124	SAMN12211923	Acinetobacter indicus strain MMS9-2 plasmid pMMS9-2-1, complete sequence	pMMS9-2-1	121603	Acinetobacter indicus	2018-10-22	soil	NA	21.63 N 110.92 E	110.92	21.63
NA	NZ_CP044464	144	SAMN12478518	Acinetobacter schindleri strain HZE23-1 plasmid pHZE23-1-1, complete sequence	pHZE23-1-1	138456	Acinetobacter schindleri	2018-01-20	stool	NA	23.12 N 114.42 E	114.42	23.12
NA	NZ_CP044468	156	SAMN12478518	Acinetobacter schindleri strain HZE23-1 plasmid pHZE23-1-5, complete sequence	pHZE23-1-5	11821	Acinetobacter schindleri	2018-01-20	stool	NA	23.12 N 114.42 E	114.42	23.12
NA	NZ_CP044475	168	SAMN12478520	Acinetobacter schindleri strain HZE33-1 plasmid pHZE33-1-1, complete sequence	pHZE33-1-1	132305	Acinetobacter schindleri	2018-01-20	stool	NA	23.12 N 114.42 E	114.42	23.12
NA	NZ_CP044484	145	SAMN12478519	Acinetobacter schindleri strain HZE30-1 plasmid pHZE30-1-1, complete sequence	pHZE30-1-1	110146	Acinetobacter schindleri	2018-01-20	stool	NA	23.12 N 114.42 E	114.42	23.12
NA	NZ_CP044968	95	SAMN11333159	Salmonella enterica subsp. enterica serovar 1,4,[5],12:i:- strain PNCS007098 plasmid pPNCS014881.1, complete sequence	pPNCS014881.1	245071	Salmonella enterica subsp. enterica serovar 1,4,[5],12:i:-	2011-01-17	NA	IncHI1B(R27)|IncHI1A	Canada: SK	-106.451	52.9399
NA	NZ_CP045128	104	SAMN13016714	Acinetobacter indicus strain XG03 plasmid pXG03-X3, complete sequence	pXG03-X3	103629	Acinetobacter indicus	2017-05-21	cow feces	NA	China: Jiangsu	119.789	33.1402
NA	NZ_CP045130	80	SAMN13016715	Acinetobacter indicus strain TQ04 plasmid p4TQ-NDM, complete sequence	p4TQ-NDM	41086	Acinetobacter indicus	2017-06-18	cow feces	NA	China: Jiangsu	119.789	33.1402
NA	NZ_CP045132	169	SAMN13017013	Acinetobacter indicus strain TQ18 plasmid p18TQ-X3, complete sequence	p18TQ-X3	93847	Acinetobacter indicus	2017-05-21	cow feces	NA	China: Jiangsu	119.789	33.1402
NA	NZ_CP045133	80	SAMN13017013	Acinetobacter indicus strain TQ18 plasmid p18TQ-NDM, complete sequence	p18TQ-NDM	40439	Acinetobacter indicus	2017-05-21	cow feces	NA	China: Jiangsu	119.789	33.1402
NA	NZ_CP045136	104	SAMN13016659	Acinetobacter indicus strain XG01 plasmid pXG01-X3, complete sequence	pXG01-X3	103629	Acinetobacter indicus	2017-05-21	cow feces	NA	China: Jiangsu	119.789	33.1402
NA	NZ_CP045197	80	SAMN13016821	Acinetobacter indicus strain TQ23 plasmid p23TQ-NDM, complete sequence	p23TQ-NDM	41393	Acinetobacter indicus	2017-05-21	cow feces	NA	China: Jiangsu	119.789	33.1402
NA	NZ_CP045459	86	SAMN13074755	Salmonella enterica subsp. enterica serovar Anatum strain M-3471 plasmid pM-3471_DHA, complete sequence	pM-3471_DHA	89619	Salmonella enterica subsp. enterica serovar Anatum	2018-03-31	meat	IncC	24.91 N 121.30 E	121.3	24.91
NA	NZ_CP045462	86	SAMN13074756	Salmonella enterica subsp. enterica serovar Anatum strain M-3851 plasmid pM-3851_DHA, complete sequence	pM-3851_DHA	90138	Salmonella enterica subsp. enterica serovar Anatum	2017-06-15	meat	IncC	24.91 N 121.30 E	121.3	24.91
NA	NZ_CP045510	86	SAMN13074762	Salmonella enterica subsp. enterica serovar Anatum strain M-5360 plasmid pM-5360_DHA, complete sequence	pM-5360_DHA	90966	Salmonella enterica subsp. enterica serovar Anatum	2017-08-03	meat	IncC	24.91 N 121.30 E	121.3	24.91
NA	NZ_CP045511	79	SAMN13074762	Salmonella enterica subsp. enterica serovar Anatum strain M-5360 plasmid p55k, complete sequence	p55k	54907	Salmonella enterica subsp. enterica serovar Anatum	2017-08-03	meat	NA	24.91 N 121.30 E	121.3	24.91
NA	NZ_CP045520	86	SAMN13074811	Salmonella enterica subsp. enterica serovar Anatum strain Sal-5091 plasmid pSal-5091_DHA, complete sequence	pSal-5091_DHA	90138	Salmonella enterica subsp. enterica serovar Anatum	2017-11-24	clinical	IncC	24.91 N 121.30 E	121.3	24.91
NA	NZ_CP045540	164	SAMN13082492	Proteus mirabilis strain CRE14IB plasmid pIB_NDM_1, complete sequence	pIB_NDM_1	99278	Proteus mirabilis	2019-04-03	urine catheter	NA	45.30 N 9.50 E	9.5	45.3
NA	NZ_CP045561	119	SAMN13066419	Acinetobacter nosocomialis strain AC1530 plasmid pAC1530, complete sequence	pAC1530	173972	Acinetobacter nosocomialis	2015	blood	NA	5.325464 N 103.151674 E	103.152	5.32546
NA	NZ_CP045756	41	SAMN00991047	Salmonella enterica subsp. enterica serovar Bareilly str. CFSAN000752 plasmid p2CFSAN000752, complete sequence	p2CFSAN000752	99458	Salmonella enterica subsp. enterica serovar Bareilly str. CFSAN000752	2012-03-06	NA	IncI(Gamma)	USA:MD	-76.6413	39.0458
NA	NZ_CP045844	11	SAMN13135960	Kluyvera intermedia strain HR2 plasmid pHR2-1, complete sequence	pHR2-1	245785	Kluyvera intermedia	2017-04-01	flower	IncHI2A|IncHI2	China:Guangzhou	113.264	23.1291
NA	NZ_CP045846	11	SAMN13135738	Kluyvera intermedia strain N2-1 plasmid pN2-1, complete sequence	pN2-1	245785	Kluyvera intermedia	2017-04-01	flower shop	IncHI2A|IncHI2	23.2 N 113.3 E	113.3	23.2
NA	NZ_CP046043	165	SAMN13242673	Acinetobacter towneri strain 19110F47 plasmid p19110F47-1, complete sequence	p19110F47-1	47094	Acinetobacter towneri	2019-07-01	feces	NA	34.73 N 113.70 E	113.7	34.73
NA	NZ_CP046118	26	SAMN13288306	Enterobacter cloacae strain CBG15936 plasmid pNDM1-CBG, complete sequence	pNDM1-CBG	62663	Enterobacter cloacae	2017-03-29	sputum	IncN	23.13 N 113.28 E	113.28	23.13
NA	NZ_CP046261	20	SAMN13335779	Escherichia coli strain ECO2947 plasmid p2947-NDM5, complete sequence	p2947-NDM5	66053	Escherichia coli	2018-07-14	pus	IncFII	23.13 N 113.28 E	113.28	23.13
NA	NZ_CP046274	8	SAMN13335391	Enterobacter hormaechei strain E70 plasmid pE70-NDM1, complete sequence	pE70-NDM1	53773	Enterobacter hormaechei	2018-02-04	urine sample	IncX3	23.13 N 113.28 E	113.28	23.13
NA	NZ_CP046275	47	SAMN13335391	Enterobacter hormaechei strain E70 plasmid pE70-TEM1, complete sequence	pE70-TEM1	26086	Enterobacter hormaechei	2018-02-04	urine sample	ColRNAI	23.13 N 113.28 E	113.28	23.13
NA	NZ_CP046773	22	SAMN12648291	Vibrio alginolyticus strain 2014V-1011 plasmid unnamed2, complete sequence	unnamed2	131705	Vibrio alginolyticus	2014-02-17	wound	IncC	USA: Hawaii	-155.583	19.8968
NA	NZ_CP047116	39	SAMN13509270	Salmonella enterica subsp. enterica strain SCSM4.1 plasmid plas4.1.1, complete sequence	plas4.1.1	190174	Salmonella enterica subsp. enterica	2019-06-14	feces from Chicken intestine	IncHI2A|IncHI2	30 N 100 E	100	30
NA	NZ_CP047308	22	SAMN13282750	Citrobacter freundii strain L75 plasmid pCf75, complete sequence	pCf75	146252	Citrobacter freundii	2018-03-23	urine sample	IncC	23.13 N 113.28 E	113.28	23.13
NA	NZ_CP047353	48	SAMN13738061	Proteus mirabilis strain ZA25 plasmid pZA25-tetX-168kb, complete sequence	pZA25-tetX-168kb	168512	Proteus mirabilis	2018-05	a anal swab sample of swine origin	IncC	31.41 N 120.11 E	120.11	31.41
NA	NZ_CP047379	39	SAMN13705263	Escherichia coli strain CAU16175 plasmid pCAU16175_1, complete sequence	pCAU16175_1	190219	Escherichia coli	2016	NA	IncHI2A|IncHI2	China: Hunan	111.857	27.6253
NA	NZ_CP047406	34	SAMN13155539	Escherichia coli strain MS6193 plasmid pMS6193A-NDM, complete sequence	pMS6193A-NDM	142890	Escherichia coli	2003/2009	Clinical sample: urine	IncFIB(AP001918)|IncFIA|IncFII	India: South	77.1461	12.2602
NA	NZ_CP047407	21	SAMN13155539	Escherichia coli strain MS6193 plasmid pMS6193B, complete sequence	pMS6193B	76661	Escherichia coli	2003/2009	Clinical sample: urine	IncFII	India: South	77.1461	12.2602
NA	NZ_CP047421	17	SAMN13381879	Shewanella algae strain 18064-CSB-B-B plasmid p18064-65-CSB-B-B, complete sequence	p18064-65-CSB-B-B	149553	Shewanella algae	2018-07-01	stool	IncC	6.16 S 39.20 E	39.2	-6.16
NA	NZ_CP047640	174	SAMN13742196	Proteus sp. ZN5 plasmid pZN5-103kb, complete sequence	pZN5-103kb	103912	Proteus sp. ZN5	2018-05	a nose swab sample of swine origin	NA	31.41 N 120.11 E	120.11	31.41
NA	NZ_CP047659	11	SAMN13829544	Escherichia coli strain LD39-1 plasmid pLD39-1-MCR1, complete sequence	pLD39-1-MCR1	251000	Escherichia coli	2018-08-01	feces	IncHI2A|IncN|IncHI2	32.56 N 120.42 E	120.42	32.56
NA	NZ_CP047666	11	SAMN13829575	Escherichia coli strain LD26-1 plasmid pLD26-1-MCR1, complete sequence	pLD26-1-MCR1	251000	Escherichia coli	2018-08-01	feces	IncHI2A|IncN|IncHI2	32.56 N 120.42 E	120.42	32.56
NA	NZ_CP047668	11	SAMN13829509	Klebsiella aerogenes strain HNHF1 plasmid pHNHF1_NDM-9, complete sequence	pHNHF1_NDM-9	234522	Klebsiella aerogenes	2019	chicken manure	IncHI2A|IncHI2	34.76 N 113.65 E	113.65	34.76
NA	NZ_CP047680	123	SAMN13840998	Serratia marcescens strain 4201 plasmid p4201-KPC, complete sequence	p4201-KPC	94056	Serratia marcescens	2019-02-27	sputum	NA	China	104.195	35.8617
NA	NZ_CP047683	46	SAMN13840997	Serratia marcescens strain 3024 plasmid p3024-KPC, complete sequence	p3024-KPC	103175	Serratia marcescens	2018-12-25	blood	NA	China	104.195	35.8617
NA	NZ_CP047686	46	SAMN13840996	Serratia marcescens strain 2838 plasmid p2838-KPC, complete sequence	p2838-KPC	103167	Serratia marcescens	2018-12-17	body fluid	NA	China	104.195	35.8617
NA	NZ_CP047689	46	SAMN13840995	Serratia marcescens strain 1140- plasmid p1140-KPC, complete sequence	p1140-KPC	103167	Serratia marcescens	2018-09-05	body fluid	NA	China	104.195	35.8617
NA	NZ_CP047692	46	SAMN13840994	Serratia marcescens strain C110 plasmid pC110-KPC, complete sequence	pC110-KPC	103167	Serratia marcescens	2018-06-16	sputum	NA	China	104.195	35.8617
NA	NZ_CP047877	11	SAMN13829591	Escherichia coli strain LD22-1 plasmid pLD22-1-MCR1, complete sequence	pLD22-1-MCR1	251000	Escherichia coli	2018-08-01	feces	IncHI2A|IncN|IncHI2	32.56 N 120.42 E	120.42	32.56
NA	NZ_CP047975	173	SAMN13884837	Acinetobacter baumannii strain B2 plasmid pB2_2, complete sequence	pB2_2	100072	Acinetobacter baumannii	2019-08-06	rectal swab	NA	30.26 N 120.20 E	120.2	30.26
NA	NZ_CP048026	35	SAMN13875146	Escherichia coli strain GZEC065 plasmid pTEM1-GZEC065, complete sequence	pTEM1-GZEC065	142236	Escherichia coli	2017	blood	IncFII(pSE11)	23.16 N 113.23 E	113.23	23.16
NA	NZ_CP048028	2	SAMN13875146	Escherichia coli strain GZEC065 plasmid pNDM5-GZEC065, complete sequence	pNDM5-GZEC065	46161	Escherichia coli	2017	blood	IncX3	23.16 N 113.23 E	113.23	23.16
NA	NZ_CP048296	35	SAMN12359680	Escherichia coli strain CVM N18EC0432 plasmid pN18EC0432-2, complete sequence	pN18EC0432-2	137411	Escherichia coli	2018	Chicken Wings	IncFIB(AP001918)|IncFII(pSE11)	USA:CA-UC Davis	-121.734	38.5387
NA	NZ_CP048311	62	SAMN13951925	Escherichia coli strain 32-4 plasmid p32-4_A, complete sequence	p32-4_A	170395	Escherichia coli	2019	environment	IncFIB(AP001918)|IncFIA|IncFII	Switzerland	8.22751	46.8182
NA	NZ_CP048331	37	SAMN13951922	Escherichia coli strain 10 plasmid p010_A, complete sequence	p010_A	129675	Escherichia coli	2019	environment	IncFIA|IncFII	Switzerland	8.22751	46.8182
NA	NZ_CP048368	27	SAMN13951916	Escherichia coli strain 163 plasmid pC-F-164_A-OXA140, complete sequence	pC-F-164_A-OXA140	132482	Escherichia coli	2019	environment	IncFIA|IncFII	Switzerland	8.22751	46.8182
NA	NZ_CP048372	21	SAMN13951917	Escherichia coli strain 164 plasmid pC-F-163_A, complete sequence	pC-F-163_A	90244	Escherichia coli	2019	environment	IncFII	Switzerland	8.22751	46.8182
NA	NZ_CP048377	36	SAMN13951915	Escherichia coli strain 38 plasmid p38_A-OXA140, complete sequence	p38_A-OXA140	86996	Escherichia coli	2019	environment	IncFIA|IncFII(pAMA1167-NDM-5)	Switzerland	8.22751	46.8182
NA	NZ_CP048418	79	SAMN13978991	Citrobacter freundii strain CitB plasmid pB_CitB, complete sequence	pB_CitB	56468	Citrobacter freundii	2015-07-01	rectal swab	NA	Brazil: Sao Paulo	-46.6333	-23.5505
NA	NZ_CP048785	32	SAMN12560213	Serratia liquefaciens strain S1 plasmid pSl1, complete sequence	pSl1	23411	Serratia liquefaciens	2015-05-02	Mixed salads	IncN	Germany	10.4515	51.1657
NA	NZ_CP048797	17	SAMN14083272	Providencia vermicola strain P8538 plasmid p8538-NDM-1, complete sequence	p8538-NDM-1	151684	Providencia vermicola	2016-02	blood	IncC	4.4119 S 15.30 E	15.3	-4.4119
NA	NZ_CP048828	97	SAMN14072279	Acinetobacter baumannii strain ABF9692 plasmid pABF9692, complete sequence	pABF9692	264805	Acinetobacter baumannii	2017-12-01	trachea	NA	21 N 110 E	110	21
NA	NZ_CP049047	63	SAMN14132375	Enterobacter hormaechei strain Y233 plasmid pIHI2-233, complete sequence	pIHI2-233	322325	Enterobacter hormaechei	2007-01-31	NA	IncHI2A|IncHI2	China:Wenzhou	120.699	27.9938
NA	NZ_CP049051	2	SAMN14114388	Escherichia coli strain pV11-19-E11-025-038 plasmid pK19CRE38, complete sequence	pK19CRE38	46161	Escherichia coli	2019-03-27	NA	IncX3	37.4646038 N 127.0301117 E	127.03	37.4646
NA	NZ_CP049189	63	SAMN14142412	Enterobacter hormaechei strain Y323 plasmid pIHI2-323, complete sequence	pIHI2-323	394232	Enterobacter hormaechei	2007-01-31	NA	IncHI2	China:wenzhou	120.699	27.9938
NA	NZ_CP049193	63	SAMN14151378	Enterobacter hormaechei strain Y2152 plasmid pIHI2-2152, complete sequence	pIHI2-2152	303394	Enterobacter hormaechei	2007-01-31	NA	IncHI2	China:Wenzhou	120.699	27.9938
NA	NZ_CP049300	40	SAMN14115145	Escherichia coli strain pV01-18-E02-025-051 plasmid pK18EC051, complete sequence	pK18EC051	270355	Escherichia coli	2018-12-31	pig	IncHI2A|IncHI2	36.1262253 N 128.1972185 E	128.197	36.1262
NA	NZ_CP049352	2	SAMN14134968	Escherichia coli strain 3R plasmid p3R-4, complete sequence	p3R-4	46118	Escherichia coli	2015	NA	IncX3	China: Shandong	117.925	35.894
NA	NZ_CP049355	35	SAMN14238615	Escherichia coli strain T28R plasmid pT28R-2, complete sequence	pT28R-2	161057	Escherichia coli	2019-08	NA	IncFII(pSE11)	China: Henan	113.382	34.2904
NA	NZ_CP049601	28	SAMN14249374	Klebsiella aerogenes strain 18-2341 plasmid pSECR18-2341_KPC, complete sequence	pSECR18-2341_KPC	119990	Klebsiella aerogenes	2018-11-26	NA	IncFIB(pQil)|IncFII(K)	37.56 N 126.98 E	126.98	37.56
NA	NZ_CP049602	2	SAMN14249374	Klebsiella aerogenes strain 18-2341 plasmid pSECR18-2341_NDM, complete sequence	pSECR18-2341_NDM	44962	Klebsiella aerogenes	2018-11-26	NA	IncX3	37.56 N 126.98 E	126.98	37.56
NA	NZ_CP049955	70	SAMN14333447	Klebsiella pneumoniae strain 19KM1109 plasmid pMBR_DHA-1_1C, complete sequence	pMBR_DHA-1_1C	54471	Klebsiella pneumoniae	2019-04-01	bile	IncR	46.9480 N 7.4474 E	7.4474	46.948
NA	NZ_CP049968	95	SAMN14351533	Escherichia coli strain ARL09/232 plasmid pCO_Eco4457-1, complete sequence	pCO_Eco4457-1	230339	Escherichia coli	2009	urine	IncHI1B(R27)|IncHI1A	New Zealand	174.886	-40.9006
NA	NZ_CP049969	13	SAMN14351533	Escherichia coli strain ARL09/232 plasmid pCO_Eco4457-2, complete sequence	pCO_Eco4457-2	139294	Escherichia coli	2009	urine	IncC	New Zealand	174.886	-40.9006
NA	NZ_CP049970	50	SAMN14351533	Escherichia coli strain ARL09/232 plasmid pCO_Eco4457-3, complete sequence	pCO_Eco4457-3	101847	Escherichia coli	2009	urine	IncFII	New Zealand	174.886	-40.9006
NA	NZ_CP050068	113	SAMN14372988	Klebsiella aerogenes strain 035 plasmid p35, complete sequence	p35	397663	Klebsiella aerogenes	2019	water	IncHI1B(pNDM-MAR)|IncFIB(pNDM-Mar)	Switzerland	8.22751	46.8182
NA	NZ_CP050131	40	SAMN14309715	Salmonella enterica subsp. enterica serovar Typhimurium strain GSJ/2017-Sal-008 plasmid unnamed, complete sequence	unnamed	298622	Salmonella enterica subsp. enterica serovar Typhimurium	2017-05-30	Pork &Cabbage Dumplings	IncHI2A|IncHI2	China:Guangzhou	113.264	23.1291
NA	NZ_CP050156	24	SAMN14353865	Klebsiella pneumoniae plasmid Carbapenemase(NDM-1)_IncH1B, complete sequence	Carbapenemase(NDM-1)_IncH1B	259659	Klebsiella pneumoniae	2017-08-30	central_venous_catheter	IncHI1B(pNDM-MAR)	Hong Kong	114.169	22.3193
NA	NZ_CP050157	2	SAMN14353864	Escherichia coli plasmid Carbapenemase(NDM-5)_IncX3, complete sequence	Carbapenemase(NDM-5)_IncX3	46161	Escherichia coli	2017-08-13	rectal_swab	IncX3	Hong Kong	114.169	22.3193
NA	NZ_CP050158	8	SAMN14353863	Enterobacter cloacae plasmid Carbapenemase(NDM-1)_IncX3, complete sequence	Carbapenemase(NDM-1)_IncX3	52850	Enterobacter cloacae	2014-06-04	rectal_swab	IncX3	Hong Kong	114.169	22.3193
NA	NZ_CP050161	8	SAMN14353860	Escherichia coli plasmid Carbapenemase(NDM-1)_IncX3, complete sequence	Carbapenemase(NDM-1)_IncX3	54035	Escherichia coli	2012-08-24	rectal_swab	IncX3	Hong Kong	114.169	22.3193
NA	NZ_CP050162	112	SAMN14353859	Escherichia coli plasmid Carbapenemase(NDM-1)_IncA/C2, complete sequence	Carbapenemase(NDM-1)_IncA/C2	116808	Escherichia coli	2012-08-23	rectal_swab	IncC	Hong Kong	114.169	22.3193
NA	NZ_CP050164	13	SAMN14353857	Klebsiella pneumoniae plasmid Carbapenemase(NDM-1)_IncA/C2, complete sequence	Carbapenemase(NDM-1)_IncA/C2	137593	Klebsiella pneumoniae	2017-04-05	rectal_swab	IncC	Hong Kong	114.169	22.3193
NA	NZ_CP050167	35	SAMN14353854	Escherichia coli plasmid Carbapenemase(NDM-4)_IncFIB, complete sequence	Carbapenemase(NDM-4)_IncFIB	150273	Escherichia coli	2017-11-24	rectal_swab	IncFIB(AP001918)|IncFII(pSE11)	Hong Kong	114.169	22.3193
NA	NZ_CP050168	28	SAMN14353853	Klebsiella pneumoniae plasmid Carbapenemase(KPC-2)_IncFIB, complete sequence	Carbapenemase(KPC-2)_IncFIB	117347	Klebsiella pneumoniae	2014-05-08	rectal_swab	IncFIB(pQil)|IncFII(K)	Hong Kong	114.169	22.3193
NA	NZ_CP050361	98	SAMN14421539	Klebsiella pneumoniae strain 47733 plasmid p47733_ARR2, complete sequence	p47733_ARR2	107451	Klebsiella pneumoniae	2018-12-01	Rectal swab	IncFII(pKPX1)	50.08 N 14.36 E	14.36	50.08
NA	NZ_CP050367	18	SAMN14421539	Klebsiella pneumoniae strain 47733 plasmid p47733_NDM_5, complete sequence	p47733_NDM_5	103085	Klebsiella pneumoniae	2018-12-01	Rectal swab	IncFII	50.08 N 14.36 E	14.36	50.08
NA	NZ_CP050368	117	SAMN14421539	Klebsiella pneumoniae strain 47733 plasmid p47733_OXA_181, complete sequence	p47733_OXA_181	6812	Klebsiella pneumoniae	2018-12-01	Rectal swab	ColKP3	50.08 N 14.36 E	14.36	50.08
NA	NZ_CP050372	20	SAMN14421540	Klebsiella pneumoniae strain 50595 plasmid p50595_ERM, complete sequence	p50595_ERM	76387	Klebsiella pneumoniae	2019-05-01	urine	IncFII	50.06 N 14.38 E	14.38	50.06
NA	NZ_CP050374	102	SAMN14421540	Klebsiella pneumoniae strain 50595 plasmid p50595_NDM_1, complete sequence	p50595_NDM_1	193462	Klebsiella pneumoniae	2019-05-01	urine	IncFIB(pQil)|IncFII(K)	50.06 N 14.38 E	14.38	50.06
NA	NZ_CP050380	67	SAMN14421541	Klebsiella pneumoniae strain 51015 plasmid p51015_NDM_1, complete sequence	p51015_NDM_1	353810	Klebsiella pneumoniae	2019-06-01	Rectal swab	IncHI1B(pNDM-MAR)|IncFIB(pNDM-Mar)	50.07 N 14.43 E	14.43	50.07
NA	NZ_CP050384	27	SAMN14421542	Escherichia coli strain 52148 plasmid p52148_NDM_5, complete sequence	p52148_NDM_5	121872	Escherichia coli	2019-08-01	urine	IncFIA|IncFII	49.82 N 18.16 E	18.16	49.82
NA	NZ_CP050413	101	SAMN14420253	Acinetobacter baumannii strain PM192696 plasmid pPM192696_1, complete sequence	pPM192696_1	70098	Acinetobacter baumannii	2019	sputum	NA	28.5659 N 77.2111 E	77.2111	28.5659
NA	NZ_CP050416	106	SAMN14420254	Acinetobacter baumannii strain PM193665 plasmid pPM193665_1, complete sequence	pPM193665_1	150385	Acinetobacter baumannii	2019	Pus	NA	28.5659 N 77.2111 E	77.2111	28.5659
NA	NZ_CP050426	106	SAMN14420255	Acinetobacter baumannii strain PM194188 plasmid pPM194122_1, complete sequence	pPM194122_1	150385	Acinetobacter baumannii	2019	BAL	NA	28.5659 N 77.2111 E	77.2111	28.5659
NA	NZ_CP050707	31	SAMN14450174	Salmonella enterica subsp. enterica serovar Enteritidis strain SE124 plasmid pSE124-1, complete sequence	pSE124-1	108447	Salmonella enterica subsp. enterica serovar Enteritidis	2013-08-05	Chicken product	IncX1|IncFII(pHN7A8)	31.23 N 121.47 E	121.47	31.23
NA	NZ_CP050710	31	SAMN14450173	Salmonella enterica subsp. enterica serovar Enteritidis strain SE109 plasmid pSE109-1, complete sequence	pSE109-1	90315	Salmonella enterica subsp. enterica serovar Enteritidis	2013-09-29	Diarrheal patient	IncX1|IncFII(pHN7A8)	31.23 N 121.47 E	121.47	31.23
NA	NZ_CP050713	31	SAMN14450172	Salmonella enterica subsp. enterica serovar Enteritidis strain SE104 plasmid pSE104-1, complete sequence	pSE104-1	106652	Salmonella enterica subsp. enterica serovar Enteritidis	2013-07-10	Diarrheal patient	IncX1|IncFII(pHN7A8)	31.23 N 121.47 E	121.47	31.23
NA	NZ_CP050717	31	SAMN14450171	Salmonella enterica subsp. enterica serovar Enteritidis strain SE95 plasmid pSE95-1, complete sequence	pSE95-1	90315	Salmonella enterica subsp. enterica serovar Enteritidis	2013-06-19	Diarrheal patient	IncX1|IncFII(pHN7A8)	31.23 N 121.47 E	121.47	31.23
NA	NZ_CP050729	11	SAMN14450167	Salmonella enterica subsp. enterica serovar Typhimurium strain ST106 plasmid pST106-1, complete sequence	pST106-1	230228	Salmonella enterica subsp. enterica serovar Typhimurium	2013-10-02	Diarrheal patient	IncHI2A|IncHI2	31.23 N 121.47 E	121.47	31.23
NA	NZ_CP050772	39	SAMN14450154	Salmonella enterica subsp. enterica serovar Indiana strain SI102 plasmid pSI102-1, complete sequence	pSI102-1	199036	Salmonella enterica subsp. enterica serovar Indiana	2013-01-31	Diarrheal patient	IncHI2A|IncN|IncHI2	31.23 N 121.47 E	121.47	31.23
NA	NZ_CP050827	133	SAMN14486704	Klebsiella pneumoniae strain Bckp212 plasmid pBckp212-1, complete sequence	pBckp212-1	186278	Klebsiella pneumoniae	2018-05-01	milk	IncHI1B(pNDM-MAR)|IncFIB(K)(pCAV1099-114)	32.63 N 117.05 E	117.05	32.63
NA	NZ_CP050859	26	SAMN14482422	Klebsiella pneumoniae strain SCH6109 plasmid pSCH6109-NDM, complete sequence	pSCH6109-NDM	59764	Klebsiella pneumoniae	2016	urine	IncN	31.22 N 121.46 E	121.46	31.22
NA	NZ_CP051221	2	SAMN14558608	Escherichia coli strain SFE8 plasmid pSCZP2, complete sequence	pSCZP2	46160	Escherichia coli	2019-06-25	feces from pig	IncX3	China:Sichuan	102.805	30.2638
NA	NZ_CP051431	39	SAMN14573117	Escherichia sp. SCLE84 plasmid pSCLE1, complete sequence	pSCLE1	217533	Escherichia sp. SCLE84	2019-06-25	NA	IncHI2A|IncHI2	China:Sichuan	102.805	30.2638
NA	NZ_CP051616	43	SAMN14594834	Escherichia coli O25b:H4-ST131 strain 2017_APHA plasmid pAPHA_2017_1, complete sequence	pAPHA_2017_1	134872	Escherichia coli O25b:H4-ST131	2017	cecal sample	IncFIA|IncFII(pRSB107)	United Kingdom	-3.43597	55.3781
NA	NZ_CP051740	157	SAMN14609770	Escherichia coli strain SCU-105 plasmid pSCU-105-2, complete sequence	pSCU-105-2	9703	Escherichia coli	2015	rectal swab from healthy college student	NA	USA: California	-119.418	36.7783
NA	NZ_CP052938	40	SAMN12586544	Salmonella enterica subsp. enterica serovar Indiana strain K16SI097 plasmid pK16SI097, complete sequence	pK16SI097	273233	Salmonella enterica subsp. enterica serovar Indiana	2016-12-09	chicken	IncHI2A|IncHI2	36.8885952 N 127.4512907 E	127.451	36.8886
NA	NZ_CP053043	121	SAMN14604096	Proteus cibarius strain HNCF44W plasmid pHNCF44W_NDM-1, complete sequence	pHNCF44W_NDM-1	139490	Proteus cibarius	2019	feces	NA	35.12 N 113.37 E	113.37	35.12
NA	NZ_CP053081	41	SAMN14785846	Escherichia coli strain HB37 plasmid pHB37-1, complete sequence	pHB37-1	103328	Escherichia coli	2017-05-01	NA	IncI1-I(Alpha)	China: Zhengzhou	113.625	34.7466
NA	NZ_CP053192	112	SAMN14534668	Enterobacter hormaechei strain EGYMCRVIM plasmid pMS-37b, complete sequence	pMS-37b	129016	Enterobacter hormaechei	2017-07-15	beef burger	IncC	25.41 N 32.39 E	32.39	25.41
NA	NZ_CP053220	148	SAMN14833556	Acinetobacter baumannii strain DT01139C plasmid unnamed2, complete sequence	unnamed2	63650	Acinetobacter baumannii	2017-11-01	NA	NA	6.49 S 39.16 E	39.16	-6.49
NA	NZ_CP053295	2	SAMN14591152	Salmonella enterica subsp. enterica serovar Typhimurium strain SH160 plasmid pNDM5_SH160, complete sequence	pNDM5_SH160	46161	Salmonella enterica subsp. enterica serovar Typhimurium	2016-07-01	minced pork	IncX3	China: Shanghai	121.474	31.2304
NA	NZ_CP053365	160	SAMN08605586	Klebsiella pneumoniae strain BA2275 plasmid p1, complete sequence	p1	329160	Klebsiella pneumoniae	2018	blood	IncFIB(K)|IncC	12.9165 N 79.1325 E	79.1325	12.9165
NA	NZ_CP053734	20	SAMN14944003	Escherichia coli strain CP55_Sichuan plasmid pCP55-IncFII, complete sequence	pCP55-IncFII	70770	Escherichia coli	2016-07-01	slaughterhouse	IncFII	China: Sichuan	102.805	30.2638
NA	NZ_CP053767	45	SAMN14402356	Klebsiella pneumoniae strain BA10835 plasmid pIncFIBK, complete sequence	pIncFIBK	211810	Klebsiella pneumoniae	2019	blood	IncFIB(K)|IncFII(K)	12.9246 N 79.1348 E	79.1348	12.9246
NA	NZ_CP053768	18	SAMN14402356	Klebsiella pneumoniae strain BA10835 plasmid pIncFII, complete sequence	pIncFII	97846	Klebsiella pneumoniae	2019	blood	IncFII	12.9246 N 79.1348 E	79.1348	12.9246
NA	NZ_CP053895	170	SAMN15002270	Proteus mirabilis strain JPM24 plasmid pJPM24, complete sequence	pJPM24	102319	Proteus mirabilis	2017-12-01	intestines	NA	21 N 110 E	110	21
NA	NZ_CP053897	107	SAMN15002271	Providencia rettgeri strain YPR31 plasmid pYPR31, complete sequence	pYPR31	135614	Providencia rettgeri	2017-12-01	intestine	NA	21 N 110 E	110	21
NA	NZ_CP053899	171	SAMN15002272	Proteus mirabilis strain YPM35 plasmid pJPM35-1, complete sequence	pJPM35-1	135623	Proteus mirabilis	2017-12-01	intestine	NA	21 N 110 E	110	21
NA	NZ_CP054237	55	SAMN15075992	Escherichia coli strain EcPF5 plasmid p1, complete sequence	p1	131660	Escherichia coli	2018-04-01	urine	IncFIA|IncFII(pRSB107)	32.77 N 96.79 W	-96.79	32.77
NA	NZ_CP054279	53	SAMN15086848	Citrobacter freundii strain IDR1900015725-01-02 plasmid p4C141, complete sequence	p4C141	140764	Citrobacter freundii	2019-01-01	Rectal swab	IncFII(Yp)	45 N 69 W	-69	45
NA	NZ_CP054941	34	SAMN13155204	Escherichia coli strain MS6192 plasmid pMS6192A-NDM, complete sequence	pMS6192A-NDM	142890	Escherichia coli	2003/2009	Clinical sample: urine	IncFIB(AP001918)|IncFIA|IncFII	India:South	77.1461	12.2602
NA	NZ_CP054942	21	SAMN13155204	Escherichia coli strain MS6192 plasmid pMS6192B, complete sequence	pMS6192B	76661	Escherichia coli	2003/2009	Clinical sample: urine	IncFII	India:South	77.1461	12.2602
NA	NZ_CP055249	22	SAMN13737474	Citrobacter freundii strain ZY198 plasmid pZY-2, complete sequence	pZY-2	143918	Citrobacter freundii	2018-08-14	urine	IncC	23.13 N 113.28 E	113.28	23.13
NA	NZ_CP055250	8	SAMN13737474	Citrobacter freundii strain ZY198 plasmid pZY-NDM1, complete sequence	pZY-NDM1	53573	Citrobacter freundii	2018-08-14	urine	IncX3	23.13 N 113.28 E	113.28	23.13
NA	NZ_CP055255	35	SAMN15229441	Escherichia coli strain AH01 plasmid pAH01-4, complete sequence	pAH01-4	145790	Escherichia coli	2017	anqing	IncFII(pSE11)	30.53 N 117.11 E	117.11	30.53
NA	NZ_CP055262	35	SAMN15229443	Escherichia coli strain AH62 plasmid pAH62-3, complete sequence	pAH62-3	136694	Escherichia coli	2018	chaohu	IncFIB(AP001918)|IncFII(pSE11)	31.62 N 117.88 E	117.88	31.62
NA	NZ_CP055319	60	SAMN15148651	Klebsiella grimontii strain RHBSTW-00555 plasmid pRHBSTW-00555_5, complete sequence	pRHBSTW-00555_5	7832	Klebsiella grimontii	2017	Freshwater sample from upstream of wastewater treatment plant	Col440I	United Kingdom	-3.43597	55.3781
NA	NZ_CP055336	126	SAMN15148557	Klebsiella quasipneumoniae strain RHBSTW-00268 plasmid pRHBSTW-00268_7, complete sequence	pRHBSTW-00268_7	17696	Klebsiella quasipneumoniae	2017	Freshwater sample from downstream of wastewater treatment plant	NA	United Kingdom	-3.43597	55.3781
NA	NZ_CP056026	28	SAMN14973061	Klebsiella pneumoniae strain 39428 plasmid pKPN39428.2, complete sequence	pKPN39428.2	119204	Klebsiella pneumoniae	2013	blood	IncFIB(pQil)|IncFII(K)	USA	-95.7129	37.0902
NA	NZ_CP056276	74	SAMN15148724	Klebsiella pneumoniae strain RHBSTW-00867 plasmid pRHBSTW-00867_2, complete sequence	pRHBSTW-00867_2	248629	Klebsiella pneumoniae	2017	Wastewater effluent sample	IncFIB(pNDM-Mar)	United Kingdom	-3.43597	55.3781
NA	NZ_CP056534	60	SAMN15148610	Klebsiella pneumoniae strain RHBSTW-00433 plasmid pRHBSTW-00433_5, complete sequence	pRHBSTW-00433_5	6995	Klebsiella pneumoniae	2017	Freshwater sample from downstream of wastewater treatment plant	NA	United Kingdom	-3.43597	55.3781
NA	NZ_CP056536	57	SAMN15148610	Klebsiella pneumoniae strain RHBSTW-00433 plasmid pRHBSTW-00433_7, complete sequence	pRHBSTW-00433_7	5586	Klebsiella pneumoniae	2017	Freshwater sample from downstream of wastewater treatment plant	Col(pHAD28)	United Kingdom	-3.43597	55.3781
NA	NZ_CP056879	45	SAMN15148468	Klebsiella pneumoniae strain RHBSTW-00066 plasmid pRHBSTW-00066_2, complete sequence	pRHBSTW-00066_2	199477	Klebsiella pneumoniae	2017	Wastewater influent sample	IncFIB(K)|IncFII(pKP91)	United Kingdom	-3.43597	55.3781
NA	NZ_CP056884	45	SAMN15148466	Klebsiella pneumoniae strain RHBSTW-00062 plasmid pRHBSTW-00062_2, complete sequence	pRHBSTW-00062_2	198658	Klebsiella pneumoniae	2017	Wastewater influent sample	IncFIB(K)|IncFII(pKP91)	United Kingdom	-3.43597	55.3781
NA	NZ_CP057318	52	SAMN15148290	Klebsiella pneumoniae strain RHB30-C05 plasmid pRHB30-C05_6, complete sequence	pRHB30-C05_6	44303	Klebsiella pneumoniae	2017	Pooled pig faecal samples collected from floor of farm	IncN	United Kingdom	-3.43597	55.3781
NA	NZ_CP057331	40	SAMN15148287	Klebsiella oxytoca strain RHB30-C02 plasmid pRHB30-C02_2, complete sequence	pRHB30-C02_2	271498	Klebsiella oxytoca	2017	Pooled pig faecal samples collected from floor of farm	IncHI2A|IncHI2	United Kingdom	-3.43597	55.3781
NA	NZ_CP057724	52	SAMN15148140	Klebsiella pneumoniae strain RHB16-C24 plasmid pRHB16-C24_3, complete sequence	pRHB16-C24_3	48464	Klebsiella pneumoniae	2017	Pooled pig faecal samples collected from floor of farm	IncN	United Kingdom	-3.43597	55.3781
NA	NZ_CP058310	35	SAMN15394023	Escherichia coli strain AMSCJX04 plasmid pAMPD02, complete sequence	pAMPD02	129018	Escherichia coli	2012-06	fece	IncFIB(AP001918)|IncFII(pSE11)	China:Chengdu	104.067	30.5728
NA	NZ_CP058357	21	SAMN15394022	Escherichia coli strain AMSCJX03 plasmid pAMPD2, complete sequence	pAMPD2	88999	Escherichia coli	2012-06	NA	IncFII	China:Chengdu	104.067	30.5728
NA	NZ_CP058663	62	SAMN15447143	Escherichia coli strain 005008 plasmid pCTXM15_005008, complete sequence	pCTXM15_005008	149236	Escherichia coli	2012-11-30	abdominal drainage	IncFIA|IncFII	China: Chengdu, Sichuan	104.067	30.5728
NA	NZ_CP058664	8	SAMN15447143	Escherichia coli strain 005008 plasmid pNDM1_005008, complete sequence	pNDM1_005008	53735	Escherichia coli	2012-11-30	abdominal drainage	IncX3	China: Chengdu, Sichuan	104.067	30.5728
NA	NZ_CP059006	2	SAMN15502380	Escherichia coli strain 2D plasmid p2D-NDM-5, complete sequence	p2D-NDM-5	46161	Escherichia coli	2019-01-26	blood	IncX3	China: Yueqing	120.984	28.1137
NA	NZ_CP059286	2	SAMN15543098	Escherichia coli strain SY3626_hybrid plasmid pSY3626_46k_NDM, complete sequence	pSY3626_46k_NDM	46161	Escherichia coli	2020	chicken meat	IncX3	38.37 N 103.59 E	103.59	38.37
NA	NZ_CP059714	26	SAMN15648651	Enterobacter hormaechei strain ZHH plasmid pZHH-3, complete sequence	pZHH-3	52787	Enterobacter hormaechei	2019-08-08	blood	IncN	30.3 N 120.2 E	120.2	30.3
NA	NZ_CP059715	2	SAMN15648651	Enterobacter hormaechei strain ZHH plasmid pZHH-4, complete sequence	pZHH-4	45739	Enterobacter hormaechei	2019-08-08	blood	IncX3	30.3 N 120.2 E	120.2	30.3
NA	NZ_CP059722	11	SAMN15595090	Escherichia coli strain BUCT2930 plasmid p1buct2930, complete sequence	p1buct2930	218262	Escherichia coli	2020-02-01	feces	IncHI2A|IncHI2	China:GuangXi	108.808	23.7248
NA	NZ_CP060727	107	SAMN15897916	Providencia rettgeri strain YPR25 plasmid pYPR25-1, complete sequence	pYPR25-1	135614	Providencia rettgeri	2017-12-01	intestine	NA	21 N 110 E	110	21
NA	NZ_CP060745	77	SAMN15903654	Klebsiella pneumoniae strain KP120 plasmid pKP120-92Kb, complete sequence	pKP120-92Kb	92237	Klebsiella pneumoniae	2011	bile	NA	31.22 N 121.46 E	121.46	31.22
NA	NZ_KC887916	15	SAMN14225945	Escherichia coli strain ARL10/167 isolate EC4 plasmid pEC4-NDM-6, complete sequence	pEC4-NDM-6	110786	Escherichia coli	NA	NA	IncFII(Yp)	New Zealand	174.886	-40.9006
NA	NZ_KC887917	15	SAMN14225944	Enterobacter cloacae isolate ECL3 plasmid pECL3-NDM-1, complete sequence	pECL3-NDM-1	99435	Enterobacter cloacae	NA	NA	IncFII(Yp)	Australia	133.775	-25.2744
NA	NZ_KC999035	17	SAMN14225994	Escherichia coli strain EC2 plasmid pEC2-NDM-3, complete sequence	pEC2-NDM-3	160989	Escherichia coli	NA	NA	IncC	Australia	133.775	-25.2744
NA	NZ_KJ003839	51	SAMN14226755	Acinetobacter pittii strain Acinetobacter pitti plasmid pNDM-AP, complete sequence	pNDM-AP	39364	Acinetobacter pittii	NA	blood	NA	China	104.195	35.8617
NA	NZ_KJ187750	76	SAMN14226745	Salmonella enterica subsp. enterica serovar Typhimurium strain AC06.010 plasmid pSQR1, complete sequence	pSQR1	10047	Salmonella enterica subsp. enterica serovar Typhimurium	NA	NA	NA	Taiwan	120.961	23.6978
NA	NZ_KJ440075	52	SAMN14226795	Klebsiella pneumoniae strain CGMHLK78 plasmid pLK78, complete sequence	pLK78	56072	Klebsiella pneumoniae	NA	NA	IncN	Taiwan	120.961	23.6978
NA	NZ_KJ440076	52	SAMN14226794	Escherichia coli strain CGMHLK75 plasmid pLK75, complete sequence	pLK75	56489	Escherichia coli	NA	NA	IncN	Taiwan	120.961	23.6978
NA	NZ_KJ588779	13	SAMN14226821	Klebsiella pneumoniae strain ATCC BAA-2146 plasmid pNDM-US-2, complete sequence	pNDM-US-2	140821	Klebsiella pneumoniae	NA	NA	IncC	China	104.195	35.8617
NA	NZ_KJ721790	28	SAMN14226809	Klebsiella pneumoniae strain TpeVGH151 plasmid pVGH151, complete sequence	pVGH151	113637	Klebsiella pneumoniae	2013-10-21	NA	IncFIB(pQil)|IncFII(K)	Taiwan	120.961	23.6978
NA	NZ_KM210086	54	SAMN14226449	Acinetobacter lwoffii strain JN49-1 plasmid pNDM-JN01, complete sequence	pNDM-JN01	41084	Acinetobacter lwoffii	2011-05-01	feces	NA	China: JiNan	117.12	36.6512
NA	NZ_KM210088	54	SAMN14226448	Acinetobacter sp. JN247 plasmid pNDM-JN02, complete sequence	pNDM-JN02	41084	Acinetobacter sp. JN247	2011-05-01	feces	NA	China: JiNan	117.12	36.6512
NA	NZ_KM923969	33	SAMN04038486	Acinetobacter lactucae strain JVAP01 plasmid pNDM-JVAP01, complete sequence	pNDM-JVAP01	47268	Acinetobacter lactucae	2009-08-01	urine	NA	Turkey: Aydin	27.8456	37.838
NA	NZ_KP345882	75	SAMN14226589	Escherichia coli strain BK32533 plasmid pBK32533, complete sequence	pBK32533	241963	Escherichia coli	NA	urine	IncC|FIA(pBK30683)	USA	-95.7129	37.0902
NA	NZ_KP742988	13	SAMN14226563	Salmonella enterica subsp. enterica serovar Senftenberg strain BCH02406 plasmid pNDM-SAL, complete sequence	pNDM-SAL	146129	Salmonella enterica subsp. enterica serovar Senftenberg	NA	Stool	IncC	India	78.9629	20.5937
NA	NZ_KP776609	2	SAMN14226560	Escherichia coli strain OM26 plasmid pOM26-1, complete sequence	pOM26-1	45122	Escherichia coli	NA	NA	IncX3	Oman	55.9754	21.4735
NA	NZ_KP900015	96	SAMN14226606	Klebsiella aerogenes strain p3SP plasmid p3SP-NDM, complete sequence	p3SP-NDM	46570	Klebsiella aerogenes	NA	NA	NA	China	104.195	35.8617
NA	NZ_KP900016	15	SAMN14226605	Leclercia adecarboxylata strain P10164 plasmid pP10164-NDM, complete sequence	pP10164-NDM	99276	Leclercia adecarboxylata	NA	NA	IncFII(Yp)	China	104.195	35.8617
NA	NZ_KP900017	14	SAMN14226604	Raoultella ornithinolytica strain YNKP001 plasmid pYNKP001-NDM, complete sequence	pYNKP001-NDM	41190	Raoultella ornithinolytica	NA	NA	IncN2	China	104.195	35.8617
NA	NZ_KP975074	44	SAMN14226601	Citrobacter freundii strain MRSN11938 plasmid pMRVIM0912, complete sequence	pMRVIM0912	168041	Citrobacter freundii	NA	Surveillance swab	IncC	USA	-95.7129	37.0902
NA	NZ_KP987216	8	SAMN14226593	Citrobacter freundii strain 112298 plasmid p112298-NDM, complete sequence	p112298-NDM	53489	Citrobacter freundii	NA	NA	IncX3	China	104.195	35.8617
NA	NZ_KR059865	8	SAMN14226645	Enterobacter cloacae strain EC-YQ13500 plasmid pYQ13500-NDM, complete sequence	pYQ13500-NDM	54035	Enterobacter cloacae	NA	blood	IncX3	China	104.195	35.8617
NA	NZ_KR091911	25	SAMN14226642	Salmonella enterica subsp. enterica serovar Corvallis strain RH-1238 plasmid pRH-1238, complete sequence	pRH-1238	187683	Salmonella enterica subsp. enterica serovar Corvallis	NA	NA	IncC	Germany	10.4515	51.1657
NA	NZ_KR259133	146	SAMN14226633	Klebsiella pneumoniae strain KP3764 plasmid PKP3764, complete sequence	PKP3764	4656	Klebsiella pneumoniae	2013-11-15	NA	NA	28 N 122 E	122	28
NA	NZ_KR351290	53	SAMN14226628	Klebsiella pneumoniae subsp. pneumoniae strain K351 plasmid pK351, complete sequence	pK351	106844	Klebsiella pneumoniae subsp. pneumoniae	NA	wound culture	IncFII(Yp)	USA	-95.7129	37.0902
NA	NZ_KR535992	101	SAMN14226627	Acinetobacter baumannii strain A105 plasmid pA105-1, complete sequence	pA105-1	70098	Acinetobacter baumannii	2013-11-21	bronchial secretion	NA	Sweden	18.6435	60.1282
NA	NZ_KR822246	61	SAMN14226677	Enterobacter hormaechei strain E0083033-1 plasmid pEh1A, complete sequence	pEh1A	96124	Enterobacter hormaechei	2013-08-09	rectal swab	IncFII(pKPX1)	Brazil	-51.9253	-14.235
NA	NZ_KT002541	21	SAMN14226659	Escherichia coli strain HeB7 plasmid pHeBE7, complete sequence	pHeBE7	86015	Escherichia coli	2014-01-14	liver of a diseased chicken	IncFII	China: Hebei province	114.904	37.8957
NA	NZ_KT203286	45	SAMN14226703	Klebsiella pneumoniae strain U25 plasmid PU25001, complete sequence	PU25001	211813	Klebsiella pneumoniae	2011-10-20	urine	IncFIB(K)|IncFII(K)	India	78.9629	20.5937
NA	NZ_KT225462	135	SAMN14226685	Klebsiella pneumoniae strain YDC676 plasmid pYDC676, complete sequence	pYDC676	50182	Klebsiella pneumoniae	NA	ascites	IncR	USA	-95.7129	37.0902
NA	NZ_KT334335	11	SAMN14226360	Salmonella enterica subsp. enterica serovar Typhimurium strain ST06-53 plasmid pHK0653, complete sequence	pHK0653	244851	Salmonella enterica subsp. enterica serovar Typhimurium	2006	stool	IncHI2A|IncHI2	Hong Kong	114.169	22.3193
NA	NZ_KT347600	40	SAMN14226726	Escherichia coli strain EC5207 plasmid pEC5207, complete sequence	pEC5207	272865	Escherichia coli	NA	NA	IncHI2A|IncHI2	China	104.195	35.8617
NA	NZ_KT852335	19	SAMN14226365	Klebsiella pneumoniae subsp. pneumoniae strain 240-BG plasmid kpn240-BG, complete sequence	kpn240-BG	76980	Klebsiella pneumoniae subsp. pneumoniae	NA	NA	IncFII(pKPX1)	Bulgaria	25.4858	42.7339
NA	NZ_KT852971	176	SAMN14226423	Acinetobacter baumannii strain 255_n plasmid p255n_1 clone MLST16 (Pasteur); Clonal Complex 16; CC16, complete sequence	p255n_1	92939	Acinetobacter baumannii	2005-10-03	nasal swab (community carriage sample, isolated within 48 hours of hospital admission), Hospital for Tropical Diseases (Ho Chi Minh City)	NA	Viet Nam	108.277	14.0583
NA	NZ_KT982617	26	SAMN14226435	Escherichia coli strain CRE1510 plasmid pIMP-SZ1510, complete sequence	pIMP-SZ1510	54449	Escherichia coli	NA	NA	IncN	China: Shenzhen	114.058	22.5431
NA	NZ_KT982618	26	SAMN14226434	Escherichia coli strain CRE1517 plasmid pIMP-GZ1517, complete sequence	pIMP-GZ1517	51589	Escherichia coli	NA	NA	IncN	China: Guangzhou	113.264	23.1291
NA	NZ_KT990220	31	SAMN14226427	Escherichia coli strain 42-2 plasmid p42-2, complete sequence	p42-2	106886	Escherichia coli	NA	feces	IncX1	China: Guangzhou	113.264	23.1291
NA	NZ_KT997783	22	SAMN04299569	Escherichia coli strain Y5 plasmid pECY53, complete sequence	pECY53	136243	Escherichia coli	2013-09-28	urine	IncC	30.1 N 120.2 E	120.2	30.1
NA	NZ_KU043115	27	SAMN04299569	Escherichia coli strain Y5 plasmid pECY55, complete sequence	pECY55	124378	Escherichia coli	2013-09-28	urine	IncFIA|IncFII	30.1 N 120.2 E	120.2	30.1
NA	NZ_KU051707	26	SAMN14226426	Escherichia coli strain CRE1502 plasmid pIMP-SZ1502, complete sequence	pIMP-SZ1502	51362	Escherichia coli	NA	NA	IncN	China: Shenzhen	114.058	22.5431
NA	NZ_KU051708	26	SAMN14226425	Klebsiella pneumoniae strain CRE1501 plasmid pIMP-SZ1501, complete sequence	pIMP-SZ1501	51469	Klebsiella pneumoniae	NA	NA	IncN	China: Shenzhen	114.058	22.5431
NA	NZ_KU051709	26	SAMN14226424	Escherichia coli strain CRE1058 plasmid pIMP-GZ1058, complete sequence	pIMP-GZ1058	51600	Escherichia coli	NA	NA	IncN	China: Guangzhou	113.264	23.1291
NA	NZ_KU167608	2	SAMN14227311	Escherichia coli strain QD28 plasmid pNDM-QD28, complete sequence	pNDM-QD28	46161	Escherichia coli	NA	NA	IncX3	China	104.195	35.8617
NA	NZ_KU167609	2	SAMN14227310	Escherichia coli strain QD29 plasmid pNDM-QD29, complete sequence	pNDM-QD29	46161	Escherichia coli	NA	NA	IncX3	China	104.195	35.8617
NA	NZ_KU302801	112	SAMN14227293	Enterobacter cloacae strain SZECL1 plasmid pNDM1_SZ1 clone ST231, complete sequence	pNDM1_SZ1	130573	Enterobacter cloacae	NA	Sputum	IncC|IncR	China	104.195	35.8617
NA	NZ_KU302802	112	SAMN14227292	Enterobacter cloacae strain SZECL1 plasmid pNDM1_SZ2 clone ST231, complete sequence	pNDM1_SZ2	132232	Enterobacter cloacae	NA	Sputum	IncC|IncR	China	104.195	35.8617
NA	NZ_KU314941	8	SAMN14227282	Klebsiella pneumoniae isolate KP04 plasmid pKP04NDM, complete sequence	pKP04NDM	54034	Klebsiella pneumoniae	2013-06-06	urine	IncX3	China	104.195	35.8617
NA	NZ_KU726616	13	SAMN14227244	Salmonella enterica subsp. enterica serovar Stanley strain LS001 plasmid pHS36-NDM, complete sequence	pHS36-NDM	137952	Salmonella enterica subsp. enterica serovar Stanley	2012-07-25	face	IncC	China	104.195	35.8617
NA	NZ_KU743384	11	SAMN14227241	Escherichia coli strain SA26 plasmid pSA26-MCR-1, complete sequence	pSA26-MCR-1	240367	Escherichia coli	NA	blood	IncHI2A|IncHI2	Saudi Arabia	45.0792	23.8859
NA	NZ_KX008967	20	SAMN14227191	Shigella sonnei strain 183660 plasmid p183660, complete sequence	p183660	88976	Shigella sonnei	NA	NA	IncFII	United Kingdom: London	-0.127758	51.5074
NA	NZ_KX009507	23	SAMN14227182	Escherichia coli strain 06K2206 plasmid LM6771, complete sequence	LM6771	89090	Escherichia coli	NA	clinical settings	IncM2	South Korea	127.767	35.9078
NA	NZ_KX023260	31	SAMN14227175	Escherichia coli plasmid pSCE516-3, complete sequence	pSCE516-3	85126	Escherichia coli	NA	Chicken	IncFII(pHN7A8)	China	104.195	35.8617
NA	NZ_KX023262	11	SAMN14227173	Escherichia coli plasmid pSCE516-1, complete sequence	pSCE516-1	237939	Escherichia coli	NA	Chicken	IncHI2A|IncHI2	China	104.195	35.8617
NA	NZ_KX029331	22	SAMN14227172	Klebsiella pneumoniae strain K-109-R plasmid unnamed, complete sequence	unnamed	156569	Klebsiella pneumoniae	2012	rectal culture	IncC	USA	-95.7129	37.0902
NA	NZ_KX084394	11	SAMN14227164	Escherichia coli strain 59 plasmid pECJS-59-244, complete sequence	pECJS-59-244	243572	Escherichia coli	2015-01-19	piglet feces	IncHI2A|IncHI2	China	104.195	35.8617
NA	NZ_KX214669	2	SAMN14227149	Escherichia coli strain KW53T plasmid pKW53T-NDM, complete sequence	pKW53T-NDM	46161	Escherichia coli	2012	urine	IncX3	Kuwait	47.4818	29.3117
NA	NZ_KX214670	89	SAMN14227148	Escherichia coli strain ABC218 plasmid pABC218-NDM, complete sequence	pABC218-NDM	34403	Escherichia coli	2012	wound	IncX3	United Arab Emirates	53.8478	23.4241
NA	NZ_KX214671	89	SAMN14227147	Escherichia coli strain ABC133 plasmid pABC133-NDM, complete sequence	pABC133-NDM	37070	Escherichia coli	2012	Sputum	IncX3	United Arab Emirates	53.8478	23.4241
NA	NZ_KX246267	21	SAMN14227142	Escherichia coli plasmid pHNHN21, complete sequence	pHNHN21	83435	Escherichia coli	NA	pigeon	IncFII	China	104.195	35.8617
NA	NZ_KX421096	11	SAMN14227116	Salmonella enterica subsp. enterica serovar Indiana strain A3 plasmid pA3T, complete sequence	pA3T	253092	Salmonella enterica subsp. enterica serovar Indiana	NA	Chicken feces	IncHI2A|IncHI2	China	104.195	35.8617
NA	NZ_KX434879	56	SAMN14227115	Klebsiella pneumoniae strain KP2442 plasmid pKP2442_1c330, complete sequence	pKP2442_1c330	125572	Klebsiella pneumoniae	2015	blood culture	IncHI2A|IncHI2	Germany	10.4515	51.1657
NA	NZ_KX447767	89	SAMN14227087	Escherichia coli strain MCR1_NJ plasmid pNDM5-NJ-IncX3, complete sequence	pNDM5-NJ-IncX3	39520	Escherichia coli	NA	urine	IncX3	USA	-95.7129	37.0902
NA	NZ_KX470734	8	SAMN14227081	Escherichia coli strain Ecoli14-55 plasmid pEC55-NDM4, complete sequence	pEC55-NDM4	54035	Escherichia coli	NA	blood	IncX3	China	104.195	35.8617
NA	NZ_KX470735	2	SAMN14227080	Escherichia coli strain Ecoli15-50 plasmid pEC50-NDM7, complete sequence	pEC50-NDM7	46161	Escherichia coli	NA	urine	IncX3	China	104.195	35.8617
NA	NZ_KX507346	2	SAMN14227077	Escherichia coli plasmid pECNDM101, complete sequence	pECNDM101	46165	Escherichia coli	NA	feces	IncX3	China	104.195	35.8617
NA	NZ_KX518743	11	SAMN14227076	Escherichia coli strain HYEC7 plasmid pHYEC7-IncHI2, complete sequence	pHYEC7-IncHI2	224736	Escherichia coli	NA	pig farm	IncHI2A|IncHI2	China	104.195	35.8617
NA	NZ_KX674681	2	SAMN14227038	Escherichia coli strain AS-01 plasmid pNDM5_AS, complete sequence	pNDM5_AS	46120	Escherichia coli	NA	activated sludge sample from wastewater treatment plant (WWTP) with conventional activated sludge process	IncX3	China	104.195	35.8617
NA	NZ_KX856065	39	SAMN14226973	Salmonella enterica subsp. enterica serovar Typhimurium plasmid pASSD2-MCR1, complete sequence	pASSD2-MCR1	187257	Salmonella enterica subsp. enterica serovar Typhimurium	2015	pig annal swab	IncHI2A|IncHI2	China	104.195	35.8617
NA	NZ_KX869741	44	SAMN14226964	Enterobacter cloacae strain 20130723 plasmid R222, complete sequence	R222	177037	Enterobacter cloacae	2013-07-23	NA	IncC	Belgium	4.46994	50.5039
NA	NZ_KY130431	18	SAMN14227365	Klebsiella pneumoniae plasmid pABC143C-NDM, complete sequence	pABC143C-NDM	96549	Klebsiella pneumoniae	2013-05-01	blood	IncFII	United Arab Emirates	53.8478	23.4241
NA	NZ_KY270853	87	SAMN14227350	Raoultella ornithinolytica strain YNKP001 plasmid pYNKP001-dfrA, complete sequence	pYNKP001-dfrA	234154	Raoultella ornithinolytica	NA	NA	NA	China: Kunming	102.833	24.8801
NA	NZ_KY296103	8	SAMN14227335	Enterobacter cloacae strain 13E169 plasmid pHN84NDM, complete sequence	pHN84NDM	53771	Enterobacter cloacae	NA	NA	IncX3	China	104.195	35.8617
NA	NZ_KY435936	2	SAMN06209720	Escherichia coli strain WCHEC005215 plasmid pNDM5_WCHEC0215, complete sequence	pNDM5_WCHEC0215	47337	Escherichia coli	2013-09	Rectal swab	IncX3	China: Sichuan, Chengdu	104.067	30.5728
NA	NZ_KY689632	11	SAMN14227864	Escherichia coli strain 19-M12 plasmid p19M12, complete sequence	p19M12	232345	Escherichia coli	NA	human feces	IncHI2A|IncHI2	Switzerland	8.22751	46.8182
NA	NZ_KY865322	31	SAMN14227830	Escherichia coli strain DH286F plasmid pECF12, complete sequence	pECF12	77822	Escherichia coli	NA	feces	NA	China	104.195	35.8617
NA	NZ_KY865323	41	SAMN14227829	Escherichia coli strain SY286M plasmid pECM13, complete sequence	pECM13	113006	Escherichia coli	NA	milk	IncI1-I(Alpha)	China	104.195	35.8617
NA	NZ_KY978629	8	SAMN14227808	Cronobacter sakazakii strain 505108 plasmid p505108-NDM, complete sequence	p505108-NDM	53793	Cronobacter sakazakii	NA	NA	IncX3	China	104.195	35.8617
NA	NZ_KY990887	11	SAMN14227804	Escherichia coli strain XG-E1 plasmid pXGE1mcr, complete sequence	pXGE1mcr	254048	Escherichia coli	NA	dairy cow feces	IncHI2A|IncHI2	China	104.195	35.8617
NA	NZ_LC225353	22	SAMN14229636	Photobacterium damselae subsp. piscicida strain P08-55 plasmid pP0855, complete sequence	pP0855	150115	Photobacterium damselae subsp. piscicida	NA	Yellowtail	IncC	Japan	138.253	36.2048
NA	NZ_LC483156	80	SAMN14229565	Acinetobacter pittii strain SU1805 plasmid pSU1805NDM, complete sequence	pSU1805NDM	41022	Acinetobacter pittii	NA	hospital environment	NA	Japan:Nagano, Matsumoto	137.972	36.238
NA	NZ_LC483178	36	SAMD00164387	Escherichia coli NIPH17_0020 plasmid pNIPH17_0020_1 DNA, complete sequence	pNIPH17_0020_1	93836	Escherichia coli	2017	pus	IncFIB(AP001918)|IncFIA|IncFII(pAMA1167-NDM-5)	11.576004 N 104.899048 E	104.899	11.576
NA	NZ_LC492469	34	SAMD00059753	Escherichia coli strain M216 plasmid pM216_mF, complete sequence	pM216_mF	149768	Escherichia coli	2015-08-24	NA	IncFIB(AP001918)|IncFIA|IncFII	16.7788 N 96.1490 E	96.149	16.7788
NA	NZ_LC505604	23		Klebsiella pneumoniae strain A1-1 plasmid pA1-1, complete sequence	pA1-1	86197	Klebsiella pneumoniae	2017	influent municipal wastewater	IncM2	Japan:Nagano, Matsumoto	137.972	36.238
NA	NZ_LC506716	18	SAMD00186791	Klebsiella pneumoniae strain JUNP053 plasmid pJUNP53, complete sequence	pJUNP53	88608	Klebsiella pneumoniae	2018	NA	IncFII	27.6 N 85.5 E	85.5	27.6
NA	NZ_LC506717	18	SAMD00186792	Klebsiella pneumoniae strain JUNP054 plasmid pJUNP054, complete sequence	pJUNP054	99015	Klebsiella pneumoniae	2018	NA	IncFII	27.6 N 85.5 E	85.5	27.6
NA	NZ_LC506718	18	SAMD00186793	Klebsiella pneumoniae strain JUNP055 plasmid pJUNP055, complete sequence	pJUNP055	99033	Klebsiella pneumoniae	2018	NA	IncFII	27.6 N 85.5 E	85.5	27.6
NA	NZ_LC506719	18	SAMD00186795	Klebsiella pneumoniae strain JUNP254 plasmid pJUNP254, complete sequence	pJUNP254	87681	Klebsiella pneumoniae	2018	NA	IncFII	27.7 N 85.3 E	85.3	27.7
NA	NZ_LC506720	18	SAMD00186796	Klebsiella pneumoniae strain JUNP268 plasmid pJUNP268, complete sequence	pJUNP268	99024	Klebsiella pneumoniae	2018	NA	IncFII	27.7 N 85.3 E	85.3	27.7
NA	NZ_LC508263	23		Klebsiella pneumoniae strain A1-3 plasmid pA1-3, complete sequence	pA1-3	86197	Klebsiella pneumoniae	2017	influent municipal wastewater	IncM2	Japan:Nagano, Matsumoto	137.972	36.238
NA	NZ_LC508722	23		Klebsiella pneumoniae strain A2-1 plasmid pA2-1, complete sequence	pA2-1	86197	Klebsiella pneumoniae	2017	influent municipal wastewater	IncM2	Japan:Nagano, Matsumoto	137.972	36.238
NA	NZ_LC511658	40	SAMD00190250	Escherichia coli strain 2017.03.03CC plasmid p2017_03_03CC, complete sequence	p2017_03_03CC	294708	Escherichia coli	2017-11	human stool	IncHI2A|IncHI2	Viet Nam:Thai Binh	106.393	20.5387
NA	NZ_LC520281	43	SAMD00200828	Escherichia coli strain H0130 plasmid pH0130, complete sequence	pH0130	135733	Escherichia coli	2016-04-01	NA	IncFIB(AP001918)|IncFII(pRSB107)	Japan	138.253	36.2048
NA	NZ_LC520285	43	SAMD00200832	Escherichia coli strain HP030 plasmid pHP030, complete sequence	pHP030	134908	Escherichia coli	2016-04-01	NA	IncFIA|IncFII(pRSB107)	Japan	138.253	36.2048
NA	NZ_LC520287	43	SAMD00200834	Escherichia coli strain HP129 plasmid pHP129, complete sequence	pHP129	135628	Escherichia coli	2016-04-01	NA	IncFIA|IncFII(pRSB107)	Japan	138.253	36.2048
NA	NZ_LC520288	43	SAMD00200835	Escherichia coli strain HP223 plasmid pHP223, complete sequence	pHP223	102595	Escherichia coli	2016-04-01	NA	IncFIA|IncFII(pRSB107)	Japan	138.253	36.2048
NA	NZ_LC520289	43	SAMD00200836	Escherichia coli strain HP243 plasmid pHP243, complete sequence	pHP243	98916	Escherichia coli	2016-04-01	NA	IncFIA|IncFII(pRSB107)	Japan	138.253	36.2048
NA	NZ_LC536680	2	SAMD00193180	Klebsiella pneumoniae strain MyNCGM036 plasmid pMyNCGM036, complete sequence	pMyNCGM036	46161	Klebsiella pneumoniae	2016	NA	IncX3	16.9 N 96.1 E	96.1	16.9
NA	NZ_LC536681	25	SAMD00193181	Klebsiella pneumoniae strain MyNCGM076 plasmid pMyNCGM076, complete sequence	pMyNCGM076	158959	Klebsiella pneumoniae	2016	NA	IncC	16.8 N 96.2 E	96.2	16.8
NA	NZ_LC536682	25	SAMD00193182	Klebsiella pneumoniae strain MyNCGM079 plasmid pMyNCGM079, complete sequence	pMyNCGM079	158959	Klebsiella pneumoniae	2016	NA	IncC	16.9 N 96.1 E	96.1	16.9
NA	NZ_LC536683	23	SAMD00193183	Klebsiella pneumoniae strain MyNCGM084 plasmid pMyNCGM084, complete sequence	pMyNCGM084	80795	Klebsiella pneumoniae	2016	NA	NA	16.9 N 96.1 E	96.1	16.9
NA	NZ_LC556212	44		Klebsiella pneumoniae strain CC37 plasmid pCC37, complete sequence	pCC37	166297	Klebsiella pneumoniae	2016	Cloacal swabs(feces) of Day-old chick	IncC	Japan	138.253	36.2048
NA	NZ_LC556213	44		Escherichia coli strain S44 plasmid pS44, complete sequence	pS44	165583	Escherichia coli	2017	Cloacal swabs(feces) of Broiler	IncC	Japan	138.253	36.2048
NA	NZ_LC556214	23		Escherichia coli strain CEX24 plasmid pCEX24, complete sequence	pCEX24	81153	Escherichia coli	2016	Cloacal swabs(feces) of Broiler	IncM2	Japan	138.253	36.2048
NA	NZ_LC556215	23		Escherichia coli strain CEX25 plasmid pCEX25, complete sequence	pCEX25	80814	Escherichia coli	2016	Cloacal swabs(feces) of Broiler	IncM2	Japan	138.253	36.2048
NA	NZ_LC556216	23		Escherichia coli strain CEX14 plasmid pCEX14, complete sequence	pCEX14	80907	Escherichia coli	2016	Cloacal swabs(feces) of Broiler	IncM2	Japan	138.253	36.2048
NA	NZ_LC556217	23		Escherichia coli strain CEX3 plasmid pCEX3, complete sequence	pCEX3	80915	Escherichia coli	2016	Cloacal swabs(feces) of Broiler	IncM2	Japan	138.253	36.2048
NA	NZ_LC556218	23		Enterobacter cloacae strain CEX5 plasmid pCEX5, complete sequence	pCEX5	80859	Enterobacter cloacae	2016	Cloacal swabs(feces) of Broiler	IncM2	Japan	138.253	36.2048
NA	NZ_LC556219	79		Enterobacter cloacae strain CEX6 plasmid pCEX6, complete sequence	pCEX6	74041	Enterobacter cloacae	2016	Cloacal swabs(feces) of Broiler	IncM2	Japan	138.253	36.2048
NA	NZ_LC556220	23		Enterobacter cloacae strain CEX4 plasmid pCEX4, complete sequence	pCEX4	80989	Enterobacter cloacae	2016	Cloacal swabs(feces) of Broiler	IncM2	Japan	138.253	36.2048
NA	NZ_LC556221	23		Klebsiella pneumoniae strain CEX18 plasmid pCEX18, complete sequence	pCEX18	80842	Klebsiella pneumoniae	2016	Cloacal swabs(feces) of Broiler	IncM2	Japan	138.253	36.2048
NA	NZ_LC556222	23		Klebsiella pneumoniae strain CEX23 plasmid pCEX23, complete sequence	pCEX23	80890	Klebsiella pneumoniae	2016	Cloacal swabs(feces) of Broiler	IncM2	Japan	138.253	36.2048
NA	NZ_LC570845	63	SAMD00222503	Enterobacter hormaechei strain NIHE14-1904 plasmid pNIHE14-1904-mcr9, complete sequence	pNIHE14-1904-mcr9	373052	Enterobacter hormaechei	2014	NA	IncHI2	Viet Nam:Hanoi	105.834	21.0278
NA	NZ_LC570846	8	SAMD00222503	Enterobacter hormaechei strain NIHE14-1904 plasmid pNIHE14-1904_ndm1, complete sequence	pNIHE14-1904_ndm1	53902	Enterobacter hormaechei	2014	NA	NA	Viet Nam:Hanoi	105.834	21.0278
NA	NZ_LN824135	152	SAMEA3257677	Klebsiella pneumoniae strain MS6671 plasmid B, complete sequence	B	118323	Klebsiella pneumoniae	2014-04-01	urine	IncFII(pKPX1)	United Arab Emirates	53.8478	23.4241
NA	NZ_LN824138	20	SAMEA3257677	Klebsiella pneumoniae strain MS6671 plasmid E, complete sequence	E	84940	Klebsiella pneumoniae	2014-04-01	urine	IncFII	United Arab Emirates	53.8478	23.4241
NA	NZ_LN831185	17	SAMEA3258041	Vibrio cholerae isolate V. cholerae 116-17a plasmid pNDM-116-17, complete sequence	pNDM-116-17	167382	Vibrio cholerae	NA	New Delhi seepage water sample	IncC	India	78.9629	20.5937
NA	NZ_LT882699	44	SAMEA104105254	Enterobacter cloacae isolate Enterobacter cloacae ENCL58 plasmid I, complete sequence	I	177037	Enterobacter cloacae	2013-10-26	wound sample	IncC	Belgium	4.46994	50.5039
NA	NZ_LT994833	79	SAMEA104569901	Klebsiella pneumoniae isolate CNR341 plasmid CNR341, complete sequence	CNR341	79416	Klebsiella pneumoniae	2013	rectum	IncM2	France	2.21375	46.2276
NA	NZ_LT994837	70	SAMEA104569898	Klebsiella pneumoniae isolate CNR132 plasmid CNR132, complete sequence	CNR132	53733	Klebsiella pneumoniae	2012	pus	IncR	France	2.21375	46.2276
NA	NZ_LT994838	23	SAMEA104569900	Klebsiella variicola isolate CNR130 plasmid CNR130, complete sequence	CNR130	69498	Klebsiella variicola	2012	blood	IncM2	France	2.21375	46.2276
NA	NZ_MF042350	15	SAMN14227775	Klebsiella pneumoniae strain 18ES plasmid pNDM_18ES, complete sequence	pNDM_18ES	110432	Klebsiella pneumoniae	2013-10-31	aspiration bronchial	IncFII(Yp)	46.54245 N 24.55747 E	24.5575	46.5425
NA	NZ_MF042351	72	SAMN14227774	Serratia marcescens strain 12TM plasmid pNDM_12TM, complete sequence	pNDM_12TM	119046	Serratia marcescens	2014-10-22	pharyngeal secretions	IncFII(Yp)	46.54245 N 24.55747 E	24.5575	46.5425
NA	NZ_MF042352	72	SAMN14227773	Serratia marcescens strain 4TM plasmid pNDM_4TM, complete sequence	pNDM_4TM	119047	Serratia marcescens	2015-05-02	feces	IncFII(Yp)	46.54245 N 24.55747 E	24.5575	46.5425
NA	NZ_MF042353	72	SAMN14227772	Klebsiella pneumoniae strain 1TM plasmid pNDM_1TM, complete sequence	pNDM_1TM	120406	Klebsiella pneumoniae	2015-01-23	feces	IncFII(Yp)	46.54245 N 24.55747 E	24.5575	46.5425
NA	NZ_MF042354	72	SAMN14227771	Klebsiella pneumoniae strain 6TM plasmid pNDM_6TM, complete sequence	pNDM_6TM	120078	Klebsiella pneumoniae	2015-03-11	feces	IncFII(Yp)	46.54245 N 24.55747 E	24.5575	46.5425
NA	NZ_MF042355	15	SAMN14227770	Klebsiella michiganensis strain testName plasmid pKOX_NDM, complete sequence	pKOX_NDM	110781	Klebsiella michiganensis	2013-01-01	feces	IncFII(Yp)	46.54245 N 24.55747 E	24.5575	46.5425
NA	NZ_MF042356	15	SAMN14227769	Enterobacter cloacae strain 20ES plasmid pNDM_20ES, complete sequence	pNDM_20ES	110766	Enterobacter cloacae	2013-07-27	blood culture	IncFII(Yp)	46.54245 N 24.55747 E	24.5575	46.5425
NA	NZ_MF042357	15	SAMN14227768	Serratia marcescens strain 9580 plasmid pNDM_9580, complete sequence	pNDM_9580	105614	Serratia marcescens	2015-05-08	urine	IncFII(Yp)	46.76667 N 23.6 E	23.6	46.7667
NA	NZ_MF042358	15	SAMN14227767	Enterobacter cloacae strain 22ES plasmid pNDM_22ES, complete sequence	pNDM_22ES	100393	Enterobacter cloacae	2013-10-28	pus - surgical wound	IncFII(Yp)	46.54245 N 24.55747 E	24.5575	46.5425
NA	NZ_MF042359	130	SAMN14227766	Serratia marcescens strain 7209 plasmid pNDM_7209, complete sequence	pNDM_7209	87593	Serratia marcescens	2013-03-28	urine	IncFII(Yp)	46.76667 N 23.6 E	23.6	46.7667
NA	NZ_MF072961	8	SAMN14227758	Citrobacter freundii strain P10159 plasmid pP10159-1, complete sequence	pP10159-1	54034	Citrobacter freundii	NA	NA	IncX3	China	104.195	35.8617
NA	NZ_MF072962	26	SAMN14227757	Citrobacter freundii strain P10159 plasmid pP10159-2, complete sequence	pP10159-2	51104	Citrobacter freundii	NA	NA	IncN	China	104.195	35.8617
NA	NZ_MF135534	40	SAMN14227744	Raoultella ornithinolytica strain TS48CTX plasmid pHNTS48-1, complete sequence	pHNTS48-1	253021	Raoultella ornithinolytica	NA	lettuce	IncHI2A|IncHI2	China:Guangzhou	113.264	23.1291
NA	NZ_MF135535	40	SAMN14227743	Raoultella ornithinolytica strain TS53CTX plasmid pHNTS53-1, complete sequence	pHNTS53-1	253021	Raoultella ornithinolytica	NA	lettuce	IncHI2A|IncHI2	China:Guangzhou	113.264	23.1291
NA	NZ_MF150118	48	SAMN07137403	Proteus mirabilis strain A64421 plasmid pPM64421a, complete sequence	pPM64421a	176346	Proteus mirabilis	2014-11-19	blood	IncC	Brazil: City of Sao Paulo, State of Sao Paulo	-46.6333	-23.5505
NA	NZ_MF156713	27	SAMN14227721	Escherichia coli strain 06028078 plasmid p28078-NDM, complete sequence	p28078-NDM	131441	Escherichia coli	NA	NA	IncFII	China	104.195	35.8617
NA	NZ_MF156715	36	SAMN14227718	Citrobacter freundii strain P5571 plasmid pP5571-MDR, complete sequence	pP5571-MDR	98473	Citrobacter freundii	NA	NA	IncFIA|IncFII(pAMA1167-NDM-5)	China	104.195	35.8617
NA	NZ_MF174859	40	SAMN14227710	Escherichia coli strain 6/14/6b plasmid pIncHI2-MU3, complete sequence	pIncHI2-MU3	258114	Escherichia coli	NA	feces	IncHI2A|IncHI2	Australia	133.775	-25.2744
NA	NZ_MF190368	149	SAMN14227699	Klebsiella pneumoniae strain 205880 plasmid p205880-qnrS, complete sequence	p205880-qnrS	65112	Klebsiella pneumoniae	NA	NA	NA	China	104.195	35.8617
NA	NZ_MF344558	8	SAMN14227693	Klebsiella pneumoniae strain 10677 plasmid p10677-NDM, complete sequence	p10677-NDM	56044	Klebsiella pneumoniae	NA	NA	IncX3	China	104.195	35.8617
NA	NZ_MF344560	8	SAMN14227690	Enterobacter hormaechei strain 128379 plasmid p128379-NDM, complete sequence	p128379-NDM	54186	Enterobacter hormaechei	NA	NA	IncX3	China	104.195	35.8617
NA	NZ_MF344566	115	SAMN14227684	Klebsiella pneumoniae strain A324 plasmid pA324-IMP, complete sequence	pA324-IMP	271153	Klebsiella pneumoniae	NA	NA	NA	China	104.195	35.8617
NA	NZ_MF344573	25	SAMN14227677	Klebsiella pneumoniae strain N201205880 plasmid p205880-Ct1/2, complete sequence	p205880-Ct1/2	153373	Klebsiella pneumoniae	NA	NA	IncC	China	104.195	35.8617
NA	NZ_MF353155	27	SAMN14227665	Escherichia coli plasmid pLZ135-CTX, complete sequence	pLZ135-CTX	128976	Escherichia coli	2013	Patient	IncFIA|IncFII	China	104.195	35.8617
NA	NZ_MF353156	21	SAMN14227664	Escherichia coli plasmid pLZ135-NDM, complete sequence	pLZ135-NDM	90845	Escherichia coli	2013	Patient	IncFII	China	104.195	35.8617
NA	NZ_MF415608	90	SAMN14227654	Enterobacter cloacae strain hhy03 plasmid pNDM-BJ03, complete sequence	pNDM-BJ03	60125	Enterobacter cloacae	NA	NA	IncX3	40 N 116 E	116	40
NA	NZ_MF458176	2	SAMN14227647	Escherichia coli strain CCD1 plasmid pNDM-20 clone ST1114, complete sequence	pNDM-20	46161	Escherichia coli	2016	anal swab	IncX3	China	104.195	35.8617
NA	NZ_MF497432	22	SAMN14227641	Vibrio alginolyticus strain Vb0506 plasmid pVb0506, complete sequence	pVb0506	133742	Vibrio alginolyticus	2015-10-26	shrimp	IncC	China	104.195	35.8617
NA	NZ_MF627444	17	SAMN14227613	Vibrio parahaemolyticus strain Vb0267 plasmid pVb0267, complete sequence	pVb0267	166467	Vibrio parahaemolyticus	2015-08-24	shrimp	IncC	China	104.195	35.8617
NA	NZ_MF627445	17	SAMN14227612	Vibrio parahaemolyticus strain Vb0499 plasmid pVb0499, complete sequence	pVb0499	192736	Vibrio parahaemolyticus	2015-10-26	shrimp	IncC	China	104.195	35.8617
NA	NZ_MF679143	2	SAMN14227610	Escherichia coli plasmid pBJ114-46, complete sequence	pBJ114-46	46161	Escherichia coli	2013	NA	IncX3	China	104.195	35.8617
NA	NZ_MG197491	31	SAMN14228536	Escherichia coli strain FKU92 plasmid pHNFKU92, complete sequence	pHNFKU92	109185	Escherichia coli	NA	duck	IncX1|IncFII(pHN7A8)	China:Guangdong province	113.763	23.379
NA	NZ_MG197495	68	SAMN14228532	Escherichia coli strain AHC24 plasmid pHNAH24, complete sequence	pHNAH24	145804	Escherichia coli	NA	chicken	IncN|IncX1|IncFII(pHN7A8)	China:Anhui province	117.925	30.6007
NA	NZ_MG197497	31	SAMN14228530	Escherichia coli strain HNC02 plasmid pHNHNC02, complete sequence	pHNHNC02	76869	Escherichia coli	NA	chicken	IncFII(pHN7A8)	China:Henan Province	113.382	34.2904
NA	NZ_MG197498	68	SAMN14228529	Escherichia coli strain HZMCC14 plasmid pHNMCC14, complete sequence	pHNMCC14	142896	Escherichia coli	NA	chicken meat	IncN|IncX1|IncFII(pHN7A8)	China:Guangzhou	113.264	23.1291
NA	NZ_MG197502	68	SAMN14228525	Escherichia coli strain ZYTF32 plasmid pHNZY32, complete sequence	pHNZY32	145804	Escherichia coli	NA	patient	IncN|IncX1|IncFII(pHN7A8)	China:Guangzhou	113.264	23.1291
NA	NZ_MG197503	68	SAMN14228524	Escherichia coli strain ZYTM118 plasmid pHNZY118, complete sequence	pHNZY118	145804	Escherichia coli	NA	patient	IncN|IncX1|IncFII(pHN7A8)	China:Guangzhou	113.264	23.1291
NA	NZ_MG372114	11	SAMN14228464	Salmonella enterica subsp. enterica serovar Typhimurium strain JZ26 plasmid pJZ26, complete sequence	pJZ26	227712	Salmonella enterica subsp. enterica serovar Typhimurium	2016	feces from a 9-month old infant with acute diarrhea	IncHI2A|IncHI2	China: Hubei province	112.238	30.7378
NA	NZ_MG515250	21	SAMN14228455	Escherichia coli strain 16-50 plasmid pNDM-EC16-50, complete sequence	pNDM-EC16-50	95724	Escherichia coli	NA	NA	IncFII	China	104.195	35.8617
NA	NZ_MG516908	41	SAMN14228453	Escherichia coli plasmid pEc42, complete sequence	pEc42	112530	Escherichia coli	NA	silver gull	IncI1-I(Alpha)	Australia	133.775	-25.2744
NA	NZ_MG662415	11	SAMN14228409	Escherichia coli strain EC1107 plasmid EC1107-IncHI2-226K, complete sequence	EC1107-IncHI2-226K	226105	Escherichia coli	2017-03-27	Chicken	IncHI2A|IncHI2	China	104.195	35.8617
NA	NZ_MG702492	36	SAMN14228400	Escherichia coli strain CC1706-01 plasmid pD6-NDM_1_1, complete sequence	pD6-NDM_1_1	111890	Escherichia coli	2017-05-01	Transtracheal aspi	IncFIB(AP001918)|IncFIA|IncFII(pAMA1167-NDM-5)	South Korea	127.767	35.9078
NA	NZ_MG764534	44	SAMN14228395	Klebsiella aerogenes strain EA409 plasmid pEA409TEM24, complete sequence	pEA409TEM24	167895	Klebsiella aerogenes	1995-08-18	urinary specimen	IncC	France	2.21375	46.2276
NA	NZ_MG764552	84	SAMN14228390	Klebsiella pneumoniae strain A1763 plasmid pA1763-Ct2, complete sequence	pA1763-Ct2	93441	Klebsiella pneumoniae	NA	NA	IncC	China	104.195	35.8617
NA	NZ_MG878868	65	SAMN14228321	Klebsiella pneumoniae strain Kp21774 plasmid pKp21774-135, complete sequence	pKp21774-135	134950	Klebsiella pneumoniae	2013-10-13	wound	IncFII(K)	Taiwan	120.961	23.6978
NA	NZ_MH011352	48	SAMN14228290	Klebsiella pneumoniae strain 185 plasmid pNDM-185, complete sequence	pNDM-185	212644	Klebsiella pneumoniae	NA	sputum	IncC	China	104.195	35.8617
NA	NZ_MH061381	2	SAMN14228275	Enterobacter cloacae strain En_MCR4 plasmid pEn_NDM, complete sequence	pEn_NDM	45739	Enterobacter cloacae	2013	sputum	IncX3	China	104.195	35.8617
NA	NZ_MH077952	40	SAMN14228262	Escherichia coli strain EC17S-208 plasmid p17S-208, complete sequence	p17S-208	260339	Escherichia coli	2017-06-02	NA	IncHI2A|IncHI2	South Korea	127.767	35.9078
NA	NZ_MH105050	82	SAMN14228254	Salmonella enterica subsp. enterica serovar Lomita strain SL131 plasmid pSL131_IncA/C-IncX3, complete sequence	pSL131_IncA/C-IncX3	216895	Salmonella enterica subsp. enterica serovar Lomita	NA	fecal sample	IncC|IncX3	China	104.195	35.8617
NA	NZ_MH128771	11	SAMN14228245	Escherichia coli strain 803DBmcr plasmid 803-DB-mcr, complete sequence	803-DB-mcr	230365	Escherichia coli	2017-03-01	Sir Run Run Shaw hospital	IncHI2A|IncHI2	China	104.195	35.8617
NA	NZ_MH143074	64	SAMN14228241	Escherichia coli strain CZEC1507017 plasmid pTBCZNDM03, complete sequence	pTBCZNDM03	47462	Escherichia coli	2017-06-20	blood	IncX3	China	104.195	35.8617
NA	NZ_MH161191	2	SAMN14228239	Klebsiella pneumoniae strain SCKLB138 plasmid pSCKLB138-2, complete sequence	pSCKLB138-2	46161	Klebsiella pneumoniae	NA	NA	IncX3	China	104.195	35.8617
NA	NZ_MH179305	39	SAMN14228236	Salmonella enterica subsp. enterica serovar Indiana strain JT01 plasmid pJT01, complete sequence	pJT01	244936	Salmonella enterica subsp. enterica serovar Indiana	NA	NA	IncHI2A|IncHI2	30.05 N 102.54 E	102.54	30.05
NA	NZ_MH213345	21	SAMN14228230	Escherichia coli strain EC1188 plasmid pEC1188-NDM16, complete sequence	pEC1188-NDM16	80215	Escherichia coli	NA	Urine	IncFII	China	104.195	35.8617
NA	NZ_MH286945	2	SAMN14228196	Escherichia coli strain AHM5C07 plasmid pHNAH507-1, complete sequence	pHNAH507-1	46161	Escherichia coli	2015	feces	IncX3	China: Xuancheng, Anhui province	118.759	30.9402
NA	NZ_MH286946	2	SAMN14228195	Escherichia coli strain AHM5C66 plasmid pHNAH566, complete sequence	pHNAH566	44962	Escherichia coli	2015	feces	IncX3	China: Xuancheng, Anhui province	118.759	30.9402
NA	NZ_MH286947	2	SAMN14228194	Escherichia coli strain AHM6C11 plasmid pHNAH611, complete sequence	pHNAH611	46161	Escherichia coli	2016	feces	IncX3	China: Xuancheng, Anhui province	118.759	30.9402
NA	NZ_MH286948	2	SAMN14228193	Escherichia coli strain AHM6C71 plasmid pHNAH671, complete sequence	pHNAH671	46161	Escherichia coli	2016	feces	IncX3	China: Xuancheng, Anhui province	118.759	30.9402
NA	NZ_MH286949	2	SAMN14228192	Escherichia coli strain AHM6C87 plasmid pHNAH687, complete sequence	pHNAH687	45047	Escherichia coli	2016	feces	IncX3	China: Xuancheng, Anhui province	118.759	30.9402
NA	NZ_MH286950	2	SAMN14228191	Escherichia coli strain AHM6C88 plasmid pHNAH688, complete sequence	pHNAH688	45047	Escherichia coli	2016	feces	IncX3	China: Xuancheng, Anhui province	118.759	30.9402
NA	NZ_MH286951	2	SAMN14228190	Escherichia coli strain AHM6C95 plasmid pHNAH695, complete sequence	pHNAH695	45047	Escherichia coli	2016	feces	IncX3	China: Xuancheng, Anhui province	118.759	30.9402
NA	NZ_MH286952	2	SAMN14228189	Escherichia coli strain AHM6C99 plasmid pHNAH699, complete sequence	pHNAH699	45047	Escherichia coli	2016	feces	IncX3	China: Xuancheng, Anhui province	118.759	30.9402
NA	NZ_MH454107	27	SAMN14228138	Escherichia coli strain 417957 plasmid p417957-CTXM, complete sequence	p417957-CTXM	126384	Escherichia coli	NA	Taizhou	IncFIA|IncFII	China	104.195	35.8617
NA	NZ_MH457126	17	SAMN14228137	Vibrio alginolyticus strain Vb1394 plasmid pC1394, complete sequence	pC1394	167140	Vibrio alginolyticus	2016-08-01	shrimp	IncC	China	104.195	35.8617
NA	NZ_MH459020	11	SAMN14228129	Escherichia coli strain GZ6DS2 plasmid pHN6DS2, complete sequence	pHN6DS2	253783	Escherichia coli	NA	urine sample	IncHI2A|IncN|IncHI2	China:Guangzhou	113.264	23.1291
NA	NZ_MH476540	44	SAMN14228122	Klebsiella pneumoniae strain KP1276 plasmid pIA/C-KLUC, complete sequence	pIA/C-KLUC	182450	Klebsiella pneumoniae	NA	sputum	IncC	China	104.195	35.8617
NA	NZ_MH477637	91	SAMN14228120	Citrobacter freundii strain 1509-02085 plasmid p02085-tetA, complete sequence	p02085-tetA	67510	Citrobacter freundii	2015	NA	IncFIA(HI1)|IncR	China: Beijing	116.407	39.9042
NA	NZ_MH500845	2	SAMN14228117	Escherichia coli strain E628 plasmid pE628-NDM-5, complete sequence	pE628-NDM-5	46161	Escherichia coli	2016-09-01	NA	IncX3	China	104.195	35.8617
NA	NZ_MH523639	2	SAMN14228094	Escherichia coli strain JN05 plasmid pJN05NDM7, complete sequence	pJN05NDM7	46161	Escherichia coli	NA	urine	IncX3	China	104.195	35.8617
NA	NZ_MH674341	41	SAMN14228059	Escherichia coli strain EC07 plasmid pUR-EC07, complete sequence	pUR-EC07	105836	Escherichia coli	NA	urine	IncI1-I(Alpha)	Uruguay	-55.7658	-32.5228
NA	NZ_MH829594	63	SAMN14228044	Enterobacter cloacae strain EC62 plasmid pIMP-4-EC62, complete sequence	pIMP-4-EC62	314351	Enterobacter cloacae	NA	feces	IncHI2A|IncHI2	China	104.195	35.8617
NA	NZ_MH844629	48	SAMN14228040	Escherichia coli strain 2248 plasmid pNDM-2248, complete sequence	pNDM-2248	182653	Escherichia coli	2016-09-01	urine specimen of an male patient	IncC	China	104.195	35.8617
NA	NZ_MH892479	48	SAMN14228031	Citrobacter freundii strain 2262 plasmid pNDM-2262, complete sequence	pNDM-2262	175495	Citrobacter freundii	2016-09-01	urine specimen of an male patient	IncC	China	104.195	35.8617
NA	NZ_MH909327	82	SAMN14228030	Klebsiella pneumoniae strain 526316 plasmid p526316-KPC, complete sequence	p526316-KPC	206747	Klebsiella pneumoniae	2012	Guang Zhou	IncC	China	104.195	35.8617
NA	NZ_MH909333	8	SAMN14228024	Klebsiella pneumoniae strain 7-SP plasmid p7SP-NDM, complete sequence	p7SP-NDM	54035	Klebsiella pneumoniae	2012	Shanxi	IncX3	China	104.195	35.8617
NA	NZ_MH909334	26	SAMN14228023	Klebsiella pneumoniae strain 13-sp plasmid p13SP-IMP, complete sequence	p13SP-IMP	53619	Klebsiella pneumoniae	2011	Shaanxi	IncN	China	104.195	35.8617
NA	NZ_MH909335	8	SAMN14228022	Klebsiella pneumoniae strain 11-SP plasmid p11SP-NDM, complete sequence	p11SP-NDM	54036	Klebsiella pneumoniae	2012	Shanxi	IncX3	China	104.195	35.8617
NA	NZ_MH909337	26	SAMN14228020	Klebsiella pneumoniae strain 20389 plasmid p20389-IMP, complete sequence	p20389-IMP	51637	Klebsiella pneumoniae	NA	Guangdong	IncN	China	104.195	35.8617
NA	NZ_MH909342	8	SAMN14228014	Klebsiella pneumoniae strain 12-SP plasmid p12SP-NDM, complete sequence	p12SP-NDM	54035	Klebsiella pneumoniae	2012	Shanxi	IncX3	China	104.195	35.8617
NA	NZ_MH909343	8	SAMN14228013	Klebsiella pneumoniae strain 1012018 plasmid p12018-NDM, complete sequence	p12018-NDM	54021	Klebsiella pneumoniae	2012	Guangdong	IncX3	China	104.195	35.8617
NA	NZ_MH909344	120	SAMN14228012	Enterobacter cloacae strain 12949 plasmid p12949-FIIY, complete sequence	p12949-FIIY	160312	Enterobacter cloacae	2013	Zhejiang	IncFII(Yp)	China	104.195	35.8617
NA	NZ_MH909345	15	SAMN14228010	Klebsiella pneumoniae strain N201205880 plasmid p205880-NDM, complete sequence	p205880-NDM	110786	Klebsiella pneumoniae	2012	Chongqing	IncFII(Yp)	China	104.195	35.8617
NA	NZ_MH909346	8	SAMN14228009	Klebsiella pneumoniae strain 20130907-4 plasmid p309074-NDM, complete sequence	p309074-NDM	54035	Klebsiella pneumoniae	2013	Hebei	IncX3	China	104.195	35.8617
NA	NZ_MH909347	8	SAMN14228008	Klebsiella pneumoniae strain 362713 plasmid p362713-NDM, complete sequence	p362713-NDM	54036	Klebsiella pneumoniae	2016	Zhejiang	IncX3	China	104.195	35.8617
NA	NZ_MH917122	46	SAMN14228004	Klebsiella pneumoniae strain Kp715 plasmid pSZF_KPC, complete sequence	pSZF_KPC	106201	Klebsiella pneumoniae	2015	sputum	NA	China	104.195	35.8617
NA	NZ_MH917280	2	SAMN14228001	Klebsiella pneumoniae strain QDE2 plasmid pQDE2-NDM, complete sequence	pQDE2-NDM	46162	Klebsiella pneumoniae	2015	NA	IncX3	China: Shandong	117.925	35.894
NA	NZ_MH917282	8	SAMN14227999	Klebsiella pneumoniae strain A457 plasmid pA457-NDA, complete sequence	pA457-NDA	54032	Klebsiella pneumoniae	2014	NA	IncX3	China: Guangdong	113.763	23.379
NA	NZ_MH917283	8	SAMN14227998	Klebsiella pneumoniae strain A575 plasmid pA575-NDM, complete sequence	pA575-NDM	54035	Klebsiella pneumoniae	2014	NA	IncX3	China: Guangdong	113.763	23.379
NA	NZ_MH917285	82	SAMN14227996	Klebsiella pneumoniae strain 427113 plasmid p427113-Ct1/2, complete sequence	p427113-Ct1/2	205674	Klebsiella pneumoniae	2013	NA	IncC	China: Guangdong	113.763	23.379
NA	NZ_MH995506	13	SAMN14227989	Citrobacter freundii strain CFR17394 plasmid pCFR17394, complete sequence	pCFR17394	138998	Citrobacter freundii	NA	Rectal swab	IncC	Argentina	-63.6167	-38.4161
NA	NZ_MH995507	13	SAMN14227988	Klebsiella quasipneumoniae subsp. quasipneumoniae strain KQN17277 plasmid pKQN17277, complete sequence	pKQN17277	138998	Klebsiella quasipneumoniae subsp. quasipneumoniae	NA	Rectal swab	IncC	Argentina	-63.6167	-38.4161
NA	NZ_MH995508	13	SAMN14227987	Enterobacter cloacae strain ECL17464 plasmid pECL17464, complete sequence	pECL17464	138998	Enterobacter cloacae	NA	Rectal swab	IncC	Argentina	-63.6167	-38.4161
NA	NZ_MK041212	13	SAMN14227965	Citrobacter amalonaticus strain M21015 plasmid pNDM-M21015, complete sequence	pNDM-M21015	138998	Citrobacter amalonaticus	NA	rectal swab	IncC	Argentina	-63.6167	-38.4161
NA	NZ_MK053934	54	SAMN14227957	Acinetobacter nosocomialis strain IEC38057 plasmid pIEC38057, complete sequence	pIEC38057	41085	Acinetobacter nosocomialis	2016-10-15	Blood	NA	Brazil	-51.9253	-14.235
NA	NZ_MK101346	13	SAMN14227945	Citrobacter freundii strain CRE3 plasmid pCRE7-NDM, complete sequence	pCRE7-NDM	129329	Citrobacter freundii	2015-02-27	sputum	IncC	China	104.195	35.8617
NA	NZ_MK123267	13	SAMN14227941	Escherichia coli strain M17386 plasmid pECO17386, complete sequence	pECO17386	138998	Escherichia coli	2014	hemoculture	IncC	Argentina	-63.6167	-38.4161
NA	NZ_MK123268	13	SAMN14227940	Serratia marcescens strain M17468 plasmid pSMA17468, complete sequence	pSMA17468	138997	Serratia marcescens	2014	retroculture	IncC	Argentina	-63.6167	-38.4161
NA	NZ_MK158080	114	SAMN14227932	Klebsiella pneumoniae strain 13624 plasmid pSIM-1-BJ02, complete sequence	pSIM-1-BJ02	95324	Klebsiella pneumoniae	NA	urine from femaile	IncFII(K)	China	104.195	35.8617
NA	NZ_MK181633	131	SAMN14227911	Klebsiella pneumoniae plasmid unnamed, complete sequence	unnamed	479335	Klebsiella pneumoniae	NA	Blood	IncHI1B(pNDM-MAR)|IncFIB(K)|IncFIB(pNDM-Mar)	China	104.195	35.8617
NA	NZ_MK191023	46		Klebsiella pneumoniae strain KP17-16 plasmid p17-16-KPC, complete sequence	p17-16-KPC	105106	Klebsiella pneumoniae	2017-10-11	Sputum	NA	China	104.195	35.8617
NA	NZ_MK291500	50	SAMN14228630	Escherichia coli strain 15978 plasmid pHN15978-1, complete sequence	pHN15978-1	128762	Escherichia coli	NA	retail meat	IncFIB(pB171)|IncFII	Pakistan	69.3451	30.3753
NA	NZ_MK295817	43	SAMN10175255	Escherichia coli O25b:H4-ST131 plasmid pB9, complete sequence	pB9	119448	Escherichia coli O25b:H4-ST131	2016	blood	IncFIB(AP001918)|IncFIA|IncFII(pRSB107)	Israel	34.8516	31.0461
NA	NZ_MK295819	43	SAMN10175260	Escherichia coli O25b:H4-ST131 plasmid pU10, complete sequence	pU10	135089	Escherichia coli O25b:H4-ST131	2015	urine	IncFIB(AP001918)|IncFIA|IncFII(pRSB107)	Israel	34.8516	31.0461
NA	NZ_MK295821	37	SAMN10175246	Escherichia coli O25b:H4-ST131 plasmid pB316, complete sequence	pB316	129282	Escherichia coli O25b:H4-ST131	2003	blood	IncFIA|IncFII	Israel	34.8516	31.0461
NA	NZ_MK295822	37	SAMN10175251	Escherichia coli O25b:H4-ST131 plasmid p76, complete sequence	p76	102910	Escherichia coli O25b:H4-ST131	2009	blood	IncFIA|IncFII	Israel	34.8516	31.0461
NA	NZ_MK295823	37	SAMN10175249	Escherichia coli O25b:H4-ST131 plasmid p461, complete sequence	p461	141103	Escherichia coli O25b:H4-ST131	2007	blood	IncFIA|IncFII	Israel	34.8516	31.0461
NA	NZ_MK295826	37	SAMN10175250	Escherichia coli O25b:H4-ST131 plasmid p113, complete sequence	p113	99041	Escherichia coli O25b:H4-ST131	2009	blood	IncFIA|IncFII	Israel	34.8516	31.0461
NA	NZ_MK308632	64	SAMN14228628	Klebsiella pneumoniae strain LDR plasmid pNDM5-LDR, complete sequence	pNDM5-LDR	49021	Klebsiella pneumoniae	2017	sputum	NA	China	104.195	35.8617
NA	NZ_MK317995	2	SAMN14228627	Klebsiella pneumoniae strain CRE plasmid pAN65-3, complete sequence	pAN65-3	46161	Klebsiella pneumoniae	NA	feces	IncX3	China	104.195	35.8617
NA	NZ_MK355502	40	SAMN14228731	Klebsiella pneumoniae strain CRE plasmid pAN65-1, complete sequence	pAN65-1	276370	Klebsiella pneumoniae	NA	feces	IncHI2	China	104.195	35.8617
NA	NZ_MK372381	90	SAMN14228719	Klebsiella pneumoniae strain ABC52 plasmid pABC52-NDM-1, complete sequence	pABC52-NDM-1	52565	Klebsiella pneumoniae	2010-08-31	Tracheal aspirate	IncX3	United Arab Emirates	53.8478	23.4241
NA	NZ_MK372382	8	SAMN14228718	Escherichia coli strain ABC54 plasmid pABC54-NDM-1, complete sequence	pABC54-NDM-1	53023	Escherichia coli	2010-12-07	Urine	IncX3	United Arab Emirates	53.8478	23.4241
NA	NZ_MK372383	8	SAMN14228717	Citrobacter freundii strain ABC80 plasmid pABC80-NDM-1, complete sequence	pABC80-NDM-1	53023	Citrobacter freundii	2011-05-08	Urine	IncX3	United Arab Emirates	53.8478	23.4241
NA	NZ_MK372385	8	SAMN14228716	Morganella morganii strain ABC140 plasmid pABC140-NDM-1, complete sequence	pABC140-NDM-1	52591	Morganella morganii	2013-03-25	Perianal swab	IncX3	United Arab Emirates	53.8478	23.4241
NA	NZ_MK372386	90	SAMN14228715	Klebsiella pneumoniae strain BC700 plasmid pBC700-NDM-1, complete sequence	pBC700-NDM-1	52565	Klebsiella pneumoniae	2012-07-24	Blood	IncX3	United Arab Emirates	53.8478	23.4241
NA	NZ_MK372387	90	SAMN14228714	Escherichia coli strain BC836 plasmid pBC836-NDM-1, complete sequence	pBC836-NDM-1	52565	Escherichia coli	2013-09-24	Blood	IncX3	United Arab Emirates	53.8478	23.4241
NA	NZ_MK372388	64	SAMN14228713	Enterobacter cloacae strain ABC302 plasmid pABC302-NDM-4, complete sequence	pABC302-NDM-4	49402	Enterobacter cloacae	2014-02-26	Urine	IncX3	United Arab Emirates	53.8478	23.4241
NA	NZ_MK372389	2	SAMN14228712	Escherichia coli strain ABC384 plasmid pABC384-NDM-5, complete sequence	pABC384-NDM-5	46161	Escherichia coli	2014-05-11	Urine	IncX3	United Arab Emirates	53.8478	23.4241
NA	NZ_MK372390	2	SAMN14228711	Escherichia coli strain ABC233 plasmid pABC233-NDM-5, complete sequence	pABC233-NDM-5	46161	Escherichia coli	2013-07-21	Urine	IncX3	United Arab Emirates	53.8478	23.4241
NA	NZ_MK372391	2	SAMN14228710	Escherichia coli strain ABC268 plasmid pABC268-NDM-5, complete sequence	pABC268-NDM-5	45232	Escherichia coli	2014-06-11	Urine	IncX3	United Arab Emirates	53.8478	23.4241
NA	NZ_MK372392	89	SAMN14228709	Escherichia coli strain ABC280 plasmid pABC280-NDM-5, complete sequence	pABC280-NDM-5	35502	Escherichia coli	2014-07-15	Urine	IncX3	United Arab Emirates	53.8478	23.4241
NA	NZ_MK372393	2	SAMN14228708	Klebsiella pneumoniae strain ABC369 plasmid pABC369-NDM-5, complete sequence	pABC369-NDM-5	45252	Klebsiella pneumoniae	2014-09-23	Abdominal fluid	IncX3	United Arab Emirates	53.8478	23.4241
NA	NZ_MK413718	123	SAMN14229088	Klebsiella pneumoniae strain 427113 plasmid p427113-2, complete sequence	p427113-2	75833	Klebsiella pneumoniae	2013	Guangdong	NA	China	104.195	35.8617
NA	NZ_MK416183	153	SAMN14229077	Escherichia coli strain Ec-2Lar plasmid unnamed, complete sequence	unnamed	39865	Escherichia coli	NA	Rectal swab	IncN	Greece	21.8243	39.0742
NA	NZ_MK673546	31	SAMN14229008	Salmonella enterica subsp. enterica serovar Typhimurium strain GDD27-24 plasmid pGDD27-24, complete sequence	pGDD27-24	97614	Salmonella enterica subsp. enterica serovar Typhimurium	2017	NA	IncX1	China	104.195	35.8617
NA	NZ_MK673547	11	SAMN14229007	Salmonella enterica subsp. enterica serovar Typhimurium strain GDP25-25 plasmid pGDP25-25, complete sequence	pGDP25-25	257318	Salmonella enterica subsp. enterica serovar Typhimurium	2016	NA	IncHI2A|IncHI2	China	104.195	35.8617
NA	NZ_MK673548	11	SAMN14229006	Salmonella enterica subsp. enterica serovar Typhimurium strain GDP37-4 plasmid pGDP37-4, complete sequence	pGDP37-4	249627	Salmonella enterica subsp. enterica serovar Typhimurium	2017	NA	IncHI2A|IncHI2	China	104.195	35.8617
NA	NZ_MK673549	11	SAMN14229005	Salmonella enterica subsp. enterica serovar Typhimurium strain JXP9 plasmid pJXP9, complete sequence	pJXP9	244799	Salmonella enterica subsp. enterica serovar Typhimurium	2017	NA	IncHI2A|IncHI2	China	104.195	35.8617
NA	NZ_MK773535	2	SAMN14228987	Klebsiella pneumoniae strain QDE2 plasmid pQDE2-A, complete sequence	pQDE2-A	46162	Klebsiella pneumoniae	2015	NA	IncX3	China: Qingdao	120.383	36.0671
NA	NZ_MK773536	65	SAMN14228986	Klebsiella pneumoniae strain QDE2 plasmid pQDE2-B, complete sequence	pQDE2-B	134473	Klebsiella pneumoniae	2015	NA	IncFII(K)	China: Qingdao	120.383	36.0671
NA	NZ_MK933278	15		Enterobacter hormaechei strain SCNJ07 plasmid pNDM-SCNJ07, complete sequence	pNDM-SCNJ07	110786	Enterobacter hormaechei	2018-09	blood	IncFII(Yp)	China	104.195	35.8617
NA	NZ_MK962305	11		Escherichia coli strain YZUC2624 plasmid pYZUC2624.1, complete sequence	pYZUC2624.1	225059	Escherichia coli	2017-05-01	feces	IncHI2A|IncHI2	China	104.195	35.8617
NA	NZ_MN007141	27	SAMN11872784	Escherichia coli strain 91 plasmid p91_NDM5, complete sequence	p91_NDM5	125861	Escherichia coli	2018-09-01	fecal swab	IncFIA|IncFII	Italy: Rome	12.4964	41.9028
NA	NZ_MN061454	8		Enterobacter cloacae strain EC-14-60 plasmid pECL-14-60-NDM-1, complete sequence	pECL-14-60-NDM-1	53023	Enterobacter cloacae	2014-06-05	blood from male	IncX3	China	104.195	35.8617
NA	NZ_MN061455	21		Escherichia coli strain EC-15-3 plasmid pEC-15-3-NDM-1, complete sequence	pEC-15-3-NDM-1	109944	Escherichia coli	2015-03-23	urine from female	IncFII	China	104.195	35.8617
NA	NZ_MN064714	2	SAMN14228933	Klebsiella pneumoniae strain RJY9645 plasmid pY9645-NDM5, complete sequence	pY9645-NDM5	46161	Klebsiella pneumoniae	2016-09-23	blood	IncX3	China	104.195	35.8617
NA	NZ_MN092230	2	SAMN14228928	Escherichia coli plasmid pJN11NDM5, complete sequence	pJN11NDM5	46161	Escherichia coli	NA	NA	IncX3	China	104.195	35.8617
NA	NZ_MN101850	75	SAMN14228927	Escherichia coli strain 13ZX28 plasmid p13ZX28-272, complete sequence	p13ZX28-272	272413	Escherichia coli	2013	feces	IncC|IncFII	34.75 N 113.61 E	113.61	34.75
NA	NZ_MN101853	48	SAMN14228924	Escherichia coli strain 13ZX36 plasmid p13ZX36-200, complete sequence	p13ZX36-200	198776	Escherichia coli	2013	feces	IncC	34.75 N 113.61 E	113.61	34.75
NA	NZ_MN148427	44	SAMN14228918	Proteus vulgaris strain PV835 plasmid pPV835TEM24, complete sequence	pPV835TEM24	174086	Proteus vulgaris	2005-06-26	urinary specimen	IncC	France	2.21375	46.2276
NA	NZ_MN158990	62		Escherichia coli strain TREC4 plasmid pTREC4, complete sequence	pTREC4	168775	Escherichia coli	2016	wetland sediment	IncFIB(AP001918)|IncFIA|IncFII	32.559427 N 117.128003 W	-117.128	32.5594
NA	NZ_MN158991	35		Escherichia coli strain TREC8 plasmid pTREC8, complete sequence	pTREC8	118200	Escherichia coli	2016	wetland sediment	IncFIB(AP001918)|IncFII(pSE11)	32.559427 N 117.128003 W	-117.128	32.5594
NA	NZ_MN158992	35		Escherichia coli strain TREC9 plasmid pTREC9, complete sequence	pTREC9	128316	Escherichia coli	2016	wetland sediment	IncFIB(AP001918)|IncFIC(FII)	32.559427 N 117.128003 W	-117.128	32.5594
NA	NZ_MN175386	109		Klebsiella pneumoniae strain KP-13-14 plasmid pKP-13-14-NDM-9, complete sequence	pKP-13-14-NDM-9	358655	Klebsiella pneumoniae	2013-11-23	wound on male	NA	China	104.195	35.8617
NA	NZ_MN175387	48		Klebsiella pneumoniae strain KP-14-6 plasmid pKP-14-6-NDM-1, complete sequence	pKP-14-6-NDM-1	199120	Klebsiella pneumoniae	2014-11-13	blood from female	IncC	China	104.195	35.8617
NA	NZ_MN175389	2		Klebsiella pneumoniae strain KP-13-8 plasmid pKP-13-8-NDM-5, complete sequence	pKP-13-8-NDM-5	46161	Klebsiella pneumoniae	2013-01-06	blood from female	IncX3	China	104.195	35.8617
NA	NZ_MN175471	2		Enterobacter cloacae strain C158 plasmid pC158-NDM7-IncX3, complete sequence	pC158-NDM7-IncX3	45187	Enterobacter cloacae	NA	tissue	IncX3	India	78.9629	20.5937
NA	NZ_MN178638	8		Kluyvera cryocrescens strain SCW13 plasmid pNDM1_SCW13, complete sequence	pNDM1_SCW13	52941	Kluyvera cryocrescens	2019-04	hospital sewage	NA	China	104.195	35.8617
NA	NZ_MN178639	26		Kluyvera cryocrescens strain SCW13 plasmid pSCW13-1, complete sequence	pSCW13-1	54815	Kluyvera cryocrescens	2019-04	Hospital sewage	IncN	China	104.195	35.8617
NA	NZ_MN200941	11		Escherichia coli strain E648 plasmid pE648CTX-M-65, complete sequence	pE648CTX-M-65	241735	Escherichia coli	2018-06-01	urine sample	IncHI2A|IncHI2	China: Xuzhou	117.284	34.2058
NA	NZ_MN200942	64		Escherichia coli strain E648 plasmid pE648NDM-5, complete sequence	pE648NDM-5	47827	Escherichia coli	2018-06-01	urine sample	IncX3	China: Xuzhou	117.284	34.2058
NA	NZ_MN276078	2		Enterobacter cloacae strain GZ6DS3 plasmid pHN6DS3, complete sequence	pHN6DS3	46161	Enterobacter cloacae	NA	dog	IncX3	China:Guangzhou	113.264	23.1291
NA	NZ_MN276079	2		Escherichia coli strain GZ7CS2 plasmid pHN7CS2, complete sequence	pHN7CS2	46161	Escherichia coli	NA	cat	IncX3	China:Guangzhou	113.264	23.1291
NA	NZ_MN276080	2		Escherichia coli strain GZ7DH6 plasmid pHN7DH6, complete sequence	pHN7DH6	46161	Escherichia coli	NA	dog	IncX3	China:Guangzhou	113.264	23.1291
NA	NZ_MN276081	2		Escherichia coli strain GZ7DH7 plasmid pHN7DH7, complete sequence	pHN7DH7	46161	Escherichia coli	NA	dog	IncX3	China:Guangzhou	113.264	23.1291
NA	NZ_MN276082	181		Citrobacter freundii strain GZ7DS4 plasmid pHN7DS4, complete sequence	pHN7DS4	45907	Citrobacter freundii	NA	dog	IncX3	China:Guangzhou	113.264	23.1291
NA	NZ_MN276083	38		Escherichia coli strain GZ7DS11 plasmid pHN7DS11, complete sequence	pHN7DS11	115619	Escherichia coli	NA	dog	NA	China:Guangzhou	113.264	23.1291
NA	NZ_MN310375	13		Klebsiella quasipneumoniae strain QD1501 plasmid pQD1501-Ct1, complete sequence	pQD1501-Ct1	132407	Klebsiella quasipneumoniae	2015	Qingdao	IncC	China	104.195	35.8617
NA	NZ_MN310377	12		Klebsiella pneumoniae strain 12085 plasmid p12085-Ct1, complete sequence	p12085-Ct1	90252	Klebsiella pneumoniae	2016	Beijing	IncC	China	104.195	35.8617
NA	NZ_MN335919	38		Escherichia coli strain SD-2 plasmid pNDM-T2, complete sequence	pNDM-T2	106300	Escherichia coli	NA	lung	NA	China	104.195	35.8617
NA	NZ_MN335921	38		Escherichia coli strain SD-6 plasmid pNDM-T6, complete sequence	pNDM-T6	115219	Escherichia coli	NA	weasand	NA	China	104.195	35.8617
NA	NZ_MN370929	30		Klebsiella pneumoniae strain M118 plasmid pNDM1-M118, complete sequence	pNDM1-M118	3579	Klebsiella pneumoniae	NA	human intestinal flora	NA	Thailand	100.993	15.87
NA	NZ_MN539017	11		Salmonella sp. strain PJM1 plasmid pPJM1, complete sequence	pPJM1	236068	Salmonella sp.	NA	chicken	IncHI2A|IncHI2	China	104.195	35.8617
NA	NZ_MN543570	65	SAMN14228850	Klebsiella pneumoniae strain HKU49 plasmid pHKU49_CIP, complete sequence	pHKU49_CIP	140566	Klebsiella pneumoniae	2018	NA	IncFII(K)	Hong Kong	114.169	22.3193
NA	NZ_MN598004	154		Enterobacter cloacae strain EC12 plasmid pNDM-1-EC12, complete sequence	pNDM-1-EC12	351777	Enterobacter cloacae	NA	feces	NA	China	104.195	35.8617
NA	NZ_MN603981	13		Klebsiella aerogenes strain 1564 plasmid p1564, complete sequence	p1564	136902	Klebsiella aerogenes	NA	Catheter	IncC	China	104.195	35.8617
NA	NZ_MN604267	75		Salmonella enterica subsp. enterica serovar London strain SAL-19-0623 plasmid pSAL-19-0623_NDM, complete sequence	pSAL-19-0623_NDM	276695	Salmonella enterica subsp. enterica serovar London	2019	Stool	IncFIB(K)|IncC	Singapore	103.82	1.35208
NA	NZ_MN615880	46		Serratia marcescens strain S1 plasmid pS1-KPC2, complete sequence	pS1-KPC2	105220	Serratia marcescens	NA	Qingdao	NA	China	104.195	35.8617
NA	NZ_MN647787	22		Salmonella enterica subsp. enterica serovar Typhimurium strain 16E067 plasmid p16E067, complete sequence	p16E067	161550	Salmonella enterica subsp. enterica serovar Typhimurium	NA	fecal sample	IncC	China	104.195	35.8617
NA	NZ_MN657241	17		Enterobacteriaceae bacterium strain 20-16 plasmid pCF104a-T3, complete sequence	pCF104a-T3	176505	Enterobacteriaceae bacterium	2015-08-15	NA	IncC|IncR	51.48165 N 7.21648 E	7.21648	51.4817
NA	NZ_MN657242	12		Enterobacteriaceae bacterium strain 128-16 plasmid pEC405a-T3, complete sequence	pEC405a-T3	88530	Enterobacteriaceae bacterium	2016-01-11	NA	IncC	51.48165 N 7.21648 E	7.21648	51.4817
NA	NZ_MN657243	112		Enterobacteriaceae bacterium strain 24-16 plasmid pEC744-T5, complete sequence	pEC744-T5	147541	Enterobacteriaceae bacterium	2015-12-22	NA	IncC|IncFIA(HI1)|IncR	51.48165 N 7.21648 E	7.21648	51.4817
NA	NZ_MN657244	12		Enterobacteriaceae bacterium strain 690-16 plasmid pEC6332-T3, complete sequence	pEC6332-T3	115265	Enterobacteriaceae bacterium	2017-06-20	NA	IncC	51.48165 N 7.21648 E	7.21648	51.4817
NA	NZ_MN657247	12		Enterobacteriaceae bacterium strain 460-16 plasmid pECl-T3, complete sequence	pECl-T3	94919	Enterobacteriaceae bacterium	2016-04-29	NA	IncC	51.48165 N 7.21648 E	7.21648	51.4817
NA	NZ_MN657248	28		Enterobacteriaceae bacterium strain 22-16 plasmid pKP15-T2, complete sequence	pKP15-T2	126540	Enterobacteriaceae bacterium	2015-11-26	NA	IncFIB(pQil)|IncFII(K)	51.48165 N 7.21648 E	7.21648	51.4817
NA	NZ_MN657249	17		Enterobacteriaceae bacterium strain 1086-16 plasmid pKP39-T3, complete sequence	pKP39-T3	155176	Enterobacteriaceae bacterium	2016-10-04	NA	IncC	51.48165 N 7.21648 E	7.21648	51.4817
NA	NZ_MN657250	17		Enterobacteriaceae bacterium strain 1083-16 plasmid pKP39-T4, complete sequence	pKP39-T4	156376	Enterobacteriaceae bacterium	2016-09-20	NA	IncC	51.48165 N 7.21648 E	7.21648	51.4817
NA	NZ_MN657252	17		Enterobacteriaceae bacterium strain 21-16 plasmid pPS-T1, complete sequence	pPS-T1	168682	Enterobacteriaceae bacterium	2015-07-03	NA	IncC	51.48165 N 7.21648 E	7.21648	51.4817
NA	NZ_MN688131	103		Enterobacter hormaechei subsp. xiangfangensis strain ST114 plasmid pLAU_ENC1, complete sequence	pLAU_ENC1	103199	Enterobacter hormaechei subsp. xiangfangensis	2018-06-04	stool	IncFII(pKPX1)	Lebanon	35.8623	33.8547
NA	NZ_MN701974	2		Escherichia coli strain 16DU02 plasmid pP16NDM-502, complete sequence	pP16NDM-502	46161	Escherichia coli	2016	NA	IncX3	China	104.195	35.8617
NA	NZ_MN701975	2		Escherichia coli strain 16DF03 plasmid pP16NDM-503, complete sequence	pP16NDM-503	46161	Escherichia coli	2016-03-05	NA	IncX3	China	104.195	35.8617
NA	NZ_MN792917	103		Enterobacter hormaechei subsp. xiangfangensis strain ST114 plasmid pLAU_ENM30_NDM1, complete sequence	pLAU_ENM30_NDM1	103063	Enterobacter hormaechei subsp. xiangfangensis	2016	Wound	IncFII(pKPX1)	Lebanon	35.8623	33.8547
NA	NZ_MN822124	27		Escherichia coli strain 14E509 plasmid p14E509-1FII, complete sequence	p14E509-1FII	118212	Escherichia coli	2014	NA	IncFII	China: Henan	113.382	34.2904
NA	NZ_MN823987	48		Escherichia coli strain 2016061604 plasmid p6061604-KPC, complete sequence	p6061604-KPC	217206	Escherichia coli	NA	Beijing	IncC|IncFIA|IncFII	China	104.195	35.8617
NA	NZ_MN823988	35		Escherichia coli strain 14406 plasmid p14406-FII, complete sequence	p14406-FII	178333	Escherichia coli	NA	Beijing	IncFIB(AP001918)|IncFII(pSE11)	China	104.195	35.8617
NA	NZ_MN823991	31		Escherichia coli strain 140801063 plasmid p801063-FII, complete sequence	p801063-FII	93715	Escherichia coli	NA	Zhejiang	IncN|IncFII(pHN7A8)	China	104.195	35.8617
NA	NZ_MN823998	49		Klebsiella pneumoniae strain 161116753 plasmid p116753-FIIK, complete sequence	p116753-FIIK	173610	Klebsiella pneumoniae	NA	Zhejiang	IncFIB(K)|IncFII(K)	China	104.195	35.8617
NA	NZ_MN823999	49		Klebsiella pneumoniae strain 362713 plasmid p362713-FIIK, complete sequence	p362713-FIIK	183189	Klebsiella pneumoniae	NA	Zhejiang	IncFIB(K)|IncFII(K)	China	104.195	35.8617
NA	NZ_MN824000	45		Klebsiella pneumoniae strain 397108 plasmid p397108-FIIK, complete sequence	p397108-FIIK	187052	Klebsiella pneumoniae	NA	Zhejiang	IncFIB(K)|IncFII(K)	China	104.195	35.8617
NA	NZ_MN842293	49		Klebsiella pneumoniae strain 20130907-4 plasmid p309074-1FIIK, complete sequence	p309074-1FIIK	185726	Klebsiella pneumoniae	NA	Hebei	IncFIB(K)|IncFII(K)	China	104.195	35.8617
NA	NZ_MN847777	122		Klebsiella pneumoniae strain BJS-81 plasmid unnamed3, complete sequence	unnamed3	18178	Klebsiella pneumoniae	NA	NA	IncX3	China	104.195	35.8617
NA	NZ_MN865121	2		Escherichia coli strain SCNJ06 plasmid pNDM5_SCNJ06, complete sequence	pNDM5_SCNJ06	46161	Escherichia coli	2018-10-01	Sputum	IncX3	China	104.195	35.8617
NA	NZ_MN865122	31		Escherichia coli strain SCNJ06 plasmid prmtB_SCNJ06, complete sequence	prmtB_SCNJ06	89602	Escherichia coli	2018-10-01	Sputum	IncFII(pHN7A8)	China	104.195	35.8617
NA	NZ_MN915011	11		Escherichia coli strain GD-33 plasmid pNDM33-1, complete sequence	pNDM33-1	266777	Escherichia coli	NA	Ceacum	IncHI2A|IncHI2	China	104.195	35.8617
NA	NZ_MN915012	41		Escherichia coli strain GD-33 plasmid pNDM33-2, complete sequence	pNDM33-2	113068	Escherichia coli	NA	Ceacum	IncI1-I(Alpha)	China	104.195	35.8617
NA	NZ_MT002974	54		Acinetobacter baumannii strain AB17 plasmid pAB17, complete sequence	pAB17	41087	Acinetobacter baumannii	NA	NA	NA	Brazil	-51.9253	-14.235
NA	NZ_MT129534	2		Citrobacter freundii strain 18-1551 plasmid pSECR18-1551_NDM, complete sequence	pSECR18-1551_NDM	44962	Citrobacter freundii	2018-09-10	NA	IncX3	South Korea	127.767	35.9078
NA	NZ_MT129535	28		Klebsiella aerogenes strain 18-1644 plasmid pSECR18-1644_KPC, complete sequence	pSECR18-1644_KPC	111828	Klebsiella aerogenes	2018-09-17	NA	IncFIB(pQil)|IncFII(K)	South Korea	127.767	35.9078
NA	NZ_MT193824	79		Escherichia coli strain 19-AB01443 plasmid pOX-48-EC1443, complete sequence	pOX-48-EC1443	63627	Escherichia coli	2019	Pig	IncM1	Germany	10.4515	51.1657
NA	NZ_MT219816	84		Escherichia coli strain RF173-1 plasmid pRF173-1_87k_tetX, complete sequence	pRF173-1_87k_tetX	87445	Escherichia coli	2019-06-05	feces	IncC	China	104.195	35.8617
NA	NZ_MT415054	111		Klebsiella pneumoniae strain NMI6713_12 plasmid pIncFII_6713, complete sequence	pIncFII_6713	97682	Klebsiella pneumoniae	2012-11-07	urine	IncFII(pKPX1)	Poland	19.1451	51.9194
NA	NZ_MT415055	111		Klebsiella pneumoniae strain NMI3846_13 plasmid pIncFII_3846, complete sequence	pIncFII_3846	97658	Klebsiella pneumoniae	2013-09-03	stool	IncFII(pKPX1)	Poland	19.1451	51.9194
NA	NZ_MT415056	61		Klebsiella pneumoniae strain NMI3243_13 plasmid pIncFII_3243, complete sequence	pIncFII_3243	76840	Klebsiella pneumoniae	2013-07-13	wound swab	IncFII(pKPX1)	Poland	19.1451	51.9194
NA	NZ_MT449720	21		Escherichia coli strain PN42 plasmid pPN42, complete sequence	pPN42	89141	Escherichia coli	NA	intestine	IncFII	Thailand: Phitsanulok	100.266	16.8211
NA	NZ_MT449721	21		Escherichia coli strain PN156 plasmid pPN156, complete sequence	pPN156	83316	Escherichia coli	NA	intestine	IncFII	Thailand: Phitsanulok	100.266	16.8211
NA	NZ_MT449722	21		Escherichia coli strain PN24 plasmid pPN24, complete sequence	pPN24	97423	Escherichia coli	NA	feces	IncFII	Thailand: Phitsanulok	100.266	16.8211
NA	NZ_MT559989	82		Escherichia coli plasmid pEC6-1/2a, complete sequence	pEC6-1/2a	214513	Escherichia coli	NA	NA	IncC	China	104.195	35.8617
NA	NZ_MT559994	25		Escherichia coli plasmid pEC11-1b, complete sequence	pEC11-1b	166437	Escherichia coli	NA	NA	IncC	China	104.195	35.8617
NA	NZ_MT559997	25		Escherichia coli plasmid pEC14-1b, complete sequence	pEC14-1b	167577	Escherichia coli	NA	NA	IncC	China	104.195	35.8617
NA	NZ_MT560002	25		Proteus mirabilis plasmid pPC1-1/2a, complete sequence	pPC1-1/2a	153373	Proteus mirabilis	NA	NA	IncC	China	104.195	35.8617
