# Supplementary material for: Role of mobile genetic elements in the global dissemination of the carbapenem resistance gene blaNDM
Source: Nat Commun. 2022 Mar 3;13:1131. doi: 10.1038/s41467-022-28819-2 (PMC8894482; doi:10.1038/s41467-022-28819-2)
Supplement: Supplementary file 7 — Supplementary Data 3 [file 41467_2022_28819_MOESM7_ESM.zip]

Archive with 9 entries (8 files):
- Supplementary_data3/
- __MACOSX/._Supplementary_data3
- Supplementary_data3/Tn3000_beast_sky_strict_GTR_treeprior.xml
- Supplementary_data3/Tn3000_beast_exp_strict_GTR_treeprior.xml
- Supplementary_data3/Tn3000_beast_coal_strict_GTR_treeprior.xml
- __MACOSX/Supplementary_data3/._Tn3000_beast_coal_strict_GTR_treeprior.xml
- Supplementary_data3/Tn125_beast_exp_strict_GTR_treeprior.xml
- Supplementary_data3/Tn125_beast_sky_strict_GTR_treeprior.xml
- Supplementary_data3/Tn125_beast_coal_strict_GTR_treeprior.xml
