# Supplementary material for: Role of mobile genetic elements in the global dissemination of the carbapenem resistance gene blaNDM
Source: Nat Commun. 2022 Mar 3;13:1131. doi: 10.1038/s41467-022-28819-2 (PMC8894482; doi:10.1038/s41467-022-28819-2)
Supplement: Supplementary file 7 — Supplementary Data 3 [file 41467_2022_28819_MOESM7_ESM.zip › Supplementary_data3/Tn3000_beast_sky_strict_GTR_treeprior.xml]

<?xml version="1.0" encoding="UTF-8" standalone="no"?><beast beautitemplate='Standard' beautistatus='' namespace="beast.core:beast.evolution.alignment:beast.evolution.tree.coalescent:beast.core.util:beast.evolution.nuc:beast.evolution.operators:beast.evolution.sitemodel:beast.evolution.substitutionmodel:beast.evolution.likelihood" required="" version="2.6">


    <data
id="alignment"
spec="Alignment"
name="alignment">
                        <sequence id="seq_ERR317530" spec="Sequence" taxon="ERR317530" totalcount="4" value="ATGGCATTCGAAGAACGTGTCCAAATCTTGTCCGAGGCAGAACAAGATGAGTTATATGGACCCCCCGCTTTCACCTCCGCCGACCAACGCTTCTTTTTCTCGCTGAACGATAAGGAACTGGCGATCGCTAAAAGCCTCCGTCATCGGGGCCAGCGTTACATGCTGGTGGTACTGCTGGGCTATTTCAAAGCCAAGCCGGTGGTGCTGAATCCCGGCTTTCATCAGATCAAGCAGGACCTCAAATACGTTTATCAAACCGTTCTACCAGGCCCAGGCTGTAGACCCTTTAATCTCACGCCAAAAGAGAACGAACGGATTTACCAACGTGTTTTCCAGCTCTGCAACTACCAGCGCTGGAATGTCAAAGACCATGGAGCGGCGTTGAGAGATTACTTATCCCAGCAAGCCAGAGCCTGGACAGCGCCTAGGCACCTCTTCGATGCGGCCAATGAATATTGTTCGGGGCAGAAGATCGCAATCCCTGCCTACAGCACGCTGCAAAAGATCATCAGTCAGGTGGTGGGAGACGAACAGGAACACATGGCCGCGCACCTTGAGCGTGCAATGTCACGCGGTCTTAAGCAAGCACTGGCGGAGCTCGTGAACGGCACAGGTCCACTGCCGTTCCGACAGTTGCGACAATCGGCTCGTAACTTCACCGGAACCGAGTTGGAGAAAGAACTGATTGTCTATCGCCATATCCAGCATTGGATGCCGGAAGTGGATCTGCTGTTGAGCACGCTATCACTGTCGCAGAAAAATCTGCAACACCTGGCAGAGAAAGTCGACTACTACGGTGCCAAACTGAAACGTCAAACCGTAGGCAGCCAATGGCTGTATTTATTGTGCTATCTTCAAACGCGATGGCAGCAAGCGCTGGAACGTATTGCCGATGGCTTTGTGCATCATGTCAGACAGACCAAACAGAAGGCAAAGGATTATGCGCAGGAAGCGGTGTTTAAGGATTGGCAAAAAGCAGCTAAAAATGTCAGCAAGGCAGCTGAAGTACTGCACCTGTTCATTGATGACAGCATTGATCTGCAACTACCGTTTGCAACAGTAAGACAGCAAGCACTGAGCCTGCTGACCAAAAGGGATCTGGAATCTGTATGTCTCTTCCTGAACGAGCAGCGACGATCGGTCGATGAAGCCATGTGGCAGTACTGCGACGAGAAAGAAAGTCTGCGGAAAGGTTTGCTGCGAGAGTTGTTCCTATGTCTGCGCTTCGAAGGCTGCGACGGCACCCAGCACTTAGCGGCCGCCTTGGCGAAAACACAAAACGAACTCAACGGCCAGGACGCTCAGTTGCAAACTGCCGACACCAGACTCCTTTCCAAAAAATCACGTGAATTCCTGCTGGATGGTGAAGGGAATATCCTGATCGATCGTTATGAGTGGTTCCTCTATCAACAGATTCCTGATCGCCTGAATGGCCAGCTGACGCTGCCTGATATCACTAAATACCGGGCACACGACGCCGACCTGATCGACGGGGAACATTGGCGAAAAAACAAATATACGCTGCTTCAACAGAGCCATTTTACAAAATTAGCGGAGGAGCCTGAAAAGCTGATCAAACAGATGGCCATGGAATTGGATACCCGTTTGTACGAAGTCGGCGAATATCTTGAACAGGAAGACAACCGGAATATCATCTTGCGTAATCCGCAGGGTAAACGCTTCTGGCGCCTGCCTTCGGCCAGCAAACATCATCTGGTCAACAATCCCTTCTTCCAGCAAATTCCCACAACGGGGATTGCGGATGTACTGCGCATGGTTGATCGTGACACCGGTTTCATTGACTGCTTCGCTCATGTGCTGGGTTCCCAATCCAGAAGCCGTTCCCATGAATATGACCTGTTGGCAATTCTGGTCGGCAATGCAACCAATCAAGGCATTTACGGCATGGCACAGATCTCTGATCGTACCTATGATCAGCTCAGCACTATCCAGGCGAACTATCTTCGCCTGGAAACATTGAATGCTGCTAACGACAACATCAATAACGCGACAGCCAAGCTACCCATCTTCCGGTACTACAACATCCAGGAAGATGTGATCCACGCCAGTGCCGATGGTCAAAAGTTCGAAGCCCGGCGCGAGACCTTCAAAACCCGTTATTCGTCGAAGTACTTTGGCACTCAAAAAGGTGTTTCTGCCATGACCTTGATCGCCAATCACGCTGCGATCAACGCCAGAGTGATCGGCGCCAACGAACATGAATCGCACTACATCTTTGATTTGTTGATGAGCAATACGTCAGACATCATTCCGGATGTGCTCTCAACCGATACCCATGGGGTGAACCATGTGAACTTCGCGTTACTGGATCTGTTCGGATACCAGTTTGCCCCACGCTATGCCCAGGTTGGCAAAGTGATCAATGACATGTTTGATGTCAAGGAAGACAAAGAACACCGAATTCAGCTGTGCTTAAAAAAGCCAATCAATACCCATCGTATTGCGCAGCACTGGGATACCATCCAACGGATTGCAGTATCACTTAAGCAGCGGAAAACAACGCAAGCCACCTTGGTGAGAAAGCTCTCGGAGTACAAGCGCAATCACCCGCTGCTGGAAGCCCTGACGGAATACAATCGCCTGGTGAAAGCGAATTATCTACTGTGCTACATCGATGATGCCAGTTTAAGAAACTATGTTCAGCGCGCGCTGAACCGGGGAGAGGCCTATCACCAACTGCGTCGGGCCGTGAGCAGCGTCAATGGGGATCAGTTCCGGGGCAGTTCAGACGAAGAAATCCAGCTATGGAATGAGTGCGCTCGCCTGGTCACCAATGCCATCGTTTACTTCAACTCCAGGATACTCAGCCAGCTGTTGACCAGCTTCGAATACCAAGGAGATACCAAGAGAATAGATATCGTCAAACAGGCATCCCCTGTGGCCTGGCACAACATTAACCTCAAGGGGACTTACCACTTCGAATTGAGCGAAAAATTGCCAGATCTGGAGGAGCTTATGCGCTCAATCGAGGGATATTTACCCGTCAGCGAAAAGTAATACCCCTCTGGAGGCCACGGACGGCGCGGCCTCCAGAGCACTTTGTCGTTTTTGGACGGAAAATCCCTAGAACCCCATAGATGTATATTTCTGTGACCCACATTCACCCTGGCAAAAAGGCACATGCGAAAATATGAATGGTTTAATTAGGCAATATTTACCTAAAGGGATTGATTTAAATCAGGCAGATCAGCATTATTTAAATCAAGTTGCCATGTCACTGAATACTCGTCCTAGAAAGGCGTTAGATTGGCTTACACCATTAGAGAAATTTGCTCAGCTTGTTGATTATCATATGGCTTTTGAAACTGTCGCACCTCATGTTTGAATTCGCCCCATATTTTTGCTACAGTGAACCAAATTAAGATCATCTATTTACTAGGCCTCGCATTTGCGGGGTTTTTAATGCTGAATAAAAGGAAAACTTGATGGAATTGCCCAATATTATGCACCCGGTCGCGAAGCTGAGCACCGCATTAGCCGCTGCATTGATGCTGAGCGGGTGCATGCCCGGTGAAATCCGCCCGACGATTGGCCAGCAAATGGAAACTGGCGACCAACGGTTTGGCGATCTGGTTTTCCGCCAGCTCGCACCGAATGTCTGGCAGCACACTTCCTATCTCGACATGCCGGGTTTCGGGGCAGTCGCTTCCAACGGTTTGATCGTCAGGGATGGCGGCCGCGTGCTGGTGGTCGATACCGCCTGGACCGATGACCAGACCGCCCAGATCCTCAACTGGATCAAGCAGGAGATCAACCTGCCGGTCGCGCTGGCGGTGGTGACTCACGCGCATCAGGACAAGATGGGCGGTATGGACGCGCTGCATGCGGCGGGGATTGCGACTTATGCCAATGCGTTGTCGAACCAGCTTGCCCCGCAAGAGGGGATGGTTGCGGCGCAACACAGCCTGACTTTCGCCGCCAATGGCTGGGTCGAACCAGCAACCGCGCCCAACTTTGGCCCGCTCAAGGTATTTTACCCCGGCCCCGGCCACACCAGTGACAATATCACCGTTGGGATCGACGGCACCGACATCGCTTTTGGTGGCTGCCTGATCAAGGACAGCAAGGCCAAGTCGCTCGGCAATCTCGGTGATGCCGACACTGAGCACTACGCCGCGTCAGCGCGCGCGTTTGGTGCGGCGTTCCCCAAGGCCAGCATGATCGTGATGAGCCATTCCGCCCCCGATAGCCGCGCCGCAATCACTCATACGGCCCGCATGGCCGACAAGCTGCGCTGAGCCATGGCTGACCACGTCACCCCCAATCTGCCATCGCGCGATTTCGATGTGACAGAGGCGTTTTATGCGAAGCTGGGCTTTGCGACGAGTTGGAAGGATCGCGGCTGGATGATCCTGCAGCGCGGCGGTTTGCAGCTCGAATTCTTCCCCTATCCTGACCTCGACCCAGCTACGAGCTCGTTCGGCTGTTGCCTGCGGTTGGATGATCTCGATGCCATGGTGGCATTGGTGAACGCGGCGGGAGCCGAGGAAAAAAGCACCGGCTGGCCGCGCTTCAAAGCTCCGCAACTGGAGGCGAGCGGCCTGAGGATCGGCTACCTGATCGATCCCGACTGCACGCTGGTGCGGCTGATCCAGAACCCCGACTGACCGCATGCCCGCGAAAATCAAGATTTGCGGGATCAGCACACCCGAGGCGCTCGATGCGACCATCGCGGCGCGGGCGGACTATGCCGGGTTGGTGTTCTATCCAGCGTCGCCCCGTGCGGTTACGTCGAATGTCGCGGGCGCTTTGACATCGCGCGCAGCTGGCCAGATCGCCATGGTCGGTTTGTTCGTCGATGCGGATGATGCTGTCATCGCCGACGCACTGGTGGCAGCCAAGCTGAACGCGCTGCAGCTGCACGGTTCGGAATCGCCCGAACGCGTGGCCCAGTTGCGCGCGCGGTTTGGCAAGCCGGTGTGGAAGGCGCTGCCCGTCGCCAGCGCCAGCGATGTCGCACGCGCCGCAGCCTATGCCGGGGCGGCGGACTTGATCTTGTTCGACGCCAAGACCCCCAAAGGCGCGCTGCCCGGCGGCATGGGGTTGGCGTTCGACTGGTCGCTGCTGGCCGGATATCGCGGTGCCTTGCCGTGGGGGCTGGCAGGCGGGCTAAATCCGACGAATGTTGCCGAGGCGATTGCGCGCACCGGAGCGCCGCTGGTCGATACCTCCAGCGGCGTCGAAAGCGCGCCGGGCGTCAAGGATACCGACAAGATTACCAATTTCGCCTTTGCGGTGCGCTTGGCCTAAATCGCGTCGATCAATAGGCGTCGTTCAGCGCAAAGATCGGCTTGCGGGTGCGCCACTGCCCTCGGGTGAAGTCGGGAAAATCTAACGTGCGATTGCCCTCAGCAATCGATTGTTCCGACAGAGGCGTGATCGCGCTCCAGGCCAGCGCGTCGTAAATGTCGATTGGCATCGGGGCCTTGGCCTTCAGCGCCTCGACAAAAGCGTGGATCACGAACCAGTCCATCCCGCCATGCCCGGCCCCTGCCGCCAGATCGGCGTAGCGTTTCCATAGCGGGTGATCGTATTTCGCAAACCAGCCCTCGGCAGGCTCCCAGCGGTGCGGCTGTGGGCTCTTGCCCTCCAGATAGATCGACTTGTTGACGTCCATCCACAGCCCCTCGGTGCCTTGCACCCGAAAGCCGAGAGAATAGGGGCGCGGCAGCGAGGTGTCGTGGCACAGCATGATCGTTTCACCATTAGTGCAGCCGATCATGGTGTTGACCACATCACCCAGTGCGAATTTCACCTCGGCGTTGGGATGATCGGCAGAGCCGTTCTTGACGACATAATCATGCAGCCCGCGCGCCTTACAGCCGAAGCCGCCAGCGCCCGCTTCGCCCGGCAACGCGACCTTCAGGGTGCGGGTCTGCGGCGGGTAGCACACGCCGGCATCGGCGCAGCCCTGGTACTTCACGGTCAGGGTGGTCGCGCTCGCGCCGGCCGCGGGCGTGCCGGTGAGGGTGCCGAGCAATTCCTTGCGGTAGGTTTCGACGTCGCCGAAGAATTCGTCGCGGTAGGCCTTGCCCTTCGGCAGCGCCATGGTCGCGCCGGTGAAGGCGGCATCGGCCTTGACCGAGGTGCGGTGCCGGTACAGGTAATAGCCGTCGGCGATCCGCCAGCGCACCTCGATGCGGTCCGGCGCGGTGGCCTGCGCGGACAGGACGAAGACCTCGTCGACCGGCGGCAGTTCGAAGTCCTGGGCGACGGCCGAGGTCGCGGGCAGCGCAAGCAGCAGGGCGAGCCCGGCCAGCCAGCGGCGCAGGCGGATCGTGGATGCGGTCATTGGCTCAGTTTACCGGTCGGCTCTCGGCGGCCAGCCATTGCAGGTATTCGGGCAGGCCGGACGCGGCTTCGACCGCGAGCAGCTCCGGGAGTTCGTAGGGATGCAGTTGGCGCAGGCGTTCCTGCAGGGCGGGGTAGGCCTCGGCACTGGTCTTGACCAGCAGCAGGACCTCGGCCGCGGCCTCGACCTTGCGTTGCCAGCGATAGACCGAACGCAGGCCGGGCAGGAGGTTGACGCAGGCGGCCAGGCGCTCGGCCACCAGCGCGGTGGCGATGCGCTCGGCGCTGTCGGCGTCGGGACAGGTGCAGAAGCAGATCAGGGCGCTCACCGGCATAGGGTAGCGGCTGCCCCGATCCGGCGGGCCTGGCGGACATCCGCGTGCGGCCCTTGAAAGTCGGCGGGCCCGCCCCATCTCGGTGGCATGCCGGGTTCGCCCGGTTCTGTTGTCCGCGGTTTGGCACTCGCTTCGCGCGACTGCTAAAATCGCCGGGTTTTTCCACGTCAATCAACCATTTACCGAGGTTGCCATGTCCAATATCAAGCCGCTGCACGACCGCGTGGTCATCAAGCGCATGGAAGAAGAGAAGCTGTCCGCCGGCGGGATCGTGATCCCGGATTCGGCCACCGAGAAGCCGATCAAGGGCGAAGTCGTCGCCGTCGGCACCGGCAAGGTGCTGGACAACGGCCAGGTCCGCGCGCCGCAGGTCAAGGTCGGCGACAAGGTGCTGTTCGGCAAGTACAGCGGCACCGAAGTGAAGCTGGACGGCGTCGAGCTGCTGGTGGTGAAGGAAGACGACCTGTTCGCGATCCTCGGCTGATCGCGCGTCGCTCCCACACATTTCTCATCCGAATAATTTTTCGAGGTAATTCGCAATGGCTGCCAAGGACATTCGTTTCGGCGAAGACGCGCGCTCCAAGATGGTGCGCGGCGTCAACGTGCTCGCCAACGCCGTGAAGGCGACCCTCGGCCCGAAGGGCCGCAACGTCGTGCTGCAGAAGAGCTACGGCGCGCCGACCATCACCAAGGACGGCGTCTCCGTCGCCAAGGAAATCGAACTGGCTGACGCGTTCGAGAACATGGGCGCGCAGATGGTGAAGGAAGTCGCTTCCAAGACCTCCGACAACGCCGGCGACGGCACCACCACCGCCACCGTGCTGGCGCAGGCGTTCATCCGCGAGGGCATGAAGGCGGTCGCCGCCGGCATGAACCCGATGGACCTGAAGCGCGGCATCGACCAGGCGGTGAAGGCCGCGGTCGGCGAACTGAAGTCGCTGTCCAAGCCGTCGTCGACCAGCAAGGAAATCGCCCAGGTCGGCGCGATCTCCGCGAACTCGGATGCCAACATCGGCGACCTGATCGCGCAGGCGATGGACAAGGTCGGCAAGGAAGGCGTGATCACGGTCGAGGAAGGCAGCGGCCTGGACAACGAACTCGACGTGGTCGAGGGCATGCAGTTCGACCGCGGCTACCTGAGCCCGTACTTCGTCAACAACCAGCAGTCGATGTCGGCCGACCTGGATGATCCCTTCATCCTGCTGTACGACAAGAAGATCTCCAACGTGCGCGACCTGCTGCCCGTCCTCGAGGGCGTGGCCAAGGCCGGCAAGCCGCTGCTGATCGTGGCGGAGGAAGTCGAAGGCGAAGCGCTGGCGACCCTGGTGGTCAACACCATCCGCGGCATCGTCAAGGTCTGCGCGGTGAAGGCCCCGGGCTTCGGCGACCGTCGCAAGGCGATGCTGGAAGACATGGCGATCCTGACCGGCGGCGTGGTGATTTCCGAGGAAGTCGGCCTGTCGCTGGAGAAGGCCACCATCAAGGACCTCGGCCGCGCCAAGAAGATCCAGGTGTCGAAGGAAAACACCACCATCATCGATGGCGCCGGCGAAGGCGCGGGCATCGAGGCGCGCATCAAGCAGATCAAGGCGCAGATCGAGGAGACCTCCTCCGACTACGACCGCGAGAAGCTGCAGGAGCGCGTGGCCAAGCTGGCCGGCGGCGTTGCGGTGATCAAGGTCGGTGCCGCCACCGAAGTCGAGATGAAGGAAAAGAAGGCGCGCGTCGAAGACGCCCTGCACGCGACCCGTGCGGCCGTCGAGGAAGGCATCGTCCCGGGCGGCGGCGTCGCCCTGATCGGGGTTCTAGGGATTTTCCGTCCAAAAACGACAAAGTGCTCTGGAGGCCCCGCCGTCTGTGGCCTCCAGAGGGGTATTACTTTTTTCGAGATCCCTATTTGGGCTCTGTTTGAGTAAGATTTAGTCTTTTTGGGCTAAATCCATGGCATTCGAAGAACGTGTCCAAATCTTGTCCGAGGCAGAACAAGATGAGTTATATGGACCCCCCGCTTTCACCTCCGCCGACCAACGCTTCTTTTTCTCGCTGAACGATAAGGAACTGGCGATCGCTAAAAGCCTCCGTCATCGGGGCCAGCGTTACATGCTGGTGGTACTGCTGGGCTATTTCAAAGCCAAGCCGGTGGTGCTGAATCCCGGCTTTCATCAGATCAAGCAGGACCTCAAATACGTTTATCAAACCGTTCTACCAGGCCCAGGCTGTAGACCCTTTAATCTCACGCCAAAAGAGAACGAACGGATTTACCAACGTGTTTTCCAGCTCTGCAACTACCAGCGCTGGAATGTCAAAGACCATGGAGCGGCGTTGAGAGATTACTTATCCCAGCAAGCCAGAGCCTGGACAGCGCCTAGGCACCTCTTCGATGCGGCCAATGAATATTGTTCGGGGCAGAAGATCGCAATCCCTGCCTACAGCACGCTGCAAAAGATCATCAGTCAGGTGGTGGGAGACGAACAGGAACACATGGCCGCGCACCTTGAGCGTGCAATGTCACGCGGTCTTAAGCAAGCACTGGCGGAGCTCGTGAACGGCACAGGTCCACTGCCGTTCCGACAGTTGCGACAATCGGCTCGTAACTTCACCGGAACCGAGTTGGAGAAAGAACTGATTGTCTATCGCCATATCCAGCATTGGATGCCGGAAGTGGATCTGCTGTTGAGCACGCTATCACTGTCGCAGAAAAATCTGCAACACCTGGCAGAGAAAGTCGACTACTACGGTGCCAAACTGAAACGTCAAACCGTAGGCAGCCAATGGCTGTATTTATTGTGCTATCTTCAAACGCGATGGCAGCAAGCGCTGGAACGTATTGCCGATGGCTTTGTGCATCATGTCAGACAGACCAAACAGAAGGCAAAGGATTATGCGCAGGAAGCGGTGTTTAAGGATTGGCAAAAAGCAGCTAAAAATGTCAGCAAGGCAGCTGAAGTACTGCACCTGTTCATTGATGACAGCATTGATCTGCAACTACCGTTTGCAACAGTAAGACAGCAAGCACTGAGCCTGCTGACCAAAAGGGATCTGGAATCTGTATGTCTCTTCCTGAACGAGCAGCGACGATCGGTCGATGAAGCCATGTGGCAGTACTGCGACGAGAAAGAAAGTCTGCGGAAAGGTTTGCTGCGAGAGTTGTTCCTATGTCTGCGCTTCGAAGGCTGCGACGGCACCCAGCACTTAGCGGCCGCCTTGGCGAAAACACAAAACGAACTCAACGGCCAGGACGCTCAGTTGCAAACTGCCGACACCAGACTCCTTTCCAAAAAATCACGTGAATTCCTGCTGGATGGTGAAGGGAATATCCTGATCGATCGTTATGAGTGGTTCCTCTATCAACAGATTCCTGATCGCCTGAATGGCCAGCTGACGCTGCCTGATATCACTAAATACCGGGCACACGACGCCGACCTGATCGACGGGGAACATTGGCGAAAAAACAAATATACGCTGCTTCAACAGAGCCATTTTACAAAATTAGCGGAGGAGCCTGAAAAGCTGATCAAACAGATGGCCATGGAATTGGATACCCGTTTGTACGAAGTCGGCGAATATCTTGAACAGGAAGACAACCGGAATATCATCTTGCGTAATCCGCAGGGTAAACGCTTCTGGCGCCTGCCTTCGGCCAGCAAACATCATCTGGTCAACAATCCCTTCTTCCAGCAAATTCCCACAACGGGGATTGCGGATGTACTGCGCATGGTTGATCGTGACACCGGTTTCATTGACTGCTTCGCTCATGTGCTGGGTTCCCAATCCAGAAGCCGTTCCCATGAATATGACCTGTTGGCAATTCTGGTCGGCAATGCAACCAATCAAGGCATTTACGGCATGGCACAGATCTCTGATCGTACCTATGATCAGCTCAGCACTATCCAGGCGAACTATCTTCGCCTGGAAACATTGAATGCTGCTAACGACAACATCAATAACGCGACAGCCAAGCTACCCATCTTCCGGTACTACAACATCCAGGAAGATGTGATCCACGCCAGTGCCGATGGTCAAAAGTTCGAAGCCCGGCGCGAGACCTTCAAAACCCGTTATTCGTCGAAGTACTTTGGCACTCAAAAAGGTGTTTCTGCCATGACCTTGATCGCCAATCACGCTGCGATCAACGCCAGAGTGATCGGCGCCAACGAACATGAATCGCACTACATCTTTGATTTGTTGATGAGCAATACGTCAGACATCATTCCGGATGTGCTCTCAACCGATACCCATGGGGTGAACCATGTGAACTTCGCGTTACTGGATCTGTTCGGATACCAGTTTGCCCCACGCTATGCCCAGGTTGGCAAAGTGATCAATGACATGTTTGATGTCAAGGAAGACAAAGAACACCGAATTCAGCTGTGCTTAAAAAAGCCAATCAATACCCATCGTATTGCGCAGCACTGGGATACCATCCAACGGATTGCAGTATCACTTAAGCAGCGGAAAACAACGCAAGCCACCTTGGTGAGAAAGCTCTCGGAGTACAAGCGCAATCACCCGCTGCTGGAAGCCCTGACGGAATACAATCGCCTGGTGAAAGCGAATTATCTACTGTGCTACATCGATGATGCCAGTTTAAGAAACTATGTTCAGCGCGCGCTGAACCGGGGAGAGGCCTATCACCAACTGCGTCGGGCCGTGAGCAGCGTCAATGGGGATCAGTTCCGGGGCAGTTCAGACGAAGAAATCCAGCTATGGAATGAGTGCGCTCGCCTGGTCACCAATGCCATCGTTTACTTCAACTCCAGGATACTCAGCCAGCTGTTGACCAGCTTCGAATACCAAGGAGATACCAAGAGAATAGATATCGTCAAACAGGCATCCCCTGTGGCCTGGCACAACATTAACCTCAAGGGGACTTACCACTTCGAATTGAGCGAAAAATTGCCAGATCTGGAGGAGCTTATGCGCTCAATCGAGGGATATTTACCCGTCAGCGAAAAGTAA"/>
                        <sequence id="seq_ERR317531" spec="Sequence" taxon="ERR317531" totalcount="4" value="ATGGCATTCGAAGAACGTGTCCAAATCTTGTCCGAGGCAGAACAAGATGAGTTATATGGACCCCCCGCTTTCACCTCCGCCGACCAACGCTTCTTTTTCTCGCTGAACGATAAGGAACTGGCGATCGCTAAAAGCCTCCGTCATCGGGGCCAGCGTTACATGCTGGTGGTACTGCTGGGCTATTTCAAAGCCAAGCCGGTGGTGCTGAATCCCGGCTTTCATCAGATCAAGCAGGACCTCAAATACGTTTATCAAACCGTTCTACCAGGCCCAGGCTGTAGACCCTTTAATCTCACGCCAAAAGAGAACGAACGGATTTACCAACGTGTTTTCCAGCTCTGCAACTACCAGCGCTGGAATGTCAAAGACCATGGAGCGGCGTTGAGAGATTACTTATCCCAGCAAGCCAGAGCCTGGACAGCGCCTAGGCACCTCTTCGATGCGGCCAATGAATATTGTTCGGGGCAGAAGATCGCAATCCCTGCCTACAGCACGCTGCAAAAGATCATCAGTCAGGTGGTGGGAGACGAACAGGAACACATGGCCGCGCACCTTGAGCGTGCAATGTCACGCGGTCTTAAGCAAGCACTGGCGGAGCTCGTGAACGGCACAGGTCCACTGCCGTTCCGACAGTTGCGACAATCGGCTCGTAACTTCACCGGAACCGAGTTGGAGAAAGAACTGATTGTCTATCGCCATATCCAGCATTGGATGCCGGAAGTGGATCTGCTGTTGAGCACGCTATCACTGTCGCAGAAAAATCTGCAACACCTGGCAGAGAAAGTCGACTACTACGGTGCCAAACTGAAACGTCAAACCGTAGGCAGCCAATGGCTGTATTTATTGTGCTATCTTCAAACGCGATGGCAGCAAGCGCTGGAACGTATTGCCGATGGCTTTGTGCATCATGTCAGACAGACCAAACAGAAGGCAAAGGATTATGCGCAGGAAGCGGTGTTTAAGGATTGGCAAAAAGCAGCTAAAAATGTCAGCAAGGCAGCTGAAGTACTGCACCTGTTCATTGATGACAGCATTGATCTGCAACTACCGTTTGCAACAGTAAGACAGCAAGCACTGAGCCTGCTGACCAAAAGGGATCTGGAATCTGTATGTCTCTTCCTGAACGAGCAGCGACGATCGGTCGATGAAGCCATGTGGCAGTACTGCGACGAGAAAGAAAGTCTGCGGAAAGGTTTGCTGCGAGAGTTGTTCCTATGTCTGCGCTTCGAAGGCTGCGACGGCACCCAGCACTTAGCGGCCGCCTTGGCGAAAACACAAAACGAACTCAACGGCCAGGACGCTCAGTTGCAAACTGCCGACACCAGACTCCTTTCCAAAAAATCACGTGAATTCCTGCTGGATGGTGAAGGGAATATCCTGATCGATCGTTATGAGTGGTTCCTCTATCAACAGATTCCTGATCGCCTGAATGGCCAGCTGACGCTGCCTGATATCACTAAATACCGGGCACACGACGCCGACCTGATCGACGGGGAACATTGGCGAAAAAACAAATATACGCTGCTTCAACAGAGCCATTTTACAAAATTAGCGGAGGAGCCTGAAAAGCTGATCAAACAGATGGCCATGGAATTGGATACCCGTTTGTACGAAGTCGGCGAATATCTTGAACAGGAAGACAACCGGAATATCATCTTGCGTAATCCGCAGGGTAAACGCTTCTGGCGCCTGCCTTCGGCCAGCAAACATCATCTGGTCAACAATCCCTTCTTCCAGCAAATTCCCACAACGGGGATTGCGGATGTACTGCGCATGGTTGATCGTGACACCGGTTTCATTGACTGCTTCGCTCATGTGCTGGGTTCCCAATCCAGAAGCCGTTCCCATGAATATGACCTGTTGGCAATTCTGGTCGGCAATGCAACCAATCAAGGCATTTACGGCATGGCACAGATCTCTGATCGTACCTATGATCAGCTCAGCACTATCCAGGCGAACTATCTTCGCCTGGAAACATTGAATGCTGCTAACGACAACATCAATAACGCGACAGCCAAGCTACCCATCTTCCGGTACTACAACATCCAGGAAGATGTGATCCACGCCAGTGCCGATGGTCAAAAGTTCGAAGCCCGGCGCGAGACCTTCAAAACCCGTTATTCGTCGAAGTACTTTGGCACTCAAAAAGGTGTTTCTGCCATGACCTTGATCGCCAATCACGCTGCGATCAACGCCAGAGTGATCGGCGCCAACGAACATGAATCGCACTACATCTTTGATTTGTTGATGAGCAATACGTCAGACATCATTCCGGATGTGCTCTCAACCGATACCCATGGGGTGAACCATGTGAACTTCGCGTTACTGGATCTGTTCGGATACCAGTTTGCCCCACGCTATGCCCAGGTTGGCAAAGTGATCAATGACATGTTTGATGTCAAGGAAGACAAAGAACACCGAATTCAGCTGTGCTTAAAAAAGCCAATCAATACCCATCGTATTGCGCAGCACTGGGATACCATCCAACGGATTGCAGTATCACTTAAGCAGCGGAAAACAACGCAAGCCACCTTGGTGAGAAAGCTCTCGGAGTACAAGCGCAATCACCCGCTGCTGGAAGCCCTGACGGAATACAATCGCCTGGTGAAAGCGAATTATCTACTGTGCTACATCGATGATGCCAGTTTAAGAAACTATGTTCAGCGCGCGCTGAACCGGGGAGAGGCCTATCACCAACTGCGTCGGGCCGTGAGCAGCGTCAATGGGGATCAGTTCCGGGGCAGTTCAGACGAAGAAATCCAGCTATGGAATGAGTGCGCTCGCCTGGTCACCAATGCCATCGTTTACTTCAACTCCAGGATACTCAGCCAGCTGTTGACCAGCTTCGAATACCAAGGAGATACCAAGAGAATAGATATCGTCAAACAGGCATCCCCTGTGGCCTGGCACAACATTAACCTCAAGGGGACTTACCACTTCGAATTGAGCGAAAAATTGCCAGATCTGGAGGAGCTTATGCGCTCAATCGAGGGATATTTACCCGTCAGCGAAAAGTAATACCCCTCTGGAGGCCACGGACGGCGCGGCCTCCAGAGCACTTTGTCGTTTTTGGACGGAAAATCCCTAGAACCCCATAGATGTATATTTCTGTGACCCACATTCACCCTGGCAAAAAGGCACATGCGAAAATATGAATGGTTTAATTAGGCAATATTTACCTAAAGGGATTGATTTAAATCAGGCAGATCAGCATTATTTAAATCAAGTTGCCATGTCACTGAATACTCGTCCTAGAAAGGCGTTAGATTGGCTTACACCATTAGAGAAATTTGCTCAGCTTGTTGATTATCATATGGCTTTTGAAACTGTCGCACCTCATGTTTGAATTCGCCCCATATTTTTGCTACAGTGAACCAAATTAAGATCATCTATTTACTAGGCCTCGCATTTGCGGGGTTTTTAATGCTGAATAAAAGGAAAACTTGATGGAATTGCCCAATATTATGCACCCGGTCGCGAAGCTGAGCACCGCATTAGCCGCTGCATTGATGCTGAGCGGGTGCATGCCCGGTGAAATCCGCCCGACGATTGGCCAGCAAATGGAAACTGGCGACCAACGGTTTGGCGATCTGGTTTTCCGCCAGCTCGCACCGAATGTCTGGCAGCACACTTCCTATCTCGACATGCCGGGTTTCGGGGCAGTCGCTTCCAACGGTTTGATCGTCAGGGATGGCGGCCGCGTGCTGGTGGTCGATACCGCCTGGACCGATGACCAGACCGCCCAGATCCTCAACTGGATCAAGCAGGAGATCAACCTGCCGGTCGCGCTGGCGGTGGTGACTCACGCGCATCAGGACAAGATGGGCGGTATGGACGCGCTGCATGCGGCGGGGATTGCGACTTATGCCAATGCGTTGTCGAACCAGCTTGCCCCGCAAGAGGGGATGGTTGCGGCGCAACACAGCCTGACTTTCGCCGCCAATGGCTGGGTCGAACCAGCAACCGCGCCCAACTTTGGCCCGCTCAAGGTATTTTACCCCGGCCCCGGCCACACCAGTGACAATATCACCGTTGGGATCGACGGCACCGACATCGCTTTTGGTGGCTGCCTGATCAAGGACAGCAAGGCCAAGTCGCTCGGCAATCTCGGTGATGCCGACACTGAGCACTACGCCGCGTCAGCGCGCGCGTTTGGTGCGGCGTTCCCCAAGGCCAGCATGATCGTGATGAGCCATTCCGCCCCCGATAGCCGCGCCGCAATCACTCATACGGCCCGCATGGCCGACAAGCTGCGCTGAGCCATGGCTGACCACGTCACCCCCAATCTGCCATCGCGCGATTTCGATGTGACAGAGGCGTTTTATGCGAAGCTGGGCTTTGCGACGAGTTGGAAGGATCGCGGCTGGATGATCCTGCAGCGCGGCGGTTTGCAGCTCGAATTCTTCCCCTATCCTGACCTCGACCCAGCTACGAGCTCGTTCGGCTGTTGCCTGCGGTTGGATGATCTCGATGCCATGGTGGCATTGGTGAACGCGGCGGGAGCCGAGGAAAAAAGCACCGGCTGGCCGCGCTTCAAAGCTCCGCAACTGGAGGCGAGCGGCCTGAGGATCGGCTACCTGATCGATCCCGACTGCACGCTGGTGCGGCTGATCCAGAACCCCGACTGACCGCATGCCCGCGAAAATCAAGATTTGCGGGATCAGCACACCCGAGGCGCTCGATGCGACCATCGCGGCGCGGGCGGACTATGCCGGGTTGGTGTTCTATCCAGCGTCGCCCCGTGCGGTTACGTCGAATGTCGCGGGCGCTTTGACATCGCGCGCAGCTGGCCAGATCGCCATGGTCGGTTTGTTCGTCGATGCGGATGATGCTGTCATCGCCGACGCACTGGTGGCAGCCAAGCTGAACGCGCTGCAGCTGCACGGTTCGGAATCGCCCGAACGCGTGGCCCAGTTGCGCGCGCGGTTTGGCAAGCCGGTGTGGAAGGCGCTGCCCGTCGCCAGCGCCAGCGATGTCGCACGCGCCGCAGCCTATGCCGGGGCGGCGGACTTGATCTTGTTCGACGCCAAGACCCCCAAAGGCGCGCTGCCCGGCGGCATGGGGTTGGCGTTCGACTGGTCGCTGCTGGCCGGATATCGCGGTGCCTTGCCGTGGGGGCTGGCAGGCGGGCTAAATCCGACGAATGTTGCCGAGGCGATTGCGCGCACCGGAGCGCCGCTGGTCGATACCTCCAGCGGCGTCGAAAGCGCGCCGGGCGTCAAGGATACCGACAAGATTACCAATTTCGCCTTTGCGGTGCGCTTGGCCTAAATCGCGTCGATCAATAGGCGTCGTTCAGCGCAAAGATCGGCTTGCGGGTGCGCCACTGCCCTCGGGTGAAGTCGGGAAAATCTAACGTGCGATTGCCCTCAGCAATCGATTGTTCCGACAGAGGCGTGATCGCGCTCCAGGCCAGCGCGTCGTAAATGTCGATTGGCATCGGGGCCTTGGCCTTCAGCGCCTCGACAAAAGCGTGGATCACGAACCAGTCCATCCCGCCATGCCCGGCCCCTGCCGCCAGATCGGCGTAGCGTTTCCATAGCGGGTGATCGTATTTCGCAAACCAGCCCTCGGCAGGCTCCCAGCGGTGCGGCTGTGGGCTCTTGCCCTCCAGATAGATCGACTTGTTGACGTCCATCCACAGCCCCTCGGTGCCTTGCACCCGAAAGCCGAGAGAATAGGGGCGCGGCAGCGAGGTGTCGTGGCACAGCATGATCGTTTCACCATTAGTGCAGCCGATCATGGTGTTGACCACATCACCCAGTGCGAATTTCACCTCGGCGTTGGGATGATCGGCAGAGCCGTTCTTGACGACATAATCATGCAGCCCGCGCGCCTTACAGCCGAAGCCGCCAGCGCCCGCTTCGCCCGGCAACGCGACCTTCAGGGTGCGGGTCTGCGGCGGGTAGCACACGCCGGCATCGGCGCAGCCCTGGTACTTCACGGTCAGGGTGGTCGCGCTCGCGCCGGCCGCGGGCGTGCCGGTGAGGGTGCCGAGCAATTCCTTGCGGTAGGTTTCGACGTCGCCGAAGAATTCGTCGCGGTAGGCCTTGCCCTTCGGCAGCGCCATGGTCGCGCCGGTGAAGGCGGCATCGGCCTTGACCGAGGTGCGGTGCCGGTACAGGTAATAGCCGTCGGCGATCCGCCAGCGCACCTCGATGCGGTCCGGCGCGGTGGCCTGCGCGGACAGGACGAAGACCTCGTCGACCGGCGGCAGTTCGAAGTCCTGGGCGACGGCCGAGGTCGCGGGCAGCGCAAGCAGCAGGGCGAGCCCGGCCAGCCAGCGGCGCAGGCGGATCGTGGATGCGGTCATTGGCTCAGTTTACCGGTCGGCTCTCGGCGGCCAGCCATTGCAGGTATTCGGGCAGGCCGGACGCGGCTTCGACCGCGAGCAGCTCCGGGAGTTCGTAGGGATGCAGTTGGCGCAGGCGTTCCTGCAGGGCGGGGTAGGCCTCGGCACTGGTCTTGACCAGCAGCAGGACCTCGGCCGCGGCCTCGACCTTGCGTTGCCAGCGATAGACCGAACGCAGGCCGGGCAGGAGGTTGACGCAGGCGGCCAGGCGCTCGGCCACCAGCGCGGTGGCGATGCGCTCGGCGCTGTCGGCGTCGGGACAGGTGCAGAAGCAGATCAGGGCGCTCACCGGCATAGGGTAGCGGCTGCCCCGATCCGGCGGGCCTGGCGGACATCCGCGTGCGGCCCTTGAAAGTCGGCGGGCCCGCCCCATCTCGGTGGCATGCCGGGTTCGCCCGGTTCTGTTGTCCGCGGTTTGGCACTCGCTTCGCGCGACTGCTAAAATCGCCGGGTTTTTCCACGTCAATCAACCATTTACCGAGGTTGCCATGTCCAATATCAAGCCGCTGCACGACCGCGTGGTCATCAAGCGCATGGAAGAAGAGAAGCTGTCCGCCGGCGGGATCGTGATCCCGGATTCGGCCACCGAGAAGCCGATCAAGGGCGAAGTCGTCGCCGTCGGCACCGGCAAGGTGCTGGACAACGGCCAGGTCCGCGCGCCGCAGGTCAAGGTCGGCGACAAGGTGCTGTTCGGCAAGTACAGCGGCACCGAAGTGAAGCTGGACGGCGTCGAGCTGCTGGTGGTGAAGGAAGACGACCTGTTCGCGATCCTCGGCTGATCGCGCGTCGCTCCCACACATTTCTCATCCGAATAATTTTTCGAGGTAATTCGCAATGGCTGCCAAGGACATTCGTTTCGGCGAAGACGCGCGCTCCAAGATGGTGCGCGGCGTCAACGTGCTCGCCAACGCCGTGAAGGCGACCCTCGGCCCGAAGGGCCGCAACGTCGTGCTGCAGAAGAGCTACGGCGCGCCGACCATCACCAAGGACGGCGTCTCCGTCGCCAAGGAAATCGAACTGGCTGACGCGTTCGAGAACATGGGCGCGCAGATGGTGAAGGAAGTCGCTTCCAAGACCTCCGACAACGCCGGCGACGGCACCACCACCGCCACCGTGCTGGCGCAGGCGTTCATCCGCGAGGGCATGAAGGCGGTCGCCGCCGGCATGAACCCGATGGACCTGAAGCGCGGCATCGACCAGGCGGTGAAGGCCGCGGTCGGCGAACTGAAGTCGCTGTCCAAGCCGTCGTCGACCAGCAAGGAAATCGCCCAGGTCGGCGCGATCTCCGCGAACTCGGATGCCAACATCGGCGACCTGATCGCGCAGGCGATGGACAAGGTCGGCAAGGAAGGCGTGATCACGGTCGAGGAAGGCAGCGGCCTGGACAACGAACTCGACGTGGTCGAGGGCATGCAGTTCGACCGCGGCTACCTGAGCCCGTACTTCGTCAACAACCAGCAGTCGATGTCGGCCGACCTGGATGATCCCTTCATCCTGCTGTACGACAAGAAGATCTCCAACGTGCGCGACCTGCTGCCCGTCCTCGAGGGCGTGGCCAAGGCCGGCAAGCCGCTGCTGATCGTGGCGGAGGAAGTCGAAGGCGAAGCGCTGGCGACCCTGGTGGTCAACACCATCCGCGGCATCGTCAAGGTCTGCGCGGTGAAGGCCCCGGGCTTCGGCGACCGTCGCAAGGCGATGCTGGAAGACATGGCGATCCTGACCGGCGGCGTGGTGATTTCCGAGGAAGTCGGCCTGTCGCTGGAGAAGGCCACCATCAAGGACCTCGGCCGCGCCAAGAAGATCCAGGTGTCGAAGGAAAACACCACCATCATCGATGGCGCCGGCGAAGGCGCGGGCATCGAGGCGCGCATCAAGCAGATCAAGGCGCAGATCGAGGAGACCTCCTCCGACTACGACCGCGAGAAGCTGCAGGAGCGCGTGGCCAAGCTGGCCGGCGGCGTTGCGGTGATCAAGGTCGGTGCCGCCACCGAAGTCGAGATGAAGGAAAAGAAGGCGCGCGTCGAAGACGCCCTGCACGCGACCCGTGCGGCCGTCGAGGAAGGCATCGTCCCGGGCGGCGGCGTCGCCCTGATCGGGGTTCTAGGGATTTTCCGTCCAAAAACGACAAAGTGCTCTGGAGGCCCCGCCGTCTGTGGCCTCCAGAGGGGTATTACTTTTTTCGAGATCCCTATTTGGGCTCTGTTTGAGTAAGATTTAGTCTTTTTGGGCTAAATCCATGGCATTCGAAGAACGTGTCCAAATCTTGTCCGAGGCAGAACAAGATGAGTTATATGGACCCCCCGCTTTCACCTCCGCCGACCAACGCTTCTTTTTCTCGCTGAACGATAAGGAACTGGCGATCGCTAAAAGCCTCCGTCATCGGGGCCAGCGTTACATGCTGGTGGTACTGCTGGGCTATTTCAAAGCCAAGCCGGTGGTGCTGAATCCCGGCTTTCATCAGATCAAGCAGGACCTCAAATACGTTTATCAAACCGTTCTACCAGGCCCAGGCTGTAGACCCTTTAATCTCACGCCAAAAGAGAACGAACGGATTTACCAACGTGTTTTCCAGCTCTGCAACTACCAGCGCTGGAATGTCAAAGACCATGGAGCGGCGTTGAGAGATTACTTATCCCAGCAAGCCAGAGCCTGGACAGCGCCTAGGCACCTCTTCGATGCGGCCAATGAATATTGTTCGGGGCAGAAGATCGCAATCCCTGCCTACAGCACGCTGCAAAAGATCATCAGTCAGGTGGTGGGAGACGAACAGGAACACATGGCCGCGCACCTTGAGCGTGCAATGTCACGCGGTCTTAAGCAAGCACTGGCGGAGCTCGTGAACGGCACAGGTCCACTGCCGTTCCGACAGTTGCGACAATCGGCTCGTAACTTCACCGGAACCGAGTTGGAGAAAGAACTGATTGTCTATCGCCATATCCAGCATTGGATGCCGGAAGTGGATCTGCTGTTGAGCACGCTATCACTGTCGCAGAAAAATCTGCAACACCTGGCAGAGAAAGTCGACTACTACGGTGCCAAACTGAAACGTCAAACCGTAGGCAGCCAATGGCTGTATTTATTGTGCTATCTTCAAACGCGATGGCAGCAAGCGCTGGAACGTATTGCCGATGGCTTTGTGCATCATGTCAGACAGACCAAACAGAAGGCAAAGGATTATGCGCAGGAAGCGGTGTTTAAGGATTGGCAAAAAGCAGCTAAAAATGTCAGCAAGGCAGCTGAAGTACTGCACCTGTTCATTGATGACAGCATTGATCTGCAACTACCGTTTGCAACAGTAAGACAGCAAGCACTGAGCCTGCTGACCAAAAGGGATCTGGAATCTGTATGTCTCTTCCTGAACGAGCAGCGACGATCGGTCGATGAAGCCATGTGGCAGTACTGCGACGAGAAAGAAAGTCTGCGGAAAGGTTTGCTGCGAGAGTTGTTCCTATGTCTGCGCTTCGAAGGCTGCGACGGCACCCAGCACTTAGCGGCCGCCTTGGCGAAAACACAAAACGAACTCAACGGCCAGGACGCTCAGTTGCAAACTGCCGACACCAGACTCCTTTCCAAAAAATCACGTGAATTCCTGCTGGATGGTGAAGGGAATATCCTGATCGATCGTTATGAGTGGTTCCTCTATCAACAGATTCCTGATCGCCTGAATGGCCAGCTGACGCTGCCTGATATCACTAAATACCGGGCACACGACGCCGACCTGATCGACGGGGAACATTGGCGAAAAAACAAATATACGCTGCTTCAACAGAGCCATTTTACAAAATTAGCGGAGGAGCCTGAAAAGCTGATCAAACAGATGGCCATGGAATTGGATACCCGTTTGTACGAAGTCGGCGAATATCTTGAACAGGAAGACAACCGGAATATCATCTTGCGTAATCCGCAGGGTAAACGCTTCTGGCGCCTGCCTTCGGCCAGCAAACATCATCTGGTCAACAATCCCTTCTTCCAGCAAATTCCCACAACGGGGATTGCGGATGTACTGCGCATGGTTGATCGTGACACCGGTTTCATTGACTGCTTCGCTCATGTGCTGGGTTCCCAATCCAGAAGCCGTTCCCATGAATATGACCTGTTGGCAATTCTGGTCGGCAATGCAACCAATCAAGGCATTTACGGCATGGCACAGATCTCTGATCGTACCTATGATCAGCTCAGCACTATCCAGGCGAACTATCTTCGCCTGGAAACATTGAATGCTGCTAACGACAACATCAATAACGCGACAGCCAAGCTACCCATCTTCCGGTACTACAACATCCAGGAAGATGTGATCCACGCCAGTGCCGATGGTCAAAAGTTCGAAGCCCGGCGCGAGACCTTCAAAACCCGTTATTCGTCGAAGTACTTTGGCACTCAAAAAGGTGTTTCTGCCATGACCTTGATCGCCAATCACGCTGCGATCAACGCCAGAGTGATCGGCGCCAACGAACATGAATCGCACTACATCTTTGATTTGTTGATGAGCAATACGTCAGACATCATTCCGGATGTGCTCTCAACCGATACCCATGGGGTGAACCATGTGAACTTCGCGTTACTGGATCTGTTCGGATACCAGTTTGCCCCACGCTATGCCCAGGTTGGCAAAGTGATCAATGACATGTTTGATGTCAAGGAAGACAAAGAACACCGAATTCAGCTGTGCTTAAAAAAGCCAATCAATACCCATCGTATTGCGCAGCACTGGGATACCATCCAACGGATTGCAGTATCACTTAAGCAGCGGAAAACAACGCAAGCCACCTTGGTGAGAAAGCTCTCGGAGTACAAGCGCAATCACCCGCTGCTGGAAGCCCTGACGGAATACAATCGCCTGGTGAAAGCGAATTATCTACTGTGCTACATCGATGATGCCAGTTTAAGAAACTATGTTCAGCGCGCGCTGAACCGGGGAGAGGCCTATCACCAACTGCGTCGGGCCGTGAGCAGCGTCAATGGGGATCAGTTCCGGGGCAGTTCAGACGAAGAAATCCAGCTATGGAATGAGTGCGCTCGCCTGGTCACCAATGCCATCGTTTACTTCAACTCCAGGATACTCAGCCAGCTGTTGACCAGCTTCGAATACCAAGGAGATACCAAGAGAATAGATATCGTCAAACAGGCATCCCCTGTGGCCTGGCACAACATTAACCTCAAGGGGACTTACCACTTCGAATTGAGCGAAAAATTGCCAGATCTGGAGGAGCTTATGCGCTCAATCGAGGGATATTTACCCGTCAGCGAAAAGTAA"/>
                        <sequence id="seq_ERR317532" spec="Sequence" taxon="ERR317532" totalcount="4" value="ATGGCATTCGAAGAACGTGTCCAAATCTTGTCCGAGGCAGAACAAGATGAGTTATATGGACCCCCCGCTTTCACCTCCGCCGACCAACGCTTCTTTTTCTCGCTGAACGATAAGGAACTGGCGATCGCTAAAAGCCTCCGTCATCGGGGCCAGCGTTACATGCTGGTGGTACTGCTGGGCTATTTCAAAGCCAAGCCGGTGGTGCTGAATCCCGGCTTTCATCAGATCAAGCAGGACCTCAAATACGTTTATCAAACCGTTCTACCAGGCCCAGGCTGTAGACCCTTTAATCTCACGCCAAAAGAGAACGAACGGATTTACCAACGTGTTTTCCAGCTCTGCAACTACCAGCGCTGGAATGTCAAAGACCATGGAGCGGCGTTGAGAGATTACTTATCCCAGCAAGCCAGAGCCTGGACAGCGCCTAGGCACCTCTTCGATGCGGCCAATGAATATTGTTCGGGGCAGAAGATCGCAATCCCTGCCTACAGCACGCTGCAAAAGATCATCAGTCAGGTGGTGGGAGACGAACAGGAACACATGGCCGCGCACCTTGAGCGTGCAATGTCACGCGGTCTTAAGCAAGCACTGGCGGAGCTCGTGAACGGCACAGGTCCACTGCCGTTCCGACAGTTGCGACAATCGGCTCGTAACTTCACCGGAACCGAGTTGGAGAAAGAACTGATTGTCTATCGCCATATCCAGCATTGGATGCCGGAAGTGGATCTGCTGTTGAGCACGCTATCACTGTCGCAGAAAAATCTGCAACACCTGGCAGAGAAAGTCGACTACTACGGTGCCAAACTGAAACGTCAAACCGTAGGCAGCCAATGGCTGTATTTATTGTGCTATCTTCAAACGCGATGGCAGCAAGCGCTGGAACGTATTGCCGATGGCTTTGTGCATCATGTCAGACAGACCAAACAGAAGGCAAAGGATTATGCGCAGGAAGCGGTGTTTAAGGATTGGCAAAAAGCAGCTAAAAATGTCAGCAAGGCAGCTGAAGTACTGCACCTGTTCATTGATGACAGCATTGATCTGCAACTACCGTTTGCAACAGTAAGACAGCAAGCACTGAGCCTGCTGACCAAAAGGGATCTGGAATCTGTATGTCTCTTCCTGAACGAGCAGCGACGATCGGTCGATGAAGCCATGTGGCAGTACTGCGACGAGAAAGAAAGTCTGCGGAAAGGTTTGCTGCGAGAGTTGTTCCTATGTCTGCGCTTCGAAGGCTGCGACGGCACCCAGCACTTAGCGGCCGCCTTGGCGAAAACACAAAACGAACTCAACGGCCAGGACGCTCAGTTGCAAACTGCCGACACCAGACTCCTTTCCAAAAAATCACGTGAATTCCTGCTGGATGGTGAAGGGAATATCCTGATCGATCGTTATGAGTGGTTCCTCTATCAACAGATTCCTGATCGCCTGAATGGCCAGCTGACGCTGCCTGATATCACTAAATACCGGGCACACGACGCCGACCTGATCGACGGGGAACATTGGCGAAAAAACAAATATACGCTGCTTCAACAGAGCCATTTTACAAAATTAGCGGAGGAGCCTGAAAAGCTGATCAAACAGATGGCCATGGAATTGGATACCCGTTTGTACGAAGTCGGCGAATATCTTGAACAGGAAGACAACCGGAATATCATCTTGCGTAATCCGCAGGGTAAACGCTTCTGGCGCCTGCCTTCGGCCAGCAAACATCATCTGGTCAACAATCCCTTCTTCCAGCAAATTCCCACAACGGGGATTGCGGATGTACTGCGCATGGTTGATCGTGACACCGGTTTCATTGACTGCTTCGCTCATGTGCTGGGTTCCCAATCCAGAAGCCGTTCCCATGAATATGACCTGTTGGCAATTCTGGTCGGCAATGCAACCAATCAAGGCATTTACGGCATGGCACAGATCTCTGATCGTACCTATGATCAGCTCAGCACTATCCAGGCGAACTATCTTCGCCTGGAAACATTGAATGCTGCTAACGACAACATCAATAACGCGACAGCCAAGCTACCCATCTTCCGGTACTACAACATCCAGGAAGATGTGATCCACGCCAGTGCCGATGGTCAAAAGTTCGAAGCCCGGCGCGAGACCTTCAAAACCCGTTATTCGTCGAAGTACTTTGGCACTCAAAAAGGTGTTTCTGCCATGACCTTGATCGCCAATCACGCTGCGATCAACGCCAGAGTGATCGGCGCCAACGAACATGAATCGCACTACATCTTTGATTTGTTGATGAGCAATACGTCAGACATCATTCCGGATGTGCTCTCAACCGATACCCATGGGGTGAACCATGTGAACTTCGCGTTACTGGATCTGTTCGGATACCAGTTTGCCCCACGCTATGCCCAGGTTGGCAAAGTGATCAATGACATGTTTGATGTCAAGGAAGACAAAGAACACCGAATTCAGCTGTGCTTAAAAAAGCCAATCAATACCCATCGTATTGCGCAGCACTGGGATACCATCCAACGGATTGCAGTATCACTTAAGCAGCGGAAAACAACGCAAGCCACCTTGGTGAGAAAGCTCTCGGAGTACAAGCGCAATCACCCGCTGCTGGAAGCCCTGACGGAATACAATCGCCTGGTGAAAGCGAATTATCTACTGTGCTACATCGATGATGCCAGTTTAAGAAACTATGTTCAGCGCGCGCTGAACCGGGGAGAGGCCTATCACCAACTGCGTCGGGCCGTGAGCAGCGTCAATGGGGATCAGTTCCGGGGCAGTTCAGACGAAGAAATCCAGCTATGGAATGAGTGCGCTCGCCTGGTCACCAATGCCATCGTTTACTTCAACTCCAGGATACTCAGCCAGCTGTTGACCAGCTTCGAATACCAAGGAGATACCAAGAGAATAGATATCGTCAAACAGGCATCCCCTGTGGCCTGGCACAACATTAACCTCAAGGGGACTTACCACTTCGAATTGAGCGAAAAATTGCCAGATCTGGAGGAGCTTATGCGCTCAATCGAGGGATATTTACCCGTCAGCGAAAAGTAATACCCCTCTGGAGGCCACGGACGGCGCGGCCTCCAGAGCACTTTGTCGTTTTTGGACGGAAAATCCCTAGAACCCCATAGATGTATATTTCTGTGACCCACATTCACCCTGGCAAAAAGGCACATGCGAAAATATGAATGGTTTAATTAGGCAATATTTACCTAAAGGGATTGATTTAAATCAGGCAGATCAGCATTATTTAAATCAAGTTGCCATGTCACTGAATACTCGTCCTAGAAAGGCGTTAGATTGGCTTACACCATTAGAGAAATTTGCTCAGCTTGTTGATTATCATATGGCTTTTGAAACTGTCGCACCTCATGTTTGAATTCGCCCCATATTTTTGCTACAGTGAACCAAATTAAGATCATCTATTTACTAGGCCTCGCATTTGCGGGGTTTTTAATGCTGAATAAAAGGAAAACTTGATGGAATTGCCCAATATTATGCACCCGGTCGCGAAGCTGAGCACCGCATTAGCCGCTGCATTGATGCTGAGCGGGTGCATGCCCGGTGAAATCCGCCCGACGATTGGCCAGCAAATGGAAACTGGCGACCAACGGTTTGGCGATCTGGTTTTCCGCCAGCTCGCACCGAATGTCTGGCAGCACACTTCCTATCTCGACATGCCGGGTTTCGGGGCAGTCGCTTCCAACGGTTTGATCGTCAGGGATGGCGGCCGCGTGCTGGTGGTCGATACCGCCTGGACCGATGACCAGACCGCCCAGATCCTCAACTGGATCAAGCAGGAGATCAACCTGCCGGTCGCGCTGGCGGTGGTGACTCACGCGCATCAGGACAAGATGGGCGGTATGGACGCGCTGCATGCGGCGGGGATTGCGACTTATGCCAATGCGTTGTCGAACCAGCTTGCCCCGCAAGAGGGGATGGTTGCGGCGCAACACAGCCTGACTTTCGCCGCCAATGGCTGGGTCGAACCAGCAACCGCGCCCAACTTTGGCCCGCTCAAGGTATTTTACCCCGGCCCCGGCCACACCAGTGACAATATCACCGTTGGGATCGACGGCACCGACATCGCTTTTGGTGGCTGCCTGATCAAGGACAGCAAGGCCAAGTCGCTCGGCAATCTCGGTGATGCCGACACTGAGCACTACGCCGCGTCAGCGCGCGCGTTTGGTGCGGCGTTCCCCAAGGCCAGCATGATCGTGATGAGCCATTCCGCCCCCGATAGCCGCGCCGCAATCACTCATACGGCCCGCATGGCCGACAAGCTGCGCTGAGCCATGGCTGACCACGTCACCCCCAATCTGCCATCGCGCGATTTCGATGTGACAGAGGCGTTTTATGCGAAGCTGGGCTTTGCGACGAGTTGGAAGGATCGCGGCTGGATGATCCTGCAGCGCGGCGGTTTGCAGCTCGAATTCTTCCCCTATCCTGACCTCGACCCAGCTACGAGCTCGTTCGGCTGTTGCCTGCGGTTGGATGATCTCGATGCCATGGTGGCATTGGTGAACGCGGCGGGAGCCGAGGAAAAAAGCACCGGCTGGCCGCGCTTCAAAGCTCCGCAACTGGAGGCGAGCGGCCTGAGGATCGGCTACCTGATCGATCCCGACTGCACGCTGGTGCGGCTGATCCAGAACCCCGACTGACCGCATGCCCGCGAAAATCAAGATTTGCGGGATCAGCACACCCGAGGCGCTCGATGCGACCATCGCGGCGCGGGCGGACTATGCCGGGTTGGTGTTCTATCCAGCGTCGCCCCGTGCGGTTACGTCGAATGTCGCGGGCGCTTTGACATCGCGCGCAGCTGGCCAGATCGCCATGGTCGGTTTGTTCGTCGATGCGGATGATGCTGTCATCGCCGACGCACTGGTGGCAGCCAAGCTGAACGCGCTGCAGCTGCACGGTTCGGAATCGCCCGAACGCGTGGCCCAGTTGCGCGCGCGGTTTGGCAAGCCGGTGTGGAAGGCGCTGCCCGTCGCCAGCGCCAGCGATGTCGCACGCGCCGCAGCCTATGCCGGGGCGGCGGACTTGATCTTGTTCGACGCCAAGACCCCCAAAGGCGCGCTGCCCGGCGGCATGGGGTTGGCGTTCGACTGGTCGCTGCTGGCCGGATATCGCGGTGCCTTGCCGTGGGGGCTGGCAGGCGGGCTAAATCCGACGAATGTTGCCGAGGCGATTGCGCGCACCGGAGCGCCGCTGGTCGATACCTCCAGCGGCGTCGAAAGCGCGCCGGGCGTCAAGGATACCGACAAGATTACCAATTTCGCCTTTGCGGTGCGCTTGGCCTAAATCGCGTCGATCAATAGGCGTCGTTCAGCGCAAAGATCGGCTTGCGGGTGCGCCACTGCCCTCGGGTGAAGTCGGGAAAATCTAACGTGCGATTGCCCTCAGCAATCGATTGTTCCGACAGAGGCGTGATCGCGCTCCAGGCCAGCGCGTCGTAAATGTCGATTGGCATCGGGGCCTTGGCCTTCAGCGCCTCGACAAAAGCGTGGATCACGAACCAGTCCATCCCGCCATGCCCGGCCCCTGCCGCCAGATCGGCGTAGCGTTTCCATAGCGGGTGATCGTATTTCGCAAACCAGCCCTCGGCAGGCTCCCAGCGGTGCGGCTGTGGGCTCTTGCCCTCCAGATAGATCGACTTGTTGACGTCCATCCACAGCCCCTCGGTGCCTTGCACCCGAAAGCCGAGAGAATAGGGGCGCGGCAGCGAGGTGTCGTGGCACAGCATGATCGTTTCACCATTAGTGCAGCCGATCATGGTGTTGACCACATCACCCAGTGCGAATTTCACCTCGGCGTTGGGATGATCGGCAGAGCCGTTCTTGACGACATAATCATGCAGCCCGCGCGCCTTACAGCCGAAGCCGCCAGCGCCCGCTTCGCCCGGCAACGCGACCTTCAGGGTGCGGGTCTGCGGCGGGTAGCACACGCCGGCATCGGCGCAGCCCTGGTACTTCACGGTCAGGGTGGTCGCGCTCGCGCCGGCCGCGGGCGTGCCGGTGAGGGTGCCGAGCAATTCCTTGCGGTAGGTTTCGACGTCGCCGAAGAATTCGTCGCGGTAGGCCTTGCCCTTCGGCAGCGCCATGGTCGCGCCGGTGAAGGCGGCATCGGCCTTGACCGAGGTGCGGTGCCGGTACAGGTAATAGCCGTCGGCGATCCGCCAGCGCACCTCGATGCGGTCCGGCGCGGTGGCCTGCGCGGACAGGACGAAGACCTCGTCGACCGGCGGCAGTTCGAAGTCCTGGGCGACGGCCGAGGTCGCGGGCAGCGCAAGCAGCAGGGCGAGCCCGGCCAGCCAGCGGCGCAGGCGGATCGTGGATGCGGTCATTGGCTCAGTTTACCGGTCGGCTCTCGGCGGCCAGCCATTGCAGGTATTCGGGCAGGCCGGACGCGGCTTCGACCGCGAGCAGCTCCGGGAGTTCGTAGGGATGCAGTTGGCGCAGGCGTTCCTGCAGGGCGGGGTAGGCCTCGGCACTGGTCTTGACCAGCAGCAGGACCTCGGCCGCGGCCTCGACCTTGCGTTGCCAGCGATAGACCGAACGCAGGCCGGGCAGGAGGTTGACGCAGGCGGCCAGGCGCTCGGCCACCAGCGCGGTGGCGATGCGCTCGGCGCTGTCGGCGTCGGGACAGGTGCAGAAGCAGATCAGGGCGCTCACCGGCATAGGGTAGCGGCTGCCCCGATCCGGCGGGCCTGGCGGACATCCGCGTGCGGCCCTTGAAAGTCGGCGGGCCCGCCCCATCTCGGTGGCATGCCGGGTTCGCCCGGTTCTGTTGTCCGCGGTTTGGCACTCGCTTCGCGCGACTGCTAAAATCGCCGGGTTTTTCCACGTCAATCAACCATTTACCGAGGTTGCCATGTCCAATATCAAGCCGCTGCACGACCGCGTGGTCATCAAGCGCATGGAAGAAGAGAAGCTGTCCGCCGGCGGGATCGTGATCCCGGATTCGGCCACCGAGAAGCCGATCAAGGGCGAAGTCGTCGCCGTCGGCACCGGCAAGGTGCTGGACAACGGCCAGGTCCGCGCGCCGCAGGTCAAGGTCGGCGACAAGGTGCTGTTCGGCAAGTACAGCGGCACCGAAGTGAAGCTGGACGGCGTCGAGCTGCTGGTGGTGAAGGAAGACGACCTGTTCGCGATCCTCGGCTGATCGCGCGTCGCTCCCACACATTTCTCATCCGAATAATTTTTCGAGGTAATTCGCAATGGCTGCCAAGGACATTCGTTTCGGCGAAGACGCGCGCTCCAAGATGGTGCGCGGCGTCAACGTGCTCGCCAACGCCGTGAAGGCGACCCTCGGCCCGAAGGGCCGCAACGTCGTGCTGCAGAAGAGCTACGGCGCGCCGACCATCACCAAGGACGGCGTCTCCGTCGCCAAGGAAATCGAACTGGCTGACGCGTTCGAGAACATGGGCGCGCAGATGGTGAAGGAAGTCGCTTCCAAGACCTCCGACAACGCCGGCGACGGCACCACCACCGCCACCGTGCTGGCGCAGGCGTTCATCCGCGAGGGCATGAAGGCGGTCGCCGCCGGCATGAACCCGATGGACCTGAAGCGCGGCATCGACCAGGCGGTGAAGGCCGCGGTCGGCGAACTGAAGTCGCTGTCCAAGCCGTCGTCGACCAGCAAGGAAATCGCCCAGGTCGGCGCGATCTCCGCGAACTCGGATGCCAACATCGGCGACCTGATCGCGCAGGCGATGGACAAGGTCGGCAAGGAAGGCGTGATCACGGTCGAGGAAGGCAGCGGCCTGGACAACGAACTCGACGTGGTCGAGGGCATGCAGTTCGACCGCGGCTACCTGAGCCCGTACTTCGTCAACAACCAGCAGTCGATGTCGGCCGACCTGGATGATCCCTTCATCCTGCTGTACGACAAGAAGATCTCCAACGTGCGCGACCTGCTGCCCGTCCTCGAGGGCGTGGCCAAGGCCGGCAAGCCGCTGCTGATCGTGGCGGAGGAAGTCGAAGGCGAAGCGCTGGCGACCCTGGTGGTCAACACCATCCGCGGCATCGTCAAGGTCTGCGCGGTGAAGGCCCCGGGCTTCGGCGACCGTCGCAAGGCGATGCTGGAAGACATGGCGATCCTGACCGGCGGCGTGGTGATTTCCGAGGAAGTCGGCCTGTCGCTGGAGAAGGCCACCATCAAGGACCTCGGCCGCGCCAAGAAGATCCAGGTGTCGAAGGAAAACACCACCATCATCGATGGCGCCGGCGAAGGCGCGGGCATCGAGGCGCGCATCAAGCAGATCAAGGCGCAGATCGAGGAGACCTCCTCCGACTACGACCGCGAGAAGCTGCAGGAGCGCGTGGCCAAGCTGGCCGGCGGCGTTGCGGTGATCAAGGTCGGTGCCGCCACCGAAGTCGAGATGAAGGAAAAGAAGGCGCGCGTCGAAGACGCCCTGCACGCGACCCGTGCGGCCGTCGAGGAAGGCATCGTCCCGGGCGGCGGCGTCGCCCTGATCGGGGTTCTAGGGATTTTCCGTCCAAAAACGACAAAGTGCTCTGGAGGCCCCGCCGTCTGTGGCCTCCAGAGGGGTATTACTTTTTTCGAGATCCCTATTTGGGCTCTGTTTGAGTAAGATTTAGTCTTTTTGGGCTAAATCCATGGCATTCGAAGAACGTGTCCAAATCTTGTCCGAGGCAGAACAAGATGAGTTATATGGACCCCCCGCTTTCACCTCCGCCGACCAACGCTTCTTTTTCTCGCTGAACGATAAGGAACTGGCGATCGCTAAAAGCCTCCGTCATCGGGGCCAGCGTTACATGCTGGTGGTACTGCTGGGCTATTTCAAAGCCAAGCCGGTGGTGCTGAATCCCGGCTTTCATCAGATCAAGCAGGACCTCAAATACGTTTATCAAACCGTTCTACCAGGCCCAGGCTGTAGACCCTTTAATCTCACGCCAAAAGAGAACGAACGGATTTACCAACGTGTTTTCCAGCTCTGCAACTACCAGCGCTGGAATGTCAAAGACCATGGAGCGGCGTTGAGAGATTACTTATCCCAGCAAGCCAGAGCCTGGACAGCGCCTAGGCACCTCTTCGATGCGGCCAATGAATATTGTTCGGGGCAGAAGATCGCAATCCCTGCCTACAGCACGCTGCAAAAGATCATCAGTCAGGTGGTGGGAGACGAACAGGAACACATGGCCGCGCACCTTGAGCGTGCAATGTCACGCGGTCTTAAGCAAGCACTGGCGGAGCTCGTGAACGGCACAGGTCCACTGCCGTTCCGACAGTTGCGACAATCGGCTCGTAACTTCACCGGAACCGAGTTGGAGAAAGAACTGATTGTCTATCGCCATATCCAGCATTGGATGCCGGAAGTGGATCTGCTGTTGAGCACGCTATCACTGTCGCAGAAAAATCTGCAACACCTGGCAGAGAAAGTCGACTACTACGGTGCCAAACTGAAACGTCAAACCGTAGGCAGCCAATGGCTGTATTTATTGTGCTATCTTCAAACGCGATGGCAGCAAGCGCTGGAACGTATTGCCGATGGCTTTGTGCATCATGTCAGACAGACCAAACAGAAGGCAAAGGATTATGCGCAGGAAGCGGTGTTTAAGGATTGGCAAAAAGCAGCTAAAAATGTCAGCAAGGCAGCTGAAGTACTGCACCTGTTCATTGATGACAGCATTGATCTGCAACTACCGTTTGCAACAGTAAGACAGCAAGCACTGAGCCTGCTGACCAAAAGGGATCTGGAATCTGTATGTCTCTTCCTGAACGAGCAGCGACGATCGGTCGATGAAGCCATGTGGCAGTACTGCGACGAGAAAGAAAGTCTGCGGAAAGGTTTGCTGCGAGAGTTGTTCCTATGTCTGCGCTTCGAAGGCTGCGACGGCACCCAGCACTTAGCGGCCGCCTTGGCGAAAACACAAAACGAACTCAACGGCCAGGACGCTCAGTTGCAAACTGCCGACACCAGACTCCTTTCCAAAAAATCACGTGAATTCCTGCTGGATGGTGAAGGGAATATCCTGATCGATCGTTATGAGTGGTTCCTCTATCAACAGATTCCTGATCGCCTGAATGGCCAGCTGACGCTGCCTGATATCACTAAATACCGGGCACACGACGCCGACCTGATCGACGGGGAACATTGGCGAAAAAACAAATATACGCTGCTTCAACAGAGCCATTTTACAAAATTAGCGGAGGAGCCTGAAAAGCTGATCAAACAGATGGCCATGGAATTGGATACCCGTTTGTACGAAGTCGGCGAATATCTTGAACAGGAAGACAACCGGAATATCATCTTGCGTAATCCGCAGGGTAAACGCTTCTGGCGCCTGCCTTCGGCCAGCAAACATCATCTGGTCAACAATCCCTTCTTCCAGCAAATTCCCACAACGGGGATTGCGGATGTACTGCGCATGGTTGATCGTGACACCGGTTTCATTGACTGCTTCGCTCATGTGCTGGGTTCCCAATCCAGAAGCCGTTCCCATGAATATGACCTGTTGGCAATTCTGGTCGGCAATGCAACCAATCAAGGCATTTACGGCATGGCACAGATCTCTGATCGTACCTATGATCAGCTCAGCACTATCCAGGCGAACTATCTTCGCCTGGAAACATTGAATGCTGCTAACGACAACATCAATAACGCGACAGCCAAGCTACCCATCTTCCGGTACTACAACATCCAGGAAGATGTGATCCACGCCAGTGCCGATGGTCAAAAGTTCGAAGCCCGGCGCGAGACCTTCAAAACCCGTTATTCGTCGAAGTACTTTGGCACTCAAAAAGGTGTTTCTGCCATGACCTTGATCGCCAATCACGCTGCGATCAACGCCAGAGTGATCGGCGCCAACGAACATGAATCGCACTACATCTTTGATTTGTTGATGAGCAATACGTCAGACATCATTCCGGATGTGCTCTCAACCGATACCCATGGGGTGAACCATGTGAACTTCGCGTTACTGGATCTGTTCGGATACCAGTTTGCCCCACGCTATGCCCAGGTTGGCAAAGTGATCAATGACATGTTTGATGTCAAGGAAGACAAAGAACACCGAATTCAGCTGTGCTTAAAAAAGCCAATCAATACCCATCGTATTGCGCAGCACTGGGATACCATCCAACGGATTGCAGTATCACTTAAGCAGCGGAAAACAACGCAAGCCACCTTGGTGAGAAAGCTCTCGGAGTACAAGCGCAATCACCCGCTGCTGGAAGCCCTGACGGAATACAATCGCCTGGTGAAAGCGAATTATCTACTGTGCTACATCGATGATGCCAGTTTAAGAAACTATGTTCAGCGCGCGCTGAACCGGGGAGAGGCCTATCACCAACTGCGTCGGGCCGTGAGCAGCGTCAATGGGGATCAGTTCCGGGGCAGTTCAGACGAAGAAATCCAGCTATGGAATGAGTGCGCTCGCCTGGTCACCAATGCCATCGTTTACTTCAACTCCAGGATACTCAGCCAGCTGTTGACCAGCTTCGAATACCAAGGAGATACCAAGAGAATAGATATCGTCAAACAGGCATCCCCTGTGGCCTGGCACAACATTAACCTCAAGGGGACTTACCACTTCGAATTGAGCGAAAAATTGCCAGATCTGGAGGAGCTTATGCGCTCAATCGAGGGATATTTACCCGTCAGCGAAAAGTAA"/>
                        <sequence id="seq_ERR317533" spec="Sequence" taxon="ERR317533" totalcount="4" value="ATGGCATTCGAAGAACGTGTCCAAATCTTGTCCGAGGCAGAACAAGATGAGTTATATGGACCCCCCGCTTTCACCTCCGCCGACCAACGCTTCTTTTTCTCGCTGAACGATAAGGAACTGGCGATCGCTAAAAGCCTCCGTCATCGGGGCCAGCGTTACATGCTGGTGGTACTGCTGGGCTATTTCAAAGCCAAGCCGGTGGTGCTGAATCCCGGCTTTCATCAGATCAAGCAGGACCTCAAATACGTTTATCAAACCGTTCTACCAGGCCCAGGCTGTAGACCCTTTAATCTCACGCCAAAAGAGAACGAACGGATTTACCAACGTGTTTTCCAGCTCTGCAACTACCAGCGCTGGAATGTCAAAGACCATGGAGCGGCGTTGAGAGATTACTTATCCCAGCAAGCCAGAGCCTGGACAGCGCCTAGGCACCTCTTCGATGCGGCCATTGAATATTGTTCGGGGCAGAAGATCGCAATCCCTGCCTACAGCACGCTGCAAAAGATCATCAGTCAGGTGGTGGGAGACGAACAGGAACACATGGCCGCGCACCTTGAGCGTGCAATGTCACGCGGTCTTAAGCAAGCACTGGCGGAGCTCGTGAACGGCACAGGTCCACTGCCGTTCCGACAGTTGCGACAATCGGCTCGTAACTTCACCGGAACCGAGTTGGAGAAAGAACTGATTGTCTATCGCCATATCCAGCATTGGATGCCGGAAGTGGATCTGCTGTTGAGCACGCTATCACTGTCGCAGAAAAATCTGCAACACCTGGCAGAGAAAGTCGACTACTACGGTGCCAAACTGAAACGTCAAACCGTAGGCAGCCAATGGCTGTATTTATTGTGCTATCTTCAAACGCGATGGCAGCAAGCGCTGGAACGTATTGCCGATGGCTTTGTGCATCATGTCAGACAGACCAAACAGAAGGCAAAGGATTATGCGCAGGAAGCGGTGTTTAAGGATTGGCAAAAAGCAGCTAAAAATGTCAGCAAGGCAGCTGAAGTACTGCACCTGTTCATTGATGACAGCATTGATCTGCAACTACCGTTTGCAACAGTAAGACAGCAAGCACTGAGCCTGCTGACCAAAAGGGATCTGGAATCTGTATGTCTCTTCCTGAACGAGCAGCGACGATCGGTCGATGAAGCCATGTGGCAGTACTGCGACGAGAAAGAAAGTCTGCGGAAAGGTTTGCTGCGAGAGTTGTTCCTATGTCTGCGCTTCGAAGGCTGCGACGGCACCCAGCACTTAGCGGCCGCCTTGGCGAAAACACAAAACGAACTCAACGGCCAGGACGCTCAGTTGCAAACTGCCGACACCAGACTCCTTTCCAAAAAATCACGTGAATTCCTGCTGGATGGTGAAGGGAATATCCTGATCGATCGTTATGAGTGGTTCCTCTATCAACAGATTCCTGATCGCCTGAATGGCCAGCTGACGCTGCCTGATATCACTAAATACCGGGCACTCGACGCCGACCTGATCGACGGGGAACATTGGCGAAAAAACAAATATACGCTGCTTCAACAGAGCCATTTTACAAAATTAGCGGAGGAGCCTGAAAAGCTGATCAAACAGATGGCCATGGAATTGGATACCCGTTTGTACGAAGTCGGCGAATATCTTGAACAGGAAGACAACCGGAATATCATCTTGCGTAATCCGCAGGGTAAACGCTTCTGGCGCCTGCCTTCGGCCAGCAAACATCATCTGGTCAACAATCCCTTCTTCCAGCAAATTCCCACAACGGGGATTGCGGATGTACTGCGCATGGTTGATCGTGACACCGGTTTCATTGACTGCTTCGCTCATGTGCTGGGTTCCCAATCCAGAAGCCGTTCCCATGAATATGACCTGTTGGCAATTCTGGTCGGCAATGCAACCAATCAAGGCATTTACGGCATGGCACAGATCTCTGATCGTACCTATGATCAGCTCAGCACTATCCAGGCGAACTATCTTCGCCTGGAAACATTGAATGCTGCTAACGACAACATCAATAACGCGACAGCCAAGCTACCCATCTTCCGGTACTACAACATCCAGGAAGATGTGATCCACGCCAGTGCCGATGGTCAAAAGTTCGAAGCCCGGCGCGAGACCTTCAAAACCCGTTATTCGTCGAAGTACTTTGGCACTCAAAAAGGTGTTTCTGCCATGACCTTGATCGCCAATCACGCTGCGATCAACGCCAGAGTGATCGGCGCCAACGAACATGAATCGCACTACATCTTTGATTTGTTGATGAGCAATACGTCAGACATCATTCCGGATGTGCTCTCAACCGATACCCATGGGGTGAACCATGTGAACTTCGCGTTACTGGATCTGTTCGGATACCAGTTTGCCCCACGCTATGCCCAGGTTGGCAAAGTGATCAATGACATGTTTGATGTCAAGGAAGACAAAGAACACCGAATTCAGCTGTGCTTAAAAAAGCCAATCAATACCCATCGTATTGCGCAGCACTGGGATACCATCCAACGGATTGCAGTATCACTTAAGCAGCGGAAAACAACGCAAGCCACCTTGGTGAGAAAGCTCTCGGAGTACAAGCGCAATCACCCGCTGCTGGAAGCCCTGACGGAATACAATCGCCTGGTGAAAGCGAATTATCTACTGTGCTACATCGATGATGCCAGTTTAAGAAACTATGTTCAGCGCGCGCTGAACCGGGGAGAGGCCTATCACCAACTGCGTCGGGCCGTGAGCAGCGTCAATGGGGATCAGTTCCGGGGCAGTTCAGACGAAGAAATCCAGCTATGGAATGAGTGCGCTCGCCTGGTCACCAATGCCATCGTTTACTTCAACTCCAGGATACTCAGCCAGCTGTTGACCAGCTTCGAATACCAAGGAGATACCAAGAGAATAGATATCGTCAAACAGGCATCCCCTGTGGCCTGGCACAACATTAACCTCAAGGGGACTTACCACTTCGAATTGAGCGAAAAATTGCCAGATCTGGAGGAGCTTATGCGCTCAATCGAGGGATATTTACCCGTCAGCGAAAAGTAATACCCCTCTGGAGGCCACGGACGGCGCGGCCTCCAGAGCACTTTGTCGTTTTTGGACGGAAAATCCCTAGAACCCCATAGATGTATATTTCTGTGACCCACATTCACCCTGGCAAAAAGGCACATGCGAAAATATGAATGGTTTAATTAGGCAATATTTACCTAAAGGGATTGATTTAAATCAGGCAGATCAGCATTATTTAAATCAAGTTGCCATGTCACTGAATACTCGTCCTAGAAAGGCGTTAGATTGGCTTACACCATTAGAGAAATTTGCTCAGCTTGTTGATTATCATATGGCTTTTGAAACTGTCGCACCTCATGTTTGAATTCGCCCCATATTTTTGCTACAGTGAACCAAATTAAGATCATCTATTTACTAGGCCTCGCATTTGCGGGGTTTTTAATGCTGAATAAAAGGAAAACTTGATGGAATTGCCCAATATTATGCACCCGGTCGCGAAGCTGAGCACCGCATTAGCCGCTGCATTGATGCTGAGCGGGTGCATGCCCGGTGAAATCCGCCCGACGATTGGCCAGCAAATGGAAACTGGCGACCAACGGTTTGGCGATCTGGTTTTCCGCCAGCTCGCACCGAATGTCTGGCAGCACACTTCCTATCTCGACATGCCGGGTTTCGGGGCAGTCGCTTCCAACGGTTTGATCGTCAGGGATGGCGGCCGCGTGCTGGTGGTCGATACCGCCTGGACCGATGACCAGACCGCCCAGATCCTCAACTGGATCAAGCAGGAGATCAACCTGCCGGTCGCGCTGGCGGTGGTGACTCACGCGCATCAGGACAAGATGGGCGGTATGGACGCGCTGCATGCGGCGGGGATTGCGACTTATGCCAATGCGTTGTCGAACCAGCTTGCCCCGCAAGAGGGGATGGTTGCGGCGCAACACAGCCTGACTTTCGCCGCCAATGGCTGGGTCGAACCAGCAACCGCGCCCAACTTTGGCCCGCTCAAGGTATTTTACCCCGGCCCCGGCCACACCAGTGACAATATCACCGTTGGGATCGACGGCACCGACATCGCTTTTGGTGGCTGCCTGATCAAGGACAGCAAGGCCAAGTCGCTCGGCAATCTCGGTGATGCCGACACTGAGCACTACGCCGCGTCAGCGCGCGCGTTTGGTGCGGCGTTCCCCAAGGCCAGCATGATCGTGATGAGCCATTCCGCCCCCGATAGCCGCGCCGCAATCACTCATACGGCCCGCATGGCCGACAAGCTGCGCTGAGCCATGGCTGACCACGTCACCCCCAATCTGCCATCGCGCGATTTCGATGTGACAGAGGCGTTTTATGCGAAGCTGGGCTTTGCGACGAGTTGGAAGGATCGCGGCTGGATGATCCTGCAGCGCGGCGGTTTGCAGCTCGAATTCTTCCCCTATCCTGACCTCGACCCAGCTACGAGCTCGTTCGGCTGTTGCCTGCGGTTGGATGATCTCGATGCCATGGTGGCATTGGTGAACGCGGCGGGAGCCGAGGAAAAAAGCACCGGCTGGCCGCGCTTCAAAGCTCCGCAACTGGAGGCGAGCGGCCTGAGGATCGGCTACCTGATCGATCCCGACTGCACGCTGGTGCGGCTGATCCAGAACCCCGACTGACCGCATGCCCGCGAAAATCAAGATTTGCGGGATCAGCACACCCGAGGCGCTCGATGCGACCATCGCGGCGCGGGCGGACTATGCCGGGTTGGTGTTCTATCCAGCGTCGCCCCGTGCGGTTACGTCGAATGTCGCGGGCGCTTTGACATCGCGCGCAGCTGGCCAGATCGCCATGGTCGGTTTGTTCGTCGATGCGGATGATGCTGTCATCGCCGACGCACTGGTGGCAGCCAAGCTGAACGCGCTGCAGCTGCACGGTTCGGAATCGCCCGAACGCGTGGCCCAGTTGCGCGCGCGGTTTGGCAAGCCGGTGTGGAAGGCGCTGCCCGTCGCCAGCGCCAGCGATGTCGCACGCGCCGCAGCCTATGCCGGGGCGGCGGACTTGATCTTGTTCGACGCCAAGACCCCCAAAGGCGCGCTGCCCGGCGGCATGGGGTTGGCGTTCGACTGGTCGCTGCTGGCCGGATATCGCGGTGCCTTGCCGTGGGGGCTGGCAGGCGGGCTAAATCCGACGAATGTTGCCGAGGCGATTGCGCGCACCGGAGCGCCGCTGGTCGATACCTCCAGCGGCGTCGAAAGCGCGCCGGGCGTCAAGGATACCGACAAGATTACCAATTTCGCCTTTGCGGTGCGCTTGGCCTAAATCGCGTCGATCAATAGGCGTCGTTCAGCGCAAAGATCGGCTTGCGGGTGCGCCACTGCCCTCGGGTGAAGTCGGGAAAATCTAACGTGCGATTGCCCTCAGCAATCGATTGTTCCGACAGAGGCGTGATCGCGCTCCAGGCCAGCGCGTCGTAAATGTCGATTGGCATCGGGGCCTTGGCCTTCAGCGCCTCGACAAAAGCGTGGATCACGAACCAGTCCATCCCGCCATGCCCGGCCCCTGCCGCCAGATCGGCGTAGCGTTTCCATAGCGGGTGATCGTATTTCGCAAACCAGCCCTCGGCAGGCTCCCAGCGGTGCGGCTGTGGGCTCTTGCCCTCCAGATAGATCGACTTGTTGACGTCCATCCACAGCCCCTCGGTGCCTTGCACCCGAAAGCCGAGAGAATAGGGGCGCGGCAGCGAGGTGTCGTGGCACAGCATGATCGTTTCACCATTAGTGCAGCCGATCATGGTGTTGACCACATCACCCAGTGCGAATTTCACCTCGGCGTTGGGATGATCGGCAGAGCCGTTCTTGACGACATAATCATGCAGCCCGCGCGCCTTACAGCCGAAGCCGCCAGCGCCCGCTTCGCCCGGCAACGCGACCTTCAGGGTGCGGGTCTGCGGCGGGTAGCACACGCCGGCATCGGCGCAGCCCTGGTACTTCACGGTCAGGGTGGTCGCGCTCGCGCCGGCCGCGGGCGTGCCGGTGAGGGTGCCGAGCAATTCCTTGCGGTAGGTTTCGACGTCGCCGAAGAATTCGTCGCGGTAGGCCTTGCCCTTCGGCAGCGCCATGGTCGCGCCGGTGAAGGCGGCATCGGCCTTGACCGAGGTGCGGTGCCGGTACAGGTAATAGCCGTCGGCGATCCGCCAGCGCACCTCGATGCGGTCCGGCGCGGTGGCCTGCGCGGACAGGACGAAGACCTCGTCGACCGGCGGCAGTTCGAAGTCCTGGGCGACGGCCGAGGTCGCGGGCAGCGCAAGCAGCAGGGCGAGCCCGGCCAGCCAGCGGCGCAGGCGGATCGTGGATGCGGTCATTGGCTCAGTTTACCGGTCGGCTCTCGGCGGCCAGCCATTGCAGGTATTCGGGCAGGCCGGACGCGGCTTCGACCGCGAGCAGCTCCGGGAGTTCGTAGGGATGCAGTTGGCGCAGGCGTTCCTGCAGGGCGGGGTAGGCCTCGGCACTGGTCTTGACCAGCAGCAGGACCTCGGCCGCGGCCTCGACCTTGCGTTGCCAGCGATAGACCGAACGCAGGCCGGGCAGGAGGTTGACGCAGGCGGCCAGGCGCTCGGCCACCAGCGCGGTGGCGATGCGCTCGGCGCTGTCGGCGTCGGGACAGGTGCAGAAGCAGATCAGGGCGCTCACCGGCATAGGGTAGCGGCTGCCCCGATCCGGCGGGCCTGGCGGACATCCGCGTGCGGCCCTTGAAAGTCGGCGGGCCCGCCCCATCTCGGTGGCATGCCGGGTTCGCCCGGTTCTGTTGTCCGCGGTTTGGCACTCGCTTCGCGCGACTGCTAAAATCGCCGGGTTTTTCCACGTCAATCAACCATTTACCGAGGTTGCCATGTCCAATATCAAGCCGCTGCACGACCGCGTGGTCATCAAGCGCATGGAAGAAGAGAAGCTGTCCGCCGGCGGGATCGTGATCCCGGATTCGGCCACCGAGAAGCCGATCAAGGGCGAAGTCGTCGCCGTCGGCACCGGCAAGGTGCTGGACAACGGCCAGGTCCGCGCGCCGCAGGTCAAGGTCGGCGACAAGGTGCTGTTCGGCAAGTACAGCGGCACCGAAGTGAAGCTGGACGGCGTCGAGCTGCTGGTGGTGAAGGAAGACGACCTGTTCGCGATCCTCGGCTGATCGCGCGTCGCTCCCACACATTTCTCATCCGAATAATTTTTCGAGGTAATTCGCAATGGCTGCCAAGGACATTCGTTTCGGCGAAGACGCGCGCTCCAAGATGGTGCGCGGCGTCAACGTGCTCGCCAACGCCGTGAAGGCGACCCTCGGCCCGAAGGGCCGCAACGTCGTGCTGCAGAAGAGCTACGGCGCGCCGACCATCACCAAGGACGGCGTCTCCGTCGCCAAGGAAATCGAACTGGCTGACGCGTTCGAGAACATGGGCGCGCAGATGGTGAAGGAAGTCGCTTCCAAGACCTCCGACAACGCCGGCGACGGCACCACCACCGCCACCGTGCTGGCGCAGGCGTTCATCCGCGAGGGCATGAAGGCGGTCGCCGCCGGCATGAACCCGATGGACCTGAAGCGCGGCATCGACCAGGCGGTGAAGGCCGCGGTCGGCGAACTGAAGTCGCTGTCCAAGCCGTCGTCGACCAGCAAGGAAATCGCCCAGGTCGGCGCGATCTCCGCGAACTCGGATGCCAACATCGGCGACCTGATCGCGCAGGCGATGGACAAGGTCGGCAAGGAAGGCGTGATCACGGTCGAGGAAGGCAGCGGCCTGGACAACGAACTCGACGTGGTCGAGGGCATGCAGTTCGACCGCGGCTACCTGAGCCCGTACTTCGTCAACAACCAGCAGTCGATGTCGGCCGACCTGGATGATCCCTTCATCCTGCTGTACGACAAGAAGATCTCCAACGTGCGCGACCTGCTGCCCGTCCTCGAGGGCGTGGCCAAGGCCGGCAAGCCGCTGCTGATCGTGGCGGAGGAAGTCGAAGGCGAAGCGCTGGCGACCCTGGTGGTCAACACCATCCGCGGCATCGTCAAGGTCTGCGCGGTGAAGGCCCCGGGCTTCGGCGACCGTCGCAAGGCGATGCTGGAAGACATGGCGATCCTGACCGGCGGCGTGGTGATTTCCGAGGAAGTCGGCCTGTCGCTGGAGAAGGCCACCATCAAGGACCTCGGCCGCGCCAAGAAGATCCAGGTGTCGAAGGAAAACACCACCATCATCGATGGCGCCGGCGAAGGCGCGGGCATCGAGGCGCGCATCAAGCAGATCAAGGCGCAGATCGAGGAGACCTCCTCCGACTACGACCGCGAGAAGCTGCAGGAGCGCGTGGCCAAGCTGGCCGGCGGCGTTGCGGTGATCAAGGTCGGTGCCGCCACCGAAGTCGAGATGAAGGAAAAGAAGGCGCGCGTCGAAGACGCCCTGCACGCGACCCGTGCGGCCGTCGAGGAAGGCATCGTCCCGGGCGGCGGCGTCGCCCTGATCGGGGTTCTAGGGATTTTCCGTCCAAAAACGACAAAGTGCTCTGGAGGCCCCGCCGTCTGTGGCCTCCAGAGGGGTATTACTTTTTTCGAGATCCCTATTTGGGCTCTGTTTGAGTAAGATTTAGTCTTTTTGGGCTAAATCCATGGCATTCGAAGAACGTGTCCAAATCTTGTCCGAGGCAGAACAAGATGAGTTATATGGACCCCCCGCTTTCACCTCCGCCGACCAACGCTTCTTTTTCTCGCTGAACGATAAGGAACTGGCGATCGCTAAAAGCCTCCGTCATCGGGGCCAGCGTTACATGCTGGTGGTACTGCTGGGCTATTTCAAAGCCAAGCCGGTGGTGCTGAATCCCGGCTTTCATCAGATCAAGCAGGACCTCAAATACGTTTATCAAACCGTTCTACCAGGCCCAGGCTGTAGACCCTTTAATCTCACGCCAAAAGAGAACGAACGGATTTACCAACGTGTTTTCCAGCTCTGCAACTACCAGCGCTGGAATGTCAAAGACCATGGAGCGGCGTTGAGAGATTACTTATCCCAGCAAGCCAGAGCCTGGACAGCGCCTAGGCACCTCTTCGATGCGGCCATTGAATATTGTTCGGGGCAGAAGATCGCAATCCCTGCCTACAGCACGCTGCAAAAGATCATCAGTCAGGTGGTGGGAGACGAACAGGAACACATGGCCGCGCACCTTGAGCGTGCAATGTCACGCGGTCTTAAGCAAGCACTGGCGGAGCTCGTGAACGGCACAGGTCCACTGCCGTTCCGACAGTTGCGACAATCGGCTCGTAACTTCACCGGAACCGAGTTGGAGAAAGAACTGATTGTCTATCGCCATATCCAGCATTGGATGCCGGAAGTGGATCTGCTGTTGAGCACGCTATCACTGTCGCAGAAAAATCTGCAACACCTGGCAGAGAAAGTCGACTACTACGGTGCCAAACTGAAACGTCAAACCGTAGGCAGCCAATGGCTGTATTTATTGTGCTATCTTCAAACGCGATGGCAGCAAGCGCTGGAACGTATTGCCGATGGCTTTGTGCATCATGTCAGACAGACCAAACAGAAGGCAAAGGATTATGCGCAGGAAGCGGTGTTTAAGGATTGGCAAAAAGCAGCTAAAAATGTCAGCAAGGCAGCTGAAGTACTGCACCTGTTCATTGATGACAGCATTGATCTGCAACTACCGTTTGCAACAGTAAGACAGCAAGCACTGAGCCTGCTGACCAAAAGGGATCTGGAATCTGTATGTCTCTTCCTGAACGAGCAGCGACGATCGGTCGATGAAGCCATGTGGCAGTACTGCGACGAGAAAGAAAGTCTGCGGAAAGGTTTGCTGCGAGAGTTGTTCCTATGTCTGCGCTTCGAAGGCTGCGACGGCACCCAGCACTTAGCGGCCGCCTTGGCGAAAACACAAAACGAACTCAACGGCCAGGACGCTCAGTTGCAAACTGCCGACACCAGACTCCTTTCCAAAAAATCACGTGAATTCCTGCTGGATGGTGAAGGGAATATCCTGATCGATCGTTATGAGTGGTTCCTCTATCAACAGATTCCTGATCGCCTGAATGGCCAGCTGACGCTGCCTGATATCACTAAATACCGGGCACTCGACGCCGACCTGATCGACGGGGAACATTGGCGAAAAAACAAATATACGCTGCTTCAACAGAGCCATTTTACAAAATTAGCGGAGGAGCCTGAAAAGCTGATCAAACAGATGGCCATGGAATTGGATACCCGTTTGTACGAAGTCGGCGAATATCTTGAACAGGAAGACAACCGGAATATCATCTTGCGTAATCCGCAGGGTAAACGCTTCTGGCGCCTGCCTTCGGCCAGCAAACATCATCTGGTCAACAATCCCTTCTTCCAGCAAATTCCCACAACGGGGATTGCGGATGTACTGCGCATGGTTGATCGTGACACCGGTTTCATTGACTGCTTCGCTCATGTGCTGGGTTCCCAATCCAGAAGCCGTTCCCATGAATATGACCTGTTGGCAATTCTGGTCGGCAATGCAACCAATCAAGGCATTTACGGCATGGCACAGATCTCTGATCGTACCTATGATCAGCTCAGCACTATCCAGGCGAACTATCTTCGCCTGGAAACATTGAATGCTGCTAACGACAACATCAATAACGCGACAGCCAAGCTACCCATCTTCCGGTACTACAACATCCAGGAAGATGTGATCCACGCCAGTGCCGATGGTCAAAAGTTCGAAGCCCGGCGCGAGACCTTCAAAACCCGTTATTCGTCGAAGTACTTTGGCACTCAAAAAGGTGTTTCTGCCATGACCTTGATCGCCAATCACGCTGCGATCAACGCCAGAGTGATCGGCGCCAACGAACATGAATCGCACTACATCTTTGATTTGTTGATGAGCAATACGTCAGACATCATTCCGGATGTGCTCTCAACCGATACCCATGGGGTGAACCATGTGAACTTCGCGTTACTGGATCTGTTCGGATACCAGTTTGCCCCACGCTATGCCCAGGTTGGCAAAGTGATCAATGACATGTTTGATGTCAAGGAAGACAAAGAACACCGAATTCAGCTGTGCTTAAAAAAGCCAATCAATACCCATCGTATTGCGCAGCACTGGGATACCATCCAACGGATTGCAGTATCACTTAAGCAGCGGAAAACAACGCAAGCCACCTTGGTGAGAAAGCTCTCGGAGTACAAGCGCAATCACCCGCTGCTGGAAGCCCTGACGGAATACAATCGCCTGGTGAAAGCGAATTATCTACTGTGCTACATCGATGATGCCAGTTTAAGAAACTATGTTCAGCGCGCGCTGAACCGGGGAGAGGCCTATCACCAACTGCGTCGGGCCGTGAGCAGCGTCAATGGGGATCAGTTCCGGGGCAGTTCAGACGAAGAAATCCAGCTATGGAATGAGTGCGCTCGCCTGGTCACCAATGCCATCGTTTACTTCAACTCCAGGATACTCAGCCAGCTGTTGACCAGCTTCGAATACCAAGGAGATACCAAGAGAATAGATATCGTCAAACAGGCATCCCCTGTGGCCTGGCACAACATTAACCTCAAGGGGACTTACCACTTCGAATTGAGCGAAAAATTGCCAGATCTGGAGGAGCTTATGCGCTCAATCGAGGGATATTTACCCGTCAGCGAAAAGTAA"/>
                        <sequence id="seq_ERR349763" spec="Sequence" taxon="ERR349763" totalcount="4" value="ATGGCATTCGAAGAACGTGTCCAAATCTTGTCCGAGGCAGAACAAGATGAGTTATATGGACCCCCCGCTTTCACCTCCGCCGACCAACGCTTCTTTTTCTCGCTGAACGATAAGGAACTGGCGATCGCTAAAAGCCTCCGTCATCGGGGCCAGCGTTACATGCTGGTGGTACTGCTGGGCTATTTCAAAGCCAAGCCGGTGGTGCTGAATCCCGGCTTTCATCAGATCAAGCAGGACCTCAAATACGTTTATCAAACCGTTCTACCAGGCCCAGGCTGTAGACCCTTTAATCTCACGCCAAAAGAGAACGAACGGATTTACCAACGTGTTTTCCAGCTCTGCAACTACCAGCGCTGGAATGTCAAAGACCATGGAGCGGCGTTGAGAGATTACTTATCCCAGCAAGCCAGAGCCTGGACAGCGCCTAGGCACCTCTTCGATGCGGCCAATGAATATTGTTCGGGGCAGAAGATCGCAATCCCTGCCTACAGCACGCTGCAAAAGATCATCAGTCAGGTGGTGGGAGACGAACAGGAACACATGGCCGCGCACCTTGAGCGTGCAATGTCACGCGGTCTTAAGCAAGCACTGGCGGAGCTCGTGAACGGCACAGGTCCACTGCCGTTCCGACAGTTGCGACAATCGGCTCGTAACTTCACCGGAACCGAGTTGGAGAAAGAACTGATTGTCTATCGCCATATCCAGCATTGGATGCCGGAAGTGGATCTGCTGTTGAGCACGCTATCACTGTCGCAGAAAAATCTGCAACACCTGGCAGAGAAAGTCGACTACTACGGTGCCAAACTGAAACGTCAAACCGTAGGCAGCCAATGGCTGTATTTATTGTGCTATCTTCAAACGCGATGGCAGCAAGCGCTGGAACGTATTGCCGATGGCTTTGTGCATCATGTCAGACAGACCAAACAGAAGGCAAAGGATTATGCGCAGGAAGCGGTGTTTAAGGATTGGCAAAAAGCAGCTAAAAATGTCAGCAAGGCAGCTGAAGTACTGCACCTGTTCATTGATGACAGCATTGATCTGCAACTACCGTTTGCAACAGTAAGACAGCAAGCACTGAGCCTGCTGACCAAAAGGGATCTGGAATCTGTATGTCTCTTCCTGAACGAGCAGCGACGATCGGTCGATGAAGCCATGTGGCAGTACTGCGACGAGAAAGAAAGTCTGCGGAAAGGTTTGCTGCGAGAGTTGTTCCTATGTCTGCGCTTCGAAGGCTGCGACGGCACCCAGCACTTAGCGGCCGCCTTGGCGAAAACACAAAACGAACTCAACGGCCAGGACGCTCAGTTGCAAACTGCCGACACCAGACTCCTTTCCAAAAAATCACGTGAATTCCTGCTGGATGGTGAAGGGAATATCCTGATCGATCGTTATGAGTGGTTCCTCTATCAACAGATTCCTGATCGCCTGAATGGCCAGCTGACGCTGCCTGATATCACTAAATACCGGGCACACGACGCCGACCTGATCGACGGGGAACATTGGCGAAAAAACAAATATACGCTGCTTCAACAGAGCCATTTTACAAAATTAGCGGAGGAGCCTGAAAAGCTGATCAAACAGATGGCCATGGAATTGGATACCCGTTTGTACGAAGTCGGCGAATATCTTGAACAGGAAGACAACCGGAATATCATCTTGCGTAATCCGCAGGGTAAACGCTTCTGGCGCCTGCCTTCGGCCAGCAAACATCATCTGGTCAACAATCCCTTCTTCCAGCAAATTCCCACAACGGGGATTGCGGATGTACTGCGCATGGTTGATCGTGACACCGGTTTCATTGACTGCTTCGCTCATGTGCTGGGTTCCCAATCCAGAAGCCGTTCCCATGAATATGACCTGTTGGCAATTCTGGTCGGCAATGCAACCAATCAAGGCATTTACGGCATGGCACAGATCTCTGATCGTACCTATGATCAGCTCAGCACTATCCAGGCGAACTATCTTCGCCTGGAAACATTGAATGCTGCTAACGACAACATCAATAACGCGACAGCCAAGCTACCCATCTTCCGGTACTACAACATCCAGGAAGATGTGATCCACGCCAGTGCCGATGGTCAAAAGTTCGAAGCCCGGCGCGAGACCTTCAAAACCCGTTATTCGTCGAAGTACTTTGGCACTCAAAAAGGTGTTTCTGCCATGACCTTGATCGCCAATCACGCTGCGATCAACGCCAGAGTGATCGGCGCCAACGAACATGAATCGCACTACATCTTTGATTTGTTGATGAGCAATACGTCAGACATCATTCCGGATGTGCTCTCAACCGATACCCATGGGGTGAACCATGTGAACTTCGCGTTACTGGATCTGTTCGGATACCAGTTTGCCCCACGCTATGCCCAGGTTGGCAAAGTGATCAATGACATGTTTGATGTCAAGGAAGACAAAGAACACCGAATTCAGCTGTGCTTAAAAAAGCCAATCAATACCCATCGTATTGCGCAGCACTGGGATACCATCCAACGGATTGCAGTATCACTTAAGCAGCGGAAAACAACGCAAGCCACCTTGGTGAGAAAGCTCTCGGAGTACAAGCGCAATCACCCGCTGCTGGAAGCCCTGACGGAATACAATCGCCTGGTGAAAGCGAATTATCTACTGTGCTACATCGATGATGCCAGTTTAAGAAACTATGTTCAGCGCGCGCTGAACCGGGGAGAGGCCTATCACCAACTGCGTCGGGCCGTGAGCAGCGTCAATGGGGATCAGTTCCGGGGCAGTTCAGACGAAGAAATCCAGCTATGGAATGAGTGCGCTCGCCTGGTCACCAATGCCATCGTTTACTTCAACTCCAGGATACTCAGCCAGCTGTTGACCAGCTTCGAATACCAAGGAGATACCAAGAGAATAGATATCGTCAAACAGGCATCCCCTGTGGCCTGGCACAACATTAACCTCAAGGGGACTTACCACTTCGAATTGAGCGAAAAATTGCCAGATCTGGAGGAGCTTATGCGCTCAATCGAGGGATATTTACCCGTCAGCGAAAAGTAATACCCCTCTGGAGGCCACGGACGGCGCGGCCTCCAGAGCACTTTGTCGTTTTTGGACGGAAAATCCCTAGAACCCCATAGATGTATATTTCTGTGACCCACATTCACCCTGGCAAAAAGGCACATGCGAAAATATGAATGGTTTAATTAGGCAATATTTACCTAAAGGGATTGATTTAAATCAGGCAGATCAGCATTATTTAAATCAAGTTGCCATGTCACTGAATACTCGTCCTAGAAAGGCGTTAGATTGGCTTACACCATTAGAGAAATTTGCTCAGCTTGTTGATTATCATATGGCTTTTGAAACTGTCGCACCTCATGTTTGAATTCGCCCCATATTTTTGCTACAGTGAACCAAATTAAGATCATCTATTTACTAGGCCTCGCATTTGCGGGGTTTTTAATGCTGAATAAAAGGAAAACTTGATGGAATTGCCCAATATTATGCACCCGGTCGCGAAGCTGAGCACCGCATTAGCCGCTGCATTGATGCTGAGCGGGTGCATGCCCGGTGAAATCCGCCCGACGATTGGCCAGCAAATGGAAACTGGCGACCAACGGTTTGGCGATCTGGTTTTCCGCCAGCTCGCACCGAATGTCTGGCAGCACACTTCCTATCTCGACATGCCGGGTTTCGGGGCAGTCGCTTCCAACGGTTTGATCGTCAGGGATGGCGGCCGCGTGCTGGTGGTCGATACCGCCTGGACCGATGACCAGACCGCCCAGATCCTCAACTGGATCAAGCAGGAGATCAACCTGCCGGTCGCGCTGGCGGTGGTGACTCACGCGCATCAGGACAAGATGGGCGGTATGGACGCGCTGCATGCGGCGGGGATTGCGACTTATGCCAATGCGTTGTCGAACCAGCTTGCCCCGCAAGAGGGGATGGTTGCGGCGCAACACAGCCTGACTTTCGCCGCCAATGGCTGGGTCGAACCAGCAACCGCGCCCAACTTTGGCCCGCTCAAGGTATTTTACCCCGGCCCCGGCCACACCAGTGACAATATCACCGTTGGGATCGACGGCACCGACATCGCTTTTGGTGGCTGCCTGATCAAGGACAGCAAGGCCAAGTCGCTCGGCAATCTCGGTGATGCCGACACTGAGCACTACGCCGCGTCAGCGCGCGCGTTTGGTGCGGCGTTCCCCAAGGCCAGCATGATCGTGATGAGCCATTCCGCCCCCGATAGCCGCGCCGCAATCACTCATACGGCCCGCATGGCCGACAAGCTGCGCTGAGCCATGGCTGACCACGTCACCCCCAATCTGCCATCGCGCGATTTCGATGTGACAGAGGCGTTTTATGCGAAGCTGGGCTTTGCGACGAGTTGGAAGGATCGCGGCTGGATGATCCTGCAGCGCGGCGGTTTGCAGCTCGAATTCTTCCCCTATCCTGACCTCGACCCAGCTACGAGCTCGTTCGGCTGTTGCCTGCGGTTGGATGATCTCGATGCCATGGTGGCATTGGTGAACGCGGCGGGAGCCGAGGAAAAAAGCACCGGCTGGCCGCGCTTCAAAGCTCCGCAACTGGAGGCGAGCGGCCTGAGGATCGGCTACCTGATCGATCCCGACTGCACGCTGGTGCGGCTGATCCAGAACCCCGACTGACCGCATGCCCGCGAAAATCAAGATTTGCGGGATCAGCACACCCGAGGCGCTCGATGCGACCATCGCGGCGCGGGCGGACTATGCCGGGTTGGTGTTCTATCCAGCGTCGCCCCGTGCGGTTACGTCGAATGTCGCGGGCGCTTTGACATCGCGCGCAGCTGGCCAGATCGCCATGGTCGGTTTGTTCGTCGATGCGGATGATGCTGTCATCGCCGACGCACTGGTGGCAGCCAAGCTGAACGCGCTGCAGCTGCACGGTTCGGAATCGCCCGAACGCGTGGCCCAGTTGCGCGCGCGGTTTGGCAAGCCGGTGTGGAAGGCGCTGCCCGTCGCCAGCGCCAGCGATGTCGCACGCGCCGCAGCCTATGCCGGGGCGGCGGACTTGATCTTGTTCGACGCCAAGACCCCCAAAGGCGCGCTGCCCGGCGGCATGGGGTTGGCGTTCGACTGGTCGCTGCTGGCCGGATATCGCGGTGCCTTGCCGTGGGGGCTGGCAGGCGGGCTAAATCCGACGAATGTTGCCGAGGCGATTGCGCGCACCGGAGCGCCGCTGGTCGATACCTCCAGCGGCGTCGAAAGCGCGCCGGGCGTCAAGGATACCGACAAGATTACCAATTTCGCCTTTGCGGTGCGCTTGGCCTAAATCGCGTCGATCAATAGGCGTCGTTCAGCGCAAAGATCGGCTTGCGGGTGCGCCACTGCCCTCGGGTGAAGTCGGGAAAATCTAACGTGCGATTGCCCTCAGCAATCGATTGTTCCGACAGAGGCGTGATCGCGCTCCAGGCCAGCGCGTCGTAAATGTCGATTGGCATCGGGGCCTTGGCCTTCAGCGCCTCGACAAAAGCGTGGATCACGAACCAGTCCATCCCGCCATGCCCGGCCCCTGCCGCCAGATCGGCGTAGCGTTTCCATAGCGGGTGATCGTATTTCGCAAACCAGCCCTCGGCAGGCTCCCAGCGGTGCGGCTGTGGGCTCTTGCCCTCCAGATAGATCGACTTGTTGACGTCCATCCACAGCCCCTCGGTGCCTTGCACCCGAAAGCCGAGAGAATAGGGGCGCGGCAGCGAGGTGTCGTGGCACAGCATGATCGTTTCACCATTAGTGCAGCCGATCATGGTGTTGACCACATCACCCAGTGCGAATTTCACCTCGGCGTTGGGATGATCGGCAGAGCCGTTCTTGACGACATAATCATGCAGCCCGCGCGCCTTACAGCCGAAGCCGCCAGCGCCCGCTTCGCCCGGCAACGCGACCTTCAGGGTGCGGGTCTGCGGCGGGTAGCACACGCCGGCATCGGCGCAGCCCTGGTACTTCACGGTCAGGGTGGTCGCGCTCGCGCCGGCCGCGGGCGTGCCGGTGAGGGTGCCGAGCAATTCCTTGCGGTAGGTTTCGACGTCGCCGAAGAATTCGTCGCGGTAGGCCTTGCCCTTCGGCAGCGCCATGGTCGCGCCGGTGAAGGCGGCATCGGCCTTGACCGAGGTGCGGTGCCGGTACAGGTAATAGCCGTCGGCGATCCGCCAGCGCACCTCGATGCGGTCCGGCGCGGTGGCCTGCGCGGACAGGACGAAGACCTCGTCGACCGGCGGCAGTTCGAAGTCCTGGGCGACGGCCGAGGTCGCGGGCAGCGCAAGCAGCAGGGCGAGCCCGGCCAGCCAGCGGCGCAGGCGGATCGTGGATGCGGTCATTGGCTCAGTTTACCGGTCGGCTCTCGGCGGCCAGCCATTGCAGGTATTCGGGCAGGCCGGACGCGGCTTCGACCGCGAGCAGCTCCGGGAGTTCGTAGGGATGCAGTTGGCGCAGGCGTTCCTGCAGGGCGGGGTAGGCCTCGGCACTGGTCTTGACCAGCAGCAGGACCTCGGCCGCGGCCTCGACCTTGCGTTGCCAGCGATAGACCGAACGCAGGCCGGGCAGGAGGTTGACGCAGGCGGCCAGGCGCTCGGCCACCAGCGCGGTGGCGATGCGCTCGGCGCTGTCGGCGTCGGGACAGGTGCAGAAGCAGATCAGGGCGCTCACCGGCATAGGGTAGCGGCTGCCCCGATCCGGCGGGCCTGGCGGACATCCGCGTGCGGCCCTTGAAAGTCGGCGGGCCCGCCCCATCTCGGTGGCATGCCGGGTTCGCCCGGTTCTGTTGTCCGCGGTTTGGCACTCGCTTCGCGCGACTGCTAAAATCGCCGGGTTTTTCCACGTCAATCAACCATTTACCGAGGTTGCCATGTCCAATATCAAGCCGCTGCACGACCGCGTGGTCATCAAGCGCATGGAAGAAGAGAAGCTGTCCGCCGGCGGGATCGTGATCCCGGATTCGGCCACCGAGAAGCCGATCAAGGGCGAAGTCGTCGCCGTCGGCACCGGCAAGGTGCTGGACAACGGCCAGGTCCGCGCGCCGCAGGTCAAGGTCGGCGACAAGGTGCTGTTCGGCAAGTACAGCGGCACCGAAGTGAAGCTGGACGGCGTCGAGCTGCTGGTGGTGAAGGAAGACGACCTGTTCGCGATCCTCGGCTGATCGCGCGTCGCTCCCACACATTTCTCATCCGAATAATTTTTCGAGGTAATTCGCAATGGCTGCCAAGGACATTCGTTTCGGCGAAGACGCGCGCTCCAAGATGGTGCGCGGCGTCAACGTGCTCGCCAACGCCGTGAAGGCGACCCTCGGCCCGAAGGGCCGCAACGTCGTGCTGCAGAAGAGCTACGGCGCGCCGACCATCACCAAGGACGGCGTCTCCGTCGCCAAGGAAATCGAACTGGCTGACGCGTTCGAGAACATGGGCGCGCAGATGGTGAAGGAAGTCGCTTCCAAGACCTCCGACAACGCCGGCGACGGCACCACCACCGCCACCGTGCTGGCGCAGGCGTTCATCCGCGAGGGCATGAAGGCGGTCGCCGCCGGCATGAACCCGATGGACCTGAAGCGCGGCATCGACCAGGCGGTGAAGGCCGCGGTCGGCGAACTGAAGTCGCTGTCCAAGCCGTCGTCGACCAGCAAGGAAATCGCCCAGGTCGGCGCGATCTCCGCGAACTCGGATGCCAACATCGGCGACCTGATCGCGCAGGCGATGGACAAGGTCGGCAAGGAAGGCGTGATCACGGTCGAGGAAGGCAGCGGCCTGGACAACGAACTCGACGTGGTCGAGGGCATGCAGTTCGACCGCGGCTACCTGAGCCCGTACTTCGTCAACAACCAGCAGTCGATGTCGGCCGACCTGGATGATCCCTTCATCCTGCTGTACGACAAGAAGATCTCCAACGTGCGCGACCTGCTGCCCGTCCTCGAGGGCGTGGCCAAGGCCGGCAAGCCGCTGCTGATCGTGGCGGAGGAAGTCGAAGGCGAAGCGCTGGCGACCCTGGTGGTCAACACCATCCGCGGCATCGTCAAGGTCTGCGCGGTGAAGGCCCCGGGCTTCGGCGACCGTCGCAAGGCGATGCTGGAAGACATGGCGATCCTGACCGGCGGCGTGGTGATTTCCGAGGAAGTCGGCCTGTCGCTGGAGAAGGCCACCATCAAGGACCTCGGCCGCGCCAAGAAGATCCAGGTGTCGAAGGAAAACACCACCATCATCGATGGCGCCGGCGAAGGCGCGGGCATCGAGGCGCGCATCAAGCAGATCAAGGCGCAGATCGAGGAGACCTCCTCCGACTACGACCGCGAGAAGCTGCAGGAGCGCGTGGCCAAGCTGGCCGGCGGCGTTGCGGTGATCAAGGTCGGTGCCGCCACCGAAGTCGAGATGAAGGAAAAGAAGGCGCGCGTCGAAGACGCCCTGCACGCGACCCGTGCGGCCGTCGAGGAAGGCATCGTCCCGGGCGGCGGCGTCGCCCTGATCGGGGTTCTAGGGATTTTCCGTCCAAAAACGACAAAGTGCTCTGGAGGCCCCGCCGTCTGTGGCCTCCAGAGGGGTATTACTTTTTTCGAGATCCCTATTTGGGCTCTGTTTGAGTAAGATTTAGTCTTTTTGGGCTAAATCCATGGCATTCGAAGAACGTGTCCAAATCTTGTCCGAGGCAGAACAAGATGAGTTATATGGACCCCCCGCTTTCACCTCCGCCGACCAACGCTTCTTTTTCTCGCTGAACGATAAGGAACTGGCGATCGCTAAAAGCCTCCGTCATCGGGGCCAGCGTTACATGCTGGTGGTACTGCTGGGCTATTTCAAAGCCAAGCCGGTGGTGCTGAATCCCGGCTTTCATCAGATCAAGCAGGACCTCAAATACGTTTATCAAACCGTTCTACCAGGCCCAGGCTGTAGACCCTTTAATCTCACGCCAAAAGAGAACGAACGGATTTACCAACGTGTTTTCCAGCTCTGCAACTACCAGCGCTGGAATGTCAAAGACCATGGAGCGGCGTTGAGAGATTACTTATCCCAGCAAGCCAGAGCCTGGACAGCGCCTAGGCACCTCTTCGATGCGGCCAATGAATATTGTTCGGGGCAGAAGATCGCAATCCCTGCCTACAGCACGCTGCAAAAGATCATCAGTCAGGTGGTGGGAGACGAACAGGAACACATGGCCGCGCACCTTGAGCGTGCAATGTCACGCGGTCTTAAGCAAGCACTGGCGGAGCTCGTGAACGGCACAGGTCCACTGCCGTTCCGACAGTTGCGACAATCGGCTCGTAACTTCACCGGAACCGAGTTGGAGAAAGAACTGATTGTCTATCGCCATATCCAGCATTGGATGCCGGAAGTGGATCTGCTGTTGAGCACGCTATCACTGTCGCAGAAAAATCTGCAACACCTGGCAGAGAAAGTCGACTACTACGGTGCCAAACTGAAACGTCAAACCGTAGGCAGCCAATGGCTGTATTTATTGTGCTATCTTCAAACGCGATGGCAGCAAGCGCTGGAACGTATTGCCGATGGCTTTGTGCATCATGTCAGACAGACCAAACAGAAGGCAAAGGATTATGCGCAGGAAGCGGTGTTTAAGGATTGGCAAAAAGCAGCTAAAAATGTCAGCAAGGCAGCTGAAGTACTGCACCTGTTCATTGATGACAGCATTGATCTGCAACTACCGTTTGCAACAGTAAGACAGCAAGCACTGAGCCTGCTGACCAAAAGGGATCTGGAATCTGTATGTCTCTTCCTGAACGAGCAGCGACGATCGGTCGATGAAGCCATGTGGCAGTACTGCGACGAGAAAGAAAGTCTGCGGAAAGGTTTGCTGCGAGAGTTGTTCCTATGTCTGCGCTTCGAAGGCTGCGACGGCACCCAGCACTTAGCGGCCGCCTTGGCGAAAACACAAAACGAACTCAACGGCCAGGACGCTCAGTTGCAAACTGCCGACACCAGACTCCTTTCCAAAAAATCACGTGAATTCCTGCTGGATGGTGAAGGGAATATCCTGATCGATCGTTATGAGTGGTTCCTCTATCAACAGATTCCTGATCGCCTGAATGGCCAGCTGACGCTGCCTGATATCACTAAATACCGGGCACACGACGCCGACCTGATCGACGGGGAACATTGGCGAAAAAACAAATATACGCTGCTTCAACAGAGCCATTTTACAAAATTAGCGGAGGAGCCTGAAAAGCTGATCAAACAGATGGCCATGGAATTGGATACCCGTTTGTACGAAGTCGGCGAATATCTTGAACAGGAAGACAACCGGAATATCATCTTGCGTAATCCGCAGGGTAAACGCTTCTGGCGCCTGCCTTCGGCCAGCAAACATCATCTGGTCAACAATCCCTTCTTCCAGCAAATTCCCACAACGGGGATTGCGGATGTACTGCGCATGGTTGATCGTGACACCGGTTTCATTGACTGCTTCGCTCATGTGCTGGGTTCCCAATCCAGAAGCCGTTCCCATGAATATGACCTGTTGGCAATTCTGGTCGGCAATGCAACCAATCAAGGCATTTACGGCATGGCACAGATCTCTGATCGTACCTATGATCAGCTCAGCACTATCCAGGCGAACTATCTTCGCCTGGAAACATTGAATGCTGCTAACGACAACATCAATAACGCGACAGCCAAGCTACCCATCTTCCGGTACTACAACATCCAGGAAGATGTGATCCACGCCAGTGCCGATGGTCAAAAGTTCGAAGCCCGGCGCGAGACCTTCAAAACCCGTTATTCGTCGAAGTACTTTGGCACTCAAAAAGGTGTTTCTGCCATGACCTTGATCGCCAATCACGCTGCGATCAACGCCAGAGTGATCGGCGCCAACGAACATGAATCGCACTACATCTTTGATTTGTTGATGAGCAATACGTCAGACATCATTCCGGATGTGCTCTCAACCGATACCCATGGGGTGAACCATGTGAACTTCGCGTTACTGGATCTGTTCGGATACCAGTTTGCCCCACGCTATGCCCAGGTTGGCAAAGTGATCAATGACATGTTTGATGTCAAGGAAGACAAAGAACACCGAATTCAGCTGTGCTTAAAAAAGCCAATCAATACCCATCGTATTGCGCAGCACTGGGATACCATCCAACGGATTGCAGTATCACTTAAGCAGCGGAAAACAACGCAAGCCACCTTGGTGAGAAAGCTCTCGGAGTACAAGCGCAATCACCCGCTGCTGGAAGCCCTGACGGAATACAATCGCCTGGTGAAAGCGAATTATCTACTGTGCTACATCGATGATGCCAGTTTAAGAAACTATGTTCAGCGCGCGCTGAACCGGGGAGAGGCCTATCACCAACTGCGTCGGGCCGTGAGCAGCGTCAATGGGGATCAGTTCCGGGGCAGTTCAGACGAAGAAATCCAGCTATGGAATGAGTGCGCTCGCCTGGTCACCAATGCCATCGTTTACTTCAACTCCAGGATACTCAGCCAGCTGTTGACCAGCTTCGAATACCAAGGAGATACCAAGAGAATAGATATCGTCAAACAGGCATCCCCTGTGGCCTGGCACAACATTAACCTCAAGGGGACTTACCACTTCGAATTGAGCGAAAAATTGCCAGATCTGGAGGAGCTTATGCGCTCAATCGAGGGATATTTACCCGTCAGCGAAAAGTAA"/>
                        <sequence id="seq_GCF_000956385" spec="Sequence" taxon="GCF_000956385" totalcount="4" value="ATGGCATTCGAAGAACGTGTCCAAATCTTGTCCGAGGCAGAACAAGATGAGTTATATGGACCCCCCGCTTTCACCTCCGCCGACCAACGCTTCTTTTTCTCGCTGAACGATAAGGAACTGGCGATCGCTAAAAGCCTCCGTCATCGGGGCCAGCGTTACATGCTGGTGGTACTGCTGGGCTATTTCAAAGCCAAGCCGGTGGTGCTGAATCCCGGCTTTCATCAGATCAAGCAGGACCTCAAATACGTTTATCAAACCGTTCTACCAGGCCCAGGCTGTAGACCCTTTAATCTCACGCCAAAAGAGAACGAACGGATTTACCAACGTGTTTTCCAGCTCTGCAACTACCAGCGCTGGAATGTCAAAGACCATGGAGCGGCGTTGAGAGATTACTTATCCCAGCAAGCCAGAGCCTGGACAGCGCCTAGGCACCTCTTCGATGCGGCCAATGAATATTGTTCGGGGCAGAAGATCGCAATCCCTGCCTACAGCACGCTGCAAAAGATCATCAGTCAGGTGGTGGGAGACGAACAGGAACACATGGCCGCGCACCTTGAGCGTGCAATGTCACGCGGTCTTAAGCAAGCACTGGCGGAGCTCGTGAACGGCACAGGTCCACTGCCGTTCCGACAGTTGCGACAATCGGCTCGTAACTTCACCGGAACCGAGTTGGAGAAAGAACTGATTGTCTATCGCCATATCCAGCATTGGATGCCGGAAGTGGATCTGCTGTTGAGCACGCTATCACTGTCGCAGAAAAATCTGCAACACCTGGCAGAGAAAGTCGACTACTACGGTGCCAAACTGAAACGTCAAACCGTAGGCAGCCAATGGCTGTATTTATTGTGCTATCTTCAAACGCGATGGCAGCAAGCGCTGGAACGTATTGCCGATGGCTTTGTGCATCATGTCAGACAGACCAAACAGAAGGCAAAGGATTATGCGCAGGAAGCGGTGTTTAAGGATTGGCAAAAAGCAGCTAAAAATGTCAGCAAGGCAGCTGAAGTACTGCACCTGTTCATTGATGACAGCATTGATCTGCAACTACCGTTTGCAACAGTAAGACAGCAAGCACTGAGCCTGCTGACCAAAAGGGATCTGGAATCTGTATGTCTCTTCCTGAACGAGCAGCGACGATCGGTCGATGAAGCCATGTGGCAGTACTGCGACGAGAAAGAAAGTCTGCGGAAAGGTTTGCTGCGAGAGTTGTTCCTATGTCTGCGCTTCGAAGGCTGCGACGGCACCCAGCACTTAGCGGCCGCCTTGGCGAAAACACAAAACGAACTCAACGGCCAGGACGCTCAGTTGCAAACTGCCGACACCAGACTCCTTTCCAAAAAATCACGTGAATTCCTGCTGGATGGTGAAGGGAATATCCTGATCGATCGTTATGAGTGGTTCCTCTATCAACAGATTCCTGATCGCCTGAATGGCCAGCTGACGCTGCCTGATATCACTAAATACCGGGCACTCGACGCCGACCTGATCGACGGGGAACATTGGCGAAAAAACAAATATACGCTGCTTCAACAGAGCCATTTTACAAAATTAGCGGAGGAGCCTGAAAAGCTGATCAAACAGATGGCCATGGAATTGGATACCCGTTTGTACGAAGTCGGCGAATATCTTGAACAGGAAGACAACCGGAATATCATCTTGCGTAATCCGCAGGGTAAACGCTTCTGGCGCCTGCCTTCGGCCAGCAAACATCATCTGGTCAACAATCCCTTCTTCCAGCAAATTCCCACAACGGGGATTGCGGATGTACTGCGCATGGTTGATCGTGACACCGGTTTCATTGACTGCTTCGCTCATGTGCTGGGTTCCCAATCCAGAAGCCGTTCCCATGAATATGACCTGTTGGCAATTCTGGTCGGCAATGCAACCAATCAAGGCATTTACGGCATGGCACAGATCTCTGATCGTACCTATGATCAGCTCAGCACTATCCAGGCGAACTATCTTCGCCTGGAAACATTGAATGCTGCTAACGACAACATCAATAACGCGACAGCCAAGCTACCCATCTTCCGGTACTACAACATCCAGGAAGATGTGATCCACGCCAGTGCCGATGGTCAAAAGTTCGAAGCCCGGCGCGAGACCTTCAAAACCCGTTATTCGTCGAAGTACTTTGGCACTCAAAAAGGTGTTTCTGCCATGACCTTGATCGCCAATCACGCTGCGATCAACGCCAGAGTGATCGGCGCCAACGAACATGAATCGCACTACATCTTTGATTTGTTGATGAGCAATACGTCAGACATCATTCCGGATGTGCTCTCAACCGATACCCATGGGGTGAACCATGTGAACTTCGCGTTACTGGATCTGTTCGGATACCAGTTTGCCCCACGCTATGCCCAGGTTGGCAAAGTGATCAATGACATGTTTGATGTCAAGGAAGACAAAGAACACCGAATTCAGCTGTGCTTAAAAAAGCCAATCAATACCCATCGTATTGCGCAGCACTGGGATACCATCCAACGGATTGCAGTATCACTTAAGCAGCGGAAAACAACGCAAGCCACCTTGGTGAGAAAGCTCTCGGAGTACAAGCGCAATCACCCGCTGCTGGAAGCCCTGACGGAATACAATCGCCTGGTGAAAGCGAATTATCTACTGTGCTACATCGATGATGCCAGTTTAAGAAACTATGTTCAGCGCGCGCTGAACCGGGGAGAGGCCTATCACCAACTGCGTCGGGCCGTGAGCAGCGTCAATGGGGATCAGTTCCGGGGCAGTTCAGACGAAGAAATCCAGCTATGGAATGAGTGCGCTCGCCTGGTCACCAATGCCATCGTTTACTTCAACTCCAGGATACTCAGCCAGCTGTTGACCAGCTTCGAATACCAAGGAGATACCAAGAGAATAGATATCGTCAAACAGGCATCCCCTGTGGCCTGGCACAACATTAACCTCAAGGGGACTTACCACTTCGAATTGAGCGAAAAATTGCCAGATCTGGAGGAGCTTATGCGCTCAATCGAGGGATATTTACCCGTCAGCGAAAAGTAATACCCCTCTGGAGGCCACGGACGGCGCGGCCTCCAGAGCACTTTGTCGTTTTTGGACGGAAAATCCCTAGAACCCCATAGATGTATATTTCTGTGACCCACATTCACCCTGGCAAAAAGGCACATGCGAAAATATGAATGGTTTAATTAGGCAATATTTACCTAAAGGGATTGATTTAAATCAGGCAGATCAGCATTATTTAAATCAAGTTGCCATGTCACTGAATACTCGTCCTAGAAAGGCGTTAGATTGGCTTACACCATTAGAGAAATTTGCTCAGCTTGTTGATTATCATATGGCTTTTGAAACTGTCGCACCTCATGTTTGAATTCGCCCCATATTTTTGCTACAGTGAACCAAATTAAGATCATCTATTTACTAGGCCTCGCATTTGCGGGGTTTTTAATGCTGAATAAAAGGAAAACTTGATGGAATTGCCCAATATTATGCACCCGGTCGCGAAGCTGAGCACCGCATTAGCCGCTGCATTGATGCTGAGCGGGTGCATGCCCGGTGAAATCCGCCCGACGATTGGCCAGCAAATGGAAACTGGCGACCAACGGTTTGGCGATCTGGTTTTCCGCCAGCTCGCACCGAATGTCTGGCAGCACACTTCCTATCTCGACATGCCGGGTTTCGGGGCAGTCGCTTCCAACGGTTTGATCGTCAGGGATGGCGGCCGCGTGCTGGTGGTCGATACCGCCTGGACCGATGACCAGACCGCCCAGATCCTCAACTGGATCAAGCAGGAGATCAACCTGCCGGTCGCGCTGGCGGTGGTGACTCACGCGCATCAGGACAAGATGGGCGGTATGGACGCGCTGCATGCGGCGGGGATTGCGACTTATGCCAATGCGTTGTCGAACCAGCTTGCCCCGCAAGAGGGGATGGTTGCGGCGCAACACAGCCTGACTTTCGCCGCCAATGGCTGGGTCGAACCAGCAACCGCGCCCAACTTTGGCCCGCTCAAGGTATTTTACCCCGGCCCCGGCCACACCAGTGACAATATCACCGTTGGGATCGACGGCACCGACATCGCTTTTGGTGGCTGCCTGATCAAGGACAGCAAGGCCAAGTCGCTCGGCAATCTCGGTGATGCCGACACTGAGCACTACGCCGCGTCAGCGCGCGCGTTTGGTGCGGCGTTCCCCAAGGCCAGCATGATCGTGATGAGCCATTCCGCCCCCGATAGCCGCGCCGCAATCACTCATACGGCCCGCATGGCCGACAAGCTGCGCTGAGCCATGGCTGACCACGTCACCCCCAATCTGCCATCGCGCGATTTCGATGTGACAGAGGCGTTTTATGCGAAGCTGGGCTTTGCGACGAGTTGGAAGGATCGCGGCTGGATGATCCTGCAGCGCGGCGGTTTGCAGCTCGAATTCTTCCCCTATCCTGACCTCGACCCAGCTACGAGCTCGTTCGGCTGTTGCCTGCGGTTGGATGATCTCGATGCCATGGTGGCATTGGTGAACGCGGCGGGAGCCGAGGAAAAAAGCACCGGCTGGCCGCGCTTCAAAGCTCCGCAACTGGAGGCGAGCGGCCTGAGGATCGGCTACCTGATCGATCCCGACTGCACGCTGGTGCGGCTGATCCAGAACCCCGACTGACCGCATGCCCGCGAAAATCAAGATTTGCGGGATCAGCACACCCGAGGCGCTCGATGCGACCATCGCGGCGCGGGCGGACTATGCCGGGTTGGTGTTCTATCCAGCGTCGCCCCGTGCGGTTACGTCGAATGTCGCGGGCGCTTTGACATCGCGCGCAGCTGGCCAGATCGCCATGGTCGGTTTGTTCGTCGATGCGGATGATGCTGTCATCGCCGACGCACTGGTGGCAGCCAAGCTGAACGCGCTGCAGCTGCACGGTTCGGAATCGCCCGAACGCGTGGCCCAGTTGCGCGCGCGGTTTGGCAAGCCGGTGTGGAAGGCGCTGCCCGTCGCCAGCGCCAGCGATGTCGCACGCGCCGCAGCCTATGCCGGGGCGGCGGACTTGATCTTGTTCGACGCCAAGACCCCCAAAGGCGCGCTGCCCGGCGGCATGGGGTTGGCGTTCGACTGGTCGCTGCTGGCCGGATATCGCGGTGCCTTGCCGTGGGGGCTGGCAGGCGGGCTAAATCCGACGAATGTTGCCGAGGCGATTGCGCGCACCGGAGCGCCGCTGGTCGATACCTCCAGCGGCGTCGAAAGCGCGCCGGGCGTCAAGGATACCGACAAGATTACCAATTTCGCCTTTGCGGTGCGCTTGGCCTAAATCGCGTCGATCAATAGGCGTCGTTCAGCGCAAAGATCGGCTTGCGGGTGCGCCACTGCCCTCGGGTGAAGTCGGGAAAATCTAACGTGCGATTGCCCTCAGCAATCGATTGTTCCGACAGAGGCGTGATCGCGCTCCAGGCCAGCGCGTCGTAAATGTCGATTGGCATCGGGGCCTTGGCCTTCAGCGCCTCGACAAAAGCGTGGATCACGAACCAGTCCATCCCGCCATGCCCGGCCCCTGCCGCCAGATCGGCGTAGCGTTTCCATAGCGGGTGATCGTATTTCGCAAACCAGCCCTCGGCAGGCTCCCAGCGGTGCGGCTGTGGGCTCTTGCCCTCCAGATAGATCGACTTGTTGACGTCCATCCACAGCCCCTCGGTGCCTTGCACCCGAAAGCCGAGAGAATAGGGGCGCGGCAGCGAGGTGTCGTGGCACAGCATGATCGTTTCACCATTAGTGCAGCCGATCATGGTGTTGACCACATCACCCAGTGCGAATTTCACCTCGGCGTTGGGATGATCGGCAGAGCCGTTCTTGACGACATAATCATGCAGCCCGCGCGCCTTACAGCCGAAGCCGCCAGCGCCCGCTTCGCCCGGCAACGCGACCTTCAGGGTGCGGGTCTGCGGCGGGTAGCACACGCCGGCATCGGCGCAGCCCTGGTACTTCACGGTCAGGGTGGTCGCGCTCGCGCCGGCCGCGGGCGTGCCGGTGAGGGTGCCGAGCAATTCCTTGCGGTAGGTTTCGACGTCGCCGAAGAATTCGTCGCGGTAGGCCTTGCCCTTCGGCAGCGCCATGGTCGCGCCGGTGAAGGCGGCATCGGCCTTGACCGAGGTGCGGTGCCGGTACAGGTAATAGCCGTCGGCGATCCGCCAGCGCACCTCGATGCGGTCCGGCGCGGTGGCCTGCGCGGACAGGACGAAGACCTCGTCGACCGGCGGCAGTTCGAAGTCCTGGGCGACGGCCGAGGTCGCGGGCAGCGCAAGCAGCAGGGCGAGCCCGGCCAGCCAGCGGCGCAGGCGGATCGTGGATGCGGTCATTGGCTCAGTTTACCGGTCGGCTCTCGGCGGCCAGCCATTGCAGGTATTCGGGCAGGCCGGACGCGGCTTCGACCGCGAGCAGCTCCGGGAGTTCGTAGGGATGCAGTTGGCGCAGGCGTTCCTGCAGGGCGGGGTAGGCCTCGGCACTGGTCTTGACCAGCAGCAGGACCTCGGCCGCGGCCTCGACCTTGCGTTGCCAGCGATAGACCGAACGCAGGCCGGGCAGGAGGTTGACGCAGGCGGCCAGGCGCTCGGCCACCAGCGCGGTGGCGATGCGCTCGGCGCTGTCGGCGTCGGGACAGGTGCAGAAGCAGATCAGGGCGCTCACCGGCATAGGGTAGCGGCTGCCCCGATCCGGCGGGCCTGGCGGACATCCGCGTGCGGCCCTTGAAAGTCGGCGGGCCCGCCCCATCTCGGTGGCATGCCGGGTTCGCCCGGTTCTGTTGTCCGCGGTTTGGCACTCGCTTCGCGCGACTGCTAAAATCGCCGGGTTTTTCCACGTCAATCAACCATTTACCGAGGTTGCCATGTCCAATATCAAGCCGCTGCACGACCGCGTGGTCATCAAGCGCATGGAAGAAGAGAAGCTGTCCGCCGGCGGGATCGTGATCCCGGATTCGGCCACCGAGAAGCCGATCAAGGGCGAAGTCGTCGCCGTCGGCACCGGCAAGGTGCTGGACAACGGCCAGGTCCGCGCGCCGCAGGTCAAGGTCGGCGACAAGGTGCTGTTCGGCAAGTACAGCGGCACCGAAGTGAAGCTGGACGGCGTCGAGCTGCTGGTGGTGAAGGAAGACGACCTGTTCGCGATCCTCGGCTGATCGCGCGTCGCTCCCACACATTTCTCATCCGAATAATTTTTCGAGGTAATTCGCAATGGCTGCCAAGGACATTCGTTTCGGCGAAGACGCGCGCTCCAAGATGGTGCGCGGCGTCAACGTGCTCGCCAACGCCGTGAAGGCGACCCTCGGCCCGAAGGGCCGCAACGTCGTGCTGCAGAAGAGCTACGGCGCGCCGACCATCACCAAGGACGGCGTCTCCGTCGCCAAGGAAATCGAACTGGCTGACGCGTTCGAGAACATGGGCGCGCAGATGGTGAAGGAAGTCGCTTCCAAGACCTCCGACAACGCCGGCGACGGCACCACCACCGCCACCGTGCTGGCGCAGGCGTTCATCCGCGAGGGCATGAAGGCGGTCGCCGCCGGCATGAACCCGATGGACCTGAAGCGCGGCATCGACCAGGCGGTGAAGGCCGCGGTCGGCGAACTGAAGTCGCTGTCCAAGCCGTCGTCGACCAGCAAGGAAATCGCCCAGGTCGGCGCGATCTCCGCGAACTCGGATGCCAACATCGGCGACCTGATCGCGCAGGCGATGGACAAGGTCGGCAAGGAAGGCGTGATCACGGTCGAGGAAGGCAGCGGCCTGGACAACGAACTCGACGTGGTCGAGGGCATGCAGTTCGACCGCGGCTACCTGAGCCCGTACTTCGTCAACAACCAGCAGTCGATGTCGGCCGACCTGGATGATCCCTTCATCCTGCTGTACGACAAGAAGATCTCCAACGTGCGCGACCTGCTGCCCGTCCTCGAGGGCGTGGCCAAGGCCGGCAAGCCGCTGCTGATCGTGGCGGAGGAAGTCGAAGGCGAAGCGCTGGCGACCCTGGTGGTCAACACCATCCGCGGCATCGTCAAGGTCTGCGCGGTGAAGGCCCCGGGCTTCGGCGACCGTCGCAAGGCGATGCTGGAAGACATGGCGATCCTGACCGGCGGCGTGGTGATTTCCGAGGAAGTCGGCCTGTCGCTGGAGAAGGCCACCATCAAGGACCTCGGCCGCGCCAAGAAGATCCAGGTGTCGAAGGAAAACACCACCATCATCGATGGCGCCGGCGAAGGCGCGGGCATCGAGGCGCGCATCAAGCAGATCAAGGCGCAGATCGAGGAGACCTCCTCCGACTACGACCGCGAGAAGCTGCAGGAGCGCGTGGCCAAGCTGGCCGGCGGCGTTGCGGTGATCAAGGTCGGTGCCGCCACCGAAGTCGAGATGAAGGAAAAGAAGGCGCGCGTCGAAGACGCCCTGCACGCGACCCGTGCGGCCGTCGAGGAAGGCATCGTCCCGGGCGGCGGCGTCGCCCTGATCGGGGTTCTAGGGATTTTCCGTCCAAAAACGACAAAGTGCTCTGGAGGCCCCGCCGTCTGTGGCCTCCAGAGGGGTATTACTTTTTTCGAGATCCCTATTTGGGCTCTGTTTGAGTAAGATTTAGTCTTTTTGGGCTAAATCCATGGCATTCGAAGAACGTGTCCAAATCTTGTCCGAGGCAGAACAAGATGAGTTATATGGACCCCCCGCTTTCACCTCCGCCGACCAACGCTTCTTTTTCTCGCTGAACGATAAGGAACTGGCGATCGCTAAAAGCCTCCGTCATCGGGGCCAGCGTTACATGCTGGTGGTACTGCTGGGCTATTTCAAAGCCAAGCCGGTGGTGCTGAATCCCGGCTTTCATCAGATCAAGCAGGACCTCAAATACGTTTATCAAACCGTTCTACCAGGCCCAGGCTGTAGACCCTTTAATCTCACGCCAAAAGAGAACGAACGGATTTACCAACGTGTTTTCCAGCTCTGCAACTACCAGCGCTGGAATGTCAAAGACCATGGAGCGGCGTTGAGAGATTACTTATCCCAGCAAGCCAGAGCCTGGACAGCGCCTAGGCACCTCTTCGATGCGGCCAATGAATATTGTTCGGGGCAGAAGATCGCAATCCCTGCCTACAGCACGCTGCAAAAGATCATCAGTCAGGTGGTGGGAGACGAACAGGAACACATGGCCGCGCACCTTGAGCGTGCAATGTCACGCGGTCTTAAGCAAGCACTGGCGGAGCTCGTGAACGGCACAGGTCCACTGCCGTTCCGACAGTTGCGACAATCGGCTCGTAACTTCACCGGAACCGAGTTGGAGAAAGAACTGATTGTCTATCGCCATATCCAGCATTGGATGCCGGAAGTGGATCTGCTGTTGAGCACGCTATCACTGTCGCAGAAAAATCTGCAACACCTGGCAGAGAAAGTCGACTACTACGGTGCCAAACTGAAACGTCAAACCGTAGGCAGCCAATGGCTGTATTTATTGTGCTATCTTCAAACGCGATGGCAGCAAGCGCTGGAACGTATTGCCGATGGCTTTGTGCATCATGTCAGACAGACCAAACAGAAGGCAAAGGATTATGCGCAGGAAGCGGTGTTTAAGGATTGGCAAAAAGCAGCTAAAAATGTCAGCAAGGCAGCTGAAGTACTGCACCTGTTCATTGATGACAGCATTGATCTGCAACTACCGTTTGCAACAGTAAGACAGCAAGCACTGAGCCTGCTGACCAAAAGGGATCTGGAATCTGTATGTCTCTTCCTGAACGAGCAGCGACGATCGGTCGATGAAGCCATGTGGCAGTACTGCGACGAGAAAGAAAGTCTGCGGAAAGGTTTGCTGCGAGAGTTGTTCCTATGTCTGCGCTTCGAAGGCTGCGACGGCACCCAGCACTTAGCGGCCGCCTTGGCGAAAACACAAAACGAACTCAACGGCCAGGACGCTCAGTTGCAAACTGCCGACACCAGACTCCTTTCCAAAAAATCACGTGAATTCCTGCTGGATGGTGAAGGGAATATCCTGATCGATCGTTATGAGTGGTTCCTCTATCAACAGATTCCTGATCGCCTGAATGGCCAGCTGACGCTGCCTGATATCACTAAATACCGGGCACTCGACGCCGACCTGATCGACGGGGAACATTGGCGAAAAAACAAATATACGCTGCTTCAACAGAGCCATTTTACAAAATTAGCGGAGGAGCCTGAAAAGCTGATCAAACAGATGGCCATGGAATTGGATACCCGTTTGTACGAAGTCGGCGAATATCTTGAACAGGAAGACAACCGGAATATCATCTTGCGTAATCCGCAGGGTAAACGCTTCTGGCGCCTGCCTTCGGCCAGCAAACATCATCTGGTCAACAATCCCTTCTTCCAGCAAATTCCCACAACGGGGATTGCGGATGTACTGCGCATGGTTGATCGTGACACCGGTTTCATTGACTGCTTCGCTCATGTGCTGGGTTCCCAATCCAGAAGCCGTTCCCATGAATATGACCTGTTGGCAATTCTGGTCGGCAATGCAACCAATCAAGGCATTTACGGCATGGCACAGATCTCTGATCGTACCTATGATCAGCTCAGCACTATCCAGGCGAACTATCTTCGCCTGGAAACATTGAATGCTGCTAACGACAACATCAATAACGCGACAGCCAAGCTACCCATCTTCCGGTACTACAACATCCAGGAAGATGTGATCCACGCCAGTGCCGATGGTCAAAAGTTCGAAGCCCGGCGCGAGACCTTCAAAACCCGTTATTCGTCGAAGTACTTTGGCACTCAAAAAGGTGTTTCTGCCATGACCTTGATCGCCAATCACGCTGCGATCAACGCCAGAGTGATCGGCGCCAACGAACATGAATCGCACTACATCTTTGATTTGTTGATGAGCAATACGTCAGACATCATTCCGGATGTGCTCTCAACCGATACCCATGGGGTGAACCATGTGAACTTCGCGTTACTGGATCTGTTCGGATACCAGTTTGCCCCACGCTATGCCCAGGTTGGCAAAGTGATCAATGACATGTTTGATGTCAAGGAAGACAAAGAACACCGAATTCAGCTGTGCTTAAAAAAGCCAATCAATACCCATCGTATTGCGCAGCACTGGGATACCATCCAACGGATTGCAGTATCACTTAAGCAGCGGAAAACAACGCAAGCCACCTTGGTGAGAAAGCTCTCGGAGTACAAGCGCAATCACCCGCTGCTGGAAGCCCTGACGGAATACAATCGCCTGGTGAAAGCGAATTATCTACTGTGCTACATCGATGATGCCAGTTTAAGAAACTATGTTCAGCGCGCGCTGAACCGGGGAGAGGCCTATCACCAACTGCGTCGGGCCGTGAGCAGCGTCAATGGGGATCAGTTCCGGGGCAGTTCAGACGAAGAAATCCAGCTATGGAATGAGTGCGCTCGCCTGGTCACCAATGCCATCGTTTACTTCAACTCCAGGATACTCAGCCAGCTGTTGACCAGCTTCGAATACCAAGGAGATACCAAGAGAATAGATATCGTCAAACAGGCATCCCCTGTGGCCTGGCACAACATTAACCTCAAGGGGACTTACCACTTCGAATTGAGCGAAAAATTGCCAGATCTGGAGGAGCTTATGCGCTCAATCGAGGGATATTTACCCGTCAGCGAAAAGTAA"/>
                        <sequence id="seq_GCF_000956395" spec="Sequence" taxon="GCF_000956395" totalcount="4" value="ATGGCATTCGAAGAACGTGTCCAAATCTTGTCCGAGGCAGAACAAGATGAGTTATATGGACCCCCCGCTTTCACCTCCGCCGACCAACGCTTCTTTTTCTCGCTGAACGATAAGGAACTGGCGATCGCTAAAAGCCTCCGTCATCGGGGCCAGCGTTACATGCTGGTGGTACTGCTGGGCTATTTCAAAGCCAAGCCGGTGGTGCTGAATCCCGGCTTTCATCAGATCAAGCAGGACCTCAAATACGTTTATCAAACCGTTCTACCAGGCCCAGGCTGTAGACCCTTTAATCTCACGCCAAAAGAGAACGAACGGATTTACCAACGTGTTTTCCAGCTCTGCAACTACCAGCGCTGGAATGTCAAAGACCATGGAGCGGCGTTGAGAGATTACTTATCCCAGCAAGCCAGAGCCTGGACAGCGCCTAGGCACCTCTTCGATGCGGCCATTGAATATTGTTCGGGGCAGAAGATCGCAATCCCTGCCTACAGCACGCTGCAAAAGATCATCAGTCAGGTGGTGGGAGACGAACAGGAACACATGGCCGCGCACCTTGAGCGTGCAATGTCACGCGGTCTTAAGCAAGCACTGGCGGAGCTCGTGAACGGCACAGGTCCACTGCCGTTCCGACAGTTGCGACAATCGGCTCGTAACTTCACCGGAACCGAGTTGGAGAAAGAACTGATTGTCTATCGCCATATCCAGCATTGGATGCCGGAAGTGGATCTGCTGTTGAGCACGCTATCACTGTCGCAGAAAAATCTGCAACACCTGGCAGAGAAAGTCGACTACTACGGTGCCAAACTGAAACGTCAAACCGTAGGCAGCCAATGGCTGTATTTATTGTGCTATCTTCAAACGCGATGGCAGCAAGCGCTGGAACGTATTGCCGATGGCTTTGTGCATCATGTCAGACAGACCAAACAGAAGGCAAAGGATTATGCGCAGGAAGCGGTGTTTAAGGATTGGCAAAAAGCAGCTAAAAATGTCAGCAAGGCAGCTGAAGTACTGCACCTGTTCATTGATGACAGCATTGATCTGCAACTACCGTTTGCAACAGTAAGACAGCAAGCACTGAGCCTGCTGACCAAAAGGGATCTGGAATCTGTATGTCTCTTCCTGAACGAGCAGCGACGATCGGTCGATGAAGCCATGTGGCAGTACTGCGACGAGAAAGAAAGTCTGCGGAAAGGTTTGCTGCGAGAGTTGTTCCTATGTCTGCGCTTCGAAGGCTGCGACGGCACCCAGCACTTAGCGGCCGCCTTGGCGAAAACACAAAACGAACTCAACGGCCAGGACGCTCAGTTGCAAACTGCCGACACCAGACTCCTTTCCAAAAAATCACGTGAATTCCTGCTGGATGGTGAAGGGAATATCCTGATCGATCGTTATGAGTGGTTCCTCTATCAACAGATTCCTGATCGCCTGAATGGCCAGCTGACGCTGCCTGATATCACTAAATACCGGGCACACGACGCCGACCTGATCGACGGGGAACATTGGCGAAAAAACAAATATACGCTGCTTCAACAGAGCCATTTTACAAAATTAGCGGAGGAGCCTGAAAAGCTGATCAAACAGATGGCCATGGAATTGGATACCCGTTTGTACGAAGTCGGCGAATATCTTGAACAGGAAGACAACCGGAATATCATCTTGCGTAATCCGCAGGGTAAACGCTTCTGGCGCCTGCCTTCGGCCAGCAAACATCATCTGGTCAACAATCCCTTCTTCCAGCAAATTCCCACAACGGGGATTGCGGATGTACTGCGCATGGTTGATCGTGACACCGGTTTCATTGACTGCTTCGCTCATGTGCTGGGTTCCCAATCCAGAAGCCGTTCCCATGAATATGACCTGTTGGCAATTCTGGTCGGCAATGCAACCAATCAAGGCATTTACGGCATGGCACAGATCTCTGATCGTACCTATGATCAGCTCAGCACTATCCAGGCGAACTATCTTCGCCTGGAAACATTGAATGCTGCTAACGACAACATCAATAACGCGACAGCCAAGCTACCCATCTTCCGGTACTACAACATCCAGGAAGATGTGATCCACGCCAGTGCCGATGGTCAAAAGTTCGAAGCCCGGCGCGAGACCTTCAAAACCCGTTATTCGTCGAAGTACTTTGGCACTCAAAAAGGTGTTTCTGCCATGACCTTGATCGCCAATCACGCTGCGATCAACGCCAGAGTGATCGGCGCCAACGAACATGAATCGCACTACATCTTTGATTTGTTGATGAGCAATACGTCAGACATCATTCCGGATGTGCTCTCAACCGATACCCATGGGGTGAACCATGTGAACTTCGCGTTACTGGATCTGTTCGGATACCAGTTTGCCCCACGCTATGCCCAGGTTGGCAAAGTGATCAATGACATGTTTGATGTCAAGGAAGACAAAGAACACCGAATTCAGCTGTGCTTAAAAAAGCCAATCAATACCCATCGTATTGCGCAGCACTGGGATACCATCCAACGGATTGCAGTATCACTTAAGCAGCGGAAAACAACGCAAGCCACCTTGGTGAGAAAGCTCTCGGAGTACAAGCGCAATCACCCGCTGCTGGAAGCCCTGACGGAATACAATCGCCTGGTGAAAGCGAATTATCTACTGTGCTACATCGATGATGCCAGTTTAAGAAACTATGTTCAGCGCGCGCTGAACCGGGGAGAGGCCTATCACCAACTGCGTCGGGCCGTGAGCAGCGTCAATGGGGATCAGTTCCGGGGCAGTTCAGACGAAGAAATCCAGCTATGGAATGAGTGCGCTCGCCTGGTCACCAATGCCATCGTTTACTTCAACTCCAGGATACTCAGCCAGCTGTTGACCAGCTTCGAATACCAAGGAGATACCAAGAGAATAGATATCGTCAAACAGGCATCCCCTGTGGCCTGGCACAACATTAACCTCAAGGGGACTTACCACTTCGAATTGAGCGAAAAATTGCCAGATCTGGAGGAGCTTATGCGCTCAATCGAGGGATATTTACCCGTCAGCGAAAAGTAATACCCCTCTGGAGGCCACGGACGGCGCGGCCTCCAGAGCACTTTGTCGTTTTTGGACGGAAAATCCCTAGAACCCCATAGATGTATATTTCTGTGACCCACATTCACCCTGGCAAAAAGGCACATGCGAAAATATGAATGGTTTAATTAGGCAATATTTACCTAAAGGGATTGATTTAAATCAGGCAGATCAGCATTATTTAAATCAAGTTGCCATGTCACTGAATACTCGTCCTAGAAAGGCGTTAGATTGGCTTACACCATTAGAGAAATTTGCTCAGCTTGTTGATTATCATATGGCTTTTGAAACTGTCGCACCTCATGTTTGAATTCGCCCCATATTTTTGCTACAGTGAACCAAATTAAGATCATCTATTTACTAGGCCTCGCATTTGCGGGGTTTTTAATGCTGAATAAAAGGAAAACTTGATGGAATTGCCCAATATTATGCACCCGGTCGCGAAGCTGAGCACCGCATTAGCCGCTGCATTGATGCTGAGCGGGTGCATGCCCGGTGAAATCCGCCCGACGATTGGCCAGCAAATGGAAACTGGCGACCAACGGTTTGGCGATCTGGTTTTCCGCCAGCTCGCACCGAATGTCTGGCAGCACACTTCCTATCTCGACATGCCGGGTTTCGGGGCAGTCGCTTCCAACGGTTTGATCGTCAGGGATGGCGGCCGCGTGCTGGTGGTCGATACCGCCTGGACCGATGACCAGACCGCCCAGATCCTCAACTGGATCAAGCAGGAGATCAACCTGCCGGTCGCGCTGGCGGTGGTGACTCACGCGCATCAGGACAAGATGGGCGGTATGGACGCGCTGCATGCGGCGGGGATTGCGACTTATGCCAATGCGTTGTCGAACCAGCTTGCCCCGCAAGAGGGGATGGTTGCGGCGCAACACAGCCTGACTTTCGCCGCCAATGGCTGGGTCGAACCAGCAACCGCGCCCAACTTTGGCCCGCTCAAGGTATTTTACCCCGGCCCCGGCCACACCAGTGACAATATCACCGTTGGGATCGACGGCACCGACATCGCTTTTGGTGGCTGCCTGATCAAGGACAGCAAGGCCAAGTCGCTCGGCAATCTCGGTGATGCCGACACTGAGCACTACGCCGCGTCAGCGCGCGCGTTTGGTGCGGCGTTCCCCAAGGCCAGCATGATCGTGATGAGCCATTCCGCCCCCGATAGCCGCGCCGCAATCACTCATACGGCCCGCATGGCCGACAAGCTGCGCTGAGCCATGGCTGACCACGTCACCCCCAATCTGCCATCGCGCGATTTCGATGTGACAGAGGCGTTTTATGCGAAGCTGGGCTTTGCGACGAGTTGGAAGGATCGCGGCTGGATGATCCTGCAGCGCGGCGGTTTGCAGCTCGAATTCTTCCCCTATCCTGACCTCGACCCAGCTACGAGCTCGTTCGGCTGTTGCCTGCGGTTGGATGATCTCGATGCCATGGTGGCATTGGTGAACGCGGCGGGAGCCGAGGAAAAAAGCACCGGCTGGCCGCGCTTCAAAGCTCCGCAACTGGAGGCGAGCGGCCTGAGGATCGGCTACCTGATCGATCCCGACTGCACGCTGGTGCGGCTGATCCAGAACCCCGACTGACCGCATGCCCGCGAAAATCAAGATTTGCGGGATCAGCACACCCGAGGCGCTCGATGCGACCATCGCGGCGCGGGCGGACTATGCCGGGTTGGTGTTCTATCCAGCGTCGCCCCGTGCGGTTACGTCGAATGTCGCGGGCGCTTTGACATCGCGCGCAGCTGGCCAGATCGCCATGGTCGGTTTGTTCGTCGATGCGGATGATGCTGTCATCGCCGACGCACTGGTGGCAGCCAAGCTGAACGCGCTGCAGCTGCACGGTTCGGAATCGCCCGAACGCGTGGCCCAGTTGCGCGCGCGGTTTGGCAAGCCGGTGTGGAAGGCGCTGCCCGTCGCCAGCGCCAGCGATGTCGCACGCGCCGCAGCCTATGCCGGGGCGGCGGACTTGATCTTGTTCGACGCCAAGACCCCCAAAGGCGCGCTGCCCGGCGGCATGGGGTTGGCGTTCGACTGGTCGCTGCTGGCCGGATATCGCGGTGCCTTGCCGTGGGGGCTGGCAGGCGGGCTAAATCCGACGAATGTTGCCGAGGCGATTGCGCGCACCGGAGCGCCGCTGGTCGATACCTCCAGCGGCGTCGAAAGCGCGCCGGGCGTCAAGGATACCGACAAGATTACCAATTTCGCCTTTGCGGTGCGCTTGGCCTAAATCGCGTCGATCAATAGGCGTCGTTCAGCGCAAAGATCGGCTTGCGGGTGCGCCACTGCCCTCGGGTGAAGTCGGGAAAATCTAACGTGCGATTGCCCTCAGCAATCGATTGTTCCGACAGAGGCGTGATCGCGCTCCAGGCCAGCGCGTCGTAAATGTCGATTGGCATCGGGGCCTTGGCCTTCAGCGCCTCGACAAAAGCGTGGATCACGAACCAGTCCATCCCGCCATGCCCGGCCCCTGCCGCCAGATCGGCGTAGCGTTTCCATAGCGGGTGATCGTATTTCGCAAACCAGCCCTCGGCAGGCTCCCAGCGGTGCGGCTGTGGGCTCTTGCCCTCCAGATAGATCGACTTGTTGACGTCCATCCACAGCCCCTCGGTGCCTTGCACCCGAAAGCCGAGAGAATAGGGGCGCGGCAGCGAGGTGTCGTGGCACAGCATGATCGTTTCACCATTAGTGCAGCCGATCATGGTGTTGACCACATCACCCAGTGCGAATTTCACCTCGGCGTTGGGATGATCGGCAGAGCCGTTCTTGACGACATAATCATGCAGCCCGCGCGCCTTACAGCCGAAGCCGCCAGCGCCCGCTTCGCCCGGCAACGCGACCTTCAGGGTGCGGGTCTGCGGCGGGTAGCACACGCCGGCATCGGCGCAGCCCTGGTACTTCACGGTCAGGGTGGTCGCGCTCGCGCCGGCCGCGGGCGTGCCGGTGAGGGTGCCGAGCAATTCCTTGCGGTAGGTTTCGACGTCGCCGAAGAATTCGTCGCGGTAGGCCTTGCCCTTCGGCAGCGCCATGGTCGCGCCGGTGAAGGCGGCATCGGCCTTGACCGAGGTGCGGTGCCGGTACAGGTAATAGCCGTCGGCGATCCGCCAGCGCACCTCGATGCGGTCCGGCGCGGTGGCCTGCGCGGACAGGACGAAGACCTCGTCGACCGGCGGCAGTTCGAAGTCCTGGGCGACGGCCGAGGTCGCGGGCAGCGCAAGCAGCAGGGCGAGCCCGGCCAGCCAGCGGCGCAGGCGGATCGTGGATGCGGTCATTGGCTCAGTTTACCGGTCGGCTCTCGGCGGCCAGCCATTGCAGGTATTCGGGCAGGCCGGACGCGGCTTCGACCGCGAGCAGCTCCGGGAGTTCGTAGGGATGCAGTTGGCGCAGGCGTTCCTGCAGGGCGGGGTAGGCCTCGGCACTGGTCTTGACCAGCAGCAGGACCTCGGCCGCGGCCTCGACCTTGCGTTGCCAGCGATAGACCGAACGCAGGCCGGGCAGGAGGTTGACGCAGGCGGCCAGGCGCTCGGCCACCAGCGCGGTGGCGATGCGCTCGGCGCTGTCGGCGTCGGGACAGGTGCAGAAGCAGATCAGGGCGCTCACCGGCATAGGGTAGCGGCTGCCCCGATCCGGCGGGCCTGGCGGACATCCGCGTGCGGCCCTTGAAAGTCGGCGGGCCCGCCCCATCTCGGTGGCATGCCGGGTTCGCCCGGTTCTGTTGTCCGCGGTTTGGCACTCGCTTCGCGCGACTGCTAAAATCGCCGGGTTTTTCCACGTCAATCAACCATTTACCGAGGTTGCCATGTCCAATATCAAGCCGCTGCACGACCGCGTGGTCATCAAGCGCATGGAAGAAGAGAAGCTGTCCGCCGGCGGGATCGTGATCCCGGATTCGGCCACCGAGAAGCCGATCAAGGGCGAAGTCGTCGCCGTCGGCACCGGCAAGGTGCTGGACAACGGCCAGGTCCGCGCGCCGCAGGTCAAGGTCGGCGACAAGGTGCTGTTCGGCAAGTACAGCGGCACCGAAGTGAAGCTGGACGGCGTCGAGCTGCTGGTGGTGAAGGAAGACGACCTGTTCGCGATCCTCGGCTGATCGCGCGTCGCTCCCACACATTTCTCATCCGAATAATTTTTCGAGGTAATTCGCAATGGCTGCCAAGGACATTCGTTTCGGCGAAGACGCGCGCTCCAAGATGGTGCGCGGCGTCAACGTGCTCGCCAACGCCGTGAAGGCGACCCTCGGCCCGAAGGGCCGCAACGTCGTGCTGCAGAAGAGCTACGGCGCGCCGACCATCACCAAGGACGGCGTCTCCGTCGCCAAGGAAATCGAACTGGCTGACGCGTTCGAGAACATGGGCGCGCAGATGGTGAAGGAAGTCGCTTCCAAGACCTCCGACAACGCCGGCGACGGCACCACCACCGCCACCGTGCTGGCGCAGGCGTTCATCCGCGAGGGCATGAAGGCGGTCGCCGCCGGCATGAACCCGATGGACCTGAAGCGCGGCATCGACCAGGCGGTGAAGGCCGCGGTCGGCGAACTGAAGTCGCTGTCCAAGCCGTCGTCGACCAGCAAGGAAATCGCCCAGGTCGGCGCGATCTCCGCGAACTCGGATGCCAACATCGGCGACCTGATCGCGCAGGCGATGGACAAGGTCGGCAAGGAAGGCGTGATCACGGTCGAGGAAGGCAGCGGCCTGGACAACGAACTCGACGTGGTCGAGGGCATGCAGTTCGACCGCGGCTACCTGAGCCCGTACTTCGTCAACAACCAGCAGTCGATGTCGGCCGACCTGGATGATCCCTTCATCCTGCTGTACGACAAGAAGATCTCCAACGTGCGCGACCTGCTGCCCGTCCTCGAGGGCGTGGCCAAGGCCGGCAAGCCGCTGCTGATCGTGGCGGAGGAAGTCGAAGGCGAAGCGCTGGCGACCCTGGTGGTCAACACCATCCGCGGCATCGTCAAGGTCTGCGCGGTGAAGGCCCCGGGCTTCGGCGACCGTCGCAAGGCGATGCTGGAAGACATGGCGATCCTGACCGGCGGCGTGGTGATTTCCGAGGAAGTCGGCCTGTCGCTGGAGAAGGCCACCATCAAGGACCTCGGCCGCGCCAAGAAGATCCAGGTGTCGAAGGAAAACACCACCATCATCGATGGCGCCGGCGAAGGCGCGGGCATCGAGGCGCGCATCAAGCAGATCAAGGCGCAGATCGAGGAGACCTCCTCCGACTACGACCGCGAGAAGCTGCAGGAGCGCGTGGCCAAGCTGGCCGGCGGCGTTGCGGTGATCAAGGTCGGTGCCGCCACCGAAGTCGAGATGAAGGAAAAGAAGGCGCGCGTCGAAGACGCCCTGCACGCGACCCGTGCGGCCGTCGAGGAAGGCATCGTCCCGGGCGGCGGCGTCGCCCTGATCGGGGTTCTAGGGATTTTCCGTCCAAAAACGACAAAGTGCTCTGGAGGCCCCGCCGTCTGTGGCCTCCAGAGGGGTATTACTTTTTTCGAGATCCCTATTTGGGCTCTGTTTGAGTAAGATTTAGTCTTTTTGGGCTAAATCCATGGCATTCGAAGAACGTGTCCAAATCTTGTCCGAGGCAGAACAAGATGAGTTATATGGACCCCCCGCTTTCACCTCCGCCGACCAACGCTTCTTTTTCTCGCTGAACGATAAGGAACTGGCGATCGCTAAAAGCCTCCGTCATCGGGGCCAGCGTTACATGCTGGTGGTACTGCTGGGCTATTTCAAAGCCAAGCCGGTGGTGCTGAATCCCGGCTTTCATCAGATCAAGCAGGACCTCAAATACGTTTATCAAACCGTTCTACCAGGCCCAGGCTGTAGACCCTTTAATCTCACGCCAAAAGAGAACGAACGGATTTACCAACGTGTTTTCCAGCTCTGCAACTACCAGCGCTGGAATGTCAAAGACCATGGAGCGGCGTTGAGAGATTACTTATCCCAGCAAGCCAGAGCCTGGACAGCGCCTAGGCACCTCTTCGATGCGGCCATTGAATATTGTTCGGGGCAGAAGATCGCAATCCCTGCCTACAGCACGCTGCAAAAGATCATCAGTCAGGTGGTGGGAGACGAACAGGAACACATGGCCGCGCACCTTGAGCGTGCAATGTCACGCGGTCTTAAGCAAGCACTGGCGGAGCTCGTGAACGGCACAGGTCCACTGCCGTTCCGACAGTTGCGACAATCGGCTCGTAACTTCACCGGAACCGAGTTGGAGAAAGAACTGATTGTCTATCGCCATATCCAGCATTGGATGCCGGAAGTGGATCTGCTGTTGAGCACGCTATCACTGTCGCAGAAAAATCTGCAACACCTGGCAGAGAAAGTCGACTACTACGGTGCCAAACTGAAACGTCAAACCGTAGGCAGCCAATGGCTGTATTTATTGTGCTATCTTCAAACGCGATGGCAGCAAGCGCTGGAACGTATTGCCGATGGCTTTGTGCATCATGTCAGACAGACCAAACAGAAGGCAAAGGATTATGCGCAGGAAGCGGTGTTTAAGGATTGGCAAAAAGCAGCTAAAAATGTCAGCAAGGCAGCTGAAGTACTGCACCTGTTCATTGATGACAGCATTGATCTGCAACTACCGTTTGCAACAGTAAGACAGCAAGCACTGAGCCTGCTGACCAAAAGGGATCTGGAATCTGTATGTCTCTTCCTGAACGAGCAGCGACGATCGGTCGATGAAGCCATGTGGCAGTACTGCGACGAGAAAGAAAGTCTGCGGAAAGGTTTGCTGCGAGAGTTGTTCCTATGTCTGCGCTTCGAAGGCTGCGACGGCACCCAGCACTTAGCGGCCGCCTTGGCGAAAACACAAAACGAACTCAACGGCCAGGACGCTCAGTTGCAAACTGCCGACACCAGACTCCTTTCCAAAAAATCACGTGAATTCCTGCTGGATGGTGAAGGGAATATCCTGATCGATCGTTATGAGTGGTTCCTCTATCAACAGATTCCTGATCGCCTGAATGGCCAGCTGACGCTGCCTGATATCACTAAATACCGGGCACACGACGCCGACCTGATCGACGGGGAACATTGGCGAAAAAACAAATATACGCTGCTTCAACAGAGCCATTTTACAAAATTAGCGGAGGAGCCTGAAAAGCTGATCAAACAGATGGCCATGGAATTGGATACCCGTTTGTACGAAGTCGGCGAATATCTTGAACAGGAAGACAACCGGAATATCATCTTGCGTAATCCGCAGGGTAAACGCTTCTGGCGCCTGCCTTCGGCCAGCAAACATCATCTGGTCAACAATCCCTTCTTCCAGCAAATTCCCACAACGGGGATTGCGGATGTACTGCGCATGGTTGATCGTGACACCGGTTTCATTGACTGCTTCGCTCATGTGCTGGGTTCCCAATCCAGAAGCCGTTCCCATGAATATGACCTGTTGGCAATTCTGGTCGGCAATGCAACCAATCAAGGCATTTACGGCATGGCACAGATCTCTGATCGTACCTATGATCAGCTCAGCACTATCCAGGCGAACTATCTTCGCCTGGAAACATTGAATGCTGCTAACGACAACATCAATAACGCGACAGCCAAGCTACCCATCTTCCGGTACTACAACATCCAGGAAGATGTGATCCACGCCAGTGCCGATGGTCAAAAGTTCGAAGCCCGGCGCGAGACCTTCAAAACCCGTTATTCGTCGAAGTACTTTGGCACTCAAAAAGGTGTTTCTGCCATGACCTTGATCGCCAATCACGCTGCGATCAACGCCAGAGTGATCGGCGCCAACGAACATGAATCGCACTACATCTTTGATTTGTTGATGAGCAATACGTCAGACATCATTCCGGATGTGCTCTCAACCGATACCCATGGGGTGAACCATGTGAACTTCGCGTTACTGGATCTGTTCGGATACCAGTTTGCCCCACGCTATGCCCAGGTTGGCAAAGTGATCAATGACATGTTTGATGTCAAGGAAGACAAAGAACACCGAATTCAGCTGTGCTTAAAAAAGCCAATCAATACCCATCGTATTGCGCAGCACTGGGATACCATCCAACGGATTGCAGTATCACTTAAGCAGCGGAAAACAACGCAAGCCACCTTGGTGAGAAAGCTCTCGGAGTACAAGCGCAATCACCCGCTGCTGGAAGCCCTGACGGAATACAATCGCCTGGTGAAAGCGAATTATCTACTGTGCTACATCGATGATGCCAGTTTAAGAAACTATGTTCAGCGCGCGCTGAACCGGGGAGAGGCCTATCACCAACTGCGTCGGGCCGTGAGCAGCGTCAATGGGGATCAGTTCCGGGGCAGTTCAGACGAAGAAATCCAGCTATGGAATGAGTGCGCTCGCCTGGTCACCAATGCCATCGTTTACTTCAACTCCAGGATACTCAGCCAGCTGTTGACCAGCTTCGAATACCAAGGAGATACCAAGAGAATAGATATCGTCAAACAGGCATCCCCTGTGGCCTGGCACAACATTAACCTCAAGGGGACTTACCACTTCGAATTGAGCGAAAAATTGCCAGATCTGGAGGAGCTTATGCGCTCAATCGAGGGATATTTACCCGTCAGCGAAAAGTAA"/>
                        <sequence id="seq_GCF_002108335" spec="Sequence" taxon="GCF_002108335" totalcount="4" value="ATGGCATTCGAAGAACGTGTCCAAATCTTGTCCGAGGCAGAACAAGATGAGTTATATGGACCCCCCGCTTTCACCTCCGCCGACCAACGCTTCTTTTTCTCGCTGAACGATAAGGAACTGGCGATCGCTAAAAGCCTCCGTCATCGGGGCCAGCGTTACATGCTGGTGGTACTGCTGGGCTATTTCAAAGCCAAGCCGGTGGTGCTGAATCCCGGCTTTCATCAGATCAAGCAGGACCTCAAATACGTTTATCAAACCGTTCTACCAGGCCCAGGCTGTAGACCCTTTAATCTCACGCCAAAAGAGAACGAACGGATTTACCAACGTGTTTTCCAGCTCTGCAACTACCAGCGCTGGAATGTCAAAGACCATGGAGCGGCGTTGAGAGATTACTTATCCCAGCAAGCCAGAGCCTGGACAGCGCCTAGGCACCTCTTCGATGCGGCCATTGAATATTGTTCGGGGCAGAAGATCGCAATCCCTGCCTACAGCACGCTGCAAAAGATCATCAGTCAGGTGGTGGGAGACGAACAGGAACACATGGCCGCGCACCTTGAGCGTGCAATGTCACGCGGTCTTAAGCAAGCACTGGCGGAGCTCGTGAACGGCACAGGTCCACTGCCGTTCCGACAGTTGCGACAATCGGCTCGTAACTTCACCGGAACCGAGTTGGAGAAAGAACTGATTGTCTATCGCCATATCCAGCATTGGATGCCGGAAGTGGATCTGCTGTTGAGCACGCTATCACTGTCGCAGAAAAATCTGCAACACCTGGCAGAGAAAGTCGACTACTACGGTGCCAAACTGAAACGTCAAACCGTAGGCAGCCAATGGCTGTATTTATTGTGCTATCTTCAAACGCGATGGCAGCAAGCGCTGGAACGTATTGCCGATGGCTTTGTGCATCATGTCAGACAGACCAAACAGAAGGCAAAGGATTATGCGCAGGAAGCGGTGTTTAAGGATTGGCAAAAAGCAGCTAAAAATGTCAGCAAGGCAGCTGAAGTACTGCACCTGTTCATTGATGACAGCATTGATCTGCAACTACCGTTTGCAACAGTAAGACAGCAAGCACTGAGCCTGCTGACCAAAAGGGATCTGGAATCTGTATGTCTCTTCCTGAACGAGCAGCGACGATCGGTCGATGAAGCCATGTGGCAGTACTGCGACGAGAAAGAAAGTCTGCGGAAAGGTTTGCTGCGAGAGTTGTTCCTATGTCTGCGCTTCGAAGGCTGCGACGGCACCCAGCACTTAGCGGCCGCCTTGGCGAAAACACAAAACGAACTCAACGGCCAGGACGCTCAGTTGCAAACTGCCGACACCAGACTCCTTTCCAAAAAATCACGTGAATTCCTGCTGGATGGTGAAGGGAATATCCTGATCGATCGTTATGAGTGGTTCCTCTATCAACAGATTCCTGATCGCCTGAATGGCCAGCTGACGCTGCCTGATATCACTAAATACCGGGCACACGACGCCGACCTGATCGACGGGGAACATTGGCGAAAAAACAAATATACGCTGCTTCAACAGAGCCATTTTACAAAATTAGCGGAGGAGCCTGAAAAGCTGATCAAACAGATGGCCATGGAATTGGATACCCGTTTGTACGAAGTCGGCGAATATCTTGAACAGGAAGACAACCGGAATATCATCTTGCGTAATCCGCAGGGTAAACGCTTCTGGCGCCTGCCTTCGGCCAGCAAACATCATCTGGTCAACAATCCCTTCTTCCAGCAAATTCCCACAACGGGGATTGCGGATGTACTGCGCATGGTTGATCGTGACACCGGTTTCATTGACTGCTTCGCTCATGTGCTGGGTTCCCAATCCAGAAGCCGTTCCCATGAATATGACCTGTTGGCAATTCTGGTCGGCAATGCAACCAATCAAGGCATTTACGGCATGGCACAGATCTCTGATCGTACCTATGATCAGCTCAGCACTATCCAGGCGAACTATCTTCGCCTGGAAACATTGAATGCTGCTAACGACAACATCAATAACGCGACAGCCAAGCTACCCATCTTCCGGTACTACAACATCCAGGAAGATGTGATCCACGCCAGTGCCGATGGTCAAAAGTTCGAAGCCCGGCGCGAGACCTTCAAAACCCGTTATTCGTCGAAGTACTTTGGCACTCAAAAAGGTGTTTCTGCCATGACCTTGATCGCCAATCACGCTGCGATCAACGCCAGAGTGATCGGCGCCAACGAACATGAATCGCACTACATCTTTGATTTGTTGATGAGCAATACGTCAGACATCATTCCGGATGTGCTCTCAACCGATACCCATGGGGTGAACCATGTGAACTTCGCGTTACTGGATCTGTTCGGATACCAGTTTGCCCCACGCTATGCCCAGGTTGGCAAAGTGATCAATGACATGTTTGATGTCAAGGAAGACAAAGAACACCGAATTCAGCTGTGCTTAAAAAAGCCAATCAATACCCATCGTATTGCGCAGCACTGGGATACCATCCAACGGATTGCAGTATCACTTAAGCAGCGGAAAACAACGCAAGCCACCTTGGTGAGAAAGCTCTAGGAGTACAAGCGCAATCACCAGCTGCTGGAAGCCCTGACGGAATACAATCGCCTGGTGAAAGAGAATTATCTACTGTACTACATCGATGATGCCATTTTAAGAAACTATGTTCAGCGCGCGCTGAACCGGGGAGAGGCCTATCACCAACTGCGTCGGGCCGTGAGCAGCGTCAATGGGGATCAGTTCCGGGGCAGTTCAGACGAAGAAATCCAGCTATGGAATGAGTGCGCTCGCCTGGTCACCAATGCCATCGTTTACTTCAACTCCAGGATACTCAGCCAGCTGTTGACCAGCTTCGAATACCAAGGAGATACCAAGAGAATAGATATCGTCAAACAGGCATCCCCTGTGGCCTGGCACAACATTAACCTCAAGGGGACTTACCACTTCGAATTGAGCGAAAAATTGCCAGATCTGGAGGAGCTTATGCGCTCAATCGAGGGATATTTACCCGTCAGCGAAAAGTAATACCCCTCTGGAGGCCACGGACGGCGCGGCCTCCAGAGCACTTTGTCGTTTTTGGACGGAAAATCCCTAGAACCCCATAGATGTATATTTCTGTGACCCACATTCACCCTGGCAAAAAGGCACATGCGAAAATATGAATGGTTTAATTAGGCAATATTTACCTAAAGGGATTGATTTAAATCAGGCAGATCAGCATTATTTAAATCAAGTTGCCATGTCACTGAATACTCGTCCTAGAAAGGCGTTAGATTGGCTTACACCATTAGAGAAATTTGCTCAGCTTGTTGATTATCATATGGCTTTTGAAACTGTCGCACCTCATGTTTGAATTCGCCCCATATTTTTGCTACAGTGAACCAAATTAAGATCATCTATTTACTAGGCCTCGCATTTGCGGGGTTTTTAATGCTGAATAAAAGGAAAACTTGATGGAATTGCCCAATATTATGCACCCGGTCGCGAAGCTGAGCACCGCATTAGCCGCTGCATTGATGCTGAGCGGGTGCATGCCCGGTGAAATCCGCCCGACGATTGGCCAGCAAATGGAAACTGGCGACCAACGGTTTGGCGATCTGGTTTTCCGCCAGCTCGCACCGAATGTCTGGCAGCACACTTCCTATCTCGACATGCCGGGTTTCGGGGCAGTCGCTTCCAACGGTTTGATCGTCAGGGATGGCGGCCGCGTGCTGGTGGTCGATACCGCCTGGACCGATGACCAGACCGCCCAGATCCTCAACTGGATCAAGCAGGAGATCAACCTGCCGGTCGCGCTGGCGGTGGTGACTCACGCGCATCAGGACAAGATGGGCGGTATGGACGCGCTGCATGCGGCGGGGATTGCGACTTATGCCAATGCGTTGTCGAACCAGCTTGCCCCGCAAGAGGGGATGGTTGCGGCGCAACACAGCCTGACTTTCGCCGCCAATGGCTGGGTCGAACCAGCAACCGCGCCCAACTTTGGCCCGCTCAAGGTATTTTACCCCGGCCCCGGCCACACCAGTGACAATATCACCGTTGGGATCGACGGCACCGACATCGCTTTTGGTGGCTGCCTGATCAAGGACAGCAAGGCCAAGTCGCTCGGCAATCTCGGTGATGCCGACACTGAGCACTACGCCGCGTCAGCGCGCGCGTTTGGTGCGGCGTTCCCCAAGGCCAGCATGATCGTGATGAGCCATTCCGCCCCCGATAGCCGCGCCGCAATCACTCATACGGCCCGCATGGCCGACAAGCTGCGCTGAGCCATGGCTGACCACGTCACCCCCAATCTGCCATCGCGCGATTTCGATGTGACAGAGGCGTTTTATGCGAAGCTGGGCTTTGCGACGAGTTGGAAGGATCGCGGCTGGATGATCCTGCAGCGCGGCGGTTTGCAGCTCGAATTCTTCCCCTATCCTGACCTCGACCCAGCTACGAGCTCGTTCGGCTGTTGCCTGCGGTTGGATGATCTCGATGCCATGGTGGCATTGGTGAACGCGGCGGGAGCCGAGGAAAAAAGCACCGGCTGGCCGCGCTTCAAAGCTCCGCAACTGGAGGCGAGCGGCCTGAGGATCGGCTACCTGATCGATCCCGACTGCACGCTGGTGCGGCTGATCCAGAACCCCGACTGACCGCATGCCCGCGAAAATCAAGATTTGCGGGATCAGCACACCCGAGGCGCTCGATGCGACCATCGCGGCGCGGGCGGACTATGCCGGGTTGGTGTTCTATCCAGCGTCGCCCCGTGCGGTTACGTCGAATGTCGCGGGCGCTTTGACATCGCGCGCAGCTGGCCAGATCGCCATGGTCGGTTTGTTCGTCGATGCGGATGATGCTGTCATCGCCGACGCACTGGTGGCAGCCAAGCTGAACGCGCTGCAGCTGCACGGTTCGGAATCGCCCGAACGCGTGGCCCAGTTGCGCGCGCGGTTTGGCAAGCCGGTGTGGAAGGCGCTGCCCGTCGCCAGCGCCAGCGATGTCGCACGCGCCGCAGCCTATGCCGGGGCGGCGGACTTGATCTTGTTCGACGCCAAGACCCCCAAAGGCGCGCTGCCCGGCGGCATGGGGTTGGCGTTCGACTGGTCGCTGCTGGCCGGATATCGCGGTGCCTTGCCGTGGGGGCTGGCAGGCGGGCTAAATCCGACGAATGTTGCCGAGGCGATTGCGCGCACCGGAGCGCCGCTGGTCGATACCTCCAGCGGCGTCGAAAGCGCGCCGGGCGTCAAGGATACCGACAAGATTACCAATTTCGCCTTTGCGGTGCGCTTGGCCTAAATCGCGTCGATCAATAGGCGTCGTTCAGCGCAAAGATCGGCTTGCGGGTGCGCCACTGCCCTCGGGTGAAGTCGGGAAAATCTAACGTGCGATTGCCCTCAGCAATCGATTGTTCCGACAGAGGCGTGATCGCGCTCCAGGCCAGCGCGTCGTAAATGTCGATTGGCATCGGGGCCTTGGCCTTCAGCGCCTCGACAAAAGCGTGGATCACGAACCAGTCCATCCCGCCATGCCCGGCCCCTGCCGCCAGATCGGCGTAGCGTTTCCATAGCGGGTGATCGTATTTCGCAAACCAGCCCTCGGCAGGCTCCCAGCGGTGCGGCTGTGGGCTCTTGCCCTCCAGATAGATCGACTTGTTGACGTCCATCCACAGCCCCTCGGTGCCTTGCACCCGAAAGCCGAGAGAATAGGGGCGCGGCAGCGAGGTGTCGTGGCACAGCATGATCGTTTCACCATTAGTGCAGCCGATCATGGTGTTGACCACATCACCCAGTGCGAATTTCACCTCGGCGTTGGGATGATCGGCAGAGCCGTTCTTGACGACATAATCATGCAGCCCGCGCGCCTTACAGCCGAAGCCGCCAGCGCCCGCTTCGCCCGGCAACGCGACCTTCAGGGTGCGGGTCTGCGGCGGGTAGCACACGCCGGCATCGGCGCAGCCCTGGTACTTCACGGTCAGGGTGGTCGCGCTCGCGCCGGCCGCGGGCGTGCCGGTGAGGGTGCCGAGCAATTCCTTGCGGTAGGTTTCGACGTCGCCGAAGAATTCGTCGCGGTAGGCCTTGCCCTTCGGCAGCGCCATGGTCGCGCCGGTGAAGGCGGCATCGGCCTTGACCGAGGTGCGGTGCCGGTACAGGTAATAGCCGTCGGCGATCCGCCAGCGCACCTCGATGCGGTCCGGCGCGGTGGCCTGCGCGGACAGGACGAAGACCTCGTCGACCGGCGGCAGTTCGAAGTCCTGGGCGACGGCCGAGGTCGCGGGCAGCGCAAGCAGCAGGGCGAGCCCGGCCAGCCAGCGGCGCAGGCGGATCGTGGATGCGGTCATTGGCTCAGTTTACCGGTCGGCTCTCGGCGGCCAGCCATTGCAGGTATTCGGGCAGGCCGGACGCGGCTTCGACCGCGAGCAGCTCCGGGAGTTCGTAGGGATGCAGTTGGCGCAGGCGTTCCTGCAGGGCGGGGTAGGCCTCGGCACTGGTCTTGACCAGCAGCAGGACCTCGGCCGCGGCCTCGACCTTGCGTTGCCAGCGATAGACCGAACGCAGGCCGGGCAGGAGGTTGACGCAGGCGGCCAGGCGCTCGGCCACCAGCGCGGTGGCGATGCGCTCGGCGCTGTCGGCGTCGGGACAGGTGCAGAAGCAGATCAGGGCGCTCACCGGCATAGGGTAGCGGCTGCCCCGATCCGGCGGGCCTGGCGGACATCCGCGTGCGGCCCTTGAAAGTCGGCGGGCCCGCCCCATCTCGGTGGCATGCCGGGTTCGCCCGGTTCTGTTGTCCGCGGTTTGGCACTCGCTTCGCGCGACTGCTAAAATCGCCGGGTTTTTCCACGTCAATCAACCATTTACCGAGGTTGCCATGTCCAATATCAAGCCGCTGCACGACCGCGTGGTCATCAAGCGCATGGAAGAAGAGAAGCTGTCCGCCGGCGGGATCGTGATCCCGGATTCGGCCACCGAGAAGCCGATCAAGGGCGAAGTCGTCGCCGTCGGCACCGGCAAGGTGCTGGACAACGGCCAGGTCCGCGCGCCGCAGGTCAAGGTCGGCGACAAGGTGCTGTTCGGCAAGTACAGCGGCACCGAAGTGAAGCTGGACGGCGTCGAGCTGCTGGTGGTGAAGGAAGACGACCTGTTCGCGATCCTCGGCTGATCGCGCGTCGCTCCCACACATTTCTCATCCGAATAATTTTTCGAGGTAATTCGCAATGGCTGCCAAGGACATTCGTTTCGGCGAAGACGCGCGCTCCAAGATGGTGCGCGGCGTCAACGTGCTCGCCAACGCCGTGAAGGCGACCCTCGGCCCGAAGGGCCGCAACGTCGTGCTGCAGAAGAGCTACGGCGCGCCGACCATCACCAAGGACGGCGTCTCCGTCGCCAAGGAAATCGAACTGGCTGACGCGTTCGAGAACATGGGCGCGCAGATGGTGAAGGAAGTCGCTTCCAAGACCTCCGACAACGCCGGCGACGGCACCACCACCGCCACCGTGCTGGCGCAGGCGTTCATCCGCGAGGGCATGAAGGCGGTCGCCGCCGGCATGAACCCGATGGACCTGAAGCGCGGCATCGACCAGGCGGTGAAGGCCGCGGTCGGCGAACTGAAGTCGCTGTCCAAGCCGTCGTCGACCAGCAAGGAAATCGCCCAGGTCGGCGCGATCTCCGCGAACTCGGATGCCAACATCGGCGACCTGATCGCGCAGGCGATGGACAAGGTCGGCAAGGAAGGCGTGATCACGGTCGAGGAAGGCAGCGGCCTGGACAACGAACTCGACGTGGTCGAGGGCATGCAGTTCGACCGCGGCTACCTGAGCCCGTACTTCGTCAACAACCAGCAGTCGATGTCGGCCGACCTGGATGATCCCTTCATCCTGCTGTACGACAAGAAGATCTCCAACGTGCGCGACCTGCTGCCCGTCCTCGAGGGCGTGGCCAAGGCCGGCAAGCCGCTGCTGATCGTGGCGGAGGAAGTCGAAGGCGAAGCGCTGGCGACCCTGGTGGTCAACACCATCCGCGGCATCGTCAAGGTCTGCGCGGTGAAGGCCCCGGGCTTCGGCGACCGTCGCAAGGCGATGCTGGAAGACATGGCGATCCTGACCGGCGGCGTGGTGATTTCCGAGGAAGTCGGCCTGTCGCTGGAGAAGGCCACCATCAAGGACCTCGGCCGCGCCAAGAAGATCCAGGTGTCGAAGGAAAACACCACCATCATCGATGGCGCCGGCGAAGGCGCGGGCATCGAGGCGCGCATCAAGCAGATCAAGGCGCAGATCGAGGAGACCTCCTCCGACTACGACCGCGAGAAGCTGCAGGAGCGCGTGGCCAAGCTGGCCGGCGGCGTTGCGGTGATCAAGGTCGGTGCCGCCACCGAAGTCGAGATGAAGGAAAAGAAGGCGCGCGTCGAAGACGCCCTGCACGCGACCCGTGCGGCCGTCGAGGAAGGCATCGTCCCGGGCGGCGGCGTCGCCCTGATCGGGGTTCTAGGGATTTTCCGTCCAAAAACGACAAAGTGCTCTGGAGGCCCCGCCGTCTGTGGCCTCCAGAGGGGTATTACTTTTTTCGAGATCCCTATTTGGGCTCTGTTTGAGTAAGATTTAGTCTTTTTGGGCTAAATCCATGGCATTCGAAGAACGTGTCCAAATCTTGTCCGAGGCAGAACAAGATGAGTTATATGGACCCCCCGCTTTCACCTCCGCCGACCAACGCTTCTTTTTCTCGCTGAACGATAAGGAACTGGCGATCGCTAAAAGCCTCCGTCATCGGGGCCAGCGTTACATGCTGGTGGTACTGCTGGGCTATTTCAAAGCCAAGCCGGTGGTGCTGAATCCCGGCTTTCATCAGATCAAGCAGGACCTCAAATACGTTTATCAAACCGTTCTACCAGGCCCAGGCTGTAGACCCTTTAATCTCACGCCAAAAGAGAACGAACGGATTTACCAACGTGTTTTCCAGCTCTGCAACTACCAGCGCTGGAATGTCAAAGACCATGGAGCGGCGTTGAGAGATTACTTATCCCAGCAAGCCAGAGCCTGGACAGCGCCTAGGCACCTCTTCGATGCGGCCATTGAATATTGTTCGGGGCAGAAGATCGCAATCCCTGCCTACAGCACGCTGCAAAAGATCATCAGTCAGGTGGTGGGAGACGAACAGGAACACATGGCCGCGCACCTTGAGCGTGCAATGTCACGCGGTCTTAAGCAAGCACTGGCGGAGCTCGTGAACGGCACAGGTCCACTGCCGTTCCGACAGTTGCGACAATCGGCTCGTAACTTCACCGGAACCGAGTTGGAGAAAGAACTGATTGTCTATCGCCATATCCAGCATTGGATGCCGGAAGTGGATCTGCTGTTGAGCACGCTATCACTGTCGCAGAAAAATCTGCAACACCTGGCAGAGAAAGTCGACTACTACGGTGCCAAACTGAAACGTCAAACCGTAGGCAGCCAATGGCTGTATTTATTGTGCTATCTTCAAACGCGATGGCAGCAAGCGCTGGAACGTATTGCCGATGGCTTTGTGCATCATGTCAGACAGACCAAACAGAAGGCAAAGGATTATGCGCAGGAAGCGGTGTTTAAGGATTGGCAAAAAGCAGCTAAAAATGTCAGCAAGGCAGCTGAAGTACTGCACCTGTTCATTGATGACAGCATTGATCTGCAACTACCGTTTGCAACAGTAAGACAGCAAGCACTGAGCCTGCTGACCAAAAGGGATCTGGAATCTGTATGTCTCTTCCTGAACGAGCAGCGACGATCGGTCGATGAAGCCATGTGGCAGTACTGCGACGAGAAAGAAAGTCTGCGGAAAGGTTTGCTGCGAGAGTTGTTCCTATGTCTGCGCTTCGAAGGCTGCGACGGCACCCAGCACTTAGCGGCCGCCTTGGCGAAAACACAAAACGAACTCAACGGCCAGGACGCTCAGTTGCAAACTGCCGACACCAGACTCCTTTCCAAAAAATCACGTGAATTCCTGCTGGATGGTGAAGGGAATATCCTGATCGATCGTTATGAGTGGTTCCTCTATCAACAGATTCCTGATCGCCTGAATGGCCAGCTGACGCTGCCTGATATCACTAAATACCGGGCACACGACGCCGACCTGATCGACGGGGAACATTGGCGAAAAAACAAATATACGCTGCTTCAACAGAGCCATTTTACAAAATTAGCGGAGGAGCCTGAAAAGCTGATCAAACAGATGGCCATGGAATTGGATACCCGTTTGTACGAAGTCGGCGAATATCTTGAACAGGAAGACAACCGGAATATCATCTTGCGTAATCCGCAGGGTAAACGCTTCTGGCGCCTGCCTTCGGCCAGCAAACATCATCTGGTCAACAATCCCTTCTTCCAGCAAATTCCCACAACGGGGATTGCGGATGTACTGCGCATGGTTGATCGTGACACCGGTTTCATTGACTGCTTCGCTCATGTGCTGGGTTCCCAATCCAGAAGCCGTTCCCATGAATATGACCTGTTGGCAATTCTGGTCGGCAATGCAACCAATCAAGGCATTTACGGCATGGCACAGATCTCTGATCGTACCTATGATCAGCTCAGCACTATCCAGGCGAACTATCTTCGCCTGGAAACATTGAATGCTGCTAACGACAACATCAATAACGCGACAGCCAAGCTACCCATCTTCCGGTACTACAACATCCAGGAAGATGTGATCCACGCCAGTGCCGATGGTCAAAAGTTCGAAGCCCGGCGCGAGACCTTCAAAACCCGTTATTCGTCGAAGTACTTTGGCACTCAAAAAGGTGTTTCTGCCATGACCTTGATCGCCAATCACGCTGCGATCAACGCCAGAGTGATCGGCGCCAACGAACATGAATCGCACTACATCTTTGATTTGTTGATGAGCAATACGTCAGACATCATTCCGGATGTGCTCTCAACCGATACCCATGGGGTGAACCATGTGAACTTCGCGTTACTGGATCTGTTCGGATACCAGTTTGCCCCACGCTATGCCCAGGTTGGCAAAGTGATCAATGACATGTTTGATGTCAAGGAAGACAAAGAACACCGAATTCAGCTGTGCTTAAAAAAGCCAATCAATACCCATCGTATTGCGCAGCACTGGGATACCATCCAACGGATTGCAGTATCACTTAAGCAGCGGAAAACAACGCAAGCCACCTTGGTGAGAAAGCTCTCGGAGTACAAGCGCAATCACCCGCTGCTGGAAGCCCTGACGGAATACAATCGCCTGGTGAAAGCGAATTATCTACTGTGCTACATCGATGATGCCAGTTTAAGAAACTATGTTCAGCGCGCGCTGAACCGGGGAGAGGCCTATCACCAACTGCGTCGGGCCGTGAGCAGCGTCAATGGGGATCAGTTCCGGGGCAGTTCAGACGAAGAAATCCAGCTATGGAATGAGTGCGCTCGCCTGGTCACCAATGCCATCGTTTACTTCAACTCCAGGATACTCAGCCAGCTGTTGACCAGCTTCGAATACCAAGGAGATACCAAGAGAATAGATATCGTCAAACAGGCATCCCCTGTGGCCTGGCACAACATTAACCTCAAGGGGACTTACCACTTCGAATTGAGCGAAAAATTGCCAGATCTGGAGGAGCTTATGCGCTCAATCGAGGGATATTTACCCGTCAGCGAAAAGTAA"/>
                        <sequence id="seq_GCF_002108355" spec="Sequence" taxon="GCF_002108355" totalcount="4" value="ATGGCATTCGAAGAACGTGTCCAAATCTTGTCCGAGGCAGAACAAGATGAGTTATATGGACCCCCCGCTTTCACCTCCGCCGACCAACGCTTCTTTTTCTCGCTGAACGATAAGGAACTGGCGATCGCTAAAAGCCTCCGTCATCGGGGCCAGCGTTACATGCTGGTGGTACTGCTGGGCTATTTCAAAGCCAAGCCGGTGGTGCTGAATCCCGGCTTTCATCAGATCAAGCAGGACCTCAAATACGTTTATCAAACCGTTCTACCAGGCCCAGGCTGTAGACCCTTTAATCTCACGCCAAAAGAGAACGAACGGATTTACCAACGTGTTTTCCAGCTCTGCAACTACCAGCGCTGGAATGTCAAAGACCATGGAGCGGCGTTGAGAGATTACTTATCCCAGCAAGCCAGAGCCTGGACAGCGCCTAGGCACCTCTTCGATGCGGCCATTGAATATTGTTCGGGGCAGAAGATCGCAATCCCTGCCTACAGCACGCTGCAAAAGATCATCAGTCAGGTGGTGGGAGACGAACAGGAACACATGGCCGCGCACCTTGAGCGTGCAATGTCACGCGGTCTTAAGCAAGCACTGGCGGAGCTCGTGAACGGCACAGGTCCACTGCCGTTCCGACAGTTGCGACAATCGGCTCGTAACTTCACCGGAACCGAGTTGGAGAAAGAACTGATTGTCTATCGCCATATCCAGCATTGGATGCCGGAAGTGGATCTGCTGTTGAGCACGCTATCACTGTCGCAGAAAAATCTGCAACACCTGGCAGAGAAAGTCGACTACTACGGTGCCAAACTGAAACGTCAAACCGTAGGCAGCCAATGGCTGTATTTATTGTGCTATCTTCAAACGCGATGGCAGCAAGCGCTGGAACGTATTGCCGATGGCTTTGTGCATCATGTCAGACAGACCAAACAGAAGGCAAAGGATTATGCGCAGGAAGCGGTGTTTAAGGATTGGCAAAAAGCAGCTAAAAATGTCAGCAAGGCAGCTGAAGTACTGCACCTGTTCATTGATGACAGCATTGATCTGCAACTACCGTTTGCAACAGTAAGACAGCAAGCACTGAGCCTGCTGACCAAAAGGGATCTGGAATCTGTATGTCTCTTCCTGAACGAGCAGCGACGATCGGTCGATGAAGCCATGTGGCAGTACTGCGACGAGAAAGAAAGTCTGCGGAAAGGTTTGCTGCGAGAGTTGTTCCTATGTCTGCGCTTCGAAGGCTGCGACGGCACCCAGCACTTAGCGGCCGCCTTGGCGAAAACACAAAACGAACTCAACGGCCAGGACGCTCAGTTGCAAACTGCCGACACCAGACTCCTTTCCAAAAAATCACGTGAATTCCTGCTGGATGGTGAAGGGAATATCCTGATCGATCGTTATGAGTGGTTCCTCTATCAACAGATTCCTGATCGCCTGAATGGCCAGCTGACGCTGCCTGATATCACTAAATACCGGGCACACGACGCCGACCTGATCGACGGGGAACATTGGCGAAAAAACAAATATACGCTGCTTCAACAGAGCCATTTTACAAAATTAGCGGAGGAGCCTGAAAAGCTGATCAAACAGATGGCCATGGAATTGGATACCCGTTTGTACGAAGTCGGCGAATATCTTGAACAGGAAGACAACCGGAATATCATCTTGCGTAATCCGCAGGGTAAACGCTTCTGGCGCCTGCCTTCGGCCAGCAAACATCATCTGGTCAACAATCCCTTCTTCCAGCAAATTCCCACAACGGGGATTGCGGATGTACTGCGCATGGTTGATCGTGACACCGGTTTCATTGACTGCTTCGCTCATGTGCTGGGTTCCCAATCCAGAAGCCGTTCCCATGAATATGACCTGTTGGCAATTCTGGTCGGCAATGCAACCAATCAAGGCATTTACGGCATGGCACAGATCTCTGATCGTACCTATGATCAGCTCAGCACTATCCAGGCGAACTATCTTCGCCTGGAAACATTGAATGCTGCTAACGACAACATCAATAACGCGACAGCCAAGCTACCCATCTTCCGGTACTACAACATCCAGGAAGATGTGATCCACGCCAGTGCCGATGGTCAAAAGTTCGAAGCCCGGCGCGAGACCTTCAAAACCCGTTATTCGTCGAAGTACTTTGGCACTCAAAAAGGTGTTTCTGCCATGACCTTGATCGCCAATCACGCTGCGATCAACGCCAGAGTGATCGGCGCCAACGAACATGAATCGCACTACATCTTTGATTTGTTGATGAGCAATACGTCAGACATCATTCCGGATGTGCTCTCAACCGATACCCATGGGGTGAACCATGTGAACTTCGCGTTACTGGATCTGTTCGGATACCAGTTTGCCCCACGCTATGCCCAGGTTGGCAAAGTGATCAATGACATGTTTGATGTCAAGGAAGACAAAGAACACCGAATTCAGCTGTGCTTAAAAAAGCCAATCAATACCCATCGTATTGCGCAGCACTGGGATACCATCCAACGGATTGCAGTATCACTTAAGCAGCGGAAAACAACGCAAGCCACCTTGGTGAGAAAGCTCTCGGAGTACAAGCGCAATCACCCGCTGCTGGAAGCCCTGACGGAATACAATCGCCTGGTGAAAGCGAATTATCTACTGTGCTACATCGATGATGCCAGTTTAAGAAACTATGTTCAGCGCGCGCTGAACCGGGGAGAGGCCTATCACCAACTGCGTCGGGCCGTGAGCAGCGTCAATGGGGATCAGTTCCGGGGCAGTTCAGACGAAGAAATCCAGCTATGGAATGAGTGCGCTCGCCTGGTCACCAATGCCATCGTTTACTTCAACTCCAGGATACTCAGCCAGCTGTTGACCAGCTTCGAATACCAAGGAGATACCAAGAGAATAGATATCGTCAAACAGGCATCCCCTGTGGCCTGGCACAACATTAACCTCAAGGGGACTTACCACTTCGAATTGAGCGAAAAATTGCCAGATCTGGAGGAGCTTATGCGCTCAATCGAGGGATATTTACCCGTCAGCGAAAAGTAATACCCCTCTGGAGGCCACGGACGGCGCGGCCTCCAGAGCACTTTGTCGTTTTTGGACGGAAAATCCCTAGAACCCCATAGATGTATATTTCTGTGACCCACATTCACCCTGGCAAAAAGGCACATGCGAAAATATGAATGGTTTAATTAGGCAATATTTACCTAAAGGGATTGATTTAAATCAGGCAGATCAGCATTATTTAAATCAAGTTGCCATGTCACTGAATACTCGTCCTAGAAAGGCGTTAGATTGGCTTACACCATTAGAGAAATTTGCTCAGCTTGTTGATTATCATATGGCTTTTGAAACTGTCGCACCTCATGTTTGAATTCGCCCCATATTTTTGCTACAGTGAACCAAATTAAGATCATCTATTTACTAGGCCTCGCATTTGCGGGGTTTTTAATGCTGAATAAAAGGAAAACTTGATGGAATTGCCCAATATTATGCACCCGGTCGCGAAGCTGAGCACCGCATTAGCCGCTGCATTGATGCTGAGCGGGTGCATGCCCGGTGAAATCCGCCCGACGATTGGCCAGCAAATGGAAACTGGCGACCAACGGTTTGGCGATCTGGTTTTCCGCCAGCTCGCACCGAATGTCTGGCAGCACACTTCCTATCTCGACATGCCGGGTTTCGGGGCAGTCGCTTCCAACGGTTTGATCGTCAGGGATGGCGGCCGCGTGCTGGTGGTCGATACCGCCTGGACCGATGACCAGACCGCCCAGATCCTCAACTGGATCAAGCAGGAGATCAACCTGCCGGTCGCGCTGGCGGTGGTGACTCACGCGCATCAGGACAAGATGGGCGGTATGGACGCGCTGCATGCGGCGGGGATTGCGACTTATGCCAATGCGTTGTCGAACCAGCTTGCCCCGCAAGAGGGGATGGTTGCGGCGCAACACAGCCTGACTTTCGCCGCCAATGGCTGGGTCGAACCAGCAACCGCGCCCAACTTTGGCCCGCTCAAGGTATTTTACCCCGGCCCCGGCCACACCAGTGACAATATCACCGTTGGGATCGACGGCACCGACATCGCTTTTGGTGGCTGCCTGATCAAGGACAGCAAGGCCAAGTCGCTCGGCAATCTCGGTGATGCCGACACTGAGCACTACGCCGCGTCAGCGCGCGCGTTTGGTGCGGCGTTCCCCAAGGCCAGCATGATCGTGATGAGCCATTCCGCCCCCGATAGCCGCGCCGCAATCACTCATACGGCCCGCATGGCCGACAAGCTGCGCTGAGCCATGGCTGACCACGTCACCCCCAATCTGCCATCGCGCGATTTCGATGTGACAGAGGCGTTTTATGCGAAGCTGGGCTTTGCGACGAGTTGGAAGGATCGCGGCTGGATGATCCTGCAGCGCGGCGGTTTGCAGCTCGAATTCTTCCCCTATCCTGACCTCGACCCAGCTACGAGCTCGTTCGGCTGTTGCCTGCGGTTGGATGATCTCGATGCCATGGTGGCATTGGTGAACGCGGCGGGAGCCGAGGAAAAAAGCACCGGCTGGCCGCGCTTCAAAGCTCCGCAACTGGAGGCGAGCGGCCTGAGGATCGGCTACCTGATCGATCCCGACTGCACGCTGGTGCGGCTGATCCAGAACCCCGACTGACCGCATGCCCGCGAAAATCAAGATTTGCGGGATCAGCACACCCGAGGCGCTCGATGCGACCATCGCGGCGCGGGCGGACTATGCCGGGTTGGTGTTCTATCCAGCGTCGCCCCGTGCGGTTACGTCGAATGTCGCGGGCGCTTTGACATCGCGCGCAGCTGGCCAGATCGCCATGGTCGGTTTGTTCGTCGATGCGGATGATGCTGTCATCGCCGACGCACTGGTGGCAGCCAAGCTGAACGCGCTGCAGCTGCACGGTTCGGAATCGCCCGAACGCGTGGCCCAGTTGCGCGCGCGGTTTGGCAAGCCGGTGTGGAAGGCGCTGCCCGTCGCCAGCGCCAGCGATGTCGCACGCGCCGCAGCCTATGCCGGGGCGGCGGACTTGATCTTGTTCGACGCCAAGACCCCCAAAGGCGCGCTGCCCGGCGGCATGGGGTTGGCGTTCGACTGGTCGCTGCTGGCCGGATATCGCGGTGCCTTGCCGTGGGGGCTGGCAGGCGGGCTAAATCCGACGAATGTTGCCGAGGCGATTGCGCGCACCGGAGCGCCGCTGGTCGATACCTCCAGCGGCGTCGAAAGCGCGCCGGGCGTCAAGGATACCGACAAGATTACCAATTTCGCCTTTGCGGTGCGCTTGGCCTAAATCGCGTCGATCAATAGGCGTCGTTCAGCGCAAAGATCGGCTTGCGGGTGCGCCACTGCCCTCGGGTGAAGTCGGGAAAATCTAACGTGCGATTGCCCTCAGCAATCGATTGTTCCGACAGAGGCGTGATCGCGCTCCAGGCCAGCGCGTCGTAAATGTCGATTGGCATCGGGGCCTTGGCCTTCAGCGCCTCGACAAAAGCGTGGATCACGAACCAGTCCATCCCGCCATGCCCGGCCCCTGCCGCCAGATCGGCGTAGCGTTTCCATAGCGGGTGATCGTATTTCGCAAACCAGCCCTCGGCAGGCTCCCAGCGGTGCGGCTGTGGGCTCTTGCCCTCCAGATAGATCGACTTGTTGACGTCCATCCACAGCCCCTCGGTGCCTTGCACCCGAAAGCCGAGAGAATAGGGGCGCGGCAGCGAGGTGTCGTGGCACAGCATGATCGTTTCACCATTAGTGCAGCCGATCATGGTGTTGACCACATCACCCAGTGCGAATTTCACCTCGGCGTTGGGATGATCGGCAGAGCCGTTCTTGACGACATAATCATGCAGCCCGCGCGCCTTACAGCCGAAGCCGCCAGCGCCCGCTTCGCCCGGCAACGCGACCTTCAGGGTGCGGGTCTGCGGCGGGTAGCACACGCCGGCATCGGCGCAGCCCTGGTACTTCACGGTCAGGGTGGTCGCGCTCGCGCCGGCCGCGGGCGTGCCGGTGAGGGTGCCGAGCAATTCCTTGCGGTAGGTTTCGACGTCGCCGAAGAATTCGTCGCGGTAGGCCTTGCCCTTCGGCAGCGCCATGGTCGCGCCGGTGAAGGCGGCATCGGCCTTGACCGAGGTGCGGTGCCGGTACAGGTAATAGCCGTCGGCGATCCGCCAGCGCACCTCGATGCGGTCCGGCGCGGTGGCCTGCGCGGACAGGACGAAGACCTCGTCGACCGGCGGCAGTTCGAAGTCCTGGGCGACGGCCGAGGTCGCGGGCAGCGCAAGCAGCAGGGCGAGCCCGGCCAGCCAGCGGCGCAGGCGGATCGTGGATGCGGTCATTGGCTCAGTTTACCGGTCGGCTCTCGGCGGCCAGCCATTGCAGGTATTCGGGCAGGCCGGACGCGGCTTCGACCGCGAGCAGCTCCGGGAGTTCGTAGGGATGCAGTTGGCGCAGGCGTTCCTGCAGGGCGGGGTAGGCCTCGGCACTGGTCTTGACCAGCAGCAGGACCTCGGCCGCGGCCTCGACCTTGCGTTGCCAGCGATAGACCGAACGCAGGCCGGGCAGGAGGTTGACGCAGGCGGCCAGGCGCTCGGCCACCAGCGCGGTGGCGATGCGCTCGGCGCTGTCGGCGTCGGGACAGGTGCAGAAGCAGATCAGGGCGCTCACCGGCATAGGGTAGCGGCTGCCCCGATCCGGCGGGCCTGGCGGACATCCGCGTGCGGCCCTTGAAAGTCGGCGGGCCCGCCCCATCTCGGTGGCATGCCGGGTTCGCCCGGTTCTGTTGTCCGCGGTTTGGCACTCGCTTCGCGCGACTGCTAAAATCGCCGGGTTTTTCCACGTCAATCAACCATTTACCGAGGTTGCCATGTCCAATATCAAGCCGCTGCACGACCGCGTGGTCATCAAGCGCATGGAAGAAGAGAAGCTGTCCGCCGGCGGGATCGTGATCCCGGATTCGGCCACCGAGAAGCCGATCAAGGGCGAAGTCGTCGCCGTCGGCACCGGCAAGGTGCTGGACAACGGCCAGGTCCGCGCGCCGCAGGTCAAGGTCGGCGACAAGGTGCTGTTCGGCAAGTACAGCGGCACCGAAGTGAAGCTGGACGGCGTCGAGCTGCTGGTGGTGAAGGAAGACGACCTGTTCGCGATCCTCGGCTGATCGCGCGTCGCTCCCACACATTTCTCATCCGAATAATTTTTCGAGGTAATTCGCAATGGCTGCCAAGGACATTCGTTTCGGCGAAGACGCGCGCTCCAAGATGGTGCGCGGCGTCAACGTGCTCGCCAACGCCGTGAAGGCGACCCTCGGCCCGAAGGGCCGCAACGTCGTGCTGCAGAAGAGCTACGGCGCGCCGACCATCACCAAGGACGGCGTCTCCGTCGCCAAGGAAATCGAACTGGCTGACGCGTTCGAGAACATGGGCGCGCAGATGGTGAAGGAAGTCGCTTCCAAGACCTCCGACAACGCCGGCGACGGCACCACCACCGCCACCGTGCTGGCGCAGGCGTTCATCCGCGAGGGCATGAAGGCGGTCGCCGCCGGCATGAACCCGATGGACCTGAAGCGCGGCATCGACCAGGCGGTGAAGGCCGCGGTCGGCGAACTGAAGTCGCTGTCCAAGCCGTCGTCGACCAGCAAGGAAATCGCCCAGGTCGGCGCGATCTCCGCGAACTCGGATGCCAACATCGGCGACCTGATCGCGCAGGCGATGGACAAGGTCGGCAAGGAAGGCGTGATCACGGTCGAGGAAGGCAGCGGCCTGGACAACGAACTCGACGTGGTCGAGGGCATGCAGTTCGACCGCGGCTACCTGAGCCCGTACTTCGTCAACAACCAGCAGTCGATGTCGGCCGACCTGGATGATCCCTTCATCCTGCTGTACGACAAGAAGATCTCCAACGTGCGCGACCTGCTGCCCGTCCTCGAGGGCGTGGCCAAGGCCGGCAAGCCGCTGCTGATCGTGGCGGAGGAAGTCGAAGGCGAAGCGCTGGCGACCCTGGTGGTCAACACCATCCGCGGCATCGTCAAGGTCTGCGCGGTGAAGGCCCCGGGCTTCGGCGACCGTCGCAAGGCGATGCTGGAAGACATGGCGATCCTGACCGGCGGCGTGGTGATTTCCGAGGAAGTCGGCCTGTCGCTGGAGAAGGCCACCATCAAGGACCTCGGCCGCGCCAAGAAGATCCAGGTGTCGAAGGAAAACACCACCATCATCGATGGCGCCGGCGAAGGCGCGGGCATCGAGGCGCGCATCAAGCAGATCAAGGCGCAGATCGAGGAGACCTCCTCCGACTACGACCGCGAGAAGCTGCAGGAGCGCGTGGCCAAGCTGGCCGGCGGCGTTGCGGTGATCAAGGTCGGTGCCGCCACCGAAGTCGAGATGAAGGAAAAGAAGGCGCGCGTCGAAGACGCCCTGCACGCGACCCGTGCGGCCGTCGAGGAAGGCATCGTCCCGGGCGGCGGCGTCGCCCTGATCGGGGTTCTAGGGATTTTCCGTCCAAAAACGACAAAGTGCTCTGGAGGCCCCGCCGTCTGTGGCCTCCAGAGGGGTATTACTTTTTTCGAGATCCCTATTTGGGCTCTGTTTGAGTAAGATTTAGTCTTTTTGGGCTAAATCCATGGCATTCGAAGAACGTGTCCAAATCTTGTCCGAGGCAGAACAAGATGAGTTATATGGACCCCCCGCTTTCACCTCCGCCGACCAACGCTTCTTTTTCTCGCTGAACGATAAGGAACTGGCGATCGCTAAAAGCCTCCGTCATCGGGGCCAGCGTTACATGCTGGTGGTACTGCTGGGCTATTTCAAAGCCAAGCCGGTGGTGCTGAATCCCGGCTTTCATCAGATCAAGCAGGACCTCAAATACGTTTATCAAACCGTTCTACCAGGCCCAGGCTGTAGACCCTTTAATCTCACGCCAAAAGAGAACGAACGGATTTACCAACGTGTTTTCCAGCTCTGCAACTACCAGCGCTGGAATGTCAAAGACCATGGAGCGGCGTTGAGAGATTACTTATCCCAGCAAGCCAGAGCCTGGACAGCGCCTAGGCACCTCTTCGATGCGGCCATTGAATATTGTTCGGGGCAGAAGATCGCAATCCCTGCCTACAGCACGCTGCAAAAGATCATCAGTCAGGTGGTGGGAGACGAACAGGAACACATGGCCGCGCACCTTGAGCGTGCAATGTCACGCGGTCTTAAGCAAGCACTGGCGGAGCTCGTGAACGGCACAGGTCCACTGCCGTTCCGACAGTTGCGACAATCGGCTCGTAACTTCACCGGAACCGAGTTGGAGAAAGAACTGATTGTCTATCGCCATATCCAGCATTGGATGCCGGAAGTGGATCTGCTGTTGAGCACGCTATCACTGTCGCAGAAAAATCTGCAACACCTGGCAGAGAAAGTCGACTACTACGGTGCCAAACTGAAACGTCAAACCGTAGGCAGCCAATGGCTGTATTTATTGTGCTATCTTCAAACGCGATGGCAGCAAGCGCTGGAACGTATTGCCGATGGCTTTGTGCATCATGTCAGACAGACCAAACAGAAGGCAAAGGATTATGCGCAGGAAGCGGTGTTTAAGGATTGGCAAAAAGCAGCTAAAAATGTCAGCAAGGCAGCTGAAGTACTGCACCTGTTCATTGATGACAGCATTGATCTGCAACTACCGTTTGCAACAGTAAGACAGCAAGCACTGAGCCTGCTGACCAAAAGGGATCTGGAATCTGTATGTCTCTTCCTGAACGAGCAGCGACGATCGGTCGATGAAGCCATGTGGCAGTACTGCGACGAGAAAGAAAGTCTGCGGAAAGGTTTGCTGCGAGAGTTGTTCCTATGTCTGCGCTTCGAAGGCTGCGACGGCACCCAGCACTTAGCGGCCGCCTTGGCGAAAACACAAAACGAACTCAACGGCCAGGACGCTCAGTTGCAAACTGCCGACACCAGACTCCTTTCCAAAAAATCACGTGAATTCCTGCTGGATGGTGAAGGGAATATCCTGATCGATCGTTATGAGTGGTTCCTCTATCAACAGATTCCTGATCGCCTGAATGGCCAGCTGACGCTGCCTGATATCACTAAATACCGGGCACACGACGCCGACCTGATCGACGGGGAACATTGGCGAAAAAACAAATATACGCTGCTTCAACAGAGCCATTTTACAAAATTAGCGGAGGAGCCTGAAAAGCTGATCAAACAGATGGCCATGGAATTGGATACCCGTTTGTACGAAGTCGGCGAATATCTTGAACAGGAAGACAACCGGAATATCATCTTGCGTAATCCGCAGGGTAAACGCTTCTGGCGCCTGCCTTCGGCCAGCAAACATCATCTGGTCAACAATCCCTTCTTCCAGCAAATTCCCACAACGGGGATTGCGGATGTACTGCGCATGGTTGATCGTGACACCGGTTTCATTGACTGCTTCGCTCATGTGCTGGGTTCCCAATCCAGAAGCCGTTCCCATGAATATGACCTGTTGGCAATTCTGGTCGGCAATGCAACCAATCAAGGCATTTACGGCATGGCACAGATCTCTGATCGTACCTATGATCAGCTCAGCACTATCCAGGCGAACTATCTTCGCCTGGAAACATTGAATGCTGCTAACGACAACATCAATAACGCGACAGCCAAGCTACCCATCTTCCGGTACTACAACATCCAGGAAGATGTGATCCACGCCAGTGCCGATGGTCAAAAGTTCGAAGCCCGGCGCGAGACCTTCAAAACCCGTTATTCGTCGAAGTACTTTGGCACTCAAAAAGGTGTTTCTGCCATGACCTTGATCGCCAATCACGCTGCGATCAACGCCAGAGTGATCGGCGCCAACGAACATGAATCGCACTACATCTTTGATTTGTTGATGAGCAATACGTCAGACATCATTCCGGATGTGCTCTCAACCGATACCCATGGGGTGAACCATGTGAACTTCGCGTTACTGGATCTGTTCGGATACCAGTTTGCCCCACGCTATGCCCAGGTTGGCAAAGTGATCAATGACATGTTTGATGTCAAGGAAGACAAAGAACACCGAATTCAGCTGTGCTTAAAAAAGCCAATCAATACCCATCGTATTGCGCAGCACTGGGATACCATCCAACGGATTGCAGTATCACTTAAGCAGCGGAAAACAACGCAAGCCACCTTGGTGAGAAAGCTCTCGGAGTACAAGCGCAATCACCCGCTGCTGGAAGCGCTGACGGAATACAATCGCCTGGTGAAAGCGAATTATCTACTGTGCTACATCGATGATGCCAGTTTAAGAAACTATGTTCAGCGCGCGCTGAACCGGGGAGAGGCCTATCACCAACTGCGTCGGGCCGTGAGCAGCGTCAATGGGGATCAGTTCCGGGGCAGTTCAGACGAAGAAATCCAGCTATGGAATGAGTGCGCTCGCCTGGTCACCAATGCCATCGTTTACTTCAACTCCAGGATACTCAGCCAGCTGTTGACCAGCTTCGAATACCAAGGAGATACCAAGAGAATAGATATCGTCAAACAGGCATCCCCTGTGGCCTGGCACAACATTAACCTCAAGGGGACTTACCACTTCGAATTGAGCGAAAAATTGCCAGATCTGGAGGAGCTTATGCGCTCAATCGAGGGATATTTACCCGTCAGCGAAAAGTAA"/>
                        <sequence id="seq_GCF_002156765" spec="Sequence" taxon="GCF_002156765" totalcount="4" value="ATGGCATTCGAAGAACGTGTCCAAATCTTGTCCGAGGCAGAACAAGATGAGTTATATGGACCCCCCGCTTTCACCTCCGCCGACCAACGCTTCTTTTTCTCGCTGAACGATAAGGAACTGGCGATCGCTAAAAGCCTCCGTCATCGGGGCCAGCGTTACATGCTGGTGGTACTGCTGGGCTATTTCAAAGCCAAGCCGGTGGTGCTGAATCCCGGCTTTCATCAGATCAAGCAGGACCTCAAATACGTTTATCAAACCGTTCTACCAGGCCCAGGCTGTAGACCCTTTAATCTCACGCCAAAAGAGAACGAACGGATTTACCAACGTGTTTTCCAGCTCTGCAACTACCAGCGCTGGAATGTCAAAGACCATGGAGCGGCGTTGAGAGATTACTTATCCCAGCAAGCCAGAGCCTGGACAGCGCCTAGGCACCTCTTCGATGCGGCCAATGAATATTGTTCGGGGCAGAAGATCGCAATCCCTGCCTACAGCACGCTGCAAAAGATCATCAGTCAGGTGGTGGGAGACGAACAGGAACACATGGCCGCGCACCTTGAGCGTGCAATGTCACGCGGTCTTAAGCAAGCACTGGCGGAGCTCGTGAACGGCACAGGTCCACTGCCGTTCCGACAGTTGCGACAATCGGCTCGTAACTTCACCGGAACCGAGTTGGAGAAAGAACTGATTGTCTATCGCCATATCCAGCATTGGATGCCGGAAGTGGATCTGCTGTTGAGCACGCTATCACTGTCGCAGAAAAATCTGCAACACCTGGCAGAGAAAGTCGACTACTACGGTGCCAAACTGAAACGTCAAACCGTAGGCAGCCAATGGCTGTATTTATTGTGCTATCTTCAAACGCGATGGCAGCAAGCGCTGGAACGTATTGCCGATGGCTTTGTGCATCATGTCAGACAGACCAAACAGAAGGCAAAGGATTATGCGCAGGAAGCGGTGTTTAAGGATTGGCAAAAAGCAGCTAAAAATGTCAGCAAGGCAGCTGAAGTACTGCACCTGTTCATTGATGACAGCATTGATCTGCAACTACCGTTTGCAACAGTAAGACAGCAAGCACTGAGCCTGCTGACCAAAAGGGATCTGGAATCTGTATGTCTCTTCCTGAACGAGCAGCGACGATCGGTCGATGAAGCCATGTGGCAGTACTGCGACGAGAAAGAAAGTCTGCGGAAAGGTTTGCTGCGAGAGTTGTTCCTATGTCTGCGCTTCGAAGGCTGCGACGGCACCCAGCACTTAGCGGCCGCCTTGGCGAAAACACAAAACGAACTCAACGGCCAGGACGCTCAGTTGCAAACTGCCGACACCAGACTCCTTTCCAAAAAATCACGTGAATTCCTGCTGGATGGTGAAGGGAATATCCTGATCGATCGTTATGAGTGGTTCCTCTATCAACAGATTCCTGATCGCCTGAATGGCCAGCTGACGCTGCCTGATATCACTAAATACCGGGCACTCGACGCCGACCTGATCGACGGGGAACATTGGCGAAAAAACAAATATACGCTGCTTCAACAGAGCCATTTTACAAAATTAGCGGAGGAGCCTGAAAAGCTGATCAAACAGATGGCCATGGAATTGGATACCCGTTTGTACGAAGTCGGCGAATATCTTGAACAGGAAGACAACCGGAATATCATCTTGCGTAATCCGCAGGGTAAACGCTTCTGGCGCCTGCCTTCGGCCAGCAAACATCATCTGGTCAACAATCCCTTCTTCCAGCAAATTCCCACAACGGGGATTGCGGATGTACTGCGCATGGTTGATCGTGACACCGGTTTCATTGACTGCTTCGCTCATGTGCTGGGTTCCCAATCCAGAAGCCGTTCCCATGAATATGACCTGTTGGCAATTCTGGTCGGCAATGCAACCAATCAAGGCATTTACGGCATGGCACAGATCTCTGATCGTACCTATGATCAGCTCAGCACTATCCAGGCGAACTATCTTCGCCTGGAAACATTGAATGCTGCTAACGACAACATCAATAACGCGACAGCCAAGCTACCCATCTTCCGGTACTACAACATCCAGGAAGATGTGATCCACGCCAGTGCCGATGGTCAAAAGTTCGAAGCCCGGCGCGAGACCTTCAAAACCCGTTATTCGTCGAAGTACTTTGGCACTCAAAAAGGTGTTTCTGCCATGACCTTGATCGCCAATCACGCTGCGATCAACGCCAGAGTGATCGGCGCCAACGAACATGAATCGCACTACATCTTTGATTTGTTGATGAGCAATACGTCAGACATCATTCCGGATGTGCTCTCAACCGATACCCATGGGGTGAACCATGTGAACTTCGCGTTACTGGATCTGTTCGGATACCAGTTTGCCCCACGCTATGCCCAGGTTGGCAAAGTGATCAATGACATGTTTGATGTCAAGGAAGACAAAGAACACCGAATTCAGCTGTGCTTAAAAAAGCCAATCAATACCCATCGTATTGCGCAGCACTGGGATACCATCCAACGGATTGCAGTATCACTTAAGCAGCGGAAAACAACGCAAGCCACCTTGGTGAGAAAGCTCTCGGAGTACAAGCGCAATCACCCGCTGCTGGAAGCCCTGACGGAATACAATCGCCTGGTGAAAGCGAATTATCTACTGTGCTACATCGATGATGCCAGTTTAAGAAACTATGTTCAGCGCGCGCTGAACCGGGGAGAGGCCTATCACCAACTGCGTCGGGCCGTGAGCAGCGTCAATGGGGATCAGTTCCGGGGCAGTTCAGACGAAGAAATCCAGCTATGGAATGAGTGCGCTCGCCTGGTCACCAATGCCATCGTTTACTTCAACTCCAGGATACTCAGCCAGCTGTTGACCAGCTTCGAATACCAAGGAGATACCAAGAGAATAGATATCGTCAAACAGGCATCCCCTGTGGCCTGGCACAACATTAACCTCAAGGGGACTTACCACTTCGAATTGAGCGAAAAATTGCCAGATCTGGAGGAGCTTATGCGCTCAATCGAGGGATATTTACCCGTCAGCGAAAAGTAATACCCCTCTGGAGGCCACGGACGGCGCGGCCTCCAGAGCACTTTGTCGTTTTTGGACGGAAAATCCCTAGAACCCCATAGATGTATATTTCTGTGACCCACATTCACCCTGGCAAAAAGGCACATGCGAAAATATGAATGGTTTAATTAGGCAATATTTACCTAAAGGGATTGATTTAAATCAGGCAGATCAGCATTATTTAAATCAAGTTGCCATGTCACTGAATACTCGTCCTAGAAAGGCGTTAGATTGGCTTACACCATTAGAGAAATTTGCTCAGCTTGTTGATTATCATATGGCTTTTGAAACTGTCGCACCTCATGTTTGAATTCGCCCCATATTTTTGCTACAGTGAACCAAATTAAGATCATCTATTTACTAGGCCTCGCATTTGCGGGGTTTTTAATGCTGAATAAAAGGAAAACTTGATGGAATTGCCCAATATTATGCACCCGGTCGCGAAGCTGAGCACCGCATTAGCCGCTGCATTGATGCTGAGCGGGTGCATGCCCGGTGAAATCCGCCCGACGATTGGCCAGCAAATGGAAACTGGCGACCAACGGTTTGGCGATCTGGTTTTCCGCCAGCTCGCACCGAATGTCTGGCAGCACACTTCCTATCTCGACATGCCGGGTTTCGGGGCAGTCGCTTCCAACGGTTTGATCGTCAGGGATGGCGGCCGCGTGCTGGTGGTCGATACCGCCTGGACCGATGACCAGACCGCCCAGATCCTCAACTGGATCAAGCAGGAGATCAACCTGCCGGTCGCGCTGGCGGTGGTGACTCACGCGCATCAGGACAAGATGGGCGGTATGGACGCGCTGCATGCGGCGGGGATTGCGACTTATGCCAATGCGTTGTCGAACCAGCTTGCCCCGCAAGAGGGGATGGTTGCGGCGCAACACAGCCTGACTTTCGCCGCCAATGGCTGGGTCGAACCAGCAACCGCGCCCAACTTTGGCCCGCTCAAGGTATTTTACCCCGGCCCCGGCCACACCAGTGACAATATCACCGTTGGGATCGACGGCACCGACATCGCTTTTGGTGGCTGCCTGATCAAGGACAGCAAGGCCAAGTCGCTCGGCAATCTCGGTGATGCCGACACTGAGCACTACGCCGCGTCAGCGCGCGCGTTTGGTGCGGCGTTCCCCAAGGCCAGCATGATCGTGATGAGCCATTCCGCCCCCGATAGCCGCGCCGCAATCACTCATACGGCCCGCATGGCCGACAAGCTGCGCTGAGCCATGGCTGACCACGTCACCCCCAATCTGCCATCGCGCGATTTCGATGTGACAGAGGCGTTTTATGCGAAGCTGGGCTTTGCGACGAGTTGGAAGGATCGCGGCTGGATGATCCTGCAGCGCGGCGGTTTGCAGCTCGAATTCTTCCCCTATCCTGACCTCGACCCAGCTACGAGCTCGTTCGGCTGTTGCCTGCGGTTGGATGATCTCGATGCCATGGTGGCATTGGTGAACGCGGCGGGAGCCGAGGAAAAAAGCACCGGCTGGCCGCGCTTCAAAGCTCCGCAACTGGAGGCGAGCGGCCTGAGGATCGGCTACCTGATCGATCCCGACTGCACGCTGGTGCGGCTGATCCAGAACCCCGACTGACCGCATGCCCGCGAAAATCAAGATTTGCGGGATCAGCACACCCGAGGCGCTCGATGCGACCATCGCGGCGCGGGCGGACTATGCCGGGTTGGTGTTCTATCCAGCGTCGCCCCGTGCGGTTACGTCGAATGTCGCGGGCGCTTTGACATCGCGCGCAGCTGGCCAGATCGCCATGGTCGGTTTGTTCGTCGATGCGGATGATGCTGTCATCGCCGACGCACTGGTGGCAGCCAAGCTGAACGCGCTGCAGCTGCACGGTTCGGAATCGCCCGAACGCGTGGCCCAGTTGCGCGCGCGGTTTGGCAAGCCGGTGTGGAAGGCGCTGCCCGTCGCCAGCGCCAGCGATGTCGCACGCGCCGCAGCCTATGCCGGGGCGGCGGACTTGATCTTGTTCGACGCCAAGACCCCCAAAGGCGCGCTGCCCGGCGGCATGGGGTTGGCGTTCGACTGGTCGCTGCTGGCCGGATATCGCGGTGCCTTGCCGTGGGGGCTGGCAGGCGGGCTAAATCCGACGAATGTTGCCGAGGCGATTGCGCGCACCGGAGCGCCGCTGGTCGATACCTCCAGCGGCGTCGAAAGCGCGCCGGGCGTCAAGGATACCGACAAGATTACCAATTTCGCCTTTGCGGTGCGCTTGGCCTAAATCGCGTCGATCAATAGGCGTCGTTCAGCGCAAAGATCGGCTTGCGGGTGCGCCACTGCCCTCGGGTGAAGTCGGGAAAATCTAACGTGCGATTGCCCTCAGCAATCGATTGTTCCGACAGAGGCGTGATCGCGCTCCAGGCCAGCGCGTCGTAAATGTCGATTGGCATCGGGGCCTTGGCCTTCAGCGCCTCGACAAAAGCGTGGATCACGAACCAGTCCATCCCGCCATGCCCGGCCCCTGCCGCCAGATCGGCGTAGCGTTTCCATAGCGGGTGATCGTATTTCGCAAACCAGCCCTCGGCAGGCTCCCAGCGGTGCGGCTGTGGGCTCTTGCCCTCCAGATAGATCGACTTGTTGACGTCCATCCACAGCCCCTCGGTGCCTTGCACCCGAAAGCCGAGAGAATAGGGGCGCGGCAGCGAGGTGTCGTGGCACAGCATGATCGTTTCACCATTAGTGCAGCCGATCATGGTGTTGACCACATCACCCAGTGCGAATTTCACCTCGGCGTTGGGATGATCGGCAGAGCCGTTCTTGACGACATAATCATGCAGCCCGCGCGCCTTACAGCCGAAGCCGCCAGCGCCCGCTTCGCCCGGCAACGCGACCTTCAGGGTGCGGGTCTGCGGCGGGTAGCACACGCCGGCATCGGCGCAGCCCTGGTACTTCACGGTCAGGGTGGTCGCGCTCGCGCCGGCCGCGGGCGTGCCGGTGAGGGTGCCGAGCAATTCCTTGCGGTAGGTTTCGACGTCGCCGAAGAATTCGTCGCGGTAGGCCTTGCCCTTCGGCAGCGCCATGGTCGCGCCGGTGAAGGCGGCATCGGCCTTGACCGAGGTGCGGTGCCGGTACAGGTAATAGCCGTCGGCGATCCGCCAGCGCACCTCGATGCGGTCCGGCGCGGTGGCCTGCGCGGACAGGACGAAGACCTCGTCGACCGGCGGCAGTTCGAAGTCCTGGGCGACGGCCGAGGTCGCGGGCAGCGCAAGCAGCAGGGCGAGCCCGGCCAGCCAGCGGCGCAGGCGGATCGTGGATGCGGTCATTGGCTCAGTTTACCGGTCGGCTCTCGGCGGCCAGCCATTGCAGGTATTCGGGCAGGCCGGACGCGGCTTCGACCGCGAGCAGCTCCGGGAGTTCGTAGGGATGCAGTTGGCGCAGGCGTTCCTGCAGGGCGGGGTAGGCCTCGGCACTGGTCTTGACCAGCAGCAGGACCTCGGCCGCGGCCTCGACCTTGCGTTGCCAGCGATAGACCGAACGCAGGCCGGGCAGGAGGTTGACGCAGGCGGCCAGGCGCTCGGCCACCAGCGCGGTGGCGATGCGCTCGGCGCTGTCGGCGTCGGGACAGGTGCAGAAGCAGATCAGGGCGCTCACCGGCATAGGGTAGCGGCTGCCCCGATCCGGCGGGCCTGGCGGACATCCGCGTGCGGCCCTTGAAAGTCGGCGGGCCCGCCCCATCTCGGTGGCATGCCGGGTTCGCCCGGTTCTGTTGTCCGCGGTTTGGCACTCGCTTCGCGCGACTGCTAAAATCGCCGGGTTTTTCCACGTCAATCAACCATTTACCGAGGTTGCCATGTCCAATATCAAGCCGCTGCACGACCGCGTGGTCATCAAGCGCATGGAAGAAGAGAAGCTGTCCGCCGGCGGGATCGTGATCCCGGATTCGGCCACCGAGAAGCCGATCAAGGGCGAAGTCGTCGCCGTCGGCACCGGCAAGGTGCTGGACAACGGCCAGGTCCGCGCGCCGCAGGTCAAGGTCGGCGACAAGGTGCTGTTCGGCAAGTACAGCGGCACCGAAGTGAAGCTGGACGGCGTCGAGCTGCTGGTGGTGAAGGAAGACGACCTGTTCGCGATCCTCGGCTGATCGCGCGTCGCTCCCACACATTTCTCATCCGAATAATTTTTCGAGGTAATTCGCAATGGCTGCCAAGGACATTCGTTTCGGCGAAGACGCGCGCTCCAAGATGGTGCGCGGCGTCAACGTGCTCGCCAACGCCGTGAAGGCGACCCTCGGCCCGAAGGGCCGCAACGTCGTGCTGCAGAAGAGCTACGGCGCGCCGACCATCACCAAGGACGGCGTCTCCGTCGCCAAGGAAATCGAACTGGCTGACGCGTTCGAGAACATGGGCGCGCAGATGGTGAAGGAAGTCGCTTCCAAGACCTCCGACAACGCCGGCGACGGCACCACCACCGCCACCGTGCTGGCGCAGGCGTTCATCCGCGAGGGCATGAAGGCGGTCGCCGCCGGCATGAACCCGATGGACCTGAAGCGCGGCATCGACCAGGCGGTGAAGGCCGCGGTCGGCGAACTGAAGTCGCTGTCCAAGCCGTCGTCGACCAGCAAGGAAATCGCCCAGGTCGGCGCGATCTCCGCGAACTCGGATGCCAACATCGGCGACCTGATCGCGCAGGCGATGGACAAGGTCGGCAAGGAAGGCGTGATCACGGTCGAGGAAGGCAGCGGCCTGGACAACGAACTCGACGTGGTCGAGGGCATGCAGTTCGACCGCGGCTACCTGAGCCCGTACTTCGTCAACAACCAGCAGTCGATGTCGGCCGACCTGGATGATCCCTTCATCCTGCTGTACGACAAGAAGATCTCCAACGTGCGCGACCTGCTGCCCGTCCTCGAGGGCGTGGCCAAGGCCGGCAAGCCGCTGCTGATCGTGGCGGAGGAAGTCGAAGGCGAAGCGCTGGCGACCCTGGTGGTCAACACCATCCGCGGCATCGTCAAGGTCTGCGCGGTGAAGGCCCCGGGCTTCGGCGACCGTCGCAAGGCGATGCTGGAAGACATGGCGATCCTGACCGGCGGCGTGGTGATTTCCGAGGAAGTCGGCCTGTCGCTGGAGAAGGCCACCATCAAGGACCTCGGCCGCGCCAAGAAGATCCAGGTGTCGAAGGAAAACACCACCATCATCGATGGCGCCGGCGAAGGCGCGGGCATCGAGGCGCGCATCAAGCAGATCAAGGCGCAGATCGAGGAGACCTCCTCCGACTACGACCGCGAGAAGCTGCAGGAGCGCGTGGCCAAGCTGGCCGGCGGCGTTGCGGTGATCAAGGTCGGTGCCGCCACCGAAGTCGAGATGAAGGAAAAGAAGGCGCGCGTCGAAGACGCCCTGCACGCGACCCGTGCGGCCGTCGAGGAAGGCATCGTCCCGGGCGGCGGCGTCGCCCTGATCGGGGTTCTAGGGATTTTCCGTCCAAAAACGACAAAGTGCTCTGGAGGCCCCGCCGTCTGTGGCCTCCAGAGGGGTATTACTTTTTTCGAGATCCCTATTTGGGCTCTGTTTGAGTAAGATTTAGTCTTTTTGGGCTAAATCCATGGCATTCGAAGAACGTGTCCAAATCTTGTCCGAGGCAGAACAAGATGAGTTATATGGACCCCCCGCTTTCACCTCCGCCGACCAACGCTTCTTTTTCTCGCTGAACGATAAGGAACTGGCGATCGCTAAAAGCCTCCGTCATCGGGGCCAGCGTTACATGCTGGTGGTACTGCTGGGCTATTTCAAAGCCAAGCCGGTGGTGCTGAATCCCGGCTTTCATCAGATCAAGCAGGACCTCAAATACGTTTATCAAACCGTTCTACCAGGCCCAGGCTGTAGACCCTTTAATCTCACGCCAAAAGAGAACGAACGGATTTACCAACGTGTTTTCCAGCTCTGCAACTACCAGCGCTGGAATGTCAAAGACCATGGAGCGGCGTTGAGAGATTACTTATCCCAGCAAGCCAGAGCCTGGACAGCGCCTAGGCACCTCTTCGATGCGGCCATTGAATATTGTTCGGGGCAGAAGATCGCAATCCCTGCCTACAGCACGCTGCAAAAGATCATCAGTCAGGTGGTGGGAGACGAACAGGAACACATGGCCGCGCACCTTGAGCGTGCAATGTCACGCGGTCTTAAGCAAGCACTGGCGGAGCTCGTGAACGGCACAGGTCCACTGCCGTTCCGACAGTTGCGACAATCGGCTCGTAACTTCACCGGAACCGAGTTGGAGAAAGAACTGATTGTCTATCGCCATATCCAGCATTGGATGCCGGAAGTGGATCTGCTGTTGAGCACGCTATCACTGTCGCAGAAAAATCTGCAACACCTGGCAGAGAAAGTCGACTACTACGGTGCCAAACTGAAACGTCAAACCGTAGGCAGCCAATGGCTGTATTTATTGTGCTATCTTCAAACGCGATGGCAGCAAGCGCTGGAACGTATTGCCGATGGCTTTGTGCATCATGTCAGACAGACCAAACAGAAGGCAAAGGATTATGCGCAGGAAGCGGTGTTTAAGGATTGGCAAAAAGCAGCTAAAAATGTCAGCAAGGCAGCTGAAGTACTGCACCTGTTCATTGATGACAGCATTGATCTGCAACTACCGTTTGCAACAGTAAGACAGCAAGCACTGAGCCTGCTGACCAAAAGGGATCTGGAATCTGTATGTCTCTTCCTGAACGAGCAGCGACGATCGGTCGATGAAGCCATGTGGCAGTACTGCGACGAGAAAGAAAGTCTGCGGAAAGGTTTGCTGCGAGAGTTGTTCCTATGTCTGCGCTTCGAAGGCTGCGACGGCACCCAGCACTTAGCGGCCGCCTTGGCGAAAACACAAAACGAACTCAACGGCCAGGACGCTCAGTTGCAAACTGCCGACACCAGACTCCTTTCCAAAAAATCACGTGAATTCCTGCTGGATGGTGAAGGGAATATCCTGATCGATCGTTATGAGTGGTTCCTCTATCAACAGATTCCTGATCGCCTGAATGGCCAGCTGACGCTGCCTGATATCACTAAATACCGGGCACTCGACGCCGACCTGATCGACGGGGAACATTGGCGAAAAAACAAATATACGCTGCTTCAACAGAGCCATTTTACAAAATTAGCGGAGGAGCCTGAAAAGCTGATCAAACAGATGGCCATGGAATTGGATACCCGTTTGTACGAAGTCGGCGAATATCTTGAACAGGAAGACAACCGGAATATCATCTTGCGTAATCCGCAGGGTAAACGCTTCTGGCGCCTGCCTTCGGCCAGCAAACATCATCTGGTCAACAATCCCTTCTTCCAGCAAATTCCCACAACGGGGATTGCGGATGTACTGCGCATGGTTGATCGTGACACCGGTTTCATTGACTGCTTCGCTCATGTGCTGGGTTCCCAATCCAGAAGCCGTTCCCATGAATATGACCTGTTGGCAATTCTGGTCGGCAATGCAACCAATCAAGGCATTTACGGCATGGCACAGATCTCTGATCGTACCTATGATCAGCTCAGCACTATCCAGGCGAACTATCTTCGCCTGGAAACATTGAATGCTGCTAACGACAACATCAATAACGCGACAGCCAAGCTACCCATCTTCCGGTACTACAACATCCAGGAAGATGTGATCCACGCCAGTGCCGATGGTCAAAAGTTCGAAGCCCGGCGCGAGACCTTCAAAACCCGTTATTCGTCGAAGTACTTTGGCACTCAAAAAGGTGTTTCTGCCATGACCTTGATCGCCAATCACGCTGCGATCAACGCCAGAGTGATCGGCGCCAACGAACATGAATCGCACTACATCTTTGATTTGTTGATGAGCAATACGTCAGACATCATTCCGGATGTGCTCTCAACCGATACCCATGGGGTGAACCATGTGAACTTCGCGTTACTGGATCTGTTCGGATACCAGTTTGCCCCACGCTATGCCCAGGTTGGCAAAGTGATCAATGACATGTTTGATGTCAAGGAAGACAAAGAACACCGAATTCAGCTGTGCTTAAAAAAGCCAATCAATACCCATCGTATTGCGCAGCACTGGGATACCATCCAACGGATTGCAGTATCACTTAAGCAGCGGAAAACAACGCAAGCCACCTTGGTGAGAAAGCTCTCGGAGTACAAGCGCAATCACCCGCTGCTGGAAGCCCTGACGGAATACAATCGCCTGGTGAAAGCGAATTATCTACTGTGCTACATCGATGATGCCAGTTTAAGAAACTATGTTCAGCGCGCGCTGAACCGGGGAGAGGCCTATCACCAACTGCGTCGGGCCGTGAGCAGCGTCAATGGGGATCAGTTCCGGGGCAGTTCAGACGAAGAAATCCAGCTATGGAATGAGTGCGCTCGCCTGGTCACCAATGCCATCGTTTACTTCAACTCCAGGATACTCAGCCAGCTGTTGACCAGCTTCGAATACCAAGGAGATACCAAGAGAATAGATATCGTCAAACAGGCATCCCCTGTGGCCTGGCACAACATTAACCTCAAGGGGACTTACCACTTCGAATTGAGCGAAAAATTGCCAGATCTGGAGGAGCTTATGCGCTCAATCGAGGGATATTTACCCGTCAGCGAAAAGTAA"/>
                        <sequence id="seq_GCF_002258155" spec="Sequence" taxon="GCF_002258155" totalcount="4" value="ATGGCATTCGAAGAACGTGTCCAAATCTTGTCCGAGGCAGAACAAGATGAGTTATATGGACCCCCCGCTTTCACCTCCGCCGACCAACGCTTCTTTTTCTCGCTGAACGATAAGGAACTGGCGATCGCTAAAAGCCTCCGTCATCGGGGCCAGCGTTACATGCTGGTGGTACTGCTGGGCTATTTCAAAGCCAAGCCGGTGGTGCTGAATCCCGGCTTTCATCAGATCAAGCAGGACCTCAAATACGTTTATCAAACCGTTCTACCAGGCCCAGGCTGTAGACCCTTTAATCTCACGCCAAAAGAGAACGAACGGATTTACCAACGTGTTTTCCAGCTCTGCAACTACCAGCGCTGGAATGTCAAAGACCATGGAGCGGCGTTGAGAGATTACTTATCCCAGCAAGCCAGAGCCTGGACAGCGCCTAGGCACCTCTTTGATGCGGCCATTGAATATTGTTCGGGGCAGAAGATCGCAATCCCTGCCTACAGCACGCTGCAAAAGATCATCAGTCAGGTGGTGGGAGACGAACAGGAACACATGGCCGCGCACCTTGAGCGTGCAATGTCACGCGGTCTTAAGCAAGCACTGGCGGAGCTCGTGAACGGCACAGGTCCACTGCCGTTCCGACAGTTGCGACAATCGGCTCGTAACTTCACCGGAACCGAGTTGGAGAAAGAACTGATTGTCTATCGCCATATCCAGCATTGGATGCCGGAAGTGGATCTGCTGTTGAGCACGCTATCACTGTCGCAGAAAAATCTGCAACACCTGGCAGAGAAAGTCGACTACTACGGTGCCAAACTGAAACGTCAAACCGTAGGCAGCCAATGGCTGTATTTATTGTGCTATCTTCAAACGCGATGGCAGCAAGCGCTGGAACGTATTGCCGATGGCTTTGTGCATCATGTCAGACAGACCAAACAGAAGGCAAAGGATTATGCGCAGGAAGCGGTGTTTAAGGATTGGCAAAAAGCAGCTAAAAATGTCAGCAAGGCAGCTGAAGTACTGCACCTGTTCATTGATGACAGCATTGATCTGCAACTACCGTTTGCAACAGTAAGACAGCAAGCACTGAGCCTGCTGACCAAAAGGGATCTGGAATCTGTATGTCTCTTCCTGAACGAGCAGCGACGATCGGTCGATGAAGCCATGTGGCAGTACTGCGACGAGAAAGAAAGTCTGCGGAAAGGTTTGCTGCGAGAGTTGTTCCTATGTCTGCGCTTCGAAGGCTGCGACGGCACCCAGCACTTAGCGGCCGCCTTGGCGAAAACACAAAACGAACTCAACGGCCAGGACGCTCAGTTGCAAACTGCCGACACCAGACTCCTTTCCAAAAAATCACGTGAATTCCTGCTGGATGGTGAAGGGAATATCCTGATCGATCGTTATGAGTGGTTCCTCTATCAACAGATTCCTGATCGCCTGAATGGCCAGCTGACGCTGCCTGATATCACTAAATACCGGGCACACGACGCCGACCTGATCGACGGGGAACATTGGCGAAAAAACAAATATACGCTGCTTCAACAGAGCCATTTTACAAAATTAGCGGAGGAGCCTGAAAAGCTGATCAAACAGATGGCCATGGAATTGGATACCCGTTTGTACGAAGTCGGCGAATATCTTGAACAGGAAGACAACCGGAATATCATCTTGCGTAATCCGCAGGGTAAACGCTTCTGGCGCCTGCCTTCGGCCAGCAAACATCATCTGGTCAACAATCCCTTCTTCCAGCAAATTCCCACAACGGGGATTGCGGATGTACTGCGCATGGTTGATCGTGACACCGGTTTCATTGACTGCTTCGCTCATGTGCTGGGTTCCCAATCCAGAAGCCGTTCCCATGAATATGACCTGTTGGCAATTCTGGTCGGCAATGCAACCAATCAAGGCATTTACGGCATGGCACAGATCTCTGATCGTACCTATGATCAGCTCAGCACTATCCAGGCGAACTATCTTCGCCTGGAAACATTGAATGCTGCTAACGACAACATCAATAACGCGACAGCCAAGCTACCCATCTTCCGGTACTACAACATCCAGGAAGATGTGATCCACGCCAGTGCCGATGGTCAAAAGTTCGAAGCCCGGCGCGAGACCTTCAAAACCCGTTATTCGTCGAAGTACTTTGGCACTCAAAAAGGTGTTTCTGCCATGACCTTGATCGCCAATCACGCTGCGATCAACGCCAGAGTGATCGGCGCCAACGAACATGAATCGCACTACATCTTTGATTTGTTGATGAGCAATACGTCAGACATCATTCCGGATGTGCTCTCAACCGATACCCATGGGGTGAACCATGTGAACTTCGCGTTACTGGATCTGTTCGGATACCAGTTTGCCCCACGCTATGCCCAGGTTGGCAAAGTGATCAATGACATGTTTGATGTCAAGGAAGACAAAGAACACCGAATTCAGCTGTGCTTAAAAAAGCCAATCAATACCCATCGTATTGCGCAGCACTGGGATACCATCCAACGGATTGCAGTATCACTTAAGCAGCGGAAAACAACGCAAGCCACCTTGGTGAGAAAGCTCTCGGAGTACAAGCGCAATCACCCGCTGCTGGAAGCCCTGACGGAATACAATCGCCTGGTGAAAGCGAATTATCTACTGTGCTACATCGATGATGCCAGTTTAAGAAACTATGTTCAGCGCGCGCTGAACCGGGGAGAGGCCTATCACCAACTGCGTCGGGCCGTGAGCAGCGTCAATGGGGATCAGTTCCGGGGCAGTTCAGACGAAGAAATCCAGCTATGGAATGAGTGCGCTCGCCTGGTCACCAATGCCATCGTTTACTTCAACTCCAGGATACTCAGCCAGCTGTTGACCAGCTTCGAATACCAAGGAGATACCAAGAGAATAGATATCGTCAAACAGGCATCCCCTGTGGCCTGGCACAACATTAACCTCAAGGGGACTTACCACTTCGAATTGAGCGAAAAATTGCCAGATCTGGAGGAGCTTATGCGCTCAATCGAGGGATATTTACCCGTCAGCGAAAAGTAATACCCCTCTGGAGGCCACGGACGGCGCGGCCTCCAGAGCACTTTGTCGTTTTTGGACGGAAAATCCCTAGAACCCCATAGATGTATATTTCTGTGACCCACATTCACCCTGGCAAAAAGGCACATGCGAAAATATGAATGGTTTAATTAGGCAATATTTACCTAAAGGGATTGATTTAAATCAGGCAGATCAGCATTATTTAAATCAAGTTGCCATGTCACTGAATACTCGTCCTAGAAAGGCGTTAGATTGGCTTACACCATTAGAGAAATTTGCTCAGCTTGTTGATTATCATATGGCTTTTGAAACTGTCGCACCTCATGTTTGAATTCGCCCCATATTTTTGCTACAGTGAACCAAATTAAGATCATCTATTTACTAGGCCTCGCATTTGCGGGGTTTTTAATGCTGAATAAAAGGAAAACTTGATGGAATTGCCCAATATTATGCACCCGGTCGCGAAGCTGAGCACCGCATTAGCCGCTGCATTGATGCTGAGCGGGTGCATGCCCGGTGAAATCCGCCCGACGATTGGCCAGCAAATGGAAACTGGCGACCAACGGTTTGGCGATCTGGTTTTCCGCCAGCTCGCACCGAATGTCTGGCAGCACACTTCCTATCTCGACATGCCGGGTTTCGGGGCAGTCGCTTCCAACGGTTTGATCGTCAGGGATGGCGGCCGCGTGCTGGTGGTCGATACCGCCTGGACCGATGACCAGACCGCCCAGATCCTCAACTGGATCAAGCAGGAGATCAACCTGCCGGTCGCGCTGGCGGTGGTGACTCACGCGCATCAGGACAAGATGGGCGGTATGGACGCGCTGCATGCGGCGGGGATTGCGACTTATGCCAATGCGTTGTCGAACCAGCTTGCCCCGCAAGAGGGGATGGTTGCGGCGCAACACAGCCTGACTTTCGCCGCCAATGGCTGGGTCGAACCAGCAACCGCGCCCAACTTTGGCCCGCTCAAGGTATTTTACCCCGGCCCCGGCCACACCAGTGACAATATCACCGTTGGGATCGACGGCACCGACATCGCTTTTGGTGGCTGCCTGATCAAGGACAGCAAGGCCAAGTCGCTCGGCAATCTCGGTGATGCCGACACTGAGCACTACGCCGCGTCAGCGCGCGCGTTTGGTGCGGCGTTCCCCAAGGCCAGCATGATCGTGATGAGCCATTCCGCCCCCGATAGCCGCGCCGCAATCACTCATACGGCCCGCATGGCCGACAAGCTGCGCTGAGCCATGGCTGACCACGTCACCCCCAATCTGCCATCGCGCGATTTCGATGTGACAGAGGCGTTTTATGCGAAGCTGGGCTTTGCGACGAGTTGGAAGGATCGCGGCTGGATGATCCTGCAGCGCGGCGGTTTGCAGCTCGAATTCTTCCCCTATCCTGACCTCGACCCAGCTACGAGCTCGTTCGGCTGTTGCCTGCGGTTGGATGATCTCGATGCCATGGTGGCATTGGTGAACGCGGCGGGAGCCGAGGAAAAAAGCACCGGCTGGCCGCGCTTCAAAGCTCCGCAACTGGAGGCGAGCGGCCTGAGGATCGGCTACCTGATCGATCCCGACTGCACGCTGGTGCGGCTGATCCAGAACCCCGACTGACCGCATGCCCGCGAAAATCAAGATTTGCGGGATCAGCACACCCGAGGCGCTCGATGCGACCATCGCGGCGCGGGCGGACTATGCCGGGTTGGTGTTCTATCCAGCGTCGCCCCGTGCGGTTACGTCGAATGTCGCGGGCGCTTTGACATCGCGCGCAGCTGGCCAGATCGCCATGGTCGGTTTGTTCGTCGATGCGGATGATGCTGTCATCGCCGACGCACTGGTGGCAGCCAAGCTGAACGCGCTGCAGCTGCACGGTTCGGAATCGCCCGAACGCGTGGCCCAGTTGCGCGCGCGGTTTGGCAAGCCGGTGTGGAAGGCGCTGCCCGTCGCCAGCGCCAGCGATGTCGCACGCGCCGCAGCCTATGCCGGGGCGGCGGACTTGATCTTGTTCGACGCCAAGACCCCCAAAGGCGCGCTGCCCGGCGGCATGGGGTTGGCGTTCGACTGGTCGCTGCTGGCCGGATATCGCGGTGCCTTGCCGTGGGGGCTGGCAGGCGGGCTAAATCCGACGAATGTTGCCGAGGCGATTGCGCGCACCGGAGCGCCGCTGGTCGATACCTCCAGCGGCGTCGAAAGCGCGCCGGGCGTCAAGGATACCGACAAGATTACCAATTTCGCCTTTGCGGTGCGCTTGGCCTAAATCGCGTCGATCAATAGGCGTCGTTCAGCGCAAAGATCGGCTTGCGGGTGCGCCACTGCCCTCGGGTGAAGTCGGGAAAATCTAACGTGCGATTGCCCTCAGCAATCGATTGTTCCGACAGAGGCGTGATCGCGCTCCAGGCCAGCGCGTCGTAAATGTCGATTGGCATCGGGGCCTTGGCCTTCAGCGCCTCGACAAAAGCGTGGATCACGAACCAGTCCATCCCGCCATGCCCGGCCCCTGCCGCCAGATCGGCGTAGCGTTTCCATAGCGGGTGATCGTATTTCGCAAACCAGCCCTCGGCAGGCTCCCAGCGGTGCGGCTGTGGGCTCTTGCCCTCCAGATAGATCGACTTGTTGACGTCCATCCACAGCCCCTCGGTGCCTTGCACCCGAAAGCCGAGAGAATAGGGGCGCGGCAGCGAGGTGTCGTGGCACAGCATGATCGTTTCACCATTAGTGCAGCCGATCATGGTGTTGACCACATCACCCAGTGCGAATTTCACCTCGGCGTTGGGATGATCGGCAGAGCCGTTCTTGACGACATAATCATGCAGCCCGCGCGCCTTACAGCCGAAGCCGCCAGCGCCCGCTTCGCCCGGCAACGCGACCTTCAGGGTGCGGGTCTGCGGCGGGTAGCACACGCCGGCATCGGCGCAGCCCTGGTACTTCACGGTCAGGGTGGTCGCGCTCGCGCCGGCCGCGGGCGTGCCGGTGAGGGTGCCGAGCAATTCCTTGCGGTAGGTTTCGACGTCGCCGAAGAATTCGTCGCGGTAGGCCTTGCCCTTCGGCAGCGCCATGGTCGCGCCGGTGAAGGCGGCATCGGCCTTGACCGAGGTGCGGTGCCGGTACAGGTAATAGCCGTCGGCGATCCGCCAGCGCACCTCGATGCGGTCCGGCGCGGTGGCCTGCGCGGACAGGACGAAGACCTCGTCGACCGGCGGCAGTTCGAAGTCCTGGGCGACGGCCGAGGTCGCGGGCAGCGCAAGCAGCAGGGCGAGCCCGGCCAGCCAGCGGCGCAGGCGGATCGTGGATGCGGTCATTGGCTCAGTTTACCGGTCGGCTCTCGGCGGCCAGCCATTGCAGGTATTCGGGCAGGCCGGACGCGGCTTCGACCGCGAGCAGCTCCGGGAGTTCGTAGGGATGCAGTTGGCGCAGGCGTTCCTGCAGGGCGGGGTAGGCCTCGGCACTGGTCTTGACCAGCAGCAGGACCTCGGCCGCGGCCTCGACCTTGCGTTGCCAGCGATAGACCGAACGCAGGCCGGGCAGGAGGTTGACGCAGGCGGCCAGGCGCTCGGCCACCAGCGCGGTGGCGATGCGCTCGGCGCTGTCGGCGTCGGGACAGGTGCAGAAGCAGATCAGGGCGCTCACCGGCATAGGGTAGCGGCTGCCCCGATCCGGCGGGCCTGGCGGACATCCGCGTGCGGCCCTTGAAAGTCGGCGGGCCCGCCCCATCTCGGTGGCATGCCGGGTTCGCCCGGTTCTGTTGTCCGCGGTTTGGCACTCGCTTCGCGCGACTGCTAAAATCGCCGGGTTTTTCCACGTCAATCAACCATTTACCGAGGTTGCCATGTCCAATATCAAGCCGCTGCACGACCGCGTGGTCATCAAGCGCATGGAAGAAGAGAAGCTGTCCGCCGGCGGGATCGTGATCCCGGATTCGGCCACCGAGAAGCCGATCAAGGGCGAAGTCGTCGCCGTCGGCACCGGCAAGGTGCTGGACAACGGCCAGGTCCGCGCGCCGCAGGTCAAGGTCGGCGACAAGGTGCTGTTCGGCAAGTACAGCGGCACCGAAGTGAAGCTGGACGGCGTCGAGCTGCTGGTGGTGAAGGAAGACGACCTGTTCGCGATCCTCGGCTGATCGCGCGTCGCTCCCACACATTTCTCATCCGAATAATTTTTCGAGGTAATTCGCAATGGCTGCCAAGGACATTCGTTTCGGCGAAGACGCGCGCTCCAAGATGGTGCGCGGCGTCAACGTGCTCGCCAACGCCGTGAAGGCGACCCTCGGCCCGAAGGGCCGCAACGTCGTGCTGCAGAAGAGCTACGGCGCGCCGACCATCACCAAGGACGGCGTCTCCGTCGCCAAGGAAATCGAACTGGCTGACGCGTTCGAGAACATGGGCGCGCAGATGGTGAAGGAAGTCGCTTCCAAGACCTCCGACAACGCCGGCGACGGCACCACCACCGCCACCGTGCTGGCGCAGGCGTTCATCCGCGAGGGCATGAAGGCGGTCGCCGCCGGCATGAACCCGATGGACCTGAAGCGCGGCATCGACCAGGCGGTGAAGGCCGCGGTCGGCGAACTGAAGTCGCTGTCCAAGCCGTCGTCGACCAGCAAGGAAATCGCCCAGGTCGGCGCGATCTCCGCGAACTCGGATGCCAACATCGGCGACCTGATCGCGCAGGCGATGGACAAGGTCGGCAAGGAAGGCGTGATCACGGTCGAGGAAGGCAGCGGCCTGGACAACGAACTCGACGTGGTCGAGGGCATGCAGTTCGACCGCGGCTACCTGAGCCCGTACTTCGTCAACAACCAGCAGTCGATGTCGGCCGACCTGGATGATCCCTTCATCCTGCTGTACGACAAGAAGATCTCCAACGTGCGCGACCTGCTGCCCGTCCTCGAGGGCGTGGCCAAGGCCGGCAAGCCGCTGCTGATCGTGGCGGAGGAAGTCGAAGGCGAAGCGCTGGCGACCCTGGTGGTCAACACCATCCGCGGCATCGTCAAGGTCTGCGCGGTGAAGGCCCCGGGCTTCGGCGACCGTCGCAAGGCGATGCTGGAAGACATGGCGATCCTGACCGGCGGCGTGGTGATTTCCGAGGAAGTCGGCCTGTCGCTGGAGAAGGCCACCATCAAGGACCTCGGCCGCGCCAAGAAGATCCAGGTGTCGAAGGAAAACACCACCATCATCGATGGCGCCGGCGAAGGCGCGGGCATCGAGGCGCGCATCAAGCAGATCAAGGCGCAGATCGAGGAGACCTCCTCCGACTACGACCGCGAGAAGCTGCAGGAGCGCGTGGCCAAGCTGGCCGGCGGCGTTGCGGTGATCAAGGTCGGTGCCGCCACCGAAGTCGAGATGAAGGAAAAGAAGGCGCGCGTCGAAGACGCCCTGCACGCGACCCGTGCGGCCGTCGAGGAAGGCATCGTCCCGGGCGGCGGCGTCGCCCTGATCGGGGTTCTAGGGATTTTCCGTCCAAAAACGACAAAGTGCTCTGGAGGCCCCGCCGTCTGTGGCCTCCAGAGGGGTATTACTTTTTTCGAGATCCCTATTTGGGCTCTGTTTGAGTAAGATTTAGTCTTTTTGGGCTAAATCCATGGCATTCGAAGAACGTGTCCAAATCTTGTCCGAGGCAGAACAAGATGAGTTATATGGACCCCCCGCTTTCACCTCCGCCGACCAACGCTTCTTTTTCTCGCTGAACGATAAGGAACTGGCGATCGCTAAAAGCCTCCGTCATCGGGGCCAGCGTTACATGCTGGTGGTACTGCTGGGCTATTTCAAAGCCAAGCCGGTGGTGCTGAATCCCGGCTTTCATCAGATCAAGCAGGACCTCAAATACGTTTATCAAACCGTTCTACCAGGCCCAGGCTGTAGACCCTTTAATCTCACGCCAAAAGAGAACGAACGGATTTACCAACGTGTTTTCCAGCTCTGCAACTACCAGCGCTGGAATGTCAAAGACCATGGAGCGGCGTTGAGAGATTACTTATCCCAGCAAGCCAGAGCCTGGACAGCGCCTAGGCACCTCTTTGATGCGGCCATTGAATATTGTTCGGGGCAGAAGATCGCAATCCCTGCCTACAGCACGCTGCAAAAGATCATCAGTCAGGTGGTGGGAGACGAACAGGAACACATGGCCGCGCACCTTGAGCGTGCAATGTCACGCGGTCTTAAGCAAGCACTGGCGGAGCTCGTGAACGGCACAGGTCCACTGCCGTTCCGACAGTTGCGACAATCGGCTCGTAACTTCACCGGAACCGAGTTGGAGAAAGAACTGATTGTCTATCGCCATATCCAGCATTGGATGCCGGAAGTGGATCTGCTGTTGAGCACGCTATCACTGTCGCAGAAAAATCTGCAACACCTGGCAGAGAAAGTCGACTACTACGGTGCCAAACTGAAACGTCAAACCGTAGGCAGCCAATGGCTGTATTTATTGTGCTATCTTCAAACGCGATGGCAGCAAGCGCTGGAACGTATTGCCGATGGCTTTGTGCATCATGTCAGACAGACCAAACAGAAGGCAAAGGATTATGCGCAGGAAGCGGTGTTTAAGGATTGGCAAAAAGCAGCTAAAAATGTCAGCAAGGCAGCTGAAGTACTGCACCTGTTCATTGATGACAGCATTGATCTGCAACTACCGTTTGCAACAGTAAGACAGCAAGCACTGAGCCTGCTGACCAAAAGGGATCTGGAATCTGTATGTCTCTTCCTGAACGAGCAGCGACGATCGGTCGATGAAGCCATGTGGCAGTACTGCGACGAGAAAGAAAGTCTGCGGAAAGGTTTGCTGCGAGAGTTGTTCCTATGTCTGCGCTTCGAAGGCTGCGACGGCACCCAGCACTTAGCGGCCGCCTTGGCGAAAACACAAAACGAACTCAACGGCCAGGACGCTCAGTTGCAAACTGCCGACACCAGACTCCTTTCCAAAAAATCACGTGAATTCCTGCTGGATGGTGAAGGGAATATCCTGATCGATCGTTATGAGTGGTTCCTCTATCAACAGATTCCTGATCGCCTGAATGGCCAGCTGACGCTGCCTGATATCACTAAATACCGGGCACACGACGCCGACCTGATCGACGGGGAACATTGGCGAAAAAACAAATATACGCTGCTTCAACAGAGCCATTTTACAAAATTAGCGGAGGAGCCTGAAAAGCTGATCAAACAGATGGCCATGGAATTGGATACCCGTTTGTACGAAGTCGGCGAATATCTTGAACAGGAAGACAACCGGAATATCATCTTGCGTAATCCGCAGGGTAAACGCTTCTGGCGCCTGCCTTCGGCCAGCAAACATCATCTGGTCAACAATCCCTTCTTCCAGCAAATTCCCACAACGGGGATTGCGGATGTACTGCGCATGGTTGATCGTGACACCGGTTTCATTGACTGCTTCGCTCATGTGCTGGGTTCCCAATCCAGAAGCCGTTCCCATGAATATGACCTGTTGGCAATTCTGGTCGGCAATGCAACCAATCAAGGCATTTACGGCATGGCACAGATCTCTGATCGTACCTATGATCAGCTCAGCACTATCCAGGCGAACTATCTTCGCCTGGAAACATTGAATGCTGCTAACGACAACATCAATAACGCGACAGCCAAGCTACCCATCTTCCGGTACTACAACATCCAGGAAGATGTGATCCACGCCAGTGCCGATGGTCAAAAGTTCGAAGCCCGGCGCGAGACCTTCAAAACCCGTTATTCGTCGAAGTACTTTGGCACTCAAAAAGGTGTTTCTGCCATGACCTTGATCGCCAATCACGCTGCGATCAACGCCAGAGTGATCGGCGCCAACGAACATGAATCGCACTACATCTTTGATTTGTTGATGAGCAATACGTCAGACATCATTCCGGATGTGCTCTCAACCGATACCCATGGGGTGAACCATGTGAACTTCGCGTTACTGGATCTGTTCGGATACCAGTTTGCCCCACGCTATGCCCAGGTTGGCAAAGTGATCAATGACATGTTTGATGTCAAGGAAGACAAAGAACACCGAATTCAGCTGTGCTTAAAAAAGCCAATCAATACCCATCGTATTGCGCAGCACTGGGATACCATCCAACGGATTGCAGTATCACTTAAGCAGCGGAAAACAACGCAAGCCACCTTGGTGAGAAAGCTCTCGGAGTACAAGCGCAATCACCCGCTGCTGGAAGCCCTGACGGAATACAATCGCCTGGTGAAAGCGAATTATCTACTGTGCTACATCGATGATGCCAGTTTAAGAAACTATGTTCAGCGCGCGCTGAACCGGGGAGAGGCCTATCACCAACTGCGTCGGGCCGTGAGCAGCGTCAATGGGGATCAGTTCCGGGGCAGTTCAGACGAAGAAATCCAGCTATGGAATGAGTGCGCTCGCCTGGTCACCAATGCCATCGTTTACTTCAACTCCAGGATACTCAGCCAGCTGTTGACCAGCTTCGAATACCAAGGAGATACCAAGAGAATAGATATCGTCAAACAGGCATCCCCTGTGGCCTGGCACAACATTAACCTCAAGGGGACTTACCACTTCGAATTGAGCGAAAAATTGCCAGATCTGGAGGAGCTTATGCGCTCAATCGAGGGATATTTACCCGTCAGCGAAAAGTAA"/>
                        <sequence id="seq_GCF_013694405" spec="Sequence" taxon="GCF_013694405" totalcount="4" value="ATGGCATTCGAAGAACGTGTCCAAATCTTGTCCGAGGCAGAACAAGATGAGTTATATGGACCCCCCGCTTTCACCTCCGCCGACCAACGCTTCTTTTTCTCGCTGAACGATAAGGAACTGGCGATCGCTAAAAGCCTCCGTCATCGGGGCCAGCGTTACATGCTGGTGGTACTGCTGGGCTATTTCAAAGCCAAGCCGGTGGTGCTGAATCCCGGCTTTCATCAGATCAAGCAGGACCTCAAATACGTTTATCAAACCGTTCTACCAGGCCCAGGCTGTAGACCCTTTAATCTCACGCCAAAAGAGAACGAACGGATTTACCAACGTGTTTTCCAGCTCTGCAACTACCAGCGCTGGAATGTCAAAGACCATGGAGCGGCGTTGAGAGATTACTTATCCCAGCAAGCCAGAGCCTGGACAGCGCCTAGGCACCTCTTCGATGCGGCCATTGAATATTGTTCGGGGCAGAAGATCGCAATCCCTGCCTACAGCACGCTGCAAAAGATCATCAGTCAGGTGGTGGGAGACGAACAGGAACACATGGCCGCGCACCTTGAGCGTGCAATGTCACGCGGTCTTAAGCAAGCACTGGCGGAGCTCGTGAACGGCACAGGTCCACTGCCGTTCCGACAGTTGCGACAATCGGCTCGTAACTTCACCGGAACCGAGTTGGAGAAAGAACTGATTGTCTATCGCCATATCCAGCATTGGATGCCGGAAGTGGATCTGCTGTTGAGCACGCTATCACTGTCGCAGAAAAATCTGCAACACCTGGCAGAGAAAGTCGACTACTACGGTGCCAAACTGAAACGTCAAACCGTAGGCAGCCAATGGCTGTATTTATTGTGCTATCTTCAAACGCGATGGCAGCAAGCGCTGGAACGTATTGCCGATGGCTTTGTGCATCATGTCAGACAGACCAAACAGAAGGCAAAGGATTATGCGCAGGAAGCGGTGTTTAAGGATTGGCAAAAAGCAGCTAAAAATGTCAGCAAGGCAGCTGAAGTACTGCACCTGTTCATTGATGACAGCATTGATCTGCAACTACCGTTTGCAACAGTAAGACAGCAAGCACTGAGCCTGCTGACCAAAAGGGATCTGGAATCTGTATGTCTCTTCCTGAACGAGCAGCGACGATCGGTCGATGAAGCCATGTGGCAGTACTGCGACGAGAAAGAAAGTCTGCGGAAAGGTTTGCTGCGAGAGTTGTTCCTATGTCTGCGCTTCGAAGGCTGCGACGGCACCCAGCACTTAGCGGCCGCCTTGGCGAAAACACAAAACGAACTCAACGGCCAGGACGCTCAGTTGCAAACTGCCGACACCAGACTCCTTTCCAAAAAATCACGTGAATTCCTGCTGGATGGTGAAGGGAATATCCTGATCGATCGTTATGAGTGGTTCCTCTATCAACAGATTCCTGATCGCCTGAATGGCCAGCTGACGCTGCCTGATATCACTAAATACCGGGCACACGACGCCGACCTGATCGACGGGGAACATTGGCGAAAAAACAAATATACGCTGCTTCAACAGAGCCATTTTACAAAATTAGCGGAGGAGCCTGAAAAGCTGATCAAACAGATGGCCATGGAATTGGATACCCGTTTGTACGAAGTCGGCGAATATCTTGAACAGGAAGACAACCGGAATATCATCTTGCGTAATCCGCAGGGTAAACGCTTCTGGCGCCTGCCTTCGGCCAGCAAACATCATCTGGTCAACAATCCCTTCTTCCAGCAAATTCCCACAACGGGGATTGCGGATGTACTGCGCATGGTTGATCGTGACACCGGTTTCATTGACTGCTTCGCTCATGTGCTGGGTTCCCAATCCAGAAGCCGTTCCCATGAATATGACCTGTTGGCAATTCTGGTCGGCAATGCAACCAATCAAGGCATTTACGGCATGGCACAGATCTCTGATCGTACCTATGATCAGCTCAGCACTATCCAGGCGAACTATCTTCGCCTGGAAACATTGAATGCTGCTAACGACAACATCAATAACGCGACAGCCAAGCTACCCATCTTCCGGTACTACAACATCCAGGAAGATGTGATCCACGCCAGTGCCGATGGTCAAAAGTTCGAAGCCCGGCGCGAGACCTTCAAAACCCGTTATTCGTCGAAGTACTTTGGCACTCAAAAAGGTGTTTCTGCCATGACCTTGATCGCCAATCACGCTGCGATCAACGCCAGAGTGATCGGCGCCAACGAACATGAATCGCACTACATCTTTGATTTGTTGATGAGCAATACGTCAGACATCATTCCGGATGTGCTCTCAACCGATACCCATGGGGTGAACCATGTGAACTTCGCGTTACTGGATCTGTTCGGATACCAGTTTGCCCCACGCTATGCCCAGGTTGGCAAAGTGATCAATGACATGTTTGATGTCAAGGAAGACAAAGAACACCGAATTCAGCTGTGCTTAAAAAAGCCAATCAATACCCATCGTATTGCGCAGCACTGGGATACCATCCAACGGATTGCAGTATCACTTAAGCAGCGGAAAACAACGCAAGCCACCTTGGTGAGAAAGCTCTCGGAGTACAAGCGCAATCACCCGCTGCTGGAAGCCCTGACGGAATACAATCGCCTGGTGAAAGCGAATTATCTACTGTGCTACATCGATGATGCCAGTTTAAGAAACTATGTTCAGCGCGCGCTGAACCGGGGAGAGGCCTATCACCAACTGCGTCGGGCCGTGAGCAGCGTCAATGGGGATCAGTTCCGGGGCAGTTCAGACGAAGAAATCCAGCTATGGAATGAGTGCGCTCGCCTGGTCACCAATGCCATCGTTTACTTCAACTCCAGGATACTCAGCCAGCTGTTGACCAGCTTCGAATACCAAGGAGATACCAAGAGAATAGATATCGTCAAACAGGCATCCCCTGTGGCCTGGCACAACATTAACCTCAAGGGGACTTACCACTTCGAATTGAGCGAAAAATTGCCAGATCTGGAGGAGCTTATGCGCTCAATCGAGGGATATTTACCCGTCAGCGAAAAGTAATACCCCTCTGGAGGCCACGGACGGCGCGGCCTCCAGAGCACTTTGTCGTTTTTGGACGGAAAATCCCTAGAACCCCATAGATGTATATTTCTGTGACCCACATTCACCCTGGCAAAAAGGCACATGCGAAAATATGAATGGTTTAATTAGGCAATATTTACCTAAAGGGATTGATTTAAATCAGGCAGATCAGCATTATTTAAATCAAGTTGCCATGTCACTGAATACTCGTCCTAGAAAGGCGTTAGATTGGCTTACACCATTAGAGAAATTTGCTCAGCTTGTTGATTATCATATGGCTTTTGAAACTGTCGCACCTCATGTTTGAATTCGCCCCATATTTTTGCTACAGTGAACCAAATTAAGATCATCTATTTACTAGGCCTCGCATTTGCGGGGTTTTTAATGCTGAATAAAAGGAAAACTTGATGGAATTGCCCAATATTATGCACCCGGTCGCGAAGCTGAGCACCGCATTAGCCGCTGCATTGATGCTGAGCGGGTGCATGCCCGGTGAAATCCGCCCGACGATTGGCCAGCAAATGGAAACTGGCGACCAACGGTTTGGCGATCTGGTTTTCCGCCAGCTCGCACCGAATGTCTGGCAGCACACTTCCTATCTCGACATGCCGGGTTTCGGGGCAGTCGCTTCCAACGGTTTGATCGTCAGGGATGGCGGCCGCGTGCTGGTGGTCGATACCGCCTGGACCGATGACCAGACCGCCCAGATCCTCAACTGGATCAAGCAGGAGATCAACCTGCCGGTCGCGCTGGCGGTGGTGACTCACGCGCATCAGGACAAGATGGGCGGTATGGACGCGCTGCATGCGGCGGGGATTGCGACTTATGCCAATGCGTTGTCGAACCAGCTTGCCCCGCAAGAGGGGATGGTTGCGGCGCAACACAGCCTGACTTTCGCCGCCAATGGCTGGGTCGAACCAGCAACCGCGCCCAACTTTGGCCCGCTCAAGGTATTTTACCCCGGCCCCGGCCACACCAGTGACAATATCACCGTTGGGATCGACGGCACCGACATCGCTTTTGGTGGCTGCCTGATCAAGGACAGCAAGGCCAAGTCGCTCGGCAATCTCGGTGATGCCGACACTGAGCACTACGCCGCGTCAGCGCGCGCGTTTGGTGCGGCGTTCCCCAAGGCCAGCATGATCGTGATGAGCCATTCCGCCCCCGATAGCCGCGCCGCAATCACTCATACGGCCCGCATGGCCGACAAGCTGCGCTGAGCCATGGCTGACCACGTCACCCCCAATCTGCCATCGCGCGATTTCGATGTGACAGAGGCGTTTTATGCGAAGCTGGGCTTTGCGACGAGTTGGAAGGATCGCGGCTGGATGATCCTGCAGCGCGGCGGTTTGCAGCTCGAATTCTTCCCCTATCCTGACCTCGACCCAGCTACGAGCTCGTTCGGCTGTTGCCTGCGGTTGGATGATCTCGATGCCATGGTGGCATTGGTGAACGCGGCGGGAGCCGAGGAAAAAAGCACCGGCTGGCCGCGCTTCAAAGCTCCGCAACTGGAGGCGAGCGGCCTGAGGATCGGCTACCTGATCGATCCCGACTGCACGCTGGTGCGGCTGATCCAGAACCCCGACTGACCGCATGCCCGCGAAAATCAAGATTTGCGGGATCAGCACACCCGAGGCGCTCGATGCGACCATCGCGGCGCGGGCGGACTATGCCGGGTTGGTGTTCTATCCAGCGTCGCCCCGTGCGGTTACGTCGAATGTCGCGGGCGCTTTGACATCGCGCGCAGCTGGCCAGATCGCCATGGTCGGTTTGTTCGTCGATGCGGATGATGCTGTCATCGCCGACGCACTGGTGGCAGCCAAGCTGAACGCGCTGCAGCTGCACGGTTCGGAATCGCCCGAACGCGTGGCCCAGTTGCGCGCGCGGTTTGGCAAGCCGGTGTGGAAGGCGCTGCCCGTCGCCAGCGCCAGCGATGTCGCACGCGCCGCAGCCTATGCCGGGGCGGCGGACTTGATCTTGTTCGACGCCAAGACCCCCAAAGGCGCGCTGCCCGGCGGCATGGGGTTGGCGTTCGACTGGTCGCTGCTGGCCGGATATCGCGGTGCCTTGCCGTGGGGGCTGGCAGGCGGGCTAAATCCGACGAATGTTGCCGAGGCGATTGCGCGCACCGGAGCGCCGCTGGTCGATACCTCCAGCGGCGTCGAAAGCGCGCCGGGCGTCAAGGATACCGACAAGATTACCAATTTCGCCTTTGCGGTGCGCTTGGCCTAAATCGCGTCGATCAATAGGCGTCGTTCAGCGCAAAGATCGGCTTGCGGGTGCGCCACTGCCCTCGGGTGAAGTCGGGAAAATCTAACGTGCGATTGCCCTCAGCAATCGATTGTTCCGACAGAGGCGTGATCGCGCTCCAGGCCAGCGCGTCGTAAATGTCGATTGGCATCGGGGCCTTGGCCTTCAGCGCCTCGACAAAAGCGTGGATCACGAACCAGTCCATCCCGCCATGCCCGGCCCCTGCCGCCAGATCGGCGTAGCGTTTCCATAGCGGGTGATCGTATTTCGCAAACCAGCCCTCGGCAGGCTCCCAGCGGTGCGGCTGTGGGCTCTTGCCCTCCAGATAGATCGACTTGTTGACGTCCATCCACAGCCCCTCGGTGCCTTGCACCCGAAAGCCGAGAGAATAGGGGCGCGGCAGCGAGGTGTCGTGGCACAGCATGATCGTTTCACCATTAGTGCAGCCGATCATGGTGTTGACCACATCACCCAGTGCGAATTTCACCTCGGCGTTGGGATGATCGGCAGAGCCGTTCTTGACGACATAATCATGCAGCCCGCGCGCCTTACAGCCGAAGCCGCCAGCGCCCGCTTCGCCCGGCAACGCGACCTTCAGGGTGCGGGTCTGCGGCGGGTAGCACACGCCGGCATCGGCGCAGCCCTGGTACTTCACGGTCAGGGTGGTCGCGCTCGCGCCGGCCGCGGGCGTGCCGGTGAGGGTGCCGAGCAATTCCTTGCGGTAGGTTTCGACGTCGCCGAAGAATTCGTCGCGGTAGGCCTTGCCCTTCGGCAGCGCCATGGTCGCGCCGGTGAAGGCGGCATCGGCCTTGACCGAGGTGCGGTGCCGGTACAGGTAATAGCCGTCGGCGATCCGCCAGCGCACCTCGATGCGGTCCGGCGCGGTGGCCTGCGCGGACAGGACGAAGACCTCGTCGACCGGCGGCAGTTCGAAGTCCTGGGCGACGGCCGAGGTCGCGGGCAGCGCAAGCAGCAGGGCGAGCCCGGCCAGCCAGCGGCGCAGGCGGATCGTGGATGCGGTCATTGGCTCAGTTTACCGGTCGGCTCTCGGCGGCCAGCCATTGCAGGTATTCGGGCAGGCCGGACGCGGCTTCGACCGCGAGCAGCTCCGGGAGTTCGTAGGGATGCAGTTGGCGCAGGCGTTCCTGCAGGGCGGGGTAGGCCTCGGCACTGGTCTTGACCAGCAGCAGGACCTCGGCCGCGGCCTCGACCTTGCGTTGCCAGCGATAGACCGAACGCAGGCCGGGCAGGAGGTTGACGCAGGCGGCCAGGCGCTCGGCCACCAGCGCGGTGGCGATGCGCTCGGCGCTGTCGGCGTCGGGACAGGTGCAGAAGCAGATCAGGGCGCTCACCGGCATAGGGTAGCGGCTGCCCCGATCCGGCGGGCCTGGCGGACATCCGCGTGCGGCCCTTGAAAGTCGGCGGGCCCGCCCCATCTCGGTGGCATGCCGGGTTCGCCCGGTTCTGTTGTCCGCGGTTTGGCACTCGCTTCGCGCGACTGCTAAAATCGCCGGGTTTTTCCACGTCAATCAACCATTTACCGAGGTTGCCATGTCCAATATCAAGCCGCTGCACGACCGCGTGGTCATCAAGCGCATGGAAGAAGAGAAGCTGTCCGCCGGCGGGATCGTGATCCCGGATTCGGCCACCGAGAAGCCGATCAAGGGCGAAGTCGTCGCCGTCGGCACCGGCAAGGTGCTGGACAACGGCCAGGTCCGCGCGCCGCAGGTCAAGGTCGGCGACAAGGTGCTGTTCGGCAAGTACAGCGGCACCGAAGTGAAGCTGGACGGCGTCGAGCTGCTGGTGGTGAAGGAAGACGACCTGTTCGCGATCCTCGGCTGATCGCGCGTCGCTCCCACACATTTCTCATCCGAATAATTTTTCGAGGTAATTCGCAATGGCTGCCAAGGACATTCGTTTCGGCGAAGACGCGCGCTCCAAGATGGTGCGCGGCGTCAACGTGCTCGCCAACGCCGTGAAGGCGACCCTCGGCCCGAAGGGCCGCAACGTCGTGCTGCAGAAGAGCTACGGCGCGCCGACCATCACCAAGGACGGCGTCTCCGTCGCCAAGGAAATCGAACTGGCTGACGCGTTCGAGAACATGGGCGCGCAGATGGTGAAGGAAGTCGCTTCCAAGACCTCCGACAACGCCGGCGACGGCACCACCACCGCCACCGTGCTGGCGCAGGCGTTCATCCGCGAGGGCATGAAGGCGGTCGCCGCCGGCATGAACCCGATGGACCTGAAGCGCGGCATCGACCAGGCGGTGAAGGCCGCGGTCGGCGAACTGAAGTCGCTGTCCAAGCCGTCGTCGACCAGCAAGGAAATCGCCCAGGTCGGCGCGATCTCCGCGAACTCGGATGCCAACATCGGCGACCTGATCGCGCAGGCGATGGACAAGGTCGGCAAGGAAGGCGTGATCACGGTCGAGGAAGGCAGCGGCCTGGACAACGAACTCGACGTGGTCGAGGGCATGCAGTTCGACCGCGGCTACCTGAGCCCGTACTTCGTCAACAACCAGCAGTCGATGTCGGCCGACCTGGATGATCCCTTCATCCTGCTGTACGACAAGAAGATCTCCAACGTGCGCGACCTGCTGCCCGTCCTCGAGGGCGTGGCCAAGGCCGGCAAGCCGCTGCTGATCGTGGCGGAGGAAGTCGAAGGCGAAGCGCTGGCGACCCTGGTGGTCAACACCATCCGCGGCATCGTCAAGGTCTGCGCGGTGAAGGCCCCGGGCTTCGGCGACCGTCGCAAGGCGATGCTGGAAGACATGGCGATCCTGACCGGCGGCGTGGTGATTTCCGAGGAAGTCGGCCTGTCGCTGGAGAAGGCCACCATCAAGGACCTCGGCCGCGCCAAGAAGATCCAGGTGTCGAAGGAAAACACCACCATCATCGATGGCGCCGGCGAAGGCGCGGGCATCGAGGCGCGCATCAAGCAGATCAAGGCGCAGATCGAGGAGACCTCCTCCGACTACGACCGCGAGAAGCTGCAGGAGCGCGTGGCCAAGCTGGCCGGCGGCGTTGCGGTGATCAAGGTCGGTGCCGCCACCGAAGTCGAGATGAAGGAAAAGAAGGCGCGCGTCGAAGACGCCCTGCACGCGACCCGTGCGGCCGTCGAGGAAGGCATCGTCCCGGGCGGCGGCGTCGCCCTGATCGGGGTTCTAGGGATTTTCCGTCCAAAAACGACAAAGTGCTCTGGAGGCCCCGCCGTCTGTGGCCTCCAGAGGGGTATTACTTTTTTCGAGATCCCTATTTGGGCTCTGTTTGAGTAAGATTTAGTCTTTTTGGGCTAAATCCATGGCATTCGAAGAACGTGTCCAAATCTTGTCCGAGGCAGAACAAGATGAGTTATATGGACCCCCCGCTTTCACCTCCGCCGACCAACGCTTCTTTTTCTCGCTGAACGATAAGGAACTGGCGATCGCTAAAAGCCTCCGTCATCGGGGCCAGCGTTACATGCTGGTGGTACTGCTGGGCTATTTCAAAGCCAAGCCGGTGGTGCTGAATCCCGGCTTTCATCAGATCAAGCAGGACCTCAAATACGTTTATCAAACCGTTCTACCAGGCCCAGGCTGTAGACCCTTTAATCTCACGCCAAAAGAGAACGAACGGATTTACCAACGTGTTTTCCAGCTCTGCAACTACCAGCGCTGGAATGTCAAAGACCATGGAGCGGCGTTGAGAGATTACTTATCCCAGCAAGCCAGAGCCTGGACAGCGCCTAGGCACCTCTTCGATGCGGCCATTGAATATTGTTCGGGGCAGAAGATCGCAATCCCTGCCTACAGCACGCTGCAAAAGATCATCAGTCAGGTGGTGGGAGACGAACAGGAACACATGGCCGCGCACCTTGAGCGTGCAATGTCACGCGGTCTTAAGCAAGCACTGGCGGAGCTCGTGAACGGCACAGGTCCACTGCCGTTCCGACAGTTGCGACAATCGGCTCGTAACTTCACCGGAACCGAGTTGGAGAAAGAACTGATTGTCTATCGCCATATCCAGCATTGGATGCCGGAAGTGGATCTGCTGTTGAGCACGCTATCACTGTCGCAGAAAAATCTGCAACACCTGGCAGAGAAAGTCGACTACTACGGTGCCAAACTGAAACGTCAAACCGTAGGCAGCCAATGGCTGTATTTATTGTGCTATCTTCAAACGCGATGGCAGCAAGCGCTGGAACGTATTGCCGATGGCTTTGTGCATCATGTCAGACAGACCAAACAGAAGGCAAAGGATTATGCGCAGGAAGCGGTGTTTAAGGATTGGCAAAAAGCAGCTAAAAATGTCAGCAAGGCAGCTGAAGTACTGCACCTGTTCATTGATGACAGCATTGATCTGCAACTACCGTTTGCAACAGTAAGACAGCAAGCACTGAGCCTGCTGACCAAAAGGGATCTGGAATCTGTATGTCTCTTCCTGAACGAGCAGCGACGATCGGTCGATGAAGCCATGTGGCAGTACTGCGACGAGAAAGAAAGTCTGCGGAAAGGTTTGCTGCGAGAGTTGTTCCTATGTCTGCGCTTCGAAGGCTGCGACGGCACCCAGCACTTAGCGGCCGCCTTGGCGAAAACACAAAACGAACTCAACGGCCAGGACGCTCAGTTGCAAACTGCCGACACCAGACTCCTTTCCAAAAAATCACGTGAATTCCTGCTGGATGGTGAAGGGAATATCCTGATCGATCGTTATGAGTGGTTCCTCTATCAACAGATTCCTGATCGCCTGAATGGCCAGCTGACGCTGCCTGATATCACTAAATACCGGGCACACGACGCCGACCTGATCGACGGGGAACATTGGCGAAAAAACAAATATACGCTGCTTCAACAGAGCCATTTTACAAAATTAGCGGAGGAGCCTGAAAAGCTGATCAAACAGATGGCCATGGAATTGGATACCCGTTTGTACGAAGTCGGCGAATATCTTGAACAGGAAGACAACCGGAATATCATCTTGCGTAATCCGCAGGGTAAACGCTTCTGGCGCCTGCCTTCGGCCAGCAAACATCATCTGGTCAACAATCCCTTCTTCCAGCAAATTCCCACAACGGGGATTGCGGATGTACTGCGCATGGTTGATCGTGACACCGGTTTCATTGACTGCTTCGCTCATGTGCTGGGTTCCCAATCCAGAAGCCGTTCCCATGAATATGACCTGTTGGCAATTCTGGTCGGCAATGCAACCAATCAAGGCATTTACGGCATGGCACAGATCTCTGATCGTACCTATGATCAGCTCAGCACTATCCAGGCGAACTATCTTCGCCTGGAAACATTGAATGCTGCTAACGACAACATCAATAACGCGACAGCCAAGCTACCCATCTTCCGGTACTACAACATCCAGGAAGATGTGATCCACGCCAGTGCCGATGGTCAAAAGTTCGAAGCCCGGCGCGAGACCTTCAAAACCCGTTATTCGTCGAAGTACTTTGGCACTCAAAAAGGTGTTTCTGCCATGACCTTGATCGCCAATCACGCTGCGATCAACGCCAGAGTGATCGGCGCCAACGAACATGAATCGCACTACATCTTTGATTTGTTGATGAGCAATACGTCAGACATCATTCCGGATGTGCTCTCAACCGATACCCATGGGGTGAACCATGTGAACTTCGCGTTACTGGATCTGTTCGGATACCAGTTTGCCCCACGCTATGCCCAGGTTGGCAAAGTGATCAATGACATGTTTGATGTCAAGGAAGACAAAGAACACCGAATTCAGCTGTGCTTAAAAAAGCCAATCAATACCCATCGTATTGCGCAGCACTGGGATACCATCCAACGGATTGCAGTATCACTTAAGCAGCGGAAAACAACGCAAGCCACCTTGGTGAGAAAGCTCTCGGAGTACAAGCGCAATCACCCGCTGCTGGAAGCCCTGACGGAATACAATCGCCTGGTGAAAGCGAATTATCTACTGTGCTACATCGATGATGCCAGTTTAAGAAACTATGTTCAGCGCGCGCTGAACCGGGGAGAGGCCTATCACCAACTGCGTCGGGCCGTGAGCAGCGTCAATGGGGATCAGTTCCGGGGCAGTTCAGACGAAGAAATCCAGCTATGGAATGAGTGCGCTCGCCTGGTCACCAATGCCATCGTTTACTTCAACTCCAGGATACTCAGCCAGCTGTTGACCAGCTTCGAATACCAAGGAGATACCAAGAGAATAGATATCGTCAAACAGGCATCCCCTGTGGCCTGGCACAACATTAACCTCAAGGGGACTTACCACTTCGAATTGAGCGAAAAATTGCCAGATCTGGAGGAGCTTATGCGCTCAATCGAGGGATATTTACCCGTCAGCGAAAAGTAA"/>
                        <sequence id="seq_KLE_AA2299AA_AS" spec="Sequence" taxon="KLE_AA2299AA_AS" totalcount="4" value="ATGGCATTCGAAGAACGTGTCCAAATCTTGTCCGAGGCAGAACAAGATGAGTTATATGGACCCCCCGCTTTCACCTCCGCCGACCAACGCTTCTTTTTCTCGCTGAACGATAAGGAACTGGCGATCGCTAAAAGCCTCCGTCATCGGGGCCAGCGTTACATGCTGGTGGTACTGCTGGGCTATTTCAAAGCCAAGCCGGTGGTGCTGAATCCCGGCTTTCATCAGATCAAGCAGGACCTCAAATACGTTTATCAAACCGTTCTACCAGGCCCAGGCTGTAGACCCTTTAATCTCACGCCAAAAGAGAACGAACGGATTTACCAACGTGTTTTCCAGCTCTGCAACTACCAGCGCTGGAATGTCAAAGACCATGGAGCGGCGTTGAGAGATTACTTATCCCAGCAAGCCAGAGCCTGGACAGCGCCTAGGCACCTCTTCGATGCGGCCAATGAATATTGTTCGGGGCAGAAGATCGCAATCCCTGCCTACAGCACGCTGCAAAAGATCATCAGTCAGGTGGTGGGAGACGAACAGGAACACATGGCCGCGCACCTTGAGCGTGCAATGTCACGCGGTCTTAAGCAAGCACTGGCGGAGCTCGTGAACGGCACAGGTCCACTGCCGTTCCGACAGTTGCGACAATCGGCTCGTAACTTCACCGGAACCGAGTTGGAGAAAGAACTGATTGTCTATCGCCATATCCAGCATTGGATGCCGGAAGTGGATCTGCTGTTGAGCACGCTATCACTGTCGCAGAAAAATCTGCAACACCTGGCAGAGAAAGTCGACTACTACGGTGCCAAACTGAAACGTCAAACCGTAGGCAGCCAATGGCTGTATTTATTGTGCTATCTTCAAACGCGATGGCAGCAAGCGCTGGAACGTATTGCCGATGGCTTTGTGCATCATGTCAGACAGACCAAACAGAAGGCAAAGGATTATGCGCAGGAAGCGGTGTTTAAGGATTGGCAAAAAGCAGCTAAAAATGTCAGCAAGGCAGCTGAAGTACTGCACCTGTTCATTGATGACAGCATTGATCTGCAACTACCGTTTGCAACAGTAAGACAGCAAGCACTGAGCCTGCTGACCAAAAGGGATCTGGAATCTGTATGTCTCTTCCTGAACGAGCAGCGACGATCGGTCGATGAAGCCATGTGGCAGTACTGCGACGAGAAAGAAAGTCTGCGGAAAGGTTTGCTGCGAGAGTTGTTCCTATGTCTGCGCTTCGAAGGCTGCGACGGCACCCAGCACTTAGCGGCCGCCTTGGCGAAAACACAAAACGAACTCAACGGCCAGGACGCTCAGTTGCAAACTGCCGACACCAGACTCCTTTCCAAAAAATCACGTGAATTCCTGCTGGATGGTGAAGGGAATATCCTGATCGATCGTTATGAGTGGTTCCTCTATCAACAGATTCCTGATCGCCTGAATGGCCAGCTGACGCTGCCTGATATCACTAAATACCGGGCACTCGACGCCGACCTGATCGACGGGGAACATTGGCGAAAAAACAAATATACGCTGCTTCAACAGAGCCATTTTACAAAATTAGCGGAGGAGCCTGAAAAGCTGATCAAACAGATGGCCATGGAATTGGATACCCGTTTGTACGAAGTCGGCGAATATCTTGAACAGGAAGACAACCGGAATATCATCTTGCGTAATCCGCAGGGTAAACGCTTCTGGCGCCTGCCTTCGGCCAGCAAACATCATCTGGTCAACAATCCCTTCTTCCAGCAAATTCCCACAACGGGGATTGCGGATGTACTGCGCATGGTTGATCGTGACACCGGTTTCATTGACTGCTTCGCTCATGTGCTGGGTTCCCAATCCAGAAGCCGTTCCCATGAATATGACCTGTTGGCAATTCTGGTCGGCAATGCAACCAATCAAGGCATTTACGGCATGGCACAGATCTCTGATCGTACCTATGATCAGCTCAGCACTATCCAGGCGAACTATCTTCGCCTGGAAACATTGAATGCTGCTAACGACAACATCAATAACGCGACAGCCAAGCTACCCATCTTCCGGTACTACAACATCCAGGAAGATGTGATCCACGCCAGTGCCGATGGTCAAAAGTTCGAAGCCCGGCGCGAGACCTTCAAAACCCGTTATTCGTCGAAGTACTTTGGCACTCAAAAAGGTGTTTCTGCCATGACCTTGATCGCCAATCACGCTGCGATCAACGCCAGAGTGATCGGCGCCAACGAACATGAATCGCACTACATCTTTGATTTGTTGATGAGCAATACGTCAGACATCATTCCGGATGTGCTCTCAACCGATACCCATGGGGTGAACCATGTGAACTTCGCGTTACTGGATCTGTTCGGATACCAGTTTGCCCCACGCTATGCCCAGGTTGGCAAAGTGATCAATGACATGTTTGATGTCAAGGAAGACAAAGAACACCGAATTCAGCTGTGCTTAAAAAAGCCAATCAATACCCATCGTATTGCGCAGCACTGGGATACCATCCAACGGATTGCAGTATCACTTAAGCAGCGGAAAACAACGCAAGCCACCTTGGTGAGAAAGCTCTCGGAGTACAAGCGCAATCACCCGCTGCTGGAAGCCCTGACGGAATACAATCGCCTGGTGAAAGCGAATTATCTACTGTGCTACATCGATGATGCCAGTTTAAGAAACTATGTTCAGCGCGCGCTGAACCGGGGAGAGGCCTATCACCAACTGCGTCGGGCCGTGAGCAGCGTCAATGGGGATCAGTTCCGGGGCAGTTCAGACGAAGAAATCCAGCTATGGAATGAGTGCGCTCGCCTGGTCACCAATGCCATCGTTTACTTCAACTCCAGGATACTCAGCCAGCTGTTGACCAGCTTCGAATACCAAGGAGATACCAAGAGAATAGATATCGTCAAACAGGCATCCCCTGTGGCCTGGCACAACATTAACCTCAAGGGGACTTACCACTTCGAATTGAGCGAAAAATTGCCAGATCTGGAGGAGCTTATGCGCTCAATCGAGGGATATTTACCCGTCAGCGAAAAGTAATACCCCTCTGGAGGCCACGGACGGCGCGGCCTCCAGAGCACTTTGTCGTTTTTGGACGGAAAATCCCTAGAACCCCATAGATGTATATTTCTGTGACCCACATTCACCCTGGCAAAAAGGCACATGCGAAAATATGAATGGTTTAATTAGGCAATATTTACCTAAAGGGATTGATTTAAATCAGGCAGATCAGCATTATTTAAATCAAGTTGCCATGTCACTGAATACTCGTCCTAGAAAGGCGTTAGATTGGCTTACACCATTAGAGAAATTTGCTCAGCTTGTTGATTATCATATGGCTTTTGAAACTGTCGCACCTCATGTTTGAATTCGCCCCATATTTTTGCTACAGTGAACCAAATTAAGATCATCTATTTACTAGGCCTCGCATTTGCGGGGTTTTTAATGCTGAATAAAAGGAAAACTTGATGGAATTGCCCAATATTATGCACCCGGTCGCGAAGCTGAGCACCGCATTAGCCGCTGCATTGATGCTGAGCGGGTGCATGCCCGGTGAAATCCGCCCGACGATTGGCCAGCAAATGGAAACTGGCGACCAACGGTTTGGCGATCTGGTTTTCCGCCAGCTCGCACCGAATGTCTGGCAGCACACTTCCTATCTCGACATGCCGGGTTTCGGGGCAGTCGCTTCCAACGGTTTGATCGTCAGGGATGGCGGCCGCGTGCTGGTGGTCGATACCGCCTGGACCGATGACCAGACCGCCCAGATCCTCAACTGGATCAAGCAGGAGATCAACCTGCCGGTCGCGCTGGCGGTGGTGACTCACGCGCATCAGGACAAGATGGGCGGTATGGACGCGCTGCATGCGGCGGGGATTGCGACTTATGCCAATGCGTTGTCGAACCAGCTTGCCCCGCAAGAGGGGATGGTTGCGGCGCAACACAGCCTGACTTTCGCCGCCAATGGCTGGGTCGAACCAGCAACCGCGCCCAACTTTGGCCCGCTCAAGGTATTTTACCCCGGCCCCGGCCACACCAGTGACAATATCACCGTTGGGATCGACGGCACCGACATCGCTTTTGGTGGCTGCCTGATCAAGGACAGCAAGGCCAAGTCGCTCGGCAATCTCGGTGATGCCGACACTGAGCACTACGCCGCGTCAGCGCGCGCGTTTGGTGCGGCGTTCCCCAAGGCCAGCATGATCGTGATGAGCCATTCCGCCCCCGATAGCCGCGCCGCAATCACTCATACGGCCCGCATGGCCGACAAGCTGCGCTGAGCCATGGCTGACCACGTCACCCCCAATCTGCCATCGCGCGATTTCGATGTGACAGAGGCGTTTTATGCGAAGCTGGGCTTTGCGACGAGTTGGAAGGATCGCGGCTGGATGATCCTGCAGCGCGGCGGTTTGCAGCTCGAATTCTTCCCCTATCCTGACCTCGACCCAGCTACGAGCTCGTTCGGCTGTTGCCTGCGGTTGGATGATCTCGATGCCATGGTGGCATTGGTGAACGCGGCGGGAGCCGAGGAAAAAAGCACCGGCTGGCCGCGCTTCAAAGCTCCGCAACTGGAGGCGAGCGGCCTGAGGATCGGCTACCTGATCGATCCCGACTGCACGCTGGTGCGGCTGATCCAGAACCCCGACTGACCGCATGCCCGCGAAAATCAAGATTTGCGGGATCAGCACACCCGAGGCGCTCGATGCGACCATCGCGGCGCGGGCGGACTATGCCGGGTTGGTGTTCTATCCAGCGTCGCCCCGTGCGGTTACGTCGAATGTCGCGGGCGCTTTGACATCGCGCGCAGCTGGCCAGATCGCCATGGTCGGTTTGTTCGTCGATGCGGATGATGCTGTCATCGCCGACGCACTGGTGGCAGCCAAGCTGAACGCGCTGCAGCTGCACGGTTCGGAATCGCCCGAACGCGTGGCCCAGTTGCGCGCGCGGTTTGGCAAGCCGGTGTGGAAGGCGCTGCCCGTCGCCAGCGCCAGCGATGTCGCACGCGCCGCAGCCTATGCCGGGGCGGCGGACTTGATCTTGTTCGACGCCAAGACCCCCAAAGGCGCGCTGCCCGGCGGCATGGGGTTGGCGTTCGACTGGTCGCTGCTGGCCGGATATCGCGGTGCCTTGCCGTGGGGGCTGGCAGGCGGGCTAAATCCGACGAATGTTGCCGAGGCGATTGCGCGCACCGGAGCGCCGCTGGTCGATACCTCCAGCGGCGTCGAAAGCGCGCCGGGCGTCAAGGATACCGACAAGATTACCAATTTCGCCTTTGCGGTGCGCTTGGCCTAAATCGCGTCGATCAATAGGCGTCGTTCAGCGCAAAGATCGGCTTGCGGGTGCGCCACTGCCCTCGGGTGAAGTCGGGAAAATCTAACGTGCGATTGCCCTCAGCAATCGATTGTTCCGACAGAGGCGTGATCGCGCTCCAGGCCAGCGCGTCGTAAATGTCGATTGGCATCGGGGCCTTGGCCTTCAGCGCCTCGACAAAAGCGTGGATCACGAACCAGTCCATCCCGCCATGCCCGGCCCCTGCCGCCAGATCGGCGTAGCGTTTCCATAGCGGGTGATCGTATTTCGCAAACCAGCCCTCGGCAGGCTCCCAGCGGTGCGGCTGTGGGCTCTTGCCCTCCAGATAGATCGACTTGTTGACGTCCATCCACAGCCCCTCGGTGCCTTGCACCCGAAAGCCGAGAGAATAGGGGCGCGGCAGCGAGGTGTCGTGGCACAGCATGATCGTTTCACCATTAGTGCAGCCGATCATGGTGTTGACCACATCACCCAGTGCGAATTTCACCTCGGCGTTGGGATGATCGGCAGAGCCGTTCTTGACGACATAATCATGCAGCCCGCGCGCCTTACAGCCGAAGCCGCCAGCGCCCGCTTCGCCCGGCAACGCGACCTTCAGGGTGCGGGTCTGCGGCGGGTAGCACACGCCGGCATCGGCGCAGCCCTGGTACTTCACGGTCAGGGTGGTCGCGCTCGCGCCGGCCGCGGGCGTGCCGGTGAGGGTGCCGAGCAATTCCTTGCGGTAGGTTTCGACGTCGCCGAAGAATTCGTCGCGGTAGGCCTTGCCCTTCGGCAGCGCCATGGTCGCGCCGGTGAAGGCGGCATCGGCCTTGACCGAGGTGCGGTGCCGGTACAGGTAATAGCCGTCGGCGATCCGCCAGCGCACCTCGATGCGGTCCGGCGCGGTGGCCTGCGCGGACAGGACGAAGACCTCGTCGACCGGCGGCAGTTCGAAGTCCTGGGCGACGGCCGAGGTCGCGGGCAGCGCAAGCAGCAGGGCGAGCCCGGCCAGCCAGCGGCGCAGGCGGATCGTGGATGCGGTCATTGGCTCAGTTTACCGGTCGGCTCTCGGCGGCCAGCCATTGCAGGTATTCGGGCAGGCCGGACGCGGCTTCGACCGCGAGCAGCTCCGGGAGTTCGTAGGGATGCAGTTGGCGCAGGCGTTCCTGCAGGGCGGGGTAGGCCTCGGCACTGGTCTTGACCAGCAGCAGGACCTCGGCCGCGGCCTCGACCTTGCGTTGCCAGCGATAGACCGAACGCAGGCCGGGCAGGAGGTTGACGCAGGCGGCCAGGCGCTCGGCCACCAGCGCGGTGGCGATGCGCTCGGCGCTGTCGGCGTCGGGACAGGTGCAGAAGCAGATCAGGGCGCTCACCGGCATAGGGTAGCGGCTGCCCCGATCCGGCGGGCCTGGCGGACATCCGCGTGCGGCCCTTGAAAGTCGGCGGGCCCGCCCCATCTCGGTGGCATGCCGGGTTCGCCCGGTTCTGTTGTCCGCGGTTTGGCACTCGCTTCGCGCGACTGCTAAAATCGCCGGGTTTTTCCACGTCAATCAACCATTTACCGAGGTTGCCATGTCCAATATCAAGCCGCTGCACGACCGCGTGGTCATCAAGCGCATGGAAGAAGAGAAGCTGTCCGCCGGCGGGATCGTGATCCCGGATTCGGCCACCGAGAAGCCGATCAAGGGCGAAGTCGTCGCCGTCGGCACCGGCAAGGTGCTGGACAACGGCCAGGTCCGCGCGCCGCAGGTCAAGGTCGGCGACAAGGTGCTGTTCGGCAAGTACAGCGGCACCGAAGTGAAGCTGGACGGCGTCGAGCTGCTGGTGGTGAAGGAAGACGACCTGTTCGCGATCCTCGGCTGATCGCGCGTCGCTCCCACACATTTCTCATCCGAATAATTTTTCGAGGTAATTCGCAATGGCTGCCAAGGACATTCGTTTCGGCGAAGACGCGCGCTCCAAGATGGTGCGCGGCGTCAACGTGCTCGCCAACGCCGTGAAGGCGACCCTCGGCCCGAAGGGCCGCAACGTCGTGCTGCAGAAGAGCTACGGCGCGCCGACCATCACCAAGGACGGCGTCTCCGTCGCCAAGGAAATCGAACTGGCTGACGCGTTCGAGAACATGGGCGCGCAGATGGTGAAGGAAGTCGCTTCCAAGACCTCCGACAACGCCGGCGACGGCACCACCACCGCCACCGTGCTGGCGCAGGCGTTCATCCGCGAGGGCATGAAGGCGGTCGCCGCCGGCATGAACCCGATGGACCTGAAGCGCGGCATCGACCAGGCGGTGAAGGCCGCGGTCGGCGAACTGAAGTCGCTGTCCAAGCCGTCGTCGACCAGCAAGGAAATCGCCCAGGTCGGCGCGATCTCCGCGAACTCGGATGCCAACATCGGCGACCTGATCGCGCAGGCGATGGACAAGGTCGGCAAGGAAGGCGTGATCACGGTCGAGGAAGGCAGCGGCCTGGACAACGAACTCGACGTGGTCGAGGGCATGCAGTTCGACCGCGGCTACCTGAGCCCGTACTTCGTCAACAACCAGCAGTCGATGTCGGCCGACCTGGATGATCCCTTCATCCTGCTGTACGACAAGAAGATCTCCAACGTGCGCGACCTGCTGCCCGTCCTCGAGGGCGTGGCCAAGGCCGGCAAGCCGCTGCTGATCGTGGCGGAGGAAGTCGAAGGCGAAGCGCTGGCGACCCTGGTGGTCAACACCATCCGCGGCATCGTCAAGGTCTGCGCGGTGAAGGCCCCGGGCTTCGGCGACCGTCGCAAGGCGATGCTGGAAGACATGGCGATCCTGACCGGCGGCGTGGTGATTTCCGAGGAAGTCGGCCTGTCGCTGGAGAAGGCCACCATCAAGGACCTCGGCCGCGCCAAGAAGATCCAGGTGTCGAAGGAAAACACCACCATCATCGATGGCGCCGGCGAAGGCGCGGGCATCGAGGCGCGCATCAAGCAGATCAAGGCGCAGATCGAGGAGACCTCCTCCGACTACGACCGCGAGAAGCTGCAGGAGCGCGTGGCCAAGCTGGCCGGCGGCGTTGCGGTGATCAAGGTCGGTGCCGCCACCGAAGTCGAGATGAAGGAAAAGAAGGCGCGCGTCGAAGACGCCCTGCACGCGACCCGTGCGGCCGTCGAGGAAGGCATCGTCCCGGGCGGCGGCGTCGCCCTGATCGGGGTTCTAGGGATTTTCCGTCCAAAAACGACAAAGTGCTCTGGAGGCCCCGCCGTCTGTGGCCTCCAGAGGGGTATTACTTTTTTCGAGATCCCTATTTGGGCTCTGTTTGAGTAAGATTTAGTCTTTTTGGGCTAAATCCATGGCATTCGAAGAACGTGTCCAAATCTTGTCCGAGGCAGAACAAGATGAGTTATATGGACCCCCCGCTTTCACCTCCGCCGACCAACGCTTCTTTTTCTCGCTGAACGATAAGGAACTGGCGATCGCTAAAAGCCTCCGTCATCGGGGCCAGCGTTACATGCTGGTGGTACTGCTGGGCTATTTCAAAGCCAAGCCGGTGGTGCTGAATCCCGGCTTTCATCAGATCAAGCAGGACCTCAAATACGTTTATCAAACCGTTCTACCAGGCCCAGGCTGTAGACCCTTTAATCTCACGCCAAAAGAGAACGAACGGATTTACCAACGTGTTTTCCAGCTCTGCAACTACCAGCGCTGGAATGTCAAAGACCATGGAGCGGCGTTGAGAGATTACTTATCCCAGCAAGCCAGAGCCTGGACAGCGCCTAGGCACCTCTTCGATGCGGCCAATGAATATTGTTCGGGGCAGAAGATCGCAATCCCTGCCTACAGCACGCTGCAAAAGATCATCAGTCAGGTGGTGGGAGACGAACAGGAACACATGGCCGCGCACCTTGAGCGTGCAATGTCACGCGGTCTTAAGCAAGCACTGGCGGAGCTCGTGAACGGCACAGGTCCACTGCCGTTCCGACAGTTGCGACAATCGGCTCGTAACTTCACCGGAACCGAGTTGGAGAAAGAACTGATTGTCTATCGCCATATCCAGCATTGGATGCCGGAAGTGGATCTGCTGTTGAGCACGCTATCACTGTCGCAGAAAAATCTGCAACACCTGGCAGAGAAAGTCGACTACTACGGTGCCAAACTGAAACGTCAAACCGTAGGCAGCCAATGGCTGTATTTATTGTGCTATCTTCAAACGCGATGGCAGCAAGCGCTGGAACGTATTGCCGATGGCTTTGTGCATCATGTCAGACAGACCAAACAGAAGGCAAAGGATTATGCGCAGGAAGCGGTGTTTAAGGATTGGCAAAAAGCAGCTAAAAATGTCAGCAAGGCAGCTGAAGTACTGCACCTGTTCATTGATGACAGCATTGATCTGCAACTACCGTTTGCAACAGTAAGACAGCAAGCACTGAGCCTGCTGACCAAAAGGGATCTGGAATCTGTATGTCTCTTCCTGAACGAGCAGCGACGATCGGTCGATGAAGCCATGTGGCAGTACTGCGACGAGAAAGAAAGTCTGCGGAAAGGTTTGCTGCGAGAGTTGTTCCTATGTCTGCGCTTCGAAGGCTGCGACGGCACCCAGCACTTAGCGGCCGCCTTGGCGAAAACACAAAACGAACTCAACGGCCAGGACGCTCAGTTGCAAACTGCCGACACCAGACTCCTTTCCAAAAAATCACGTGAATTCCTGCTGGATGGTGAAGGGAATATCCTGATCGATCGTTATGAGTGGTTCCTCTATCAACAGATTCCTGATCGCCTGAATGGCCAGCTGACGCTGCCTGATATCACTAAATACCGGGCACTCGACGCCGACCTGATCGACGGGGAACATTGGCGAAAAAACAAATATACGCTGCTTCAACAGAGCCATTTTACAAAATTAGCGGAGGAGCCTGAAAAGCTGATCAAACAGATGGCCATGGAATTGGATACCCGTTTGTACGAAGTCGGCGAATATCTTGAACAGGAAGACAACCGGAATATCATCTTGCGTAATCCGCAGGGTAAACGCTTCTGGCGCCTGCCTTCGGCCAGCAAACATCATCTGGTCAACAATCCCTTCTTCCAGCAAATTCCCACAACGGGGATTGCGGATGTACTGCGCATGGTTGATCGTGACACCGGTTTCATTGACTGCTTCGCTCATGTGCTGGGTTCCCAATCCAGAAGCCGTTCCCATGAATATGACCTGTTGGCAATTCTGGTCGGCAATGCAACCAATCAAGGCATTTACGGCATGGCACAGATCTCTGATCGTACCTATGATCAGCTCAGCACTATCCAGGCGAACTATCTTCGCCTGGAAACATTGAATGCTGCTAACGACAACATCAATAACGCGACAGCCAAGCTACCCATCTTCCGGTACTACAACATCCAGGAAGATGTGATCCACGCCAGTGCCGATGGTCAAAAGTTCGAAGCCCGGCGCGAGACCTTCAAAACCCGTTATTCGTCGAAGTACTTTGGCACTCAAAAAGGTGTTTCTGCCATGACCTTGATCGCCAATCACGCTGCGATCAACGCCAGAGTGATCGGCGCCAACGAACATGAATCGCACTACATCTTTGATTTGTTGATGAGCAATACGTCAGACATCATTCCGGATGTGCTCTCAACCGATACCCATGGGGTGAACCATGTGAACTTCGCGTTACTGGATCTGTTCGGATACCAGTTTGCCCCACGCTATGCCCAGGTTGGCAAAGTGATCAATGACATGTTTGATGTCAAGGAAGACAAAGAACACCGAATTCAGCTGTGCTTAAAAAAGCCAATCAATACCCATCGTATTGCGCAGCACTGGGATACCATCCAACGGATTGCAGTATCACTTAAGCAGCGGAAAACAACGCAAGCCACCTTGGTGAGAAAGCTCTCGGAGTACAAGCGCAATCACCCGCTGCTGGAAGCCCTGACGGAATACAATCGCCTGGTGAAAGCGAATTATCTACTGTGCTACATCGATGATGCCAGTTTAAGAAACTATGTTCAGCGCGCGCTGAACCGGGGAGAGGCCTATCACCAACTGCGTCGGGCCGTGAGCAGCGTCAATGGGGATCAGTTCCGGGGCAGTTCAGACGAAGAAATCCAGCTATGGAATGAGTGCGCTCGCCTGGTCACCAATGCCATCGTTTACTTCAACTCCAGGATACTCAGCCAGCTGTTGACCAGCTTCGAATACCAAGGAGATACCAAGAGAATAGATATCGTCAAACAGGCATCCCCTGTGGCCTGGCACAACATTAACCTCAAGGGGACTTACCACTTCGAATTGAGCGAAAAATTGCCAGATCTGGAGGAGCTTATGCGCTCAATCGAGGGATATTTACCCGTCAGCGAAAAGTAA"/>
                        <sequence id="seq_KLE_AA2300AA_AS" spec="Sequence" taxon="KLE_AA2300AA_AS" totalcount="4" value="ATGGCATTCGAAGAACGTGTCCAAATCTTGTCCGAGGCAGAACAAGATGAGTTATATGGACCCCCCGCTTTCACCTCCGCCGACCAACGCTTCTTTTTCTCGCTGAACGATAAGGAACTGGCGATCGCTAAAAGCCTCCGTCATCGGGGCCAGCGTTACATGCTGGTGGTACTGCTGGGCTATTTCAAAGCCAAGCCGGTGGTGCTGAATCCCGGCTTTCATCAGATCAAGCAGGACCTCAAATACGTTTATCAAACCGTTCTACCAGGCCCAGGCTGTAGACCCTTTAATCTCACGCCAAAAGAGAACGAACGGATTTACCAACGTGTTTTCCAGCTCTGCAACTACCAGCGCTGGAATGTCAAAGACCATGGAGCGGCGTTGAGAGATTACTTATCCCAGCAAGCCAGAGCCTGGACAGCGCCTAGGCACCTCTTCGATGCGGCCATTGAATATTGTTCGGGGCAGAAGATCGCAATCCCTGCCTACAGCACGCTGCAAAAGATCATCAGTCAGGTGGTGGGAGACGAACAGGAACACATGGCCGCGCACCTTGAGCGTGCAATGTCACGCGGTCTTAAGCAAGCACTGGCGGAGCTCGTGAACGGCACAGGTCCACTGCCGTTCCGACAGTTGCGACAATCGGCTCGTAACTTCACCGGAACCGAGTTGGAGAAAGAACTGATTGTCTATCGCCATATCCAGCATTGGATGCCGGAAGTGGATCTGCTGTTGAGCACGCTATCACTGTCGCAGAAAAATCTGCAACACCTGGCAGAGAAAGTCGACTACTACGGTGCCAAACTGAAACGTCAAACCGTAGGCAGCCAATGGCTGTATTTATTGTGCTATCTTCAAACGCGATGGCAGCAAGCGCTGGAACGTATTGCCGATGGCTTTGTGCATCATGTCAGACAGACCAAACAGAAGGCAAAGGATTATGCGCAGGAAGCGGTGTTTAAGGATTGGCAAAAAGCAGCTAAAAATGTCAGCAAGGCAGCTGAAGTACTGCACCTGTTCATTGATGACAGCATTGATCTGCAACTACCGTTTGCAACAGTAAGACAGCAAGCACTGAGCCTGCTGACCAAAAGGGATCTGGAATCTGTATGTCTCTTCCTGAACGAGCAGCGACGATCGGTCGATGAAGCCATGTGGCAGTACTGCGACGAGAAAGAAAGTCTGCGGAAAGGTTTGCTGCGAGAGTTGTTCCTATGTCTGCGCTTCGAAGGCTGCGACGGCACCCAGCACTTAGCGGCCGCCTTGGCGAAAACACAAAACGAACTCAACGGCCAGGACGCTCAGTTGCAAACTGCCGACACCAGACTCCTTTCCAAAAAATCACGTGAATTCCTGCTGGATGGTGAAGGGAATATCCTGATCGATCGTTATGAGTGGTTCCTCTATCAACAGATTCCTGATCGCCTGAATGGCCAGCTGACGCTGCCTGATATCACTAAATACCGGGCACTCGACGCCGACCTGATCGACGGGGAACATTGGCGAAAAAACAAATATACGCTGCTTCAACAGAGCCATTTTACAAAATTAGCGGAGGAGCCTGAAAAGCTGATCAAACAGATGGCCATGGAATTGGATACCCGTTTGTACGAAGTCGGCGAATATCTTGAACAGGAAGACAACCGGAATATCATCTTGCGTAATCCGCAGGGTAAACGCTTCTGGCGCCTGCCTTCGGCCAGCAAACATCATCTGGTCAACAATCCCTTCTTCCAGCAAATTCCCACAACGGGGATTGCGGATGTACTGCGCATGGTTGATCGTGACACCGGTTTCATTGACTGCTTCGCTCATGTGCTGGGTTCCCAATCCAGAAGCCGTTCCCATGAATATGACCTGTTGGCAATTCTGGTCGGCAATGCAACCAATCAAGGCATTTACGGCATGGCACAGATCTCTGATCGTACCTATGATCAGCTCAGCACTATCCAGGCGAACTATCTTCGCCTGGAAACATTGAATGCTGCTAACGACAACATCAATAACGCGACAGCCAAGCTACCCATCTTCCGGTACTACAACATCCAGGAAGATGTGATCCACGCCAGTGCCGATGGTCAAAAGTTCGAAGCCCGGCGCGAGACCTTCAAAACCCGTTATTCGTCGAAGTACTTTGGCACTCAAAAAGGTGTTTCTGCCATGACCTTGATCGCCAATCACGCTGCGATCAACGCCAGAGTGATCGGCGCCAACGAACATGAATCGCACTACATCTTTGATTTGTTGATGAGCAATACGTCAGACATCATTCCGGATGTGCTCTCAACCGATACCCATGGGGTGAACCATGTGAACTTCGCGTTACTGGATCTGTTCGGATACCAGTTTGCCCCACGCTATGCCCAGGTTGGCAAAGTGATCAATGACATGTTTGATGTCAAGGAAGACAAAGAACACCGAATTCAGCTGTGCTTAAAAAAGCCAATCAATACCCATCGTATTGCGCAGCACTGGGATACCATCCAACGGATTGCAGTATCACTTAAGCAGCGGAAAACAACGCAAGCCACCTTGGTGAGAAAGCTCTCGGAGTACAAGCGCAATCACCCGCTGCTGGAAGCCCTGACGGAATACAATCGCCTGGTGAAAGCGAATTATCTACTGTGCTACATCGATGATGCCAGTTTAAGAAACTATGTTCAGCGCGCGCTGAACCGGGGAGAGGCCTATCACCAACTGCGTCGGGCCGTGAGCAGCGTCAATGGGGATCAGTTCCGGGGCAGTTCAGACGAAGAAATCCAGCTATGGAATGAGTGCGCTCGCCTGGTCACCAATGCCATCGTTTACTTCAACTCCAGGATACTCAGCCAGCTGTTGACCAGCTTCGAATACCAAGGAGATACCAAGAGAATAGATATCGTCAAACAGGCATCCCCTGTGGCCTGGCACAACATTAACCTCAAGGGGACTTACCACTTCGAATTGAGCGAAAAATTGCCAGATCTGGAGGAGCTTATGCGCTCAATCGAGGGATATTTACCCGTCAGCGAAAAGTAATACCCCTCTGGAGGCCACGGACGGCGCGGCCTCCAGAGCACTTTGTCGTTTTTGGACGGAAAATCCCTAGAACCCCATAGATGTATATTTCTGTGACCCACATTCACCCTGGCAAAAAGGCACATGCGAAAATATGAATGGTTTAATTAGGCAATATTTACCTAAAGGGATTGATTTAAATCAGGCAGATCAGCATTATTTAAATCAAGTTGCCATGTCACTGAATACTCGTCCTAGAAAGGCGTTAGATTGGCTTACACCATTAGAGAAATTTGCTCAGCTTGTTGATTATCATATGGCTTTTGAAACTGTCGCACCTCATGTTTGAATTCGCCCCATATTTTTGCTACAGTGAACCAAATTAAGATCATCTATTTACTAGGCCTCGCATTTGCGGGGTTTTTAATGCTGAATAAAAGGAAAACTTGATGGAATTGCCCAATATTATGCACCCGGTCGCGAAGCTGAGCACCGCATTAGCCGCTGCATTGATGCTGAGCGGGTGCATGCCCGGTGAAATCCGCCCGACGATTGGCCAGCAAATGGAAACTGGCGACCAACGGTTTGGCGATCTGGTTTTCCGCCAGCTCGCACCGAATGTCTGGCAGCACACTTCCTATCTCGACATGCCGGGTTTCGGGGCAGTCGCTTCCAACGGTTTGATCGTCAGGGATGGCGGCCGCGTGCTGGTGGTCGATACCGCCTGGACCGATGACCAGACCGCCCAGATCCTCAACTGGATCAAGCAGGAGATCAACCTGCCGGTCGCGCTGGCGGTGGTGACTCACGCGCATCAGGACAAGATGGGCGGTATGGACGCGCTGCATGCGGCGGGGATTGCGACTTATGCCAATGCGTTGTCGAACCAGCTTGCCCCGCAAGAGGGGATGGTTGCGGCGCAACACAGCCTGACTTTCGCCGCCAATGGCTGGGTCGAACCAGCAACCGCGCCCAACTTTGGCCCGCTCAAGGTATTTTACCCCGGCCCCGGCCACACCAGTGACAATATCACCGTTGGGATCGACGGCACCGACATCGCTTTTGGTGGCTGCCTGATCAAGGACAGCAAGGCCAAGTCGCTCGGCAATCTCGGTGATGCCGACACTGAGCACTACGCCGCGTCAGCGCGCGCGTTTGGTGCGGCGTTCCCCAAGGCCAGCATGATCGTGATGAGCCATTCCGCCCCCGATAGCCGCGCCGCAATCACTCATACGGCCCGCATGGCCGACAAGCTGCGCTGAGCCATGGCTGACCACGTCACCCCCAATCTGCCATCGCGCGATTTCGATGTGACAGAGGCGTTTTATGCGAAGCTGGGCTTTGCGACGAGTTGGAAGGATCGCGGCTGGATGATCCTGCAGCGCGGCGGTTTGCAGCTCGAATTCTTCCCCTATCCTGACCTCGACCCAGCTACGAGCTCGTTCGGCTGTTGCCTGCGGTTGGATGATCTCGATGCCATGGTGGCATTGGTGAACGCGGCGGGAGCCGAGGAAAAAAGCACCGGCTGGCCGCGCTTCAAAGCTCCGCAACTGGAGGCGAGCGGCCTGAGGATCGGCTACCTGATCGATCCCGACTGCACGCTGGTGCGGCTGATCCAGAACCCCGACTGACCGCATGCCCGCGAAAATCAAGATTTGCGGGATCAGCACACCCGAGGCGCTCGATGCGACCATCGCGGCGCGGGCGGACTATGCCGGGTTGGTGTTCTATCCAGCGTCGCCCCGTGCGGTTACGTCGAATGTCGCGGGCGCTTTGACATCGCGCGCAGCTGGCCAGATCGCCATGGTCGGTTTGTTCGTCGATGCGGATGATGCTGTCATCGCCGACGCACTGGTGGCAGCCAAGCTGAACGCGCTGCAGCTGCACGGTTCGGAATCGCCCGAACGCGTGGCCCAGTTGCGCGCGCGGTTTGGCAAGCCGGTGTGGAAGGCGCTGCCCGTCGCCAGCGCCAGCGATGTCGCACGCGCCGCAGCCTATGCCGGGGCGGCGGACTTGATCTTGTTCGACGCCAAGACCCCCAAAGGCGCGCTGCCCGGCGGCATGGGGTTGGCGTTCGACTGGTCGCTGCTGGCCGGATATCGCGGTGCCTTGCCGTGGGGGCTGGCAGGCGGGCTAAATCCGACGAATGTTGCCGAGGCGATTGCGCGCACCGGAGCGCCGCTGGTCGATACCTCCAGCGGCGTCGAAAGCGCGCCGGGCGTCAAGGATACCGACAAGATTACCAATTTCGCCTTTGCGGTGCGCTTGGCCTAAATCGCGTCGATCAATAGGCGTCGTTCAGCGCAAAGATCGGCTTGCGGGTGCGCCACTGCCCTCGGGTGAAGTCGGGAAAATCTAACGTGCGATTGCCCTCAGCAATCGATTGTTCCGACAGAGGCGTGATCGCGCTCCAGGCCAGCGCGTCGTAAATGTCGATTGGCATCGGGGCCTTGGCCTTCAGCGCCTCGACAAAAGCGTGGATCACGAACCAGTCCATCCCGCCATGCCCGGCCCCTGCCGCCAGATCGGCGTAGCGTTTCCATAGCGGGTGATCGTATTTCGCAAACCAGCCCTCGGCAGGCTCCCAGCGGTGCGGCTGTGGGCTCTTGCCCTCCAGATAGATCGACTTGTTGACGTCCATCCACAGCCCCTCGGTGCCTTGCACCCGAAAGCCGAGAGAATAGGGGCGCGGCAGCGAGGTGTCGTGGCACAGCATGATCGTTTCACCATTAGTGCAGCCGATCATGGTGTTGACCACATCACCCAGTGCGAATTTCACCTCGGCGTTGGGATGATCGGCAGAGCCGTTCTTGACGACATAATCATGCAGCCCGCGCGCCTTACAGCCGAAGCCGCCAGCGCCCGCTTCGCCCGGCAACGCGACCTTCAGGGTGCGGGTCTGCGGCGGGTAGCACACGCCGGCATCGGCGCAGCCCTGGTACTTCACGGTCAGGGTGGTCGCGCTCGCGCCGGCCGCGGGCGTGCCGGTGAGGGTGCCGAGCAATTCCTTGCGGTAGGTTTCGACGTCGCCGAAGAATTCGTCGCGGTAGGCCTTGCCCTTCGGCAGCGCCATGGTCGCGCCGGTGAAGGCGGCATCGGCCTTGACCGAGGTGCGGTGCCGGTACAGGTAATAGCCGTCGGCGATCCGCCAGCGCACCTCGATGCGGTCCGGCGCGGTGGCCTGCGCGGACAGGACGAAGACCTCGTCGACCGGCGGCAGTTCGAAGTCCTGGGCGACGGCCGAGGTCGCGGGCAGCGCAAGCAGCAGGGCGAGCCCGGCCAGCCAGCGGCGCAGGCGGATCGTGGATGCGGTCATTGGCTCAGTTTACCGGTCGGCTCTCGGCGGCCAGCCATTGCAGGTATTCGGGCAGGCCGGACGCGGCTTCGACCGCGAGCAGCTCCGGGAGTTCGTAGGGATGCAGTTGGCGCAGGCGTTCCTGCAGGGCGGGGTAGGCCTCGGCACTGGTCTTGACCAGCAGCAGGACCTCGGCCGCGGCCTCGACCTTGCGTTGCCAGCGATAGACCGAACGCAGGCCGGGCAGGAGGTTGACGCAGGCGGCCAGGCGCTCGGCCACCAGCGCGGTGGCGATGCGCTCGGCGCTGTCGGCGTCGGGACAGGTGCAGAAGCAGATCAGGGCGCTCACCGGCATAGGGTAGCGGCTGCCCCGATCCGGCGGGCCTGGCGGACATCCGCGTGCGGCCCTTGAAAGTCGGCGGGCCCGCCCCATCTCGGTGGCATGCCGGGTTCGCCCGGTTCTGTTGTCCGCGGTTTGGCACTCGCTTCGCGCGACTGCTAAAATCGCCGGGTTTTTCCACGTCAATCAACCATTTACCGAGGTTGCCATGTCCAATATCAAGCCGCTGCACGACCGCGTGGTCATCAAGCGCATGGAAGAAGAGAAGCTGTCCGCCGGCGGGATCGTGATCCCGGATTCGGCCACCGAGAAGCCGATCAAGGGCGAAGTCGTCGCCGTCGGCACCGGCAAGGTGCTGGACAACGGCCAGGTCCGCGCGCCGCAGGTCAAGGTCGGCGACAAGGTGCTGTTCGGCAAGTACAGCGGCACCGAAGTGAAGCTGGACGGCGTCGAGCTGCTGGTGGTGAAGGAAGACGACCTGTTCGCGATCCTCGGCTGATCGCGCGTCGCTCCCACACATTTCTCATCCGAATAATTTTTCGAGGTAATTCGCAATGGCTGCCAAGGACATTCGTTTCGGCGAAGACGCGCGCTCCAAGATGGTGCGCGGCGTCAACGTGCTCGCCAACGCCGTGAAGGCGACCCTCGGCCCGAAGGGCCGCAACGTCGTGCTGCAGAAGAGCTACGGCGCGCCGACCATCACCAAGGACGGCGTCTCCGTCGCCAAGGAAATCGAACTGGCTGACGCGTTCGAGAACATGGGCGCGCAGATGGTGAAGGAAGTCGCTTCCAAGACCTCCGACAACGCCGGCGACGGCACCACCACCGCCACCGTGCTGGCGCAGGCGTTCATCCGCGAGGGCATGAAGGCGGTCGCCGCCGGCATGAACCCGATGGACCTGAAGCGCGGCATCGACCAGGCGGTGAAGGCCGCGGTCGGCGAACTGAAGTCGCTGTCCAAGCCGTCGTCGACCAGCAAGGAAATCGCCCAGGTCGGCGCGATCTCCGCGAACTCGGATGCCAACATCGGCGACCTGATCGCGCAGGCGATGGACAAGGTCGGCAAGGAAGGCGTGATCACGGTCGAGGAAGGCAGCGGCCTGGACAACGAACTCGACGTGGTCGAGGGCATGCAGTTCGACCGCGGCTACCTGAGCCCGTACTTCGTCAACAACCAGCAGTCGATGTCGGCCGACCTGGATGATCCCTTCATCCTGCTGTACGACAAGAAGATCTCCAACGTGCGCGACCTGCTGCCCGTCCTCGAGGGCGTGGCCAAGGCCGGCAAGCCGCTGCTGATCGTGGCGGAGGAAGTCGAAGGCGAAGCGCTGGCGACCCTGGTGGTCAACACCATCCGCGGCATCGTCAAGGTCTGCGCGGTGAAGGCCCCGGGCTTCGGCGACCGTCGCAAGGCGATGCTGGAAGACATGGCGATCCTGACCGGCGGCGTGGTGATTTCCGAGGAAGTCGGCCTGTCGCTGGAGAAGGCCACCATCAAGGACCTCGGCCGCGCCAAGAAGATCCAGGTGTCGAAGGAAAACACCACCATCATCGATGGCGCCGGCGAAGGCGCGGGCATCGAGGCGCGCATCAAGCAGATCAAGGCGCAGATCGAGGAGACCTCCTCCGACTACGACCGCGAGAAGCTGCAGGAGCGCGTGGCCAAGCTGGCCGGCGGCGTTGCGGTGATCAAGGTCGGTGCCGCCACCGAAGTCGAGATGAAGGAAAAGAAGGCGCGCGTCGAAGACGCCCTGCACGCGACCCGTGCGGCCGTCGAGGAAGGCATCGTCCCGGGCGGCGGCGTCGCCCTGATCGGGGTTCTAGGGATTTTCCGTCCAAAAACGACAAAGTGCTCTGGAGGCCCCGCCGTCTGTGGCCTCCAGAGGGGTATTACTTTTTTCGAGATCCCTATTTGGGCTCTGTTTGAGTAAGATTTAGTCTTTTTGGGCTAAATCCATGGCATTCGAAGAACGTGTCCAAATCTTGTCCGAGGCAGAACAAGATGAGTTATATGGACCCCCCGCTTTCACCTCCGCCGACCAACGCTTCTTTTTCTCGCTGAACGATAAGGAACTGGCGATCGCTAAAAGCCTCCGTCATCGGGGCCAGCGTTACATGCTGGTGGTACTGCTGGGCTATTTCAAAGCCAAGCCGGTGGTGCTGAATCCCGGCTTTCATCAGATCAAGCAGGACCTCAAATACGTTTATCAAACCGTTCTACCAGGCCCAGGCTGTAGACCCTTTAATCTCACGCCAAAAGAGAACGAACGGATTTACCAACGTGTTTTCCAGCTCTGCAACTACCAGCGCTGGAATGTCAAAGACCATGGAGCGGCGTTGAGAGATTACTTATCCCAGCAAGCCAGAGCCTGGACAGCGCCTAGGCACCTCTTCGATGCGGCCATTGAATATTGTTCGGGGCAGAAGATCGCAATCCCTGCCTACAGCACGCTGCAAAAGATCATCAGTCAGGTGGTGGGAGACGAACAGGAACACATGGCCGCGCACCTTGAGCGTGCAATGTCACGCGGTCTTAAGCAAGCACTGGCGGAGCTCGTGAACGGCACAGGTCCACTGCCGTTCCGACAGTTGCGACAATCGGCTCGTAACTTCACCGGAACCGAGTTGGAGAAAGAACTGATTGTCTATCGCCATATCCAGCATTGGATGCCGGAAGTGGATCTGCTGTTGAGCACGCTATCACTGTCGCAGAAAAATCTGCAACACCTGGCAGAGAAAGTCGACTACTACGGTGCCAAACTGAAACGTCAAACCGTAGGCAGCCAATGGCTGTATTTATTGTGCTATCTTCAAACGCGATGGCAGCAAGCGCTGGAACGTATTGCCGATGGCTTTGTGCATCATGTCAGACAGACCAAACAGAAGGCAAAGGATTATGCGCAGGAAGCGGTGTTTAAGGATTGGCAAAAAGCAGCTAAAAATGTCAGCAAGGCAGCTGAAGTACTGCACCTGTTCATTGATGACAGCATTGATCTGCAACTACCGTTTGCAACAGTAAGACAGCAAGCACTGAGCCTGCTGACCAAAAGGGATCTGGAATCTGTATGTCTCTTCCTGAACGAGCAGCGACGATCGGTCGATGAAGCCATGTGGCAGTACTGCGACGAGAAAGAAAGTCTGCGGAAAGGTTTGCTGCGAGAGTTGTTCCTATGTCTGCGCTTCGAAGGCTGCGACGGCACCCAGCACTTAGCGGCCGCCTTGGCGAAAACACAAAACGAACTCAACGGCCAGGACGCTCAGTTGCAAACTGCCGACACCAGACTCCTTTCCAAAAAATCACGTGAATTCCTGCTGGATGGTGAAGGGAATATCCTGATCGATCGTTATGAGTGGTTCCTCTATCAACAGATTCCTGATCGCCTGAATGGCCAGCTGACGCTGCCTGATATCACTAAATACCGGGCACTCGACGCCGACCTGATCGACGGGGAACATTGGCGAAAAAACAAATATACGCTGCTTCAACAGAGCCATTTTACAAAATTAGCGGAGGAGCCTGAAAAGCTGATCAAACAGATGGCCATGGAATTGGATACCCGTTTGTACGAAGTCGGCGAATATCTTGAACAGGAAGACAACCGGAATATCATCTTGCGTAATCCGCAGGGTAAACGCTTCTGGCGCCTGCCTTCGGCCAGCAAACATCATCTGGTCAACAATCCCTTCTTCCAGCAAATTCCCACAACGGGGATTGCGGATGTACTGCGCATGGTTGATCGTGACACCGGTTTCATTGACTGCTTCGCTCATGTGCTGGGTTCCCAATCCAGAAGCCGTTCCCATGAATATGACCTGTTGGCAATTCTGGTCGGCAATGCAACCAATCAAGGCATTTACGGCATGGCACAGATCTCTGATCGTACCTATGATCAGCTCAGCACTATCCAGGCGAACTATCTTCGCCTGGAAACATTGAATGCTGCTAACGACAACATCAATAACGCGACAGCCAAGCTACCCATCTTCCGGTACTACAACATCCAGGAAGATGTGATCCACGCCAGTGCCGATGGTCAAAAGTTCGAAGCCCGGCGCGAGACCTTCAAAACCCGTTATTCGTCGAAGTACTTTGGCACTCAAAAAGGTGTTTCTGCCATGACCTTGATCGCCAATCACGCTGCGATCAACGCCAGAGTGATCGGCGCCAACGAACATGAATCGCACTACATCTTTGATTTGTTGATGAGCAATACGTCAGACATCATTCCGGATGTGCTCTCAACCGATACCCATGGGGTGAACCATGTGAACTTCGCGTTACTGGATCTGTTCGGATACCAGTTTGCCCCACGCTATGCCCAGGTTGGCAAAGTGATCAATGACATGTTTGATGTCAAGGAAGACAAAGAACACCGAATTCAGCTGTGCTTAAAAAAGCCAATCAATACCCATCGTATTGCGCAGCACTGGGATACCATCCAACGGATTGCAGTATCACTTAAGCAGCGGAAAACAACGCAAGCCACCTTGGTGAGAAAGCTCTCGGAGTACAAGCGCAATCACCCGCTGCTGGAAGCCCTGACGGAATACAATCGCCTGGTGAAAGCGAATTATCTACTGTGCTACATCGATGATGCCAGTTTAAGAAACTATGTTCAGCGCGCGCTGAACCGGGGAGAGGCCTATCACCAACTGCGTCGGGCCGTGAGCAGCGTCAATGGGGATCAGTTCCGGGGCAGTTCAGACGAAGAAATCCAGCTATGGAATGAGTGCGCTCGCCTGGTCACCAATGCCATCGTTTACTTCAACTCCAGGATACTCAGCCAGCTGTTGACCAGCTTCGAATACCAAGGAGATACCAAGAGAATAGATATCGTCAAACAGGCATCCCCTGTGGCCTGGCACAACATTAACCTCAAGGGGACTTACCACTTCGAATTGAGCGAAAAATTGCCAGATCTGGAGGAGCTTATGCGCTCAATCGAGGGATATTTACCCGTCAGCGAAAAGTAA"/>
                        <sequence id="seq_KLE_AA2301AA_AS" spec="Sequence" taxon="KLE_AA2301AA_AS" totalcount="4" value="ATGGCATTCGAAGAACGTGTCCAAATCTTGTCCGAGGCAGAACAAGATGAGTTATATGGACCCCCCGCTTTCACCTCCGCCGACCAACGCTTCTTTTTCTCGCTGAACGATAAGGAACTGGCGATCGCTAAAAGCCTCCGTCATCGGGGCCAGCGTTACATGCTGGTGGTACTGCTGGGCTATTTCAAAGCCAAGCCGGTGGTGCTGAATCCCGGCTTTCATCAGATCAAGCAGGACCTCAAATACGTTTATCAAACCGTTCTACCAGGCCCAGGCTGTAGACCCTTTAATCTCACGCCAAAAGAGAACGAACGGATTTACCAACGTGTTTTCCAGCTCTGCAACTACCAGCGCTGGAATGTCAAAGACCATGGAGCGGCGTTGAGAGATTACTTATCCCAGCAAGCCAGAGCCTGGACAGCGCCTAGGCACCTCTTCGATGCGGCCATTGAATATTGTTCGGGGCAGAAGATCGCAATCCCTGCCTACAGCACGCTGCAAAAGATCATCAGTCAGGTGGTGGGAGACGAACAGGAACACATGGCCGCGCACCTTGAGCGTGCAATGTCACGCGGTCTTAAGCAAGCACTGGCGGAGCTCGTGAACGGCACAGGTCCACTGCCGTTCCGACAGTTGCGACAATCGGCTCGTAACTTCACCGGAACCGAGTTGGAGAAAGAACTGATTGTCTATCGCCATATCCAGCATTGGATGCCGGAAGTGGATCTGCTGTTGAGCACGCTATCACTGTCGCAGAAAAATCTGCAACACCTGGCAGAGAAAGTCGACTACTACGGTGCCAAACTGAAACGTCAAACCGTAGGCAGCCAATGGCTGTATTTATTGTGCTATCTTCAAACGCGATGGCAGCAAGCGCTGGAACGTATTGCCGATGGCTTTGTGCATCATGTCAGACAGACCAAACAGAAGGCAAAGGATTATGCGCAGGAAGCGGTGTTTAAGGATTGGCAAAAAGCAGCTAAAAATGTCAGCAAGGCAGCTGAAGTACTGCACCTGTTCATTGATGACAGCATTGATCTGCAACTACCGTTTGCAACAGTAAGACAGCAAGCACTGAGCCTGCTGACCAAAAGGGATCTGGAATCTGTATGTCTCTTCCTGAACGAGCAGCGACGATCGGTCGATGAAGCCATGTGGCAGTACTGCGACGAGAAAGAAAGTCTGCGGAAAGGTTTGCTGCGAGAGTTGTTCCTATGTCTGCGCTTCGAAGGCTGCGACGGCACCCAGCACTTAGCGGCCGCCTTGGCGAAAACACAAAACGAACTCAACGGCCAGGACGCTCAGTTGCAAACTGCCGACACCAGACTCCTTTCCAAAAAATCACGTGAATTCCTGCTGGATGGTGAAGGGAATATCCTGATCGATCGTTATGAGTGGTTCCTCTATCAACAGATTCCTGATCGCCTGAATGGCCAGCTGACGCTGCCTGATATCACTAAATACCGGGCACACGACGCCGACCTGATCGACGGGGAACATTGGCGAAAAAACAAATATACGCTGCTTCAACAGAGCCATTTTACAAAATTAGCGGAGGAGCCTGAAAAGCTGATCAAACAGATGGCCATGGAATTGGATACCCGTTTGTACGAAGTCGGCGAATATCTTGAACAGGAAGACAACCGGAATATCATCTTGCGTAATCCGCAGGGTAAACGCTTCTGGCGCCTGCCTTCGGCCAGCAAACATCATCTGGTCAACAATCCCTTCTTCCAGCAAATTCCCACAACGGGGATTGCGGATGTACTGCGCATGGTTGATCGTGACACCGGTTTCATTGACTGCTTCGCTCATGTGCTGGGTTCCCAATCCAGAAGCCGTTCCCATGAATATGACCTGTTGGCAATTCTGGTCGGCAATGCAACCAATCAAGGCATTTACGGCATGGCACAGATCTCTGATCGTACCTATGATCAGCTCAGCACTATCCAGGCGAACTATCTTCGCCTGGAAACATTGAATGCTGCTAACGACAACATCAATAACGCGACAGCCAAGCTACCCATCTTCCGGTACTACAACATCCAGGAAGATGTGATCCACGCCAGTGCCGATGGTCAAAAGTTCGAAGCCCGGCGCGAGACCTTCAAAACCCGTTATTCGTCGAAGTACTTTGGCACTCAAAAAGGTGTTTCTGCCATGACCTTGATCGCCAATCACGCTGCGATCAACGCCAGAGTGATCGGCGCCAACGAACATGAATCGCACTACATCTTTGATTTGTTGATGAGCAATACGTCAGACATCATTCCGGATGTGCTCTCAACCGATACCCATGGGGTGAACCATGTGAACTTCGCGTTACTGGATCTGTTCGGATACCAGTTTGCCCCACGCTATGCCCAGGTTGGCAAAGTGATCAATGACATGTTTGATGTCAAGGAAGACAAAGAACACCGAATTCAGCTGTGCTTAAAAAAGCCAATCAATACCCATCGTATTGCGCAGCACTGGGATACCATCCAACGGATTGCAGTATCACTTAAGCAGCGGAAAACAACGCAAGCCACCTTGGTGAGAAAGCTCTCGGAGTACAAGCGCAATCACCCGCTGCTGGAAGCCCTGACGGAATACAATCGCCTGGTGAAAGCGAATTATCTACTGTGCTACATCGATGATGCCAGTTTAAGAAACTATGTTCAGCGCGCGCTGAACCGGGGAGAGGCCTATCACCAACTGCGTCGGGCCGTGAGCAGCGTCAATGGGGATCAGTTCCGGGGCAGTTCAGACGAAGAAATCCAGCTATGGAATGAGTGCGCTCGCCTGGTCACCAATGCCATCGTTTACTTCAACTCCAGGATACTCAGCCAGCTGTTGACCAGCTTCGAATACCAAGGAGATACCAAGAGAATAGATATCGTCAAACAGGCATCCCCTGTGGCCTGGCACAACATTAACCTCAAGGGGACTTACCACTTCGAATTGAGCGAAAAATTGCCAGATCTGGAGGAGCTTATGCGCTCAATCGAGGGATATTTACCCGTCAGCGAAAAGTAATACCCCTCTGGAGGCCACGGACGGCGCGGCCTCCAGAGCACTTTGTCGTTTTTGGACGGAAAATCCCTAGAACCCCATAGATGTATATTTCTGTGACCCACATTCACCCTGGCAAAAAGGCACATGCGAAAATATGAATGGTTTAATTAGGCAATATTTACCTAAAGGGATTGATTTAAATCAGGCAGATCAGCATTATTTAAATCAAGTTGCCATGTCACTGAATACTCGTCCTAGAAAGGCGTTAGATTGGCTTACACCATTAGAGAAATTTGCTCAGCTTGTTGATTATCATATGGCTTTTGAAACTGTCGCACCTCATGTTTGAATTCGCCCCATATTTTTGCTACAGTGAACCAAATTAAGATCATCTATTTACTAGGCCTCGCATTTGCGGGGTTTTTAATGCTGAATAAAAGGAAAACTTGATGGAATTGCCCAATATTATGCACCCGGTCGCGAAGCTGAGCACCGCATTAGCCGCTGCATTGATGCTGAGCGGGTGCATGCCCGGTGAAATCCGCCCGACGATTGGCCAGCAAATGGAAACTGGCGACCAACGGTTTGGCGATCTGGTTTTCCGCCAGCTCGCACCGAATGTCTGGCAGCACACTTCCTATCTCGACATGCCGGGTTTCGGGGCAGTCGCTTCCAACGGTTTGATCGTCAGGGATGGCGGCCGCGTGCTGGTGGTCGATACCGCCTGGACCGATGACCAGACCGCCCAGATCCTCAACTGGATCAAGCAGGAGATCAACCTGCCGGTCGCGCTGGCGGTGGTGACTCACGCGCATCAGGACAAGATGGGCGGTATGGACGCGCTGCATGCGGCGGGGATTGCGACTTATGCCAATGCGTTGTCGAACCAGCTTGCCCCGCAAGAGGGGATGGTTGCGGCGCAACACAGCCTGACTTTCGCCGCCAATGGCTGGGTCGAACCAGCAACCGCGCCCAACTTTGGCCCGCTCAAGGTATTTTACCCCGGCCCCGGCCACACCAGTGACAATATCACCGTTGGGATCGACGGCACCGACATCGCTTTTGGTGGCTGCCTGATCAAGGACAGCAAGGCCAAGTCGCTCGGCAATCTCGGTGATGCCGACACTGAGCACTACGCCGCGTCAGCGCGCGCGTTTGGTGCGGCGTTCCCCAAGGCCAGCATGATCGTGATGAGCCATTCCGCCCCCGATAGCCGCGCCGCAATCACTCATACGGCCCGCATGGCCGACAAGCTGCGCTGAGCCATGGCTGACCACGTCACCCCCAATCTGCCATCGCGCGATTTCGATGTGACAGAGGCGTTTTATGCGAAGCTGGGCTTTGCGACGAGTTGGAAGGATCGCGGCTGGATGATCCTGCAGCGCGGCGGTTTGCAGCTCGAATTCTTCCCCTATCCTGACCTCGACCCAGCTACGAGCTCGTTCGGCTGTTGCCTGCGGTTGGATGATCTCGATGCCATGGTGGCATTGGTGAACGCGGCGGGAGCCGAGGAAAAAAGCACCGGCTGGCCGCGCTTCAAAGCTCCGCAACTGGAGGCGAGCGGCCTGAGGATCGGCTACCTGATCGATCCCGACTGCACGCTGGTGCGGCTGATCCAGAACCCCGACTGACCGCATGCCCGCGAAAATCAAGATTTGCGGGATCAGCACACCCGAGGCGCTCGATGCGACCATCGCGGCGCGGGCGGACTATGCCGGGTTGGTGTTCTATCCAGCGTCGCCCCGTGCGGTTACGTCGAATGTCGCGGGCGCTTTGACATCGCGCGCAGCTGGCCAGATCGCCATGGTCGGTTTGTTCGTCGATGCGGATGATGCTGTCATCGCCGACGCACTGGTGGCAGCCAAGCTGAACGCGCTGCAGCTGCACGGTTCGGAATCGCCCGAACGCGTGGCCCAGTTGCGCGCGCGGTTTGGCAAGCCGGTGTGGAAGGCGCTGCCCGTCGCCAGCGCCAGCGATGTCGCACGCGCCGCAGCCTATGCCGGGGCGGCGGACTTGATCTTGTTCGACGCCAAGACCCCCAAAGGCGCGCTGCCCGGCGGCATGGGGTTGGCGTTCGACTGGTCGCTGCTGGCCGGATATCGCGGTGCCTTGCCGTGGGGGCTGGCAGGCGGGCTAAATCCGACGAATGTTGCCGAGGCGATTGCGCGCACCGGAGCGCCGCTGGTCGATACCTCCAGCGGCGTCGAAAGCGCGCCGGGCGTCAAGGATACCGACAAGATTACCAATTTCGCCTTTGCGGTGCGCTTGGCCTAAATCGCGTCGATCAATAGGCGTCGTTCAGCGCAAAGATCGGCTTGCGGGTGCGCCACTGCCCTCGGGTGAAGTCGGGAAAATCTAACGTGCGATTGCCCTCAGCAATCGATTGTTCCGACAGAGGCGTGATCGCGCTCCAGGCCAGCGCGTCGTAAATGTCGATTGGCATCGGGGCCTTGGCCTTCAGCGCCTCGACAAAAGCGTGGATCACGAACCAGTCCATCCCGCCATGCCCGGCCCCTGCCGCCAGATCGGCGTAGCGTTTCCATAGCGGGTGATCGTATTTCGCAAACCAGCCCTCGGCAGGCTCCCAGCGGTGCGGCTGTGGGCTCTTGCCCTCCAGATAGATCGACTTGTTGACGTCCATCCACAGCCCCTCGGTGCCTTGCACCCGAAAGCCGAGAGAATAGGGGCGCGGCAGCGAGGTGTCGTGGCACAGCATGATCGTTTCACCATTAGTGCAGCCGATCATGGTGTTGACCACATCACCCAGTGCGAATTTCACCTCGGCGTTGGGATGATCGGCAGAGCCGTTCTTGACGACATAATCATGCAGCCCGCGCGCCTTACAGCCGAAGCCGCCAGCGCCCGCTTCGCCCGGCAACGCGACCTTCAGGGTGCGGGTCTGCGGCGGGTAGCACACGCCGGCATCGGCGCAGCCCTGGTACTTCACGGTCAGGGTGGTCGCGCTCGCGCCGGCCGCGGGCGTGCCGGTGAGGGTGCCGAGCAATTCCTTGCGGTAGGTTTCGACGTCGCCGAAGAATTCGTCGCGGTAGGCCTTGCCCTTCGGCAGCGCCATGGTCGCGCCGGTGAAGGCGGCATCGGCCTTGACCGAGGTGCGGTGCCGGTACAGGTAATAGCCGTCGGCGATCCGCCAGCGCACCTCGATGCGGTCCGGCGCGGTGGCCTGCGCGGACAGGACGAAGACCTCGTCGACCGGCGGCAGTTCGAAGTCCTGGGCGACGGCCGAGGTCGCGGGCAGCGCAAGCAGCAGGGCGAGCCCGGCCAGCCAGCGGCGCAGGCGGATCGTGGATGCGGTCATTGGCTCAGTTTACCGGTCGGCTCTCGGCGGCCAGCCATTGCAGGTATTCGGGCAGGCCGGACGCGGCTTCGACCGCGAGCAGCTCCGGGAGTTCGTAGGGATGCAGTTGGCGCAGGCGTTCCTGCAGGGCGGGGTAGGCCTCGGCACTGGTCTTGACCAGCAGCAGGACCTCGGCCGCGGCCTCGACCTTGCGTTGCCAGCGATAGACCGAACGCAGGCCGGGCAGGAGGTTGACGCAGGCGGCCAGGCGCTCGGCCACCAGCGCGGTGGCGATGCGCTCGGCGCTGTCGGCGTCGGGACAGGTGCAGAAGCAGATCAGGGCGCTCACCGGCATAGGGTAGCGGCTGCCCCGATCCGGCGGGCCTGGCGGACATCCGCGTGCGGCCCTTGAAAGTCGGCGGGCCCGCCCCATCTCGGTGGCATGCCGGGTTCGCCCGGTTCTGTTGTCCGCGGTTTGGCACTCGCTTCGCGCGACTGCTAAAATCGCCGGGTTTTTCCACGTCAATCAACCATTTACCGAGGTTGCCATGTCCAATATCAAGCCGCTGCACGACCGCGTGGTCATCAAGCGCATGGAAGAAGAGAAGCTGTCCGCCGGCGGGATCGTGATCCCGGATTCGGCCACCGAGAAGCCGATCAAGGGCGAAGTCGTCGCCGTCGGCACCGGCAAGGTGCTGGACAACGGCCAGGTCCGCGCGCCGCAGGTCAAGGTCGGCGACAAGGTGCTGTTCGGCAAGTACAGCGGCACCGAAGTGAAGCTGGACGGCGTCGAGCTGCTGGTGGTGAAGGAAGACGACCTGTTCGCGATCCTCGGCTGATCGCGCGTCGCTCCCACACATTTCTCATCCGAATAATTTTTCGAGGTAATTCGCAATGGCTGCCAAGGACATTCGTTTCGGCGAAGACGCGCGCTCCAAGATGGTGCGCGGCGTCAACGTGCTCGCCAACGCCGTGAAGGCGACCCTCGGCCCGAAGGGCCGCAACGTCGTGCTGCAGAAGAGCTACGGCGCGCCGACCATCACCAAGGACGGCGTCTCCGTCGCCAAGGAAATCGAACTGGCTGACGCGTTCGAGAACATGGGCGCGCAGATGGTGAAGGAAGTCGCTTCCAAGACCTCCGACAACGCCGGCGACGGCACCACCACCGCCACCGTGCTGGCGCAGGCGTTCATCCGCGAGGGCATGAAGGCGGTCGCCGCCGGCATGAACCCGATGGACCTGAAGCGCGGCATCGACCAGGCGGTGAAGGCCGCGGTCGGCGAACTGAAGTCGCTGTCCAAGCCGTCGTCGACCAGCAAGGAAATCGCCCAGGTCGGCGCGATCTCCGCGAACTCGGATGCCAACATCGGCGACCTGATCGCGCAGGCGATGGACAAGGTCGGCAAGGAAGGCGTGATCACGGTCGAGGAAGGCAGCGGCCTGGACAACGAACTCGACGTGGTCGAGGGCATGCAGTTCGACCGCGGCTACCTGAGCCCGTACTTCGTCAACAACCAGCAGTCGATGTCGGCCGACCTGGATGATCCCTTCATCCTGCTGTACGACAAGAAGATCTCCAACGTGCGCGACCTGCTGCCCGTCCTCGAGGGCGTGGCCAAGGCCGGCAAGCCGCTGCTGATCGTGGCGGAGGAAGTCGAAGGCGAAGCGCTGGCGACCCTGGTGGTCAACACCATCCGCGGCATCGTCAAGGTCTGCGCGGTGAAGGCCCCGGGCTTCGGCGACCGTCGCAAGGCGATGCTGGAAGACATGGCGATCCTGACCGGCGGCGTGGTGATTTCCGAGGAAGTCGGCCTGTCGCTGGAGAAGGCCACCATCAAGGACCTCGGCCGCGCCAAGAAGATCCAGGTGTCGAAGGAAAACACCACCATCATCGATGGCGCCGGCGAAGGCGCGGGCATCGAGGCGCGCATCAAGCAGATCAAGGCGCAGATCGAGGAGACCTCCTCCGACTACGACCGCGAGAAGCTGCAGGAGCGCGTGGCCAAGCTGGCCGGCGGCGTTGCGGTGATCAAGGTCGGTGCCGCCACCGAAGTCGAGATGAAGGAAAAGAAGGCGCGCGTCGAAGACGCCCTGCACGCGACCCGTGCGGCCGTCGAGGAAGGCATCGTCCCGGGCGGCGGCGTCGCCCTGATCGGGGTTCTAGGGATTTTCCGTCCAAAAACGACAAAGTGCTCTGGAGGCCCCGCCGTCTGTGGCCTCCAGAGGGGTATTACTTTTTTCGAGATCCCTATTTGGGCTCTGTTTGAGTAAGATTTAGTCTTTTTGGGCTAAATCCATGGCATTCGAAGAACGTGTCCAAATCTTGTCCGAGGCAGAACAAGATGAGTTATATGGACCCCCCGCTTTCACCTCCGCCGACCAACGCTTCTTTTTCTCGCTGAACGATAAGGAACTGGCGATCGCTAAAAGCCTCCGTCATCGGGGCCAGCGTTACATGCTGGTGGTACTGCTGGGCTATTTCAAAGCCAAGCCGGTGGTGCTGAATCCCGGCTTTCATCAGATCAAGCAGGACCTCAAATACGTTTATCAAACCGTTCTACCAGGCCCAGGCTGTAGACCCTTTAATCTCACGCCAAAAGAGAACGAACGGATTTACCAACGTGTTTTCCAGCTCTGCAACTACCAGCGCTGGAATGTCAAAGACCATGGAGCGGCGTTGAGAGATTACTTATCCCAGCAAGCCAGAGCCTGGACAGCGCCTAGGCACCTCTTCGATGCGGCCATTGAATATTGTTCGGGGCAGAAGATCGCAATCCCTGCCTACAGCACGCTGCAAAAGATCATCAGTCAGGTGGTGGGAGACGAACAGGAACACATGGCCGCGCACCTTGAGCGTGCAATGTCACGCGGTCTTAAGCAAGCACTGGCGGAGCTCGTGAACGGCACAGGTCCACTGCCGTTCCGACAGTTGCGACAATCGGCTCGTAACTTCACCGGAACCGAGTTGGAGAAAGAACTGATTGTCTATCGCCATATCCAGCATTGGATGCCGGAAGTGGATCTGCTGTTGAGCACGCTATCACTGTCGCAGAAAAATCTGCAACACCTGGCAGAGAAAGTCGACTACTACGGTGCCAAACTGAAACGTCAAACCGTAGGCAGCCAATGGCTGTATTTATTGTGCTATCTTCAAACGCGATGGCAGCAAGCGCTGGAACGTATTGCCGATGGCTTTGTGCATCATGTCAGACAGACCAAACAGAAGGCAAAGGATTATGCGCAGGAAGCGGTGTTTAAGGATTGGCAAAAAGCAGCTAAAAATGTCAGCAAGGCAGCTGAAGTACTGCACCTGTTCATTGATGACAGCATTGATCTGCAACTACCGTTTGCAACAGTAAGACAGCAAGCACTGAGCCTGCTGACCAAAAGGGATCTGGAATCTGTATGTCTCTTCCTGAACGAGCAGCGACGATCGGTCGATGAAGCCATGTGGCAGTACTGCGACGAGAAAGAAAGTCTGCGGAAAGGTTTGCTGCGAGAGTTGTTCCTATGTCTGCGCTTCGAAGGCTGCGACGGCACCCAGCACTTAGCGGCCGCCTTGGCGAAAACACAAAACGAACTCAACGGCCAGGACGCTCAGTTGCAAACTGCCGACACCAGACTCCTTTCCAAAAAATCACGTGAATTCCTGCTGGATGGTGAAGGGAATATCCTGATCGATCGTTATGAGTGGTTCCTCTATCAACAGATTCCTGATCGCCTGAATGGCCAGCTGACGCTGCCTGATATCACTAAATACCGGGCACACGACGCCGACCTGATCGACGGGGAACATTGGCGAAAAAACAAATATACGCTGCTTCAACAGAGCCATTTTACAAAATTAGCGGAGGAGCCTGAAAAGCTGATCAAACAGATGGCCATGGAATTGGATACCCGTTTGTACGAAGTCGGCGAATATCTTGAACAGGAAGACAACCGGAATATCATCTTGCGTAATCCGCAGGGTAAACGCTTCTGGCGCCTGCCTTCGGCCAGCAAACATCATCTGGTCAACAATCCCTTCTTCCAGCAAATTCCCACAACGGGGATTGCGGATGTACTGCGCATGGTTGATCGTGACACCGGTTTCATTGACTGCTTCGCTCATGTGCTGGGTTCCCAATCCAGAAGCCGTTCCCATGAATATGACCTGTTGGCAATTCTGGTCGGCAATGCAACCAATCAAGGCATTTACGGCATGGCACAGATCTCTGATCGTACCTATGATCAGCTCAGCACTATCCAGGCGAACTATCTTCGCCTGGAAACATTGAATGCTGCTAACGACAACATCAATAACGCGACAGCCAAGCTACCCATCTTCCGGTACTACAACATCCAGGAAGATGTGATCCACGCCAGTGCCGATGGTCAAAAGTTCGAAGCCCGGCGCGAGACCTTCAAAACCCGTTATTCGTCGAAGTACTTTGGCACTCAAAAAGGTGTTTCTGCCATGACCTTGATCGCCAATCACGCTGCGATCAACGCCAGAGTGATCGGCGCCAACGAACATGAATCGCACTACATCTTTGATTTGTTGATGAGCAATACGTCAGACATCATTCCGGATGTGCTCTCAACCGATACCCATGGGGTGAACCATGTGAACTTCGCGTTACTGGATCTGTTCGGATACCAGTTTGCCCCACGCTATGCCCAGGTTGGCAAAGTGATCAATGACATGTTTGATGTCAAGGAAGACAAAGAACACCGAATTCAGCTGTGCTTAAAAAAGCCAATCAATACCCATCGTATTGCGCAGCACTGGGATACCATCCAACGGATTGCAGTATCACTTAAGCAGCGGAAAACAACGCAAGCCACCTTGGTGAGAAAGCTCTCGGAGTACAAGCGCAATCACCCGCTGCTGGAAGCCCTGACGGAATACAATCGCCTGGTGAAAGCGAATTATCTACTGTGCTACATCGATGATGCCAGTTTAAGAAACTATGTTCAGCGCGCGCTGAACCGGGGAGAGGCCTATCACCAACTGCGTCGGGCCGTGAGCAGCGTCAATGGGGATCAGTTCCGGGGCAGTTCAGACGAAGAAATCCAGCTATGGAATGAGTGCGCTCGCCTGGTCACCAATGCCATCGTTTACTTCAACTCCAGGATACTCAGCCAGCTGTTGACCAGCTTCGAATACCAAGGAGATACCAAGAGAATAGATATCGTCAAACAGGCATCCCCTGTGGCCTGGCACAACATTAACCTCAAGGGGACTTACCACTTCGAATTGAGCGAAAAATTGCCAGATCTGGAGGAGCTTATGCGCTCAATCGAGGGATATTTACCCGTCAGCGAAAAGTAA"/>
                        <sequence id="seq_KLE_AA2302AA_AS" spec="Sequence" taxon="KLE_AA2302AA_AS" totalcount="4" value="ATGGCATTCGAAGAACGTGTCCAAATCTTGTCCGAGGCAGAACAAGATGAGTTATATGGACCCCCCGCTTTCACCTCCGCCGACCAACGCTTCTTTTTCTCGCTGAACGATAAGGAACTGGCGATCGCTAAAAGCCTCCGTCATCGGGGCCAGCGTTACATGCTGGTGGTACTGCTGGGCTATTTCAAAGCCAAGCCGGTGGTGCTGAATCCCGGCTTTCATCAGATCAAGCAGGACCTCAAATACGTTTATCAAACCGTTCTACCAGGCCCAGGCTGTAGACCCTTTAATCTCACGCCAAAAGAGAACGAACGGATTTACCAACGTGTTTTCCAGCTCTGCAACTACCAGCGCTGGAATGTCAAAGACCATGGAGCGGCGTTGAGAGATTACTTATCCCAGCAAGCCAGAGCCTGGACAGCGCCTAGGCACCTCTTCGATGCGGCCAATGAATATTGTTCGGGGCAGAAGATCGCAATCCCTGCCTACAGCACGCTGCAAAAGATCATCAGTCAGGTGGTGGGAGACGAACAGGAACACATGGCCGCGCACCTTGAGCGTGCAATGTCACGCGGTCTTAAGCAAGCACTGGCGGAGCTCGTGAACGGCACAGGTCCACTGCCGTTCCGACAGTTGCGACAATCGGCTCGTAACTTCACCGGAACCGAGTTGGAGAAAGAACTGATTGTCTATCGCCATATCCAGCATTGGATGCCGGAAGTGGATCTGCTGTTGAGCACGCTATCACTGTCGCAGAAAAATCTGCAACACCTGGCAGAGAAAGTCGACTACTACGGTGCCAAACTGAAACGTCAAACCGTAGGCAGCCAATGGCTGTATTTATTGTGCTATCTTCAAACGCGATGGCAGCAAGCGCTGGAACGTATTGCCGATGGCTTTGTGCATCATGTCAGACAGACCAAACAGAAGGCAAAGGATTATGCGCAGGAAGCGGTGTTTAAGGATTGGCAAAAAGCAGCTAAAAATGTCAGCAAGGCAGCTGAAGTACTGCACCTGTTCATTGATGACAGCATTGATCTGCAACTACCGTTTGCAACAGTAAGACAGCAAGCACTGAGCCTGCTGACCAAAAGGGATCTGGAATCTGTATGTCTCTTCCTGAACGAGCAGCGACGATCGGTCGATGAAGCCATGTGGCAGTACTGCGACGAGAAAGAAAGTCTGCGGAAAGGTTTGCTGCGAGAGTTGTTCCTATGTCTGCGCTTCGAAGGCTGCGACGGCACCCAGCACTTAGCGGCCGCCTTGGCGAAAACACAAAACGAACTCAACGGCCAGGACGCTCAGTTGCAAACTGCCGACACCAGACTCCTTTCCAAAAAATCACGTGAATTCCTGCTGGATGGTGAAGGGAATATCCTGATCGATCGTTATGAGTGGTTCCTCTATCAACAGATTCCTGATCGCCTGAATGGCCAGCTGACGCTGCCTGATATCACTAAATACCGGGCACACGACGCCGACCTGATCGACGGGGAACATTGGCGAAAAAACAAATATACGCTGCTTCAACAGAGCCATTTTACAAAATTAGCGGAGGAGCCTGAAAAGCTGATCAAACAGATGGCCATGGAATTGGATACCCGTTTGTACGAAGTCGGCGAATATCTTGAACAGGAAGACAACCGGAATATCATCTTGCGTAATCCGCAGGGTAAACGCTTCTGGCGCCTGCCTTCGGCCAGCAAACATCATCTGGTCAACAATCCCTTCTTCCAGCAAATTCCCACAACGGGGATTGCGGATGTACTGCGCATGGTTGATCGTGACACCGGTTTCATTGACTGCTTCGCTCATGTGCTGGGTTCCCAATCCAGAAGCCGTTCCCATGAATATGACCTGTTGGCAATTCTGGTCGGCAATGCAACCAATCAAGGCATTTACGGCATGGCACAGATCTCTGATCGTACCTATGATCAGCTCAGCACTATCCAGGCGAACTATCTTCGCCTGGAAACATTGAATGCTGCTAACGACAACATCAATAACGCGACAGCCAAGCTACCCATCTTCCGGTACTACAACATCCAGGAAGATGTGATCCACGCCAGTGCCGATGGTCAAAAGTTCGAAGCCCGGCGCGAGACCTTCAAAACCCGTTATTCGTCGAAGTACTTTGGCACTCAAAAAGGTGTTTCTGCCATGACCTTGATCGCCAATCACGCTGCGATCAACGCCAGAGTGATCGGCGCCAACGAACATGAATCGCACTACATCTTTGATTTGTTGATGAGCAATACGTCAGACATCATTCCGGATGTGCTCTCAACCGATACCCATGGGGTGAACCATGTGAACTTCGCGTTACTGGATCTGTTCGGATACCAGTTTGCCCCACGCTATGCCCAGGTTGGCAAAGTGATCAATGACATGTTTGATGTCAAGGAAGACAAAGAACACCGAATTCAGCTGTGCTTAAAAAAGCCAATCAATACCCATCGTATTGCGCAGCACTGGGATACCATCCAACGGATTGCAGTATCACTTAAGCAGCGGAAAACAACGCAAGCCACCTTGGTGAGAAAGCTCTCGGAGTACAAGCGCAATCACCCGCTGCTGGAAGCCCTGACGGAATACAATCGCCTGGTGAAAGCGAATTATCTACTGTGCTACATCGATGATGCCAGTTTAAGAAACTATGTTCAGCGCGCGCTGAACCGGGGAGAGGCCTATCACCAACTGCGTCGGGCCGTGAGCAGCGTCAATGGGGATCAGTTCCGGGGCAGTTCAGACGAAGAAATCCAGCTATGGAATGAGTGCGCTCGCCTGGTCACCAATGCCATCGTTTACTTCAACTCCAGGATACTCAGCCAGCTGTTGACCAGCTTCGAATACCAAGGAGATACCAAGAGAATAGATATCGTCAAACAGGCATCCCCTGTGGCCTGGCACAACATTAACCTCAAGGGGACTTACCACTTCGAATTGAGCGAAAAATTGCCAGATCTGGAGGAGCTTATGCGCTCAATCGAGGGATATTTACCCGTCAGCGAAAAGTAATACCCCTCTGGAGGCCACGGACGGCGCGGCCTCCAGAGCACTTTGTCGTTTTTGGACGGAAAATCCCTAGAACCCCATAGATGTATATTTCTGTGACCCACATTCACCCTGGCAAAAAGGCACATGCGAAAATATGAATGGTTTAATTAGGCAATATTTACCTAAAGGGATTGATTTAAATCAGGCAGATCAGCATTATTTAAATCAAGTTGCCATGTCACTGAATACTCGTCCTAGAAAGGCGTTAGATTGGCTTACACCATTAGAGAAATTTGCTCAGCTTGTTGATTATCATATGGCTTTTGAAACTGTCGCACCTCATGTTTGAATTCGCCCCATATTTTTGCTACAGTGAACCAAATTAAGATCATCTATTTACTAGGCCTCGCATTTGCGGGGTTTTTAATGCTGAATAAAAGGAAAACTTGATGGAATTGCCCAATATTATGCACCCGGTCGCGAAGCTGAGCACCGCATTAGCCGCTGCATTGATGCTGAGCGGGTGCATGCCCGGTGAAATCCGCCCGACGATTGGCCAGCAAATGGAAACTGGCGACCAACGGTTTGGCGATCTGGTTTTCCGCCAGCTCGCACCGAATGTCTGGCAGCACACTTCCTATCTCGACATGCCGGGTTTCGGGGCAGTCGCTTCCAACGGTTTGATCGTCAGGGATGGCGGCCGCGTGCTGGTGGTCGATACCGCCTGGACCGATGACCAGACCGCCCAGATCCTCAACTGGATCAAGCAGGAGATCAACCTGCCGGTCGCGCTGGCGGTGGTGACTCACGCGCATCAGGACAAGATGGGCGGTATGGACGCGCTGCATGCGGCGGGGATTGCGACTTATGCCAATGCGTTGTCGAACCAGCTTGCCCCGCAAGAGGGGATGGTTGCGGCGCAACACAGCCTGACTTTCGCCGCCAATGGCTGGGTCGAACCAGCAACCGCGCCCAACTTTGGCCCGCTCAAGGTATTTTACCCCGGCCCCGGCCACACCAGTGACAATATCACCGTTGGGATCGACGGCACCGACATCGCTTTTGGTGGCTGCCTGATCAAGGACAGCAAGGCCAAGTCGCTCGGCAATCTCGGTGATGCCGACACTGAGCACTACGCCGCGTCAGCGCGCGCGTTTGGTGCGGCGTTCCCCAAGGCCAGCATGATCGTGATGAGCCATTCCGCCCCCGATAGCCGCGCCGCAATCACTCATACGGCCCGCATGGCCGACAAGCTGCGCTGAGCCATGGCTGACCACGTCACCCCCAATCTGCCATCGCGCGATTTCGATGTGACAGAGGCGTTTTATGCGAAGCTGGGCTTTGCGACGAGTTGGAAGGATCGCGGCTGGATGATCCTGCAGCGCGGCGGTTTGCAGCTCGAATTCTTCCCCTATCCTGACCTCGACCCAGCTACGAGCTCGTTCGGCTGTTGCCTGCGGTTGGATGATCTCGATGCCATGGTGGCATTGGTGAACGCGGCGGGAGCCGAGGAAAAAAGCACCGGCTGGCCGCGCTTCAAAGCTCCGCAACTGGAGGCGAGCGGCCTGAGGATCGGCTACCTGATCGATCCCGACTGCACGCTGGTGCGGCTGATCCAGAACCCCGACTGACCGCATGCCCGCGAAAATCAAGATTTGCGGGATCAGCACACCCGAGGCGCTCGATGCGACCATCGCGGCGCGGGCGGACTATGCCGGGTTGGTGTTCTATCCAGCGTCGCCCCGTGCGGTTACGTCGAATGTCGCGGGCGCTTTGACATCGCGCGCAGCTGGCCAGATCGCCATGGTCGGTTTGTTCGTCGATGCGGATGATGCTGTCATCGCCGACGCACTGGTGGCAGCCAAGCTGAACGCGCTGCAGCTGCACGGTTCGGAATCGCCCGAACGCGTGGCCCAGTTGCGCGCGCGGTTTGGCAAGCCGGTGTGGAAGGCGCTGCCCGTCGCCAGCGCCAGCGATGTCGCACGCGCCGCAGCCTATGCCGGGGCGGCGGACTTGATCTTGTTCGACGCCAAGACCCCCAAAGGCGCGCTGCCCGGCGGCATGGGGTTGGCGTTCGACTGGTCGCTGCTGGCCGGATATCGCGGTGCCTTGCCGTGGGGGCTGGCAGGCGGGCTAAATCCGACGAATGTTGCCGAGGCGATTGCGCGCACCGGAGCGCCGCTGGTCGATACCTCCAGCGGCGTCGAAAGCGCGCCGGGCGTCAAGGATACCGACAAGATTACCAATTTCGCCTTTGCGGTGCGCTTGGCCTAAATCGCGTCGATCAATAGGCGTCGTTCAGCGCAAAGATCGGCTTGCGGGTGCGCCACTGCCCTCGGGTGAAGTCGGGAAAATCTAACGTGCGATTGCCCTCAGCAATCGATTGTTCCGACAGAGGCGTGATCGCGCTCCAGGCCAGCGCGTCGTAAATGTCGATTGGCATCGGGGCCTTGGCCTTCAGCGCCTCGACAAAAGCGTGGATCACGAACCAGTCCATCCCGCCATGCCCGGCCCCTGCCGCCAGATCGGCGTAGCGTTTCCATAGCGGGTGATCGTATTTCGCAAACCAGCCCTCGGCAGGCTCCCAGCGGTGCGGCTGTGGGCTCTTGCCCTCCAGATAGATCGACTTGTTGACGTCCATCCACAGCCCCTCGGTGCCTTGCACCCGAAAGCCGAGAGAATAGGGGCGCGGCAGCGAGGTGTCGTGGCACAGCATGATCGTTTCACCATTAGTGCAGCCGATCATGGTGTTGACCACATCACCCAGTGCGAATTTCACCTCGGCGTTGGGATGATCGGCAGAGCCGTTCTTGACGACATAATCATGCAGCCCGCGCGCCTTACAGCCGAAGCCGCCAGCGCCCGCTTCGCCCGGCAACGCGACCTTCAGGGTGCGGGTCTGCGGCGGGTAGCACACGCCGGCATCGGCGCAGCCCTGGTACTTCACGGTCAGGGTGGTCGCGCTCGCGCCGGCCGCGGGCGTGCCGGTGAGGGTGCCGAGCAATTCCTTGCGGTAGGTTTCGACGTCGCCGAAGAATTCGTCGCGGTAGGCCTTGCCCTTCGGCAGCGCCATGGTCGCGCCGGTGAAGGCGGCATCGGCCTTGACCGAGGTGCGGTGCCGGTACAGGTAATAGCCGTCGGCGATCCGCCAGCGCACCTCGATGCGGTCCGGCGCGGTGGCCTGCGCGGACAGGACGAAGACCTCGTCGACCGGCGGCAGTTCGAAGTCCTGGGCGACGGCCGAGGTCGCGGGCAGCGCAAGCAGCAGGGCGAGCCCGGCCAGCCAGCGGCGCAGGCGGATCGTGGATGCGGTCATTGGCTCAGTTTACCGGTCGGCTCTCGGCGGCCAGCCATTGCAGGTATTCGGGCAGGCCGGACGCGGCTTCGACCGCGAGCAGCTCCGGGAGTTCGTAGGGATGCAGTTGGCGCAGGCGTTCCTGCAGGGCGGGGTAGGCCTCGGCACTGGTCTTGACCAGCAGCAGGACCTCGGCCGCGGCCTCGACCTTGCGTTGCCAGCGATAGACCGAACGCAGGCCGGGCAGGAGGTTGACGCAGGCGGCCAGGCGCTCGGCCACCAGCGCGGTGGCGATGCGCTCGGCGCTGTCGGCGTCGGGACAGGTGCAGAAGCAGATCAGGGCGCTCACCGGCATAGGGTAGCGGCTGCCCCGATCCGGCGGGCCTGGCGGACATCCGCGTGCGGCCCTTGAAAGTCGGCGGGCCCGCCCCATCTCGGTGGCATGCCGGGTTCGCCCGGTTCTGTTGTCCGCGGTTTGGCACTCGCTTCGCGCGACTGCTAAAATCGCCGGGTTTTTCCACGTCAATCAACCATTTACCGAGGTTGCCATGTCCAATATCAAGCCGCTGCACGACCGCGTGGTCATCAAGCGCATGGAAGAAGAGAAGCTGTCCGCCGGCGGGATCGTGATCCCGGATTCGGCCACCGAGAAGCCGATCAAGGGCGAAGTCGTCGCCGTCGGCACCGGCAAGGTGCTGGACAACGGCCAGGTCCGCGCGCCGCAGGTCAAGGTCGGCGACAAGGTGCTGTTCGGCAAGTACAGCGGCACCGAAGTGAAGCTGGACGGCGTCGAGCTGCTGGTGGTGAAGGAAGACGACCTGTTCGCGATCCTCGGCTGATCGCGCGTCGCTCCCACACATTTCTCATCCGAATAATTTTTCGAGGTAATTCGCAATGGCTGCCAAGGACATTCGTTTCGGCGAAGACGCGCGCTCCAAGATGGTGCGCGGCGTCAACGTGCTCGCCAACGCCGTGAAGGCGACCCTCGGCCCGAAGGGCCGCAACGTCGTGCTGCAGAAGAGCTACGGCGCGCCGACCATCACCAAGGACGGCGTCTCCGTCGCCAAGGAAATCGAACTGGCTGACGCGTTCGAGAACATGGGCGCGCAGATGGTGAAGGAAGTCGCTTCCAAGACCTCCGACAACGCCGGCGACGGCACCACCACCGCCACCGTGCTGGCGCAGGCGTTCATCCGCGAGGGCATGAAGGCGGTCGCCGCCGGCATGAACCCGATGGACCTGAAGCGCGGCATCGACCAGGCGGTGAAGGCCGCGGTCGGCGAACTGAAGTCGCTGTCCAAGCCGTCGTCGACCAGCAAGGAAATCGCCCAGGTCGGCGCGATCTCCGCGAACTCGGATGCCAACATCGGCGACCTGATCGCGCAGGCGATGGACAAGGTCGGCAAGGAAGGCGTGATCACGGTCGAGGAAGGCAGCGGCCTGGACAACGAACTCGACGTGGTCGAGGGCATGCAGTTCGACCGCGGCTACCTGAGCCCGTACTTCGTCAACAACCAGCAGTCGATGTCGGCCGACCTGGATGATCCCTTCATCCTGCTGTACGACAAGAAGATCTCCAACGTGCGCGACCTGCTGCCCGTCCTCGAGGGCGTGGCCAAGGCCGGCAAGCCGCTGCTGATCGTGGCGGAGGAAGTCGAAGGCGAAGCGCTGGCGACCCTGGTGGTCAACACCATCCGCGGCATCGTCAAGGTCTGCGCGGTGAAGGCCCCGGGCTTCGGCGACCGTCGCAAGGCGATGCTGGAAGACATGGCGATCCTGACCGGCGGCGTGGTGATTTCCGAGGAAGTCGGCCTGTCGCTGGAGAAGGCCACCATCAAGGACCTCGGCCGCGCCAAGAAGATCCAGGTGTCGAAGGAAAACACCACCATCATCGATGGCGCCGGCGAAGGCGCGGGCATCGAGGCGCGCATCAAGCAGATCAAGGCGCAGATCGAGGAGACCTCCTCCGACTACGACCGCGAGAAGCTGCAGGAGCGCGTGGCCAAGCTGGCCGGCGGCGTTGCGGTGATCAAGGTCGGTGCCGCCACCGAAGTCGAGATGAAGGAAAAGAAGGCGCGCGTCGAAGACGCCCTGCACGCGACCCGTGCGGCCGTCGAGGAAGGCATCGTCCCGGGCGGCGGCGTCGCCCTGATCGGGGTTCTAGGGATTTTCCGTCCAAAAACGACAAAGTGCTCTGGAGGCCCCGCCGTCTGTGGCCTCCAGAGGGGTATTACTTTTTTCGAGATCCCTATTTGGGCTCTGTTTGAGTAAGATTTAGTCTTTTTGGGCTAAATCCATGGCATTCGAAGAACGTGTCCAAATCTTGTCCGAGGCAGAACAAGATGAGTTATATGGACCCCCCGCTTTCACCTCCGCCGACCAACGCTTCTTTTTCTCGCTGAACGATAAGGAACTGGCGATCGCTAAAAGCCTCCGTCATCGGGGCCAGCGTTACATGCTGGTGGTACTGCTGGGCTATTTCAAAGCCAAGCCGGTGGTGCTGAATCCCGGCTTTCATCAGATCAAGCAGGACCTCAAATACGTTTATCAAACCGTTCTACCAGGCCCAGGCTGTAGACCCTTTAATCTCACGCCAAAAGAGAACGAACGGATTTACCAACGTGTTTTCCAGCTCTGCAACTACCAGCGCTGGAATGTCAAAGACCATGGAGCGGCGTTGAGAGATTACTTATCCCAGCAAGCCAGAGCCTGGACAGCGCCTAGGCACCTCTTCGATGCGGCCAATGAATATTGTTCGGGGCAGAAGATCGCAATCCCTGCCTACAGCACGCTGCAAAAGATCATCAGTCAGGTGGTGGGAGACGAACAGGAACACATGGCCGCGCACCTTGAGCGTGCAATGTCACGCGGTCTTAAGCAAGCACTGGCGGAGCTCGTGAACGGCACAGGTCCACTGCCGTTCCGACAGTTGCGACAATCGGCTCGTAACTTCACCGGAACCGAGTTGGAGAAAGAACTGATTGTCTATCGCCATATCCAGCATTGGATGCCGGAAGTGGATCTGCTGTTGAGCACGCTATCACTGTCGCAGAAAAATCTGCAACACCTGGCAGAGAAAGTCGACTACTACGGTGCCAAACTGAAACGTCAAACCGTAGGCAGCCAATGGCTGTATTTATTGTGCTATCTTCAAACGCGATGGCAGCAAGCGCTGGAACGTATTGCCGATGGCTTTGTGCATCATGTCAGACAGACCAAACAGAAGGCAAAGGATTATGCGCAGGAAGCGGTGTTTAAGGATTGGCAAAAAGCAGCTAAAAATGTCAGCAAGGCAGCTGAAGTACTGCACCTGTTCATTGATGACAGCATTGATCTGCAACTACCGTTTGCAACAGTAAGACAGCAAGCACTGAGCCTGCTGACCAAAAGGGATCTGGAATCTGTATGTCTCTTCCTGAACGAGCAGCGACGATCGGTCGATGAAGCCATGTGGCAGTACTGCGACGAGAAAGAAAGTCTGCGGAAAGGTTTGCTGCGAGAGTTGTTCCTATGTCTGCGCTTCGAAGGCTGCGACGGCACCCAGCACTTAGCGGCCGCCTTGGCGAAAACACAAAACGAACTCAACGGCCAGGACGCTCAGTTGCAAACTGCCGACACCAGACTCCTTTCCAAAAAATCACGTGAATTCCTGCTGGATGGTGAAGGGAATATCCTGATCGATCGTTATGAGTGGTTCCTCTATCAACAGATTCCTGATCGCCTGAATGGCCAGCTGACGCTGCCTGATATCACTAAATACCGGGCACACGACGCCGACCTGATCGACGGGGAACATTGGCGAAAAAACAAATATACGCTGCTTCAACAGAGCCATTTTACAAAATTAGCGGAGGAGCCTGAAAAGCTGATCAAACAGATGGCCATGGAATTGGATACCCGTTTGTACGAAGTCGGCGAATATCTTGAACAGGAAGACAACCGGAATATCATCTTGCGTAATCCGCAGGGTAAACGCTTCTGGCGCCTGCCTTCGGCCAGCAAACATCATCTGGTCAACAATCCCTTCTTCCAGCAAATTCCCACAACGGGGATTGCGGATGTACTGCGCATGGTTGATCGTGACACCGGTTTCATTGACTGCTTCGCTCATGTGCTGGGTTCCCAATCCAGAAGCCGTTCCCATGAATATGACCTGTTGGCAATTCTGGTCGGCAATGCAACCAATCAAGGCATTTACGGCATGGCACAGATCTCTGATCGTACCTATGATCAGCTCAGCACTATCCAGGCGAACTATCTTCGCCTGGAAACATTGAATGCTGCTAACGACAACATCAATAACGCGACAGCCAAGCTACCCATCTTCCGGTACTACAACATCCAGGAAGATGTGATCCACGCCAGTGCCGATGGTCAAAAGTTCGAAGCCCGGCGCGAGACCTTCAAAACCCGTTATTCGTCGAAGTACTTTGGCACTCAAAAAGGTGTTTCTGCCATGACCTTGATCGCCAATCACGCTGCGATCAACGCCAGAGTGATCGGCGCCAACGAACATGAATCGCACTACATCTTTGATTTGTTGATGAGCAATACGTCAGACATCATTCCGGATGTGCTCTCAACCGATACCCATGGGGTGAACCATGTGAACTTCGCGTTACTGGATCTGTTCGGATACCAGTTTGCCCCACGCTATGCCCAGGTTGGCAAAGTGATCAATGACATGTTTGATGTCAAGGAAGACAAAGAACACCGAATTCAGCTGTGCTTAAAAAAGCCAATCAATACCCATCGTATTGCGCAGCACTGGGATACCATCCAACGGATTGCAGTATCACTTAAGCAGCGGAAAACAACGCAAGCCACCTTGGTGAGAAAGCTCTCGGAGTACAAGCGCAATCACCCGCTGCTGGAAGCCCTGACGGAATACAATCGCCTGGTGAAAGCGAATTATCTACTGTGCTACATCGATGATGCCAGTTTAAGAAACTATGTTCAGCGCGCGCTGAACCGGGGAGAGGCCTATCACCAACTGCGTCGGGCCGTGAGCAGCGTCAATGGGGATCAGTTCCGGGGCAGTTCAGACGAAGAAATCCAGCTATGGAATGAGTGCGCTCGCCTGGTCACCAATGCCATCGTTTACTTCAACTCCAGGATACTCAGCCAGCTGTTGACCAGCTTCGAATACCAAGGAGATACCAAGAGAATAGATATCGTCAAACAGGCATCCCCTGTGGCCTGGCACAACATTAACCTCAAGGGGACTTACCACTTCGAATTGAGCGAAAAATTGCCAGATCTGGAGGAGCTTATGCGCTCAATCGAGGGATATTTACCCGTCAGCGAAAAGTAA"/>
                        <sequence id="seq_KLE_AA2307AA_AS" spec="Sequence" taxon="KLE_AA2307AA_AS" totalcount="4" value="ATGGCATTCGAAGAACGTGTCCAAATCTTGTCCGAGGCAGAACAAGATGAGTTATATGGACCCCCCGCTTTCACCTCCGCCGACCAACGCTTCTTTTTCTCGCTGAACGATAAGGAACTGGCGATCGCTAAAAGCCTCCGTCATCGGGGCCAGCGTTACATGCTGGTGGTACTGCTGGGCTATTTCAAAGCCAAGCCGGTGGTGCTGAATCCCGGCTTTCATCAGATCAAGCAGGACCTCAAATACGTTTATCAAACCGTTCTACCAGGCCCAGGCTGTAGACCCTTTAATCTCACGCCAAAAGAGAACGAACGGATTTACCAACGTGTTTTCCAGCTCTGCAACTACCAGCGCTGGAATGTCAAAGACCATGGAGCGGCGTTGAGAGATTACTTATCCCAGCAAGCCAGAGCCTGGACAGCGCCTAGGCACCTCTTCGATGCGGCCAATGAATATTGTTCGGGGCAGAAGATCGCAATCCCTGCCTACAGCACGCTGCAAAAGATCATCAGTCAGGTGGTGGGAGACGAACAGGAACACATGGCCGCGCACCTTGAGCGTGCAATGTCACGCGGTCTTAAGCAAGCACTGGCGGAGCTCGTGAACGGCACAGGTCCACTGCCGTTCCGACAGTTGCGACAATCGGCTCGTAACTTCACCGGAACCGAGTTGGAGAAAGAACTGATTGTCTATCGCCATATCCAGCATTGGATGCCGGAAGTGGATCTGCTGTTGAGCACGCTATCACTGTCGCAGAAAAATCTGCAACACCTGGCAGAGAAAGTCGACTACTACGGTGCCAAACTGAAACGTCAAACCGTAGGCAGCCAATGGCTGTATTTATTGTGCTATCTTCAAACGCGATGGCAGCAAGCGCTGGAACGTATTGCCGATGGCTTTGTGCATCATGTCAGACAGACCAAACAGAAGGCAAAGGATTATGCGCAGGAAGCGGTGTTTAAGGATTGGCAAAAAGCAGCTAAAAATGTCAGCAAGGCAGCTGAAGTACTGCACCTGTTCATTGATGACAGCATTGATCTGCAACTACCGTTTGCAACAGTAAGACAGCAAGCACTGAGCCTGCTGACCAAAAGGGATCTGGAATCTGTATGTCTCTTCCTGAACGAGCAGCGACGATCGGTCGATGAAGCCATGTGGCAGTACTGCGACGAGAAAGAAAGTCTGCGGAAAGGTTTGCTGCGAGAGTTGTTCCTATGTCTGCGCTTCGAAGGCTGCGACGGCACCCAGCACTTAGCGGCCGCCTTGGCGAAAACACAAAACGAACTCAACGGCCAGGACGCTCAGTTGCAAACTGCCGACACCAGACTCCTTTCCAAAAAATCACGTGAATTCCTGCTGGATGGTGAAGGGAATATCCTGATCGATCGTTATGAGTGGTTCCTCTATCAACAGATTCCTGATCGCCTGAATGGCCAGCTGACGCTGCCTGATATCACTAAATACCGGGCACACGACGCCGACCTGATCGACGGGGAACATTGGCGAAAAAACAAATATACGCTGCTTCAACAGAGCCATTTTACAAAATTAGCGGAGGAGCCTGAAAAGCTGATCAAACAGATGGCCATGGAATTGGATACCCGTTTGTACGAAGTCGGCGAATATCTTGAACAGGAAGACAACCGGAATATCATCTTGCGTAATCCGCAGGGTAAACGCTTCTGGCGCCTGCCTTCGGCCAGCAAACATCATCTGGTCAACAATCCCTTCTTCCAGCAAATTCCCACAACGGGGATTGCGGATGTACTGCGCATGGTTGATCGTGACACCGGTTTCATTGACTGCTTCGCTCATGTGCTGGGTTCCCAATCCAGAAGCCGTTCCCATGAATATGACCTGTTGGCAATTCTGGTCGGCAATGCAACCAATCAAGGCATTTACGGCATGGCACAGATCTCTGATCGTACCTATGATCAGCTCAGCACTATCCAGGCGAACTATCTTCGCCTGGAAACATTGAATGCTGCTAACGACAACATCAATAACGCGACAGCCAAGCTACCCATCTTCCGGTACTACAACATCCAGGAAGATGTGATCCACGCCAGTGCCGATGGTCAAAAGTTCGAAGCCCGGCGCGAGACCTTCAAAACCCGTTATTCGTCGAAGTACTTTGGCACTCAAAAAGGTGTTTCTGCCATGACCTTGATCGCCAATCACGCTGCGATCAACGCCAGAGTGATCGGCGCCAACGAACATGAATCGCACTACATCTTTGATTTGTTGATGAGCAATACGTCAGACATCATTCCGGATGTGCTCTCAACCGATACCCATGGGGTGAACCATGTGAACTTCGCGTTACTGGATCTGTTCGGATACCAGTTTGCCCCACGCTATGCCCAGGTTGGCAAAGTGATCAATGACATGTTTGATGTCAAGGAAGACAAAGAACACCGAATTCAGCTGTGCTTAAAAAAGCCAATCAATACCCATCGTATTGCGCAGCACTGGGATACCATCCAACGGATTGCAGTATCACTTAAGCAGCGGAAAACAACGCAAGCCACCTTGGTGAGAAAGCTCTCGGAGTACAAGCGCAATCACCCGCTGCTGGAAGCCCTGACGGAATACAATCGCCTGGTGAAAGCGAATTATCTACTGTGCTACATCGATGATGCCAGTTTAAGAAACTATGTTCAGCGCGCGCTGAACCGGGGAGAGGCCTATCACCAACTGCGTCGGGCCGTGAGCAGCGTCAATGGGGATCAGTTCCGGGGCAGTTCAGACGAAGAAATCCAGCTATGGAATGAGTGCGCTCGCCTGGTCACCAATGCCATCGTTTACTTCAACTCCAGGATACTCAGCCAGCTGTTGACCAGCTTCGAATACCAAGGAGATACCAAGAGAATAGATATCGTCAAACAGGCATCCCCTGTGGCCTGGCACAACATTAACCTCAAGGGGACTTACCACTTCGAATTGAGCGAAAAATTGCCAGATCTGGAGGAGCTTATGCGCTCAATCGAGGGATATTTACCCGTCAGCGAAAAGTAATACCCCTCTGGAGGCCACGGACGGCGCGGCCTCCAGAGCACTTTGTCGTTTTTGGACGGAAAATCCCTAGAACCCCATAGATGTATATTTCTGTGACCCACATTCACCCTGGCAAAAAGGCACATGCGAAAATATGAATGGTTTAATTAGGCAATATTTACCTAAAGGGATTGATTTAAATCAGGCAGATCAGCATTATTTAAATCAAGTTGCCATGTCACTGAATACTCGTCCTAGAAAGGCGTTAGATTGGCTTACACCATTAGAGAAATTTGCTCAGCTTGTTGATTATCATATGGCTTTTGAAACTGTCGCACCTCATGTTTGAATTCGCCCCATATTTTTGCTACAGTGAACCAAATTAAGATCATCTATTTACTAGGCCTCGCATTTGCGGGGTTTTTAATGCTGAATAAAAGGAAAACTTGATGGAATTGCCCAATATTATGCACCCGGTCGCGAAGCTGAGCACCGCATTAGCCGCTGCATTGATGCTGAGCGGGTGCATGCCCGGTGAAATCCGCCCGACGATTGGCCAGCAAATGGAAACTGGCGACCAACGGTTTGGCGATCTGGTTTTCCGCCAGCTCGCACCGAATGTCTGGCAGCACACTTCCTATCTCGACATGCCGGGTTTCGGGGCAGTCGCTTCCAACGGTTTGATCGTCAGGGATGGCGGCCGCGTGCTGGTGGTCGATACCGCCTGGACCGATGACCAGACCGCCCAGATCCTCAACTGGATCAAGCAGGAGATCAACCTGCCGGTCGCGCTGGCGGTGGTGACTCACGCGCATCAGGACAAGATGGGCGGTATGGACGCGCTGCATGCGGCGGGGATTGCGACTTATGCCAATGCGTTGTCGAACCAGCTTGCCCCGCAAGAGGGGATGGTTGCGGCGCAACACAGCCTGACTTTCGCCGCCAATGGCTGGGTCGAACCAGCAACCGCGCCCAACTTTGGCCCGCTCAAGGTATTTTACCCCGGCCCCGGCCACACCAGTGACAATATCACCGTTGGGATCGACGGCACCGACATCGCTTTTGGTGGCTGCCTGATCAAGGACAGCAAGGCCAAGTCGCTCGGCAATCTCGGTGATGCCGACACTGAGCACTACGCCGCGTCAGCGCGCGCGTTTGGTGCGGCGTTCCCCAAGGCCAGCATGATCGTGATGAGCCATTCCGCCCCCGATAGCCGCGCCGCAATCACTCATACGGCCCGCATGGCCGACAAGCTGCGCTGAGCCATGGCTGACCACGTCACCCCCAATCTGCCATCGCGCGATTTCGATGTGACAGAGGCGTTTTATGCGAAGCTGGGCTTTGCGACGAGTTGGAAGGATCGCGGCTGGATGATCCTGCAGCGCGGCGGTTTGCAGCTCGAATTCTTCCCCTATCCTGACCTCGACCCAGCTACGAGCTCGTTCGGCTGTTGCCTGCGGTTGGATGATCTCGATGCCATGGTGGCATTGGTGAACGCGGCGGGAGCCGAGGAAAAAAGCACCGGCTGGCCGCGCTTCAAAGCTCCGCAACTGGAGGCGAGCGGCCTGAGGATCGGCTACCTGATCGATCCCGACTGCACGCTGGTGCGGCTGATCCAGAACCCCGACTGACCGCATGCCCGCGAAAATCAAGATTTGCGGGATCAGCACACCCGAGGCGCTCGATGCGACCATCGCGGCGCGGGCGGACTATGCCGGGTTGGTGTTCTATCCAGCGTCGCCCCGTGCGGTTACGTCGAATGTCGCGGGCGCTTTGACATCGCGCGCAGCTGGCCAGATCGCCATGGTCGGTTTGTTCGTCGATGCGGATGATGCTGTCATCGCCGACGCACTGGTGGCAGCCAAGCTGAACGCGCTGCAGCTGCACGGTTCGGAATCGCCCGAACGCGTGGCCCAGTTGCGCGCGCGGTTTGGCAAGCCGGTGTGGAAGGCGCTGCCCGTCGCCAGCGCCAGCGATGTCGCACGCGCCGCAGCCTATGCCGGGGCGGCGGACTTGATCTTGTTCGACGCCAAGACCCCCAAAGGCGCGCTGCCCGGCGGCATGGGGTTGGCGTTCGACTGGTCGCTGCTGGCCGGATATCGCGGTGCCTTGCCGTGGGGGCTGGCAGGCGGGCTAAATCCGACGAATGTTGCCGAGGCGATTGCGCGCACCGGAGCGCCGCTGGTCGATACCTCCAGCGGCGTCGAAAGCGCGCCGGGCGTCAAGGATACCGACAAGATTACCAATTTCGCCTTTGCGGTGCGCTTGGCCTAAATCGCGTCGATCAATAGGCGTCGTTCAGCGCAAAGATCGGCTTGCGGGTGCGCCACTGCCCTCGGGTGAAGTCGGGAAAATCTAACGTGCGATTGCCCTCAGCAATCGATTGTTCCGACAGAGGCGTGATCGCGCTCCAGGCCAGCGCGTCGTAAATGTCGATTGGCATCGGGGCCTTGGCCTTCAGCGCCTCGACAAAAGCGTGGATCACGAACCAGTCCATCCCGCCATGCCCGGCCCCTGCCGCCAGATCGGCGTAGCGTTTCCATAGCGGGTGATCGTATTTCGCAAACCAGCCCTCGGCAGGCTCCCAGCGGTGCGGCTGTGGGCTCTTGCCCTCCAGATAGATCGACTTGTTGACGTCCATCCACAGCCCCTCGGTGCCTTGCACCCGAAAGCCGAGAGAATAGGGGCGCGGCAGCGAGGTGTCGTGGCACAGCATGATCGTTTCACCATTAGTGCAGCCGATCATGGTGTTGACCACATCACCCAGTGCGAATTTCACCTCGGCGTTGGGATGATCGGCAGAGCCGTTCTTGACGACATAATCATGCAGCCCGCGCGCCTTACAGCCGAAGCCGCCAGCGCCCGCTTCGCCCGGCAACGCGACCTTCAGGGTGCGGGTCTGCGGCGGGTAGCACACGCCGGCATCGGCGCAGCCCTGGTACTTCACGGTCAGGGTGGTCGCGCTCGCGCCGGCCGCGGGCGTGCCGGTGAGGGTGCCGAGCAATTCCTTGCGGTAGGTTTCGACGTCGCCGAAGAATTCGTCGCGGTAGGCCTTGCCCTTCGGCAGCGCCATGGTCGCGCCGGTGAAGGCGGCATCGGCCTTGACCGAGGTGCGGTGCCGGTACAGGTAATAGCCGTCGGCGATCCGCCAGCGCACCTCGATGCGGTCCGGCGCGGTGGCCTGCGCGGACAGGACGAAGACCTCGTCGACCGGCGGCAGTTCGAAGTCCTGGGCGACGGCCGAGGTCGCGGGCAGCGCAAGCAGCAGGGCGAGCCCGGCCAGCCAGCGGCGCAGGCGGATCGTGGATGCGGTCATTGGCTCAGTTTACCGGTCGGCTCTCGGCGGCCAGCCATTGCAGGTATTCGGGCAGGCCGGACGCGGCTTCGACCGCGAGCAGCTCCGGGAGTTCGTAGGGATGCAGTTGGCGCAGGCGTTCCTGCAGGGCGGGGTAGGCCTCGGCACTGGTCTTGACCAGCAGCAGGACCTCGGCCGCGGCCTCGACCTTGCGTTGCCAGCGATAGACCGAACGCAGGCCGGGCAGGAGGTTGACGCAGGCGGCCAGGCGCTCGGCCACCAGCGCGGTGGCGATGCGCTCGGCGCTGTCGGCGTCGGGACAGGTGCAGAAGCAGATCAGGGCGCTCACCGGCATAGGGTAGCGGCTGCCCCGATCCGGCGGGCCTGGCGGACATCCGCGTGCGGCCCTTGAAAGTCGGCGGGCCCGCCCCATCTCGGTGGCATGCCGGGTTCGCCCGGTTCTGTTGTCCGCGGTTTGGCACTCGCTTCGCGCGACTGCTAAAATCGCCGGGTTTTTCCACGTCAATCAACCATTTACCGAGGTTGCCATGTCCAATATCAAGCCGCTGCACGACCGCGTGGTCATCAAGCGCATGGAAGAAGAGAAGCTGTCCGCCGGCGGGATCGTGATCCCGGATTCGGCCACCGAGAAGCCGATCAAGGGCGAAGTCGTCGCCGTCGGCACCGGCAAGGTGCTGGACAACGGCCAGGTCCGCGCGCCGCAGGTCAAGGTCGGCGACAAGGTGCTGTTCGGCAAGTACAGCGGCACCGAAGTGAAGCTGGACGGCGTCGAGCTGCTGGTGGTGAAGGAAGACGACCTGTTCGCGATCCTCGGCTGATCGCGCGTCGCTCCCACACATTTCTCATCCGAATAATTTTTCGAGGTAATTCGCAATGGCTGCCAAGGACATTCGTTTCGGCGAAGACGCGCGCTCCAAGATGGTGCGCGGCGTCAACGTGCTCGCCAACGCCGTGAAGGCGACCCTCGGCCCGAAGGGCCGCAACGTCGTGCTGCAGAAGAGCTACGGCGCGCCGACCATCACCAAGGACGGCGTCTCCGTCGCCAAGGAAATCGAACTGGCTGACGCGTTCGAGAACATGGGCGCGCAGATGGTGAAGGAAGTCGCTTCCAAGACCTCCGACAACGCCGGCGACGGCACCACCACCGCCACCGTGCTGGCGCAGGCGTTCATCCGCGAGGGCATGAAGGCGGTCGCCGCCGGCATGAACCCGATGGACCTGAAGCGCGGCATCGACCAGGCGGTGAAGGCCGCGGTCGGCGAACTGAAGTCGCTGTCCAAGCCGTCGTCGACCAGCAAGGAAATCGCCCAGGTCGGCGCGATCTCCGCGAACTCGGATGCCAACATCGGCGACCTGATCGCGCAGGCGATGGACAAGGTCGGCAAGGAAGGCGTGATCACGGTCGAGGAAGGCAGCGGCCTGGACAACGAACTCGACGTGGTCGAGGGCATGCAGTTCGACCGCGGCTACCTGAGCCCGTACTTCGTCAACAACCAGCAGTCGATGTCGGCCGACCTGGATGATCCCTTCATCCTGCTGTACGACAAGAAGATCTCCAACGTGCGCGACCTGCTGCCCGTCCTCGAGGGCGTGGCCAAGGCCGGCAAGCCGCTGCTGATCGTGGCGGAGGAAGTCGAAGGCGAAGCGCTGGCGACCCTGGTGGTCAACACCATCCGCGGCATCGTCAAGGTCTGCGCGGTGAAGGCCCCGGGCTTCGGCGACCGTCGCAAGGCGATGCTGGAAGACATGGCGATCCTGACCGGCGGCGTGGTGATTTCCGAGGAAGTCGGCCTGTCGCTGGAGAAGGCCACCATCAAGGACCTCGGCCGCGCCAAGAAGATCCAGGTGTCGAAGGAAAACACCACCATCATCGATGGCGCCGGCGAAGGCGCGGGCATCGAGGCGCGCATCAAGCAGATCAAGGCGCAGATCGAGGAGACCTCCTCCGACTACGACCGCGAGAAGCTGCAGGAGCGCGTGGCCAAGCTGGCCGGCGGCGTTGCGGTGATCAAGGTCGGTGCCGCCACCGAAGTCGAGATGAAGGAAAAGAAGGCGCGCGTCGAAGACGCCCTGCACGCGACCCGTGCGGCCGTCGAGGAAGGCATCGTCCCGGGCGGCGGCGTCGCCCTGATCGGGGTTCTAGGGATTTTCCGTCCAAAAACGACAAAGTGCTCTGGAGGCCCCGCCGTCTGTGGCCTCCAGAGGGGTATTACTTTTTTCGAGATCCCTATTTGGGCTCTGTTTGAGTAAGATTTAGTCTTTTTGGGCTAAATCCATGGCATTCGAAGAACGTGTCCAAATCTTGTCCGAGGCAGAACAAGATGAGTTATATGGACCCCCCGCTTTCACCTCCGCCGACCAACGCTTCTTTTTCTCGCTGAACGATAAGGAACTGGCGATCGCTAAAAGCCTCCGTCATCGGGGCCAGCGTTACATGCTGGTGGTACTGCTGGGCTATTTCAAAGCCAAGCCGGTGGTGCTGAATCCCGGCTTTCATCAGATCAAGCAGGACCTCAAATACGTTTATCAAACCGTTCTACCAGGCCCAGGCTGTAGACCCTTTAATCTCACGCCAAAAGAGAACGAACGGATTTACCAACGTGTTTTCCAGCTCTGCAACTACCAGCGCTGGAATGTCAAAGACCATGGAGCGGCGTTGAGAGATTACTTATCCCAGCAAGCCAGAGCCTGGACAGCGCCTAGGCACCTCTTCGATGCGGCCAATGAATATTGTTCGGGGCAGAAGATCGCAATCCCTGCCTACAGCACGCTGCAAAAGATCATCAGTCAGGTGGTGGGAGACGAACAGGAACACATGGCCGCGCACCTTGAGCGTGCAATGTCACGCGGTCTTAAGCAAGCACTGGCGGAGCTCGTGAACGGCACAGGTCCACTGCCGTTCCGACAGTTGCGACAATCGGCTCGTAACTTCACCGGAACCGAGTTGGAGAAAGAACTGATTGTCTATCGCCATATCCAGCATTGGATGCCGGAAGTGGATCTGCTGTTGAGCACGCTATCACTGTCGCAGAAAAATCTGCAACACCTGGCAGAGAAAGTCGACTACTACGGTGCCAAACTGAAACGTCAAACCGTAGGCAGCCAATGGCTGTATTTATTGTGCTATCTTCAAACGCGATGGCAGCAAGCGCTGGAACGTATTGCCGATGGCTTTGTGCATCATGTCAGACAGACCAAACAGAAGGCAAAGGATTATGCGCAGGAAGCGGTGTTTAAGGATTGGCAAAAAGCAGCTAAAAATGTCAGCAAGGCAGCTGAAGTACTGCACCTGTTCATTGATGACAGCATTGATCTGCAACTACCGTTTGCAACAGTAAGACAGCAAGCACTGAGCCTGCTGACCAAAAGGGATCTGGAATCTGTATGTCTCTTCCTGAACGAGCAGCGACGATCGGTCGATGAAGCCATGTGGCAGTACTGCGACGAGAAAGAAAGTCTGCGGAAAGGTTTGCTGCGAGAGTTGTTCCTATGTCTGCGCTTCGAAGGCTGCGACGGCACCCAGCACTTAGCGGCCGCCTTGGCGAAAACACAAAACGAACTCAACGGCCAGGACGCTCAGTTGCAAACTGCCGACACCAGACTCCTTTCCAAAAAATCACGTGAATTCCTGCTGGATGGTGAAGGGAATATCCTGATCGATCGTTATGAGTGGTTCCTCTATCAACAGATTCCTGATCGCCTGAATGGCCAGCTGACGCTGCCTGATATCACTAAATACCGGGCACACGACGCCGACCTGATCGACGGGGAACATTGGCGAAAAAACAAATATACGCTGCTTCAACAGAGCCATTTTACAAAATTAGCGGAGGAGCCTGAAAAGCTGATCAAACAGATGGCCATGGAATTGGATACCCGTTTGTACGAAGTCGGCGAATATCTTGAACAGGAAGACAACCGGAATATCATCTTGCGTAATCCGCAGGGTAAACGCTTCTGGCGCCTGCCTTCGGCCAGCAAACATCATCTGGTCAACAATCCCTTCTTCCAGCAAATTCCCACAACGGGGATTGCGGATGTACTGCGCATGGTTGATCGTGACACCGGTTTCATTGACTGCTTCGCTCATGTGCTGGGTTCCCAATCCAGAAGCCGTTCCCATGAATATGACCTGTTGGCAATTCTGGTCGGCAATGCAACCAATCAAGGCATTTACGGCATGGCACAGATCTCTGATCGTACCTATGATCAGCTCAGCACTATCCAGGCGAACTATCTTCGCCTGGAAACATTGAATGCTGCTAACGACAACATCAATAACGCGACAGCCAAGCTACCCATCTTCCGGTACTACAACATCCAGGAAGATGTGATCCACGCCAGTGCCGATGGTCAAAAGTTCGAAGCCCGGCGCGAGACCTTCAAAACCCGTTATTCGTCGAAGTACTTTGGCACTCAAAAAGGTGTTTCTGCCATGACCTTGATCGCCAATCACGCTGCGATCAACGCCAGAGTGATCGGCGCCAACGAACATGAATCGCACTACATCTTTGATTTGTTGATGAGCAATACGTCAGACATCATTCCGGATGTGCTCTCAACCGATACCCATGGGGTGAACCATGTGAACTTCGCGTTACTGGATCTGTTCGGATACCAGTTTGCCCCACGCTATGCCCAGGTTGGCAAAGTGATCAATGACATGTTTGATGTCAAGGAAGACAAAGAACACCGAATTCAGCTGTGCTTAAAAAAGCCAATCAATACCCATCGTATTGCGCAGCACTGGGATACCATCCAACGGATTGCAGTATCACTTAAGCAGCGGAAAACAACGCAAGCCACCTTGGTGAGAAAGCTCTCGGAGTACAAGCGCAATCACCCGCTGCTGGAAGCCCTGACGGAATACAATCGCCTGGTGAAAGCGAATTATCTACTGTGCTACATCGATGATGCCAGTTTAAGAAACTATGTTCAGCGCGCGCTGAACCGGGGAGAGGCCTATCACCAACTGCGTCGGGCCGTGAGCAGCGTCAATGGGGATCAGTTCCGGGGCAGTTCAGACGAAGAAATCCAGCTATGGAATGAGTGCGCTCGCCTGGTCACCAATGCCATCGTTTACTTCAACTCCAGGATACTCAGCCAGCTGTTGACCAGCTTCGAATACCAAGGAGATACCAAGAGAATAGATATCGTCAAACAGGCATCCCCTGTGGCCTGGCACAACATTAACCTCAAGGGGACTTACCACTTCGAATTGAGCGAAAAATTGCCAGATCTGGAGGAGCTTATGCGCTCAATCGAGGGATATTTACCCGTCAGCGAAAAGTAA"/>
                        <sequence id="seq_KLE_AA2309AA_AS" spec="Sequence" taxon="KLE_AA2309AA_AS" totalcount="4" value="ATGGCATTCGAAGAACGTGTCCAAATCTTGTCCGAGGCAGAACAAGATGAGTTATATGGACCCCCCGCTTTCACCTCCGCCGACCAACGCTTCTTTTTCTCGCTGAACGATAAGGAACTGGCGATCGCTAAAAGCCTCCGTCATCGGGGCCAGCGTTACATGCTGGTGGTACTGCTGGGCTATTTCAAAGCCAAGCCGGTGGTGCTGAATCCCGGCTTTCATCAGATCAAGCAGGACCTCAAATACGTTTATCAAACCGTTCTACCAGGCCCAGGCTGTAGACCCTTTAATCTCACGCCAAAAGAGAACGAACGGATTTACCAACGTGTTTTCCAGCTCTGCAACTACCAGCGCTGGAATGTCAAAGACCATGGAGCGGCGTTGAGAGATTACTTATCCCAGCAAGCCAGAGCCTGGACAGCGCCTAGGCACCTCTTCGATGCGGCCAATGAATATTGTTCGGGGCAGAAGATCGCAATCCCTGCCTACAGCACGCTGCAAAAGATCATCAGTCAGGTGGTGGGAGACGAACAGGAACACATGGCCGCGCACCTTGAGCGTGCAATGTCACGCGGTCTTAAGCAAGCACTGGCGGAGCTCGTGAACGGCACAGGTCCACTGCCGTTCCGACAGTTGCGACAATCGGCTCGTAACTTCACCGGAACCGAGTTGGAGAAAGAACTGATTGTCTATCGCCATATCCAGCATTGGATGCCGGAAGTGGATCTGCTGTTGAGCACGCTATCACTGTCGCAGAAAAATCTGCAACACCTGGCAGAGAAAGTCGACTACTACGGTGCCAAACTGAAACGTCAAACCGTAGGCAGCCAATGGCTGTATTTATTGTGCTATCTTCAAACGCGATGGCAGCAAGCGCTGGAACGTATTGCCGATGGCTTTGTGCATCATGTCAGACAGACCAAACAGAAGGCAAAGGATTATGCGCAGGAAGCGGTGTTTAAGGATTGGCAAAAAGCAGCTAAAAATGTCAGCAAGGCAGCTGAAGTACTGCACCTGTTCATTGATGACAGCATTGATCTGCAACTACCGTTTGCAACAGTAAGACAGCAAGCACTGAGCCTGCTGACCAAAAGGGATCTGGAATCTGTATGTCTCTTCCTGAACGAGCAGCGACGATCGGTCGATGAAGCCATGTGGCAGTACTGCGACGAGAAAGAAAGTCTGCGGAAAGGTTTGCTGCGAGAGTTGTTCCTATGTCTGCGCTTCGAAGGCTGCGACGGCACCCAGCACTTAGCGGCCGCCTTGGCGAAAACACAAAACGAACTCAACGGCCAGGACGCTCAGTTGCAAACTGCCGACACCAGACTCCTTTCCAAAAAATCACGTGAATTCCTGCTGGATGGTGAAGGGAATATCCTGATCGATCGTTATGAGTGGTTCCTCTATCAACAGATTCCTGATCGCCTGAATGGCCAGCTGACGCTGCCTGATATCACTAAATACCGGGCACACGACGCCGACCTGATCGACGGGGAACATTGGCGAAAAAACAAATATACGCTGCTTCAACAGAGCCATTTTACAAAATTAGCGGAGGAGCCTGAAAAGCTGATCAAACAGATGGCCATGGAATTGGATACCCGTTTGTACGAAGTCGGCGAATATCTTGAACAGGAAGACAACCGGAATATCATCTTGCGTAATCCGCAGGGTAAACGCTTCTGGCGCCTGCCTTCGGCCAGCAAACATCATCTGGTCAACAATCCCTTCTTCCAGCAAATTCCCACAACGGGGATTGCGGATGTACTGCGCATGGTTGATCGTGACACCGGTTTCATTGACTGCTTCGCTCATGTGCTGGGTTCCCAATCCAGAAGCCGTTCCCATGAATATGACCTGTTGGCAATTCTGGTCGGCAATGCAACCAATCAAGGCATTTACGGCATGGCACAGATCTCTGATCGTACCTATGATCAGCTCAGCACTATCCAGGCGAACTATCTTCGCCTGGAAACATTGAATGCTGCTAACGACAACATCAATAACGCGACAGCCAAGCTACCCATCTTCCGGTACTACAACATCCAGGAAGATGTGATCCACGCCAGTGCCGATGGTCAAAAGTTCGAAGCCCGGCGCGAGACCTTCAAAACCCGTTATTCGTCGAAGTACTTTGGCACTCAAAAAGGTGTTTCTGCCATGACCTTGATCGCCAATCACGCTGCGATCAACGCCAGAGTGATCGGCGCCAACGAACATGAATCGCACTACATCTTTGATTTGTTGATGAGCAATACGTCAGACATCATTCCGGATGTGCTCTCAACCGATACCCATGGGGTGAACCATGTGAACTTCGCGTTACTGGATCTGTTCGGATACCAGTTTGCCCCACGCTATGCCCAGGTTGGCAAAGTGATCAATGACATGTTTGATGTCAAGGAAGACAAAGAACACCGAATTCAGCTGTGCTTAAAAAAGCCAATCAATACCCATCGTATTGCGCAGCACTGGGATACCATCCAACGGATTGCAGTATCACTTAAGCAGCGGAAAACAACGCAAGCCACCTTGGTGAGAAAGCTCTCGGAGTACAAGCGCAATCACCCGCTGCTGGAAGCCCTGACGGAATACAATCGCCTGGTGAAAGCGAATTATCTACTGTGCTACATCGATGATGCCAGTTTAAGAAACTATGTTCAGCGCGCGCTGAACCGGGGAGAGGCCTATCACCAACTGCGTCGGGCCGTGAGCAGCGTCAATGGGGATCAGTTCCGGGGCAGTTCAGACGAAGAAATCCAGCTATGGAATGAGTGCGCTCGCCTGGTCACCAATGCCATCGTTTACTTCAACTCCAGGATACTCAGCCAGCTGTTGACCAGCTTCGAATACCAAGGAGATACCAAGAGAATAGATATCGTCAAACAGGCATCCCCTGTGGCCTGGCACAACATTAACCTCAAGGGGACTTACCACTTCGAATTGAGCGAAAAATTGCCAGATCTGGAGGAGCTTATGCGCTCAATCGAGGGATATTTACCCGTCAGCGAAAAGTAATACCCCTCTGGAGGCCACGGACGGCGCGGCCTCCAGAGCACTTTGTCGTTTTTGGACGGAAAATCCCTAGAACCCCATAGATGTATATTTCTGTGACCCACATTCACCCTGGCAAAAAGGCACATGCGAAAATATGAATGGTTTAATTAGGCAATATTTACCTAAAGGGATTGATTTAAATCAGGCAGATCAGCATTATTTAAATCAAGTTGCCATGTCACTGAATACTCGTCCTAGAAAGGCGTTAGATTGGCTTACACCATTAGAGAAATTTGCTCAGCTTGTTGATTATCATATGGCTTTTGAAACTGTCGCACCTCATGTTTGAATTCGCCCCATATTTTTGCTACAGTGAACCAAATTAAGATCATCTATTTACTAGGCCTCGCATTTGCGGGGTTTTTAATGCTGAATAAAAGGAAAACTTGATGGAATTGCCCAATATTATGCACCCGGTCGCGAAGCTGAGCACCGCATTAGCCGCTGCATTGATGCTGAGCGGGTGCATGCCCGGTGAAATCCGCCCGACGATTGGCCAGCAAATGGAAACTGGCGACCAACGGTTTGGCGATCTGGTTTTCCGCCAGCTCGCACCGAATGTCTGGCAGCACACTTCCTATCTCGACATGCCGGGTTTCGGGGCAGTCGCTTCCAACGGTTTGATCGTCAGGGATGGCGGCCGCGTGCTGGTGGTCGATACCGCCTGGACCGATGACCAGACCGCCCAGATCCTCAACTGGATCAAGCAGGAGATCAACCTGCCGGTCGCGCTGGCGGTGGTGACTCACGCGCATCAGGACAAGATGGGCGGTATGGACGCGCTGCATGCGGCGGGGATTGCGACTTATGCCAATGCGTTGTCGAACCAGCTTGCCCCGCAAGAGGGGATGGTTGCGGCGCAACACAGCCTGACTTTCGCCGCCAATGGCTGGGTCGAACCAGCAACCGCGCCCAACTTTGGCCCGCTCAAGGTATTTTACCCCGGCCCCGGCCACACCAGTGACAATATCACCGTTGGGATCGACGGCACCGACATCGCTTTTGGTGGCTGCCTGATCAAGGACAGCAAGGCCAAGTCGCTCGGCAATCTCGGTGATGCCGACACTGAGCACTACGCCGCGTCAGCGCGCGCGTTTGGTGCGGCGTTCCCCAAGGCCAGCATGATCGTGATGAGCCATTCCGCCCCCGATAGCCGCGCCGCAATCACTCATACGGCCCGCATGGCCGACAAGCTGCGCTGAGCCATGGCTGACCACGTCACCCCCAATCTGCCATCGCGCGATTTCGATGTGACAGAGGCGTTTTATGCGAAGCTGGGCTTTGCGACGAGTTGGAAGGATCGCGGCTGGATGATCCTGCAGCGCGGCGGTTTGCAGCTCGAATTCTTCCCCTATCCTGACCTCGACCCAGCTACGAGCTCGTTCGGCTGTTGCCTGCGGTTGGATGATCTCGATGCCATGGTGGCATTGGTGAACGCGGCGGGAGCCGAGGAAAAAAGCACCGGCTGGCCGCGCTTCAAAGCTCCGCAACTGGAGGCGAGCGGCCTGAGGATCGGCTACCTGATCGATCCCGACTGCACGCTGGTGCGGCTGATCCAGAACCCCGACTGACCGCATGCCCGCGAAAATCAAGATTTGCGGGATCAGCACACCCGAGGCGCTCGATGCGACCATCGCGGCGCGGGCGGACTATGCCGGGTTGGTGTTCTATCCAGCGTCGCCCCGTGCGGTTACGTCGAATGTCGCGGGCGCTTTGACATCGCGCGCAGCTGGCCAGATCGCCATGGTCGGTTTGTTCGTCGATGCGGATGATGCTGTCATCGCCGACGCACTGGTGGCAGCCAAGCTGAACGCGCTGCAGCTGCACGGTTCGGAATCGCCCGAACGCGTGGCCCAGTTGCGCGCGCGGTTTGGCAAGCCGGTGTGGAAGGCGCTGCCCGTCGCCAGCGCCAGCGATGTCGCACGCGCCGCAGCCTATGCCGGGGCGGCGGACTTGATCTTGTTCGACGCCAAGACCCCCAAAGGCGCGCTGCCCGGCGGCATGGGGTTGGCGTTCGACTGGTCGCTGCTGGCCGGATATCGCGGTGCCTTGCCGTGGGGGCTGGCAGGCGGGCTAAATCCGACGAATGTTGCCGAGGCGATTGCGCGCACCGGAGCGCCGCTGGTCGATACCTCCAGCGGCGTCGAAAGCGCGCCGGGCGTCAAGGATACCGACAAGATTACCAATTTCGCCTTTGCGGTGCGCTTGGCCTAAATCGCGTCGATCAATAGGCGTCGTTCAGCGCAAAGATCGGCTTGCGGGTGCGCCACTGCCCTCGGGTGAAGTCGGGAAAATCTAACGTGCGATTGCCCTCAGCAATCGATTGTTCCGACAGAGGCGTGATCGCGCTCCAGGCCAGCGCGTCGTAAATGTCGATTGGCATCGGGGCCTTGGCCTTCAGCGCCTCGACAAAAGCGTGGATCACGAACCAGTCCATCCCGCCATGCCCGGCCCCTGCCGCCAGATCGGCGTAGCGTTTCCATAGCGGGTGATCGTATTTCGCAAACCAGCCCTCGGCAGGCTCCCAGCGGTGCGGCTGTGGGCTCTTGCCCTCCAGATAGATCGACTTGTTGACGTCCATCCACAGCCCCTCGGTGCCTTGCACCCGAAAGCCGAGAGAATAGGGGCGCGGCAGCGAGGTGTCGTGGCACAGCATGATCGTTTCACCATTAGTGCAGCCGATCATGGTGTTGACCACATCACCCAGTGCGAATTTCACCTCGGCGTTGGGATGATCGGCAGAGCCGTTCTTGACGACATAATCATGCAGCCCGCGCGCCTTACAGCCGAAGCCGCCAGCGCCCGCTTCGCCCGGCAACGCGACCTTCAGGGTGCGGGTCTGCGGCGGGTAGCACACGCCGGCATCGGCGCAGCCCTGGTACTTCACGGTCAGGGTGGTCGCGCTCGCGCCGGCCGCGGGCGTGCCGGTGAGGGTGCCGAGCAATTCCTTGCGGTAGGTTTCGACGTCGCCGAAGAATTCGTCGCGGTAGGCCTTGCCCTTCGGCAGCGCCATGGTCGCGCCGGTGAAGGCGGCATCGGCCTTGACCGAGGTGCGGTGCCGGTACAGGTAATAGCCGTCGGCGATCCGCCAGCGCACCTCGATGCGGTCCGGCGCGGTGGCCTGCGCGGACAGGACGAAGACCTCGTCGACCGGCGGCAGTTCGAAGTCCTGGGCGACGGCCGAGGTCGCGGGCAGCGCAAGCAGCAGGGCGAGCCCGGCCAGCCAGCGGCGCAGGCGGATCGTGGATGCGGTCATTGGCTCAGTTTACCGGTCGGCTCTCGGCGGCCAGCCATTGCAGGTATTCGGGCAGGCCGGACGCGGCTTCGACCGCGAGCAGCTCCGGGAGTTCGTAGGGATGCAGTTGGCGCAGGCGTTCCTGCAGGGCGGGGTAGGCCTCGGCACTGGTCTTGACCAGCAGCAGGACCTCGGCCGCGGCCTCGACCTTGCGTTGCCAGCGATAGACCGAACGCAGGCCGGGCAGGAGGTTGACGCAGGCGGCCAGGCGCTCGGCCACCAGCGCGGTGGCGATGCGCTCGGCGCTGTCGGCGTCGGGACAGGTGCAGAAGCAGATCAGGGCGCTCACCGGCATAGGGTAGCGGCTGCCCCGATCCGGCGGGCCTGGCGGACATCCGCGTGCGGCCCTTGAAAGTCGGCGGGCCCGCCCCATCTCGGTGGCATGCCGGGTTCGCCCGGTTCTGTTGTCCGCGGTTTGGCACTCGCTTCGCGCGACTGCTAAAATCGCCGGGTTTTTCCACGTCAATCAACCATTTACCGAGGTTGCCATGTCCAATATCAAGCCGCTGCACGACCGCGTGGTCATCAAGCGCATGGAAGAAGAGAAGCTGTCCGCCGGCGGGATCGTGATCCCGGATTCGGCCACCGAGAAGCCGATCAAGGGCGAAGTCGTCGCCGTCGGCACCGGCAAGGTGCTGGACAACGGCCAGGTCCGCGCGCCGCAGGTCAAGGTCGGCGACAAGGTGCTGTTCGGCAAGTACAGCGGCACCGAAGTGAAGCTGGACGGCGTCGAGCTGCTGGTGGTGAAGGAAGACGACCTGTTCGCGATCCTCGGCTGATCGCGCGTCGCTCCCACACATTTCTCATCCGAATAATTTTTCGAGGTAATTCGCAATGGCTGCCAAGGACATTCGTTTCGGCGAAGACGCGCGCTCCAAGATGGTGCGCGGCGTCAACGTGCTCGCCAACGCCGTGAAGGCGACCCTCGGCCCGAAGGGCCGCAACGTCGTGCTGCAGAAGAGCTACGGCGCGCCGACCATCACCAAGGACGGCGTCTCCGTCGCCAAGGAAATCGAACTGGCTGACGCGTTCGAGAACATGGGCGCGCAGATGGTGAAGGAAGTCGCTTCCAAGACCTCCGACAACGCCGGCGACGGCACCACCACCGCCACCGTGCTGGCGCAGGCGTTCATCCGCGAGGGCATGAAGGCGGTCGCCGCCGGCATGAACCCGATGGACCTGAAGCGCGGCATCGACCAGGCGGTGAAGGCCGCGGTCGGCGAACTGAAGTCGCTGTCCAAGCCGTCGTCGACCAGCAAGGAAATCGCCCAGGTCGGCGCGATCTCCGCGAACTCGGATGCCAACATCGGCGACCTGATCGCGCAGGCGATGGACAAGGTCGGCAAGGAAGGCGTGATCACGGTCGAGGAAGGCAGCGGCCTGGACAACGAACTCGACGTGGTCGAGGGCATGCAGTTCGACCGCGGCTACCTGAGCCCGTACTTCGTCAACAACCAGCAGTCGATGTCGGCCGACCTGGATGATCCCTTCATCCTGCTGTACGACAAGAAGATCTCCAACGTGCGCGACCTGCTGCCCGTCCTCGAGGGCGTGGCCAAGGCCGGCAAGCCGCTGCTGATCGTGGCGGAGGAAGTCGAAGGCGAAGCGCTGGCGACCCTGGTGGTCAACACCATCCGCGGCATCGTCAAGGTCTGCGCGGTGAAGGCCCCGGGCTTCGGCGACCGTCGCAAGGCGATGCTGGAAGACATGGCGATCCTGACCGGCGGCGTGGTGATTTCCGAGGAAGTCGGCCTGTCGCTGGAGAAGGCCACCATCAAGGACCTCGGCCGCGCCAAGAAGATCCAGGTGTCGAAGGAAAACACCACCATCATCGATGGCGCCGGCGAAGGCGCGGGCATCGAGGCGCGCATCAAGCAGATCAAGGCGCAGATCGAGGAGACCTCCTCCGACTACGACCGCGAGAAGCTGCAGGAGCGCGTGGCCAAGCTGGCCGGCGGCGTTGCGGTGATCAAGGTCGGTGCCGCCACCGAAGTCGAGATGAAGGAAAAGAAGGCGCGCGTCGAAGACGCCCTGCACGCGACCCGTGCGGCCGTCGAGGAAGGCATCGTCCCGGGCGGCGGCGTCGCCCTGATCGGGGTTCTAGGGATTTTCCGTCCAAAAACGACAAAGTGCTCTGGAGGCCCCGCCGTCTGTGGCCTCCAGAGGGGTATTACTTTTTTCGAGATCCCTATTTGGGCTCTGTTTGAGTAAGATTTAGTCTTTTTGGGCTAAATCCATGGCATTCGAAGAACGTGTCCAAATCTTGTCCGAGGCAGAACAAGATGAGTTATATGGACCCCCCGCTTTCACCTCCGCCGACCAACGCTTCTTTTTCTCGCTGAACGATAAGGAACTGGCGATCGCTAAAAGCCTCCGTCATCGGGGCCAGCGTTACATGCTGGTGGTACTGCTGGGCTATTTCAAAGCCAAGCCGGTGGTGCTGAATCCCGGCTTTCATCAGATCAAGCAGGACCTCAAATACGTTTATCAAACCGTTCTACCAGGCCCAGGCTGTAGACCCTTTAATCTCACGCCAAAAGAGAACGAACGGATTTACCAACGTGTTTTCCAGCTCTGCAACTACCAGCGCTGGAATGTCAAAGACCATGGAGCGGCGTTGAGAGATTACTTATCCCAGCAAGCCAGAGCCTGGACAGCGCCTAGGCACCTCTTCGATGCGGCCAATGAATATTGTTCGGGGCAGAAGATCGCAATCCCTGCCTACAGCACGCTGCAAAAGATCATCAGTCAGGTGGTGGGAGACGAACAGGAACACATGGCCGCGCACCTTGAGCGTGCAATGTCACGCGGTCTTAAGCAAGCACTGGCGGAGCTCGTGAACGGCACAGGTCCACTGCCGTTCCGACAGTTGCGACAATCGGCTCGTAACTTCACCGGAACCGAGTTGGAGAAAGAACTGATTGTCTATCGCCATATCCAGCATTGGATGCCGGAAGTGGATCTGCTGTTGAGCACGCTATCACTGTCGCAGAAAAATCTGCAACACCTGGCAGAGAAAGTCGACTACTACGGTGCCAAACTGAAACGTCAAACCGTAGGCAGCCAATGGCTGTATTTATTGTGCTATCTTCAAACGCGATGGCAGCAAGCGCTGGAACGTATTGCCGATGGCTTTGTGCATCATGTCAGACAGACCAAACAGAAGGCAAAGGATTATGCGCAGGAAGCGGTGTTTAAGGATTGGCAAAAAGCAGCTAAAAATGTCAGCAAGGCAGCTGAAGTACTGCACCTGTTCATTGATGACAGCATTGATCTGCAACTACCGTTTGCAACAGTAAGACAGCAAGCACTGAGCCTGCTGACCAAAAGGGATCTGGAATCTGTATGTCTCTTCCTGAACGAGCAGCGACGATCGGTCGATGAAGCCATGTGGCAGTACTGCGACGAGAAAGAAAGTCTGCGGAAAGGTTTGCTGCGAGAGTTGTTCCTATGTCTGCGCTTCGAAGGCTGCGACGGCACCCAGCACTTAGCGGCCGCCTTGGCGAAAACACAAAACGAACTCAACGGCCAGGACGCTCAGTTGCAAACTGCCGACACCAGACTCCTTTCCAAAAAATCACGTGAATTCCTGCTGGATGGTGAAGGGAATATCCTGATCGATCGTTATGAGTGGTTCCTCTATCAACAGATTCCTGATCGCCTGAATGGCCAGCTGACGCTGCCTGATATCACTAAATACCGGGCACTCGACGCCGACCTGATCGACGGGGAACATTGGCGAAAAAACAAATATACGCTGCTTCAACAGAGCCATTTTACAAAATTAGCGGAGGAGCCTGAAAAGCTGATCAAACAGATGGCCATGGAATTGGATACCCGTTTGTACGAAGTCGGCGAATATCTTGAACAGGAAGACAACCGGAATATCATCTTGCGTAATCCGCAGGGTAAACGCTTCTGGCGCCTGCCTTCGGCCAGCAAACATCATCTGGTCAACAATCCCTTCTTCCAGCAAATTCCCACAACGGGGATTGCGGATGTACTGCGCATGGTTGATCGTGACACCGGTTTCATTGACTGCTTCGCTCATGTGCTGGGTTCCCAATCCAGAAGCCGTTCCCATGAATATGACCTGTTGGCAATTCTGGTCGGCAATGCAACCAATCAAGGCATTTACGGCATGGCACAGATCTCTGATCGTACCTATGATCAGCTCAGCACTATCCAGGCGAACTATCTTCGCCTGGAAACATTGAATGCTGCTAACGACAACATCAATAACGCGACAGCCAAGCTACCCATCTTCCGGTACTACAACATCCAGGAAGATGTGATCCACGCCAGTGCCGATGGTCAAAAGTTCGAAGCCCGGCGCGAGACCTTCAAAACCCGTTATTCGTCGAAGTACTTTGGCACTCAAAAAGGTGTTTCTGCCATGACCTTGATCGCCAATCACGCTGCGATCAACGCCAGAGTGATCGGCGCCAACGAACATGAATCGCACTACATCTTTGATTTGTTGATGAGCAATACGTCAGACATCATTCCGGATGTGCTCTCAACCGATACCCATGGGGTGAACCATGTGAACTTCGCGTTACTGGATCTGTTCGGATACCAGTTTGCCCCACGCTATGCCCAGGTTGGCAAAGTGATCAATGACATGTTTGATGTCAAGGAAGACAAAGAACACCGAATTCAGCTGTGCTTAAAAAAGCCAATCAATACCCATCGTATTGCGCAGCACTGGGATACCATCCAACGGATTGCAGTATCACTTAAGCAGCGGAAAACAACGCAAGCCACCTTGGTGAGAAAGCTCTCGGAGTACAAGCGCAATCACCCGCTGCTGGAAGCCCTGACGGAATACAATCGCCTGGTGAAAGCGAATTATCTACTGTGCTACATCGATGATGCCAGTTTAAGAAACTATGTTCAGCGCGCGCTGAACCGGGGAGAGGCCTATCACCAACTGCGTCGGGCCGTGAGCAGCGTCAATGGGGATCAGTTCCGGGGCAGTTCAGACGAAGAAATCCAGCTATGGAATGAGTGCGCTCGCCTGGTCACCAATGCCATCGTTTACTTCAACTCCAGGATACTCAGCCAGCTGTTGACCAGCTTCGAATACCAAGGAGATACCAAGAGAATAGATATCGTCAAACAGGCATCCCCTGTGGCCTGGCACAACATTAACCTCAAGGGGACTTACCACTTCGAATTGAGCGAAAAATTGCCAGATCTGGAGGAGCTTATGCGCTCAATCGAGGGATATTTACCCGTCAGCGAAAAGTAA"/>
                        <sequence id="seq_KLE_AA2310AA_AS" spec="Sequence" taxon="KLE_AA2310AA_AS" totalcount="4" value="ATGGCATTCGAAGAACGTGTCCAAATCTTGTCCGAGGCAGAACAAGATGAGTTATATGGACCCCCCGCTTTCACCTCCGCCGACCAACGCTTCTTTTTCTCGCTGAACGATAAGGAACTGGCGATCGCTAAAAGCCTCCGTCATCGGGGCCAGCGTTACATGCTGGTGGTACTGCTGGGCTATTTCAAAGCCAAGCCGGTGGTGCTGAATCCCGGCTTTCATCAGATCAAGCAGGACCTCAAATACGTTTATCAAACCGTTCTACCAGGCCCAGGCTGTAGACCCTTTAATCTCACGCCAAAAGAGAACGAACGGATTTACCAACGTGTTTTCCAGCTCTGCAACTACCAGCGCTGGAATGTCAAAGACCATGGAGCGGCGTTGAGAGATTACTTATCCCAGCAAGCCAGAGCCTGGACAGCGCCTAGGCACCTCTTCGATGCGGCCATTGAATATTGTTCGGGGCAGAAGATCGCAATCCCTGCCTACAGCACGCTGCAAAAGATCATCAGTCAGGTGGTGGGAGACGAACAGGAACACATGGCCGCGCACCTTGAGCGTGCAATGTCACGCGGTCTTAAGCAAGCACTGGCGGAGCTCGTGAACGGCACAGGTCCACTGCCGTTCCGACAGTTGCGACAATCGGCTCGTAACTTCACCGGAACCGAGTTGGAGAAAGAACTGATTGTCTATCGCCATATCCAGCATTGGATGCCGGAAGTGGATCTGCTGTTGAGCACGCTATCACTGTCGCAGAAAAATCTGCAACACCTGGCAGAGAAAGTCGACTACTACGGTGCCAAACTGAAACGTCAAACCGTAGGCAGCCAATGGCTGTATTTATTGTGCTATCTTCAAACGCGATGGCAGCAAGCGCTGGAACGTATTGCCGATGGCTTTGTGCATCATGTCAGACAGACCAAACAGAAGGCAAAGGATTATGCGCAGGAAGCGGTGTTTAAGGATTGGCAAAAAGCAGCTAAAAATGTCAGCAAGGCAGCTGAAGTACTGCACCTGTTCATTGATGACAGCATTGATCTGCAACTACCGTTTGCAACAGTAAGACAGCAAGCACTGAGCCTGCTGACCAAAAGGGATCTGGAATCTGTATGTCTCTTCCTGAACGAGCAGCGACGATCGGTCGATGAAGCCATGTGGCAGTACTGCGACGAGAAAGAAAGTCTGCGGAAAGGTTTGCTGCGAGAGTTGTTCCTATGTCTGCGCTTCGAAGGCTGCGACGGCACCCAGCACTTAGCGGCCGCCTTGGCGAAAACACAAAACGAACTCAACGGCCAGGACGCTCAGTTGCAAACTGCCGACACCAGACTCCTTTCCAAAAAATCACGTGAATTCCTGCTGGATGGTGAAGGGAATATCCTGATCGATCGTTATGAGTGGTTCCTCTATCAACAGATTCCTGATCGCCTGAATGGCCAGCTGACGCTGCCTGATATCACTAAATACCGGGCACTCGACGCCGACCTGATCGACGGGGAACATTGGCGAAAAAACAAATATACGCTGCTTCAACAGAGCCATTTTACAAAATTAGCGGAGGAGCCTGAAAAGCTGATCAAACAGATGGCCATGGAATTGGATACCCGTTTGTACGAAGTCGGCGAATATCTTGAACAGGAAGACAACCGGAATATCATCTTGCGTAATCCGCAGGGTAAACGCTTCTGGCGCCTGCCTTCGGCCAGCAAACATCATCTGGTCAACAATCCCTTCTTCCAGCAAATTCCCACAACGGGGATTGCGGATGTACTGCGCATGGTTGATCGTGACACCGGTTTCATTGACTGCTTCGCTCATGTGCTGGGTTCCCAATCCAGAAGCCGTTCCCATGAATATGACCTGTTGGCAATTCTGGTCGGCAATGCAACCAATCAAGGCATTTACGGCATGGCACAGATCTCTGATCGTACCTATGATCAGCTCAGCACTATCCAGGCGAACTATCTTCGCCTGGAAACATTGAATGCTGCTAACGACAACATCAATAACGCGACAGCCAAGCTACCCATCTTCCGGTACTACAACATCCAGGAAGATGTGATCCACGCCAGTGCCGATGGTCAAAAGTTCGAAGCCCGGCGCGAGACCTTCAAAACCCGTTATTCGTCGAAGTACTTTGGCACTCAAAAAGGTGTTTCTGCCATGACCTTGATCGCCAATCACGCTGCGATCAACGCCAGAGTGATCGGCGCCAACGAACATGAATCGCACTACATCTTTGATTTGTTGATGAGCAATACGTCAGACATCATTCCGGATGTGCTCTCAACCGATACCCATGGGGTGAACCATGTGAACTTCGCGTTACTGGATCTGTTCGGATACCAGTTTGCCCCACGCTATGCCCAGGTTGGCAAAGTGATCAATGACATGTTTGATGTCAAGGAAGACAAAGAACACCGAATTCAGCTGTGCTTAAAAAAGCCAATCAATACCCATCGTATTGCGCAGCACTGGGATACCATCCAACGGATTGCAGTATCACTTAAGCAGCGGAAAACAACGCAAGCCACCTTGGTGAGAAAGCTCTCGGAGTACAAGCGCAATCACCCGCTGCTGGAAGCCCTGACGGAATACAATCGCCTGGTGAAAGCGAATTATCTACTGTGCTACATCGATGATGCCAGTTTAAGAAACTATGTTCAGCGCGCGCTGAACCGGGGAGAGGCCTATCACCAACTGCGTCGGGCCGTGAGCAGCGTCAATGGGGATCAGTTCCGGGGCAGTTCAGACGAAGAAATCCAGCTATGGAATGAGTGCGCTCGCCTGGTCACCAATGCCATCGTTTACTTCAACTCCAGGATACTCAGCCAGCTGTTGACCAGCTTCGAATACCAAGGAGATACCAAGAGAATAGATATCGTCAAACAGGCATCCCCTGTGGCCTGGCACAACATTAACCTCAAGGGGACTTACCACTTCGAATTGAGCGAAAAATTGCCAGATCTGGAGGAGCTTATGCGCTCAATCGAGGGATATTTACCCGTCAGCGAAAAGTAATACCCCTCTGGAGGCCACGGACGGCGCGGCCTCCAGAGCACTTTGTCGTTTTTGGACGGAAAATCCCTAGAACCCCATAGATGTATATTTCTGTGACCCACATTCACCCTGGCAAAAAGGCACATGCGAAAATATGAATGGTTTAATTAGGCAATATTTACCTAAAGGGATTGATTTAAATCAGGCAGATCAGCATTATTTAAATCAAGTTGCCATGTCACTGAATACTCGTCCTAGAAAGGCGTTAGATTGGCTTACACCATTAGAGAAATTTGCTCAGCTTGTTGATTATCATATGGCTTTTGAAACTGTCGCACCTCATGTTTGAATTCGCCCCATATTTTTGCTACAGTGAACCAAATTAAGATCATCTATTTACTAGGCCTCGCATTTGCGGGGTTTTTAATGCTGAATAAAAGGAAAACTTGATGGAATTGCCCAATATTATGCACCCGGTCGCGAAGCTGAGCACCGCATTAGCCGCTGCATTGATGCTGAGCGGGTGCATGCCCGGTGAAATCCGCCCGACGATTGGCCAGCAAATGGAAACTGGCGACCAACGGTTTGGCGATCTGGTTTTCCGCCAGCTCGCACCGAATGTCTGGCAGCACACTTCCTATCTCGACATGCCGGGTTTCGGGGCAGTCGCTTCCAACGGTTTGATCGTCAGGGATGGCGGCCGCGTGCTGGTGGTCGATACCGCCTGGACCGATGACCAGACCGCCCAGATCCTCAACTGGATCAAGCAGGAGATCAACCTGCCGGTCGCGCTGGCGGTGGTGACTCACGCGCATCAGGACAAGATGGGCGGTATGGACGCGCTGCATGCGGCGGGGATTGCGACTTATGCCAATGCGTTGTCGAACCAGCTTGCCCCGCAAGAGGGGATGGTTGCGGCGCAACACAGCCTGACTTTCGCCGCCAATGGCTGGGTCGAACCAGCAACCGCGCCCAACTTTGGCCCGCTCAAGGTATTTTACCCCGGCCCCGGCCACACCAGTGACAATATCACCGTTGGGATCGACGGCACCGACATCGCTTTTGGTGGCTGCCTGATCAAGGACAGCAAGGCCAAGTCGCTCGGCAATCTCGGTGATGCCGACACTGAGCACTACGCCGCGTCAGCGCGCGCGTTTGGTGCGGCGTTCCCCAAGGCCAGCATGATCGTGATGAGCCATTCCGCCCCCGATAGCCGCGCCGCAATCACTCATACGGCCCGCATGGCCGACAAGCTGCGCTGAGCCATGGCTGACCACGTCACCCCCAATCTGCCATCGCGCGATTTCGATGTGACAGAGGCGTTTTATGCGAAGCTGGGCTTTGCGACGAGTTGGAAGGATCGCGGCTGGATGATCCTGCAGCGCGGCGGTTTGCAGCTCGAATTCTTCCCCTATCCTGACCTCGACCCAGCTACGAGCTCGTTCGGCTGTTGCCTGCGGTTGGATGATCTCGATGCCATGGTGGCATTGGTGAACGCGGCGGGAGCCGAGGAAAAAAGCACCGGCTGGCCGCGCTTCAAAGCTCCGCAACTGGAGGCGAGCGGCCTGAGGATCGGCTACCTGATCGATCCCGACTGCACGCTGGTGCGGCTGATCCAGAACCCCGACTGACCGCATGCCCGCGAAAATCAAGATTTGCGGGATCAGCACACCCGAGGCGCTCGATGCGACCATCGCGGCGCGGGCGGACTATGCCGGGTTGGTGTTCTATCCAGCGTCGCCCCGTGCGGTTACGTCGAATGTCGCGGGCGCTTTGACATCGCGCGCAGCTGGCCAGATCGCCATGGTCGGTTTGTTCGTCGATGCGGATGATGCTGTCATCGCCGACGCACTGGTGGCAGCCAAGCTGAACGCGCTGCAGCTGCACGGTTCGGAATCGCCCGAACGCGTGGCCCAGTTGCGCGCGCGGTTTGGCAAGCCGGTGTGGAAGGCGCTGCCCGTCGCCAGCGCCAGCGATGTCGCACGCGCCGCAGCCTATGCCGGGGCGGCGGACTTGATCTTGTTCGACGCCAAGACCCCCAAAGGCGCGCTGCCCGGCGGCATGGGGTTGGCGTTCGACTGGTCGCTGCTGGCCGGATATCGCGGTGCCTTGCCGTGGGGGCTGGCAGGCGGGCTAAATCCGACGAATGTTGCCGAGGCGATTGCGCGCACCGGAGCGCCGCTGGTCGATACCTCCAGCGGCGTCGAAAGCGCGCCGGGCGTCAAGGATACCGACAAGATTACCAATTTCGCCTTTGCGGTGCGCTTGGCCTAAATCGCGTCGATCAATAGGCGTCGTTCAGCGCAAAGATCGGCTTGCGGGTGCGCCACTGCCCTCGGGTGAAGTCGGGAAAATCTAACGTGCGATTGCCCTCAGCAATCGATTGTTCCGACAGAGGCGTGATCGCGCTCCAGGCCAGCGCGTCGTAAATGTCGATTGGCATCGGGGCCTTGGCCTTCAGCGCCTCGACAAAAGCGTGGATCACGAACCAGTCCATCCCGCCATGCCCGGCCCCTGCCGCCAGATCGGCGTAGCGTTTCCATAGCGGGTGATCGTATTTCGCAAACCAGCCCTCGGCAGGCTCCCAGCGGTGCGGCTGTGGGCTCTTGCCCTCCAGATAGATCGACTTGTTGACGTCCATCCACAGCCCCTCGGTGCCTTGCACCCGAAAGCCGAGAGAATAGGGGCGCGGCAGCGAGGTGTCGTGGCACAGCATGATCGTTTCACCATTAGTGCAGCCGATCATGGTGTTGACCACATCACCCAGTGCGAATTTCACCTCGGCGTTGGGATGATCGGCAGAGCCGTTCTTGACGACATAATCATGCAGCCCGCGCGCCTTACAGCCGAAGCCGCCAGCGCCCGCTTCGCCCGGCAACGCGACCTTCAGGGTGCGGGTCTGCGGCGGGTAGCACACGCCGGCATCGGCGCAGCCCTGGTACTTCACGGTCAGGGTGGTCGCGCTCGCGCCGGCCGCGGGCGTGCCGGTGAGGGTGCCGAGCAATTCCTTGCGGTAGGTTTCGACGTCGCCGAAGAATTCGTCGCGGTAGGCCTTGCCCTTCGGCAGCGCCATGGTCGCGCCGGTGAAGGCGGCATCGGCCTTGACCGAGGTGCGGTGCCGGTACAGGTAATAGCCGTCGGCGATCCGCCAGCGCACCTCGATGCGGTCCGGCGCGGTGGCCTGCGCGGACAGGACGAAGACCTCGTCGACCGGCGGCAGTTCGAAGTCCTGGGCGACGGCCGAGGTCGCGGGCAGCGCAAGCAGCAGGGCGAGCCCGGCCAGCCAGCGGCGCAGGCGGATCGTGGATGCGGTCATTGGCTCAGTTTACCGGTCGGCTCTCGGCGGCCAGCCATTGCAGGTATTCGGGCAGGCCGGACGCGGCTTCGACCGCGAGCAGCTCCGGGAGTTCGTAGGGATGCAGTTGGCGCAGGCGTTCCTGCAGGGCGGGGTAGGCCTCGGCACTGGTCTTGACCAGCAGCAGGACCTCGGCCGCGGCCTCGACCTTGCGTTGCCAGCGATAGACCGAACGCAGGCCGGGCAGGAGGTTGACGCAGGCGGCCAGGCGCTCGGCCACCAGCGCGGTGGCGATGCGCTCGGCGCTGTCGGCGTCGGGACAGGTGCAGAAGCAGATCAGGGCGCTCACCGGCATAGGGTAGCGGCTGCCCCGATCCGGCGGGCCTGGCGGACATCCGCGTGCGGCCCTTGAAAGTCGGCGGGCCCGCCCCATCTCGGTGGCATGCCGGGTTCGCCCGGTTCTGTTGTCCGCGGTTTGGCACTCGCTTCGCGCGACTGCTAAAATCGCCGGGTTTTTCCACGTCAATCAACCATTTACCGAGGTTGCCATGTCCAATATCAAGCCGCTGCACGACCGCGTGGTCATCAAGCGCATGGAAGAAGAGAAGCTGTCCGCCGGCGGGATCGTGATCCCGGATTCGGCCACCGAGAAGCCGATCAAGGGCGAAGTCGTCGCCGTCGGCACCGGCAAGGTGCTGGACAACGGCCAGGTCCGCGCGCCGCAGGTCAAGGTCGGCGACAAGGTGCTGTTCGGCAAGTACAGCGGCACCGAAGTGAAGCTGGACGGCGTCGAGCTGCTGGTGGTGAAGGAAGACGACCTGTTCGCGATCCTCGGCTGATCGCGCGTCGCTCCCACACATTTCTCATCCGAATAATTTTTCGAGGTAATTCGCAATGGCTGCCAAGGACATTCGTTTCGGCGAAGACGCGCGCTCCAAGATGGTGCGCGGCGTCAACGTGCTCGCCAACGCCGTGAAGGCGACCCTCGGCCCGAAGGGCCGCAACGTCGTGCTGCAGAAGAGCTACGGCGCGCCGACCATCACCAAGGACGGCGTCTCCGTCGCCAAGGAAATCGAACTGGCTGACGCGTTCGAGAACATGGGCGCGCAGATGGTGAAGGAAGTCGCTTCCAAGACCTCCGACAACGCCGGCGACGGCACCACCACCGCCACCGTGCTGGCGCAGGCGTTCATCCGCGAGGGCATGAAGGCGGTCGCCGCCGGCATGAACCCGATGGACCTGAAGCGCGGCATCGACCAGGCGGTGAAGGCCGCGGTCGGCGAACTGAAGTCGCTGTCCAAGCCGTCGTCGACCAGCAAGGAAATCGCCCAGGTCGGCGCGATCTCCGCGAACTCGGATGCCAACATCGGCGACCTGATCGCGCAGGCGATGGACAAGGTCGGCAAGGAAGGCGTGATCACGGTCGAGGAAGGCAGCGGCCTGGACAACGAACTCGACGTGGTCGAGGGCATGCAGTTCGACCGCGGCTACCTGAGCCCGTACTTCGTCAACAACCAGCAGTCGATGTCGGCCGACCTGGATGATCCCTTCATCCTGCTGTACGACAAGAAGATCTCCAACGTGCGCGACCTGCTGCCCGTCCTCGAGGGCGTGGCCAAGGCCGGCAAGCCGCTGCTGATCGTGGCGGAGGAAGTCGAAGGCGAAGCGCTGGCGACCCTGGTGGTCAACACCATCCGCGGCATCGTCAAGGTCTGCGCGGTGAAGGCCCCGGGCTTCGGCGACCGTCGCAAGGCGATGCTGGAAGACATGGCGATCCTGACCGGCGGCGTGGTGATTTCCGAGGAAGTCGGCCTGTCGCTGGAGAAGGCCACCATCAAGGACCTCGGCCGCGCCAAGAAGATCCAGGTGTCGAAGGAAAACACCACCATCATCGATGGCGCCGGCGAAGGCGCGGGCATCGAGGCGCGCATCAAGCAGATCAAGGCGCAGATCGAGGAGACCTCCTCCGACTACGACCGCGAGAAGCTGCAGGAGCGCGTGGCCAAGCTGGCCGGCGGCGTTGCGGTGATCAAGGTCGGTGCCGCCACCGAAGTCGAGATGAAGGAAAAGAAGGCGCGCGTCGAAGACGCCCTGCACGCGACCCGTGCGGCCGTCGAGGAAGGCATCGTCCCGGGCGGCGGCGTCGCCCTGATCGGGGTTCTAGGGATTTTCCGTCCAAAAACGACAAAGTGCTCTGGAGGCCCCGCCGTCTGTGGCCTCCAGAGGGGTATTACTTTTTTCGAGATCCCTATTTGGGCTCTGTTTGAGTAAGATTTAGTCTTTTTGGGCTAAATCCATGGCATTCGAAGAACGTGTCCAAATCTTGTCCGAGGCAGAACAAGATGAGTTATATGGACCCCCCGCTTTCACCTCCGCCGACCAACGCTTCTTTTTCTCGCTGAACGATAAGGAACTGGCGATCGCTAAAAGCCTCCGTCATCGGGGCCAGCGTTACATGCTGGTGGTACTGCTGGGCTATTTCAAAGCCAAGCCGGTGGTGCTGAATCCCGGCTTTCATCAGATCAAGCAGGACCTCAAATACGTTTATCAAACCGTTCTACCAGGCCCAGGCTGTAGACCCTTTAATCTCACGCCAAAAGAGAACGAACGGATTTACCAACGTGTTTTCCAGCTCTGCAACTACCAGCGCTGGAATGTCAAAGACCATGGAGCGGCGTTGAGAGATTACTTATCCCAGCAAGCCAGAGCCTGGACAGCGCCTAGGCACCTCTTCGATGCGGCCATTGAATATTGTTCGGGGCAGAAGATCGCAATCCCTGCCTACAGCACGCTGCAAAAGATCATCAGTCAGGTGGTGGGAGACGAACAGGAACACATGGCCGCGCACCTTGAGCGTGCAATGTCACGCGGTCTTAAGCAAGCACTGGCGGAGCTCGTGAACGGCACAGGTCCACTGCCGTTCCGACAGTTGCGACAATCGGCTCGTAACTTCACCGGAACCGAGTTGGAGAAAGAACTGATTGTCTATCGCCATATCCAGCATTGGATGCCGGAAGTGGATCTGCTGTTGAGCACGCTATCACTGTCGCAGAAAAATCTGCAACACCTGGCAGAGAAAGTCGACTACTACGGTGCCAAACTGAAACGTCAAACCGTAGGCAGCCAATGGCTGTATTTATTGTGCTATCTTCAAACGCGATGGCAGCAAGCGCTGGAACGTATTGCCGATGGCTTTGTGCATCATGTCAGACAGACCAAACAGAAGGCAAAGGATTATGCGCAGGAAGCGGTGTTTAAGGATTGGCAAAAAGCAGCTAAAAATGTCAGCAAGGCAGCTGAAGTACTGCACCTGTTCATTGATGACAGCATTGATCTGCAACTACCGTTTGCAACAGTAAGACAGCAAGCACTGAGCCTGCTGACCAAAAGGGATCTGGAATCTGTATGTCTCTTCCTGAACGAGCAGCGACGATCGGTCGATGAAGCCATGTGGCAGTACTGCGACGAGAAAGAAAGTCTGCGGAAAGGTTTGCTGCGAGAGTTGTTCCTATGTCTGCGCTTCGAAGGCTGCGACGGCACCCAGCACTTAGCGGCCGCCTTGGCGAAAACACAAAACGAACTCAACGGCCAGGACGCTCAGTTGCAAACTGCCGACACCAGACTCCTTTCCAAAAAATCACGTGAATTCCTGCTGGATGGTGAAGGGAATATCCTGATCGATCGTTATGAGTGGTTCCTCTATCAACAGATTCCTGATCGCCTGAATGGCCAGCTGACGCTGCCTGATATCACTAAATACCGGGCACTCGACGCCGACCTGATCGACGGGGAACATTGGCGAAAAAACAAATATACGCTGCTTCAACAGAGCCATTTTACAAAATTAGCGGAGGAGCCTGAAAAGCTGATCAAACAGATGGCCATGGAATTGGATACCCGTTTGTACGAAGTCGGCGAATATCTTGAACAGGAAGACAACCGGAATATCATCTTGCGTAATCCGCAGGGTAAACGCTTCTGGCGCCTGCCTTCGGCCAGCAAACATCATCTGGTCAACAATCCCTTCTTCCAGCAAATTCCCACAACGGGGATTGCGGATGTACTGCGCATGGTTGATCGTGACACCGGTTTCATTGACTGCTTCGCTCATGTGCTGGGTTCCCAATCCAGAAGCCGTTCCCATGAATATGACCTGTTGGCAATTCTGGTCGGCAATGCAACCAATCAAGGCATTTACGGCATGGCACAGATCTCTGATCGTACCTATGATCAGCTCAGCACTATCCAGGCGAACTATCTTCGCCTGGAAACATTGAATGCTGCTAACGACAACATCAATAACGCGACAGCCAAGCTACCCATCTTCCGGTACTACAACATCCAGGAAGATGTGATCCACGCCAGTGCCGATGGTCAAAAGTTCGAAGCCCGGCGCGAGACCTTCAAAACCCGTTATTCGTCGAAGTACTTTGGCACTCAAAAAGGTGTTTCTGCCATGACCTTGATCGCCAATCACGCTGCGATCAACGCCAGAGTGATCGGCGCCAACGAACATGAATCGCACTACATCTTTGATTTGTTGATGAGCAATACGTCAGACATCATTCCGGATGTGCTCTCAACCGATACCCATGGGGTGAACCATGTGAACTTCGCGTTACTGGATCTGTTCGGATACCAGTTTGCCCCACGCTATGCCCAGGTTGGCAAAGTGATCAATGACATGTTTGATGTCAAGGAAGACAAAGAACACCGAATTCAGCTGTGCTTAAAAAAGCCAATCAATACCCATCGTATTGCGCAGCACTGGGATACCATCCAACGGATTGCAGTATCACTTAAGCAGCGGAAAACAACGCAAGCCACCTTGGTGAGAAAGCTCTCGGAGTACAAGCGCAATCACCCGCTGCTGGAAGCCCTGACGGAATACAATCGCCTGGTGAAAGCGAATTATCTACTGTGCTACATCGATGATGCCAGTTTAAGAAACTATGTTCAGCGCGCGCTGAACCGGGGAGAGGCCTATCACCAACTGCGTCGGGCCGTGAGCAGCGTCAATGGGGATCAGTTCCGGGGCAGTTCAGACGAAGAAATCCAGCTATGGAATGAGTGCGCTCGCCTGGTCACCAATGCCATCGTTTACTTCAACTCCAGGATACTCAGCCAGCTGTTGACCAGCTTCGAATACCAAGGAGATACCAAGAGAATAGATATCGTCAAACAGGCATCCCCTGTGGCCTGGCACAACATTAACCTCAAGGGGACTTACCACTTCGAATTGAGCGAAAAATTGCCAGATCTGGAGGAGCTTATGCGCTCAATCGAGGGATATTTACCCGTCAGCGAAAAGTAA"/>
                        <sequence id="seq_KLE_AA2312AA_AS" spec="Sequence" taxon="KLE_AA2312AA_AS" totalcount="4" value="ATGGCATTCGAAGAACGTGTCCAAATCTTGTCCGAGGCAGAACAAGATGAGTTATATGGACCCCCCGCTTTCACCTCCGCCGACCAACGCTTCTTTTTCTCGCTGAACGATAAGGAACTGGCGATCGCTAAAAGCCTCCGTCATCGGGGCCAGCGTTACATGCTGGTGGTACTGCTGGGCTATTTCAAAGCCAAGCCGGTGGTGCTGAATCCCGGCTTTCATCAGATCAAGCAGGACCTCAAATACGTTTATCAAACCGTTCTACCAGGCCCAGGCTGTAGACCCTTTAATCTCACGCCAAAAGAGAACGAACGGATTTACCAACGTGTTTTCCAGCTCTGCAACTACCAGCGCTGGAATGTCAAAGACCATGGAGCGGCGTTGAGAGATTACTTATCCCAGCAAGCCAGAGCCTGGACAGCGCCTAGGCACCTCTTCGATGCGGCCAATGAATATTGTTCGGGGCAGAAGATCGCAATCCCTGCCTACAGCACGCTGCAAAAGATCATCAGTCAGGTGGTGGGAGACGAACAGGAACACATGGCCGCGCACCTTGAGCGTGCAATGTCACGCGGTCTTAAGCAAGCACTGGCGGAGCTCGTGAACGGCACAGGTCCACTGCCGTTCCGACAGTTGCGACAATCGGCTCGTAACTTCACCGGAACCGAGTTGGAGAAAGAACTGATTGTCTATCGCCATATCCAGCATTGGATGCCGGAAGTGGATCTGCTGTTGAGCACGCTATCACTGTCGCAGAAAAATCTGCAACACCTGGCAGAGAAAGTCGACTACTACGGTGCCAAACTGAAACGTCAAACCGTAGGCAGCCAATGGCTGTATTTATTGTGCTATCTTCAAACGCGATGGCAGCAAGCGCTGGAACGTATTGCCGATGGCTTTGTGCATCATGTCAGACAGACCAAACAGAAGGCAAAGGATTATGCGCAGGAAGCGGTGTTTAAGGATTGGCAAAAAGCAGCTAAAAATGTCAGCAAGGCAGCTGAAGTACTGCACCTGTTCATTGATGACAGCATTGATCTGCAACTACCGTTTGCAACAGTAAGACAGCAAGCACTGAGCCTGCTGACCAAAAGGGATCTGGAATCTGTATGTCTCTTCCTGAACGAGCAGCGACGATCGGTCGATGAAGCCATGTGGCAGTACTGCGACGAGAAAGAAAGTCTGCGGAAAGGTTTGCTGCGAGAGTTGTTCCTATGTCTGCGCTTCGAAGGCTGCGACGGCACCCAGCACTTAGCGGCCGCCTTGGCGAAAACACAAAACGAACTCAACGGCCAGGACGCTCAGTTGCAAACTGCCGACACCAGACTCCTTTCCAAAAAATCACGTGAATTCCTGCTGGATGGTGAAGGGAATATCCTGATCGATCGTTATGAGTGGTTCCTCTATCAACAGATTCCTGATCGCCTGAATGGCCAGCTGACGCTGCCTGATATCACTAAATACCGGGCACTCGACGCCGACCTGATCGACGGGGAACATTGGCGAAAAAACAAATATACGCTGCTTCAACAGAGCCATTTTACAAAATTAGCGGAGGAGCCTGAAAAGCTGATCAAACAGATGGCCATGGAATTGGATACCCGTTTGTACGAAGTCGGCGAATATCTTGAACAGGAAGACAACCGGAATATCATCTTGCGTAATCCGCAGGGTAAACGCTTCTGGCGCCTGCCTTCGGCCAGCAAACATCATCTGGTCAACAATCCCTTCTTCCAGCAAATTCCCACAACGGGGATTGCGGATGTACTGCGCATGGTTGATCGTGACACCGGTTTCATTGACTGCTTCGCTCATGTGCTGGGTTCCCAATCCAGAAGCCGTTCCCATGAATATGACCTGTTGGCAATTCTGGTCGGCAATGCAACCAATCAAGGCATTTACGGCATGGCACAGATCTCTGATCGTACCTATGATCAGCTCAGCACTATCCAGGCGAACTATCTTCGCCTGGAAACATTGAATGCTGCTAACGACAACATCAATAACGCGACAGCCAAGCTACCCATCTTCCGGTACTACAACATCCAGGAAGATGTGATCCACGCCAGTGCCGATGGTCAAAAGTTCGAAGCCCGGCGCGAGACCTTCAAAACCCGTTATTCGTCGAAGTACTTTGGCACTCAAAAAGGTGTTTCTGCCATGACCTTGATCGCCAATCACGCTGCGATCAACGCCAGAGTGATCGGCGCCAACGAACATGAATCGCACTACATCTTTGATTTGTTGATGAGCAATACGTCAGACATCATTCCGGATGTGCTCTCAACCGATACCCATGGGGTGAACCATGTGAACTTCGCGTTACTGGATCTGTTCGGATACCAGTTTGCCCCACGCTATGCCCAGGTTGGCAAAGTGATCAATGACATGTTTGATGTCAAGGAAGACAAAGAACACCGAATTCAGCTGTGCTTAAAAAAGCCAATCAATACCCATCGTATTGCGCAGCACTGGGATACCATCCAACGGATTGCAGTATCACTTAAGCAGCGGAAAACAACGCAAGCCACCTTGGTGAGAAAGCTCTCGGAGTACAAGCGCAATCACCCGCTGCTGGAAGCCCTGACGGAATACAATCGCCTGGTGAAAGCGAATTATCTACTGTGCTACATCGATGATGCCAGTTTAAGAAACTATGTTCAGCGCGCGCTGAACCGGGGAGAGGCCTATCACCAACTGCGTCGGGCCGTGAGCAGCGTCAATGGGGATCAGTTCCGGGGCAGTTCAGACGAAGAAATCCAGCTATGGAATGAGTGCGCTCGCCTGGTCACCAATGCCATCGTTTACTTCAACTCCAGGATACTCAGCCAGCTGTTGACCAGCTTCGAATACCAAGGAGATACCAAGAGAATAGATATCGTCAAACAGGCATCCCCTGTGGCCTGGCACAACATTAACCTCAAGGGGACTTACCACTTCGAATTGAGCGAAAAATTGCCAGATCTGGAGGAGCTTATGCGCTCAATCGAGGGATATTTACCCGTCAGCGAAAAGTAATACCCCTCTGGAGGCCACGGACGGCGCGGCCTCCAGAGCACTTTGTCGTTTTTGGACGGAAAATCCCTAGAACCCCATAGATGTATATTTCTGTGACCCACATTCACCCTGGCAAAAAGGCACATGCGAAAATATGAATGGTTTAATTAGGCAATATTTACCTAAAGGGATTGATTTAAATCAGGCAGATCAGCATTATTTAAATCAAGTTGCCATGTCACTGAATACTCGTCCTAGAAAGGCGTTAGATTGGCTTACACCATTAGAGAAATTTGCTCAGCTTGTTGATTATCATATGGCTTTTGAAACTGTCGCACCTCATGTTTGAATTCGCCCCATATTTTTGCTACAGTGAACCAAATTAAGATCATCTATTTACTAGGCCTCGCATTTGCGGGGTTTTTAATGCTGAATAAAAGGAAAACTTGATGGAATTGCCCAATATTATGCACCCGGTCGCGAAGCTGAGCACCGCATTAGCCGCTGCATTGATGCTGAGCGGGTGCATGCCCGGTGAAATCCGCCCGACGATTGGCCAGCAAATGGAAACTGGCGACCAACGGTTTGGCGATCTGGTTTTCCGCCAGCTCGCACCGAATGTCTGGCAGCACACTTCCTATCTCGACATGCCGGGTTTCGGGGCAGTCGCTTCCAACGGTTTGATCGTCAGGGATGGCGGCCGCGTGCTGGTGGTCGATACCGCCTGGACCGATGACCAGACCGCCCAGATCCTCAACTGGATCAAGCAGGAGATCAACCTGCCGGTCGCGCTGGCGGTGGTGACTCACGCGCATCAGGACAAGATGGGCGGTATGGACGCGCTGCATGCGGCGGGGATTGCGACTTATGCCAATGCGTTGTCGAACCAGCTTGCCCCGCAAGAGGGGATGGTTGCGGCGCAACACAGCCTGACTTTCGCCGCCAATGGCTGGGTCGAACCAGCAACCGCGCCCAACTTTGGCCCGCTCAAGGTATTTTACCCCGGCCCCGGCCACACCAGTGACAATATCACCGTTGGGATCGACGGCACCGACATCGCTTTTGGTGGCTGCCTGATCAAGGACAGCAAGGCCAAGTCGCTCGGCAATCTCGGTGATGCCGACACTGAGCACTACGCCGCGTCAGCGCGCGCGTTTGGTGCGGCGTTCCCCAAGGCCAGCATGATCGTGATGAGCCATTCCGCCCCCGATAGCCGCGCCGCAATCACTCATACGGCCCGCATGGCCGACAAGCTGCGCTGAGCCATGGCTGACCACGTCACCCCCAATCTGCCATCGCGCGATTTCGATGTGACAGAGGCGTTTTATGCGAAGCTGGGCTTTGCGACGAGTTGGAAGGATCGCGGCTGGATGATCCTGCAGCGCGGCGGTTTGCAGCTCGAATTCTTCCCCTATCCTGACCTCGACCCAGCTACGAGCTCGTTCGGCTGTTGCCTGCGGTTGGATGATCTCGATGCCATGGTGGCATTGGTGAACGCGGCGGGAGCCGAGGAAAAAAGCACCGGCTGGCCGCGCTTCAAAGCTCCGCAACTGGAGGCGAGCGGCCTGAGGATCGGCTACCTGATCGATCCCGACTGCACGCTGGTGCGGCTGATCCAGAACCCCGACTGACCGCATGCCCGCGAAAATCAAGATTTGCGGGATCAGCACACCCGAGGCGCTCGATGCGACCATCGCGGCGCGGGCGGACTATGCCGGGTTGGTGTTCTATCCAGCGTCGCCCCGTGCGGTTACGTCGAATGTCGCGGGCGCTTTGACATCGCGCGCAGCTGGCCAGATCGCCATGGTCGGTTTGTTCGTCGATGCGGATGATGCTGTCATCGCCGACGCACTGGTGGCAGCCAAGCTGAACGCGCTGCAGCTGCACGGTTCGGAATCGCCCGAACGCGTGGCCCAGTTGCGCGCGCGGTTTGGCAAGCCGGTGTGGAAGGCGCTGCCCGTCGCCAGCGCCAGCGATGTCGCACGCGCCGCAGCCTATGCCGGGGCGGCGGACTTGATCTTGTTCGACGCCAAGACCCCCAAAGGCGCGCTGCCCGGCGGCATGGGGTTGGCGTTCGACTGGTCGCTGCTGGCCGGATATCGCGGTGCCTTGCCGTGGGGGCTGGCAGGCGGGCTAAATCCGACGAATGTTGCCGAGGCGATTGCGCGCACCGGAGCGCCGCTGGTCGATACCTCCAGCGGCGTCGAAAGCGCGCCGGGCGTCAAGGATACCGACAAGATTACCAATTTCGCCTTTGCGGTGCGCTTGGCCTAAATCGCGTCGATCAATAGGCGTCGTTCAGCGCAAAGATCGGCTTGCGGGTGCGCCACTGCCCTCGGGTGAAGTCGGGAAAATCTAACGTGCGATTGCCCTCAGCAATCGATTGTTCCGACAGAGGCGTGATCGCGCTCCAGGCCAGCGCGTCGTAAATGTCGATTGGCATCGGGGCCTTGGCCTTCAGCGCCTCGACAAAAGCGTGGATCACGAACCAGTCCATCCCGCCATGCCCGGCCCCTGCCGCCAGATCGGCGTAGCGTTTCCATAGCGGGTGATCGTATTTCGCAAACCAGCCCTCGGCAGGCTCCCAGCGGTGCGGCTGTGGGCTCTTGCCCTCCAGATAGATCGACTTGTTGACGTCCATCCACAGCCCCTCGGTGCCTTGCACCCGAAAGCCGAGAGAATAGGGGCGCGGCAGCGAGGTGTCGTGGCACAGCATGATCGTTTCACCATTAGTGCAGCCGATCATGGTGTTGACCACATCACCCAGTGCGAATTTCACCTCGGCGTTGGGATGATCGGCAGAGCCGTTCTTGACGACATAATCATGCAGCCCGCGCGCCTTACAGCCGAAGCCGCCAGCGCCCGCTTCGCCCGGCAACGCGACCTTCAGGGTGCGGGTCTGCGGCGGGTAGCACACGCCGGCATCGGCGCAGCCCTGGTACTTCACGGTCAGGGTGGTCGCGCTCGCGCCGGCCGCGGGCGTGCCGGTGAGGGTGCCGAGCAATTCCTTGCGGTAGGTTTCGACGTCGCCGAAGAATTCGTCGCGGTAGGCCTTGCCCTTCGGCAGCGCCATGGTCGCGCCGGTGAAGGCGGCATCGGCCTTGACCGAGGTGCGGTGCCGGTACAGGTAATAGCCGTCGGCGATCCGCCAGCGCACCTCGATGCGGTCCGGCGCGGTGGCCTGCGCGGACAGGACGAAGACCTCGTCGACCGGCGGCAGTTCGAAGTCCTGGGCGACGGCCGAGGTCGCGGGCAGCGCAAGCAGCAGGGCGAGCCCGGCCAGCCAGCGGCGCAGGCGGATCGTGGATGCGGTCATTGGCTCAGTTTACCGGTCGGCTCTCGGCGGCCAGCCATTGCAGGTATTCGGGCAGGCCGGACGCGGCTTCGACCGCGAGCAGCTCCGGGAGTTCGTAGGGATGCAGTTGGCGCAGGCGTTCCTGCAGGGCGGGGTAGGCCTCGGCACTGGTCTTGACCAGCAGCAGGACCTCGGCCGCGGCCTCGACCTTGCGTTGCCAGCGATAGACCGAACGCAGGCCGGGCAGGAGGTTGACGCAGGCGGCCAGGCGCTCGGCCACCAGCGCGGTGGCGATGCGCTCGGCGCTGTCGGCGTCGGGACAGGTGCAGAAGCAGATCAGGGCGCTCACCGGCATAGGGTAGCGGCTGCCCCGATCCGGCGGGCCTGGCGGACATCCGCGTGCGGCCCTTGAAAGTCGGCGGGCCCGCCCCATCTCGGTGGCATGCCGGGTTCGCCCGGTTCTGTTGTCCGCGGTTTGGCACTCGCTTCGCGCGACTGCTAAAATCGCCGGGTTTTTCCACGTCAATCAACCATTTACCGAGGTTGCCATGTCCAATATCAAGCCGCTGCACGACCGCGTGGTCATCAAGCGCATGGAAGAAGAGAAGCTGTCCGCCGGCGGGATCGTGATCCCGGATTCGGCCACCGAGAAGCCGATCAAGGGCGAAGTCGTCGCCGTCGGCACCGGCAAGGTGCTGGACAACGGCCAGGTCCGCGCGCCGCAGGTCAAGGTCGGCGACAAGGTGCTGTTCGGCAAGTACAGCGGCACCGAAGTGAAGCTGGACGGCGTCGAGCTGCTGGTGGTGAAGGAAGACGACCTGTTCGCGATCCTCGGCTGATCGCGCGTCGCTCCCACACATTTCTCATCCGAATAATTTTTCGAGGTAATTCGCAATGGCTGCCAAGGACATTCGTTTCGGCGAAGACGCGCGCTCCAAGATGGTGCGCGGCGTCAACGTGCTCGCCAACGCCGTGAAGGCGACCCTCGGCCCGAAGGGCCGCAACGTCGTGCTGCAGAAGAGCTACGGCGCGCCGACCATCACCAAGGACGGCGTCTCCGTCGCCAAGGAAATCGAACTGGCTGACGCGTTCGAGAACATGGGCGCGCAGATGGTGAAGGAAGTCGCTTCCAAGACCTCCGACAACGCCGGCGACGGCACCACCACCGCCACCGTGCTGGCGCAGGCGTTCATCCGCGAGGGCATGAAGGCGGTCGCCGCCGGCATGAACCCGATGGACCTGAAGCGCGGCATCGACCAGGCGGTGAAGGCCGCGGTCGGCGAACTGAAGTCGCTGTCCAAGCCGTCGTCGACCAGCAAGGAAATCGCCCAGGTCGGCGCGATCTCCGCGAACTCGGATGCCAACATCGGCGACCTGATCGCGCAGGCGATGGACAAGGTCGGCAAGGAAGGCGTGATCACGGTCGAGGAAGGCAGCGGCCTGGACAACGAACTCGACGTGGTCGAGGGCATGCAGTTCGACCGCGGCTACCTGAGCCCGTACTTCGTCAACAACCAGCAGTCGATGTCGGCCGACCTGGATGATCCCTTCATCCTGCTGTACGACAAGAAGATCTCCAACGTGCGCGACCTGCTGCCCGTCCTCGAGGGCGTGGCCAAGGCCGGCAAGCCGCTGCTGATCGTGGCGGAGGAAGTCGAAGGCGAAGCGCTGGCGACCCTGGTGGTCAACACCATCCGCGGCATCGTCAAGGTCTGCGCGGTGAAGGCCCCGGGCTTCGGCGACCGTCGCAAGGCGATGCTGGAAGACATGGCGATCCTGACCGGCGGCGTGGTGATTTCCGAGGAAGTCGGCCTGTCGCTGGAGAAGGCCACCATCAAGGACCTCGGCCGCGCCAAGAAGATCCAGGTGTCGAAGGAAAACACCACCATCATCGATGGCGCCGGCGAAGGCGCGGGCATCGAGGCGCGCATCAAGCAGATCAAGGCGCAGATCGAGGAGACCTCCTCCGACTACGACCGCGAGAAGCTGCAGGAGCGCGTGGCCAAGCTGGCCGGCGGCGTTGCGGTGATCAAGGTCGGTGCCGCCACCGAAGTCGAGATGAAGGAAAAGAAGGCGCGCGTCGAAGACGCCCTGCACGCGACCCGTGCGGCCGTCGAGGAAGGCATCGTCCCGGGCGGCGGCGTCGCCCTGATCGGGGTTCTAGGGATTTTCCGTCCAAAAACGACAAAGTGCTCTGGAGGCCCCGCCGTCTGTGGCCTCCAGAGGGGTATTACTTTTTTCGAGATCCCTATTTGGGCTCTGTTTGAGTAAGATTTAGTCTTTTTGGGCTAAATCCATGGCATTCGAAGAACGTGTCCAAATCTTGTCCGAGGCAGAACAAGATGAGTTATATGGACCCCCCGCTTTCACCTCCGCCGACCAACGCTTCTTTTTCTCGCTGAACGATAAGGAACTGGCGATCGCTAAAAGCCTCCGTCATCGGGGCCAGCGTTACATGCTGGTGGTACTGCTGGGCTATTTCAAAGCCAAGCCGGTGGTGCTGAATCCCGGCTTTCATCAGATCAAGCAGGACCTCAAATACGTTTATCAAACCGTTCTACCAGGCCCAGGCTGTAGACCCTTTAATCTCACGCCAAAAGAGAACGAACGGATTTACCAACGTGTTTTCCAGCTCTGCAACTACCAGCGCTGGAATGTCAAAGACCATGGAGCGGCGTTGAGAGATTACTTATCCCAGCAAGCCAGAGCCTGGACAGCGCCTAGGCACCTCTTCGATGCGGCCATTGAATATTGTTCGGGGCAGAAGATCGCAATCCCTGCCTACAGCACGCTGCAAAAGATCATCAGTCAGGTGGTGGGAGACGAACAGGAACACATGGCCGCGCACCTTGAGCGTGCAATGTCACGCGGTCTTAAGCAAGCACTGGCGGAGCTCGTGAACGGCACAGGTCCACTGCCGTTCCGACAGTTGCGACAATCGGCTCGTAACTTCACCGGAACCGAGTTGGAGAAAGAACTGATTGTCTATCGCCATATCCAGCATTGGATGCCGGAAGTGGATCTGCTGTTGAGCACGCTATCACTGTCGCAGAAAAATCTGCAACACCTGGCAGAGAAAGTCGACTACTACGGTGCCAAACTGAAACGTCAAACCGTAGGCAGCCAATGGCTGTATTTATTGTGCTATCTTCAAACGCGATGGCAGCAAGCGCTGGAACGTATTGCCGATGGCTTTGTGCATCATGTCAGACAGACCAAACAGAAGGCAAAGGATTATGCGCAGGAAGCGGTGTTTAAGGATTGGCAAAAAGCAGCTAAAAATGTCAGCAAGGCAGCTGAAGTACTGCACCTGTTCATTGATGACAGCATTGATCTGCAACTACCGTTTGCAACAGTAAGACAGCAAGCACTGAGCCTGCTGACCAAAAGGGATCTGGAATCTGTATGTCTCTTCCTGAACGAGCAGCGACGATCGGTCGATGAAGCCATGTGGCAGTACTGCGACGAGAAAGAAAGTCTGCGGAAAGGTTTGCTGCGAGAGTTGTTCCTATGTCTGCGCTTCGAAGGCTGCGACGGCACCCAGCACTTAGCGGCCGCCTTGGCGAAAACACAAAACGAACTCAACGGCCAGGACGCTCAGTTGCAAACTGCCGACACCAGACTCCTTTCCAAAAAATCACGTGAATTCCTGCTGGATGGTGAAGGGAATATCCTGATCGATCGTTATGAGTGGTTCCTCTATCAACAGATTCCTGATCGCCTGAATGGCCAGCTGACGCTGCCTGATATCACTAAATACCGGGCACACGACGCCGACCTGATCGACGGGGAACATTGGCGAAAAAACAAATATACGCTGCTTCAACAGAGCCATTTTACAAAATTAGCGGAGGAGCCTGAAAAGCTGATCAAACAGATGGCCATGGAATTGGATACCCGTTTGTACGAAGTCGGCGAATATCTTGAACAGGAAGACAACCGGAATATCATCTTGCGTAATCCGCAGGGTAAACGCTTCTGGCGCCTGCCTTCGGCCAGCAAACATCATCTGGTCAACAATCCCTTCTTCCAGCAAATTCCCACAACGGGGATTGCGGATGTACTGCGCATGGTTGATCGTGACACCGGTTTCATTGACTGCTTCGCTCATGTGCTGGGTTCCCAATCCAGAAGCCGTTCCCATGAATATGACCTGTTGGCAATTCTGGTCGGCAATGCAACCAATCAAGGCATTTACGGCATGGCACAGATCTCTGATCGTACCTATGATCAGCTCAGCACTATCCAGGCGAACTATCTTCGCCTGGAAACATTGAATGCTGCTAACGACAACATCAATAACGCGACAGCCAAGCTACCCATCTTCCGGTACTACAACATCCAGGAAGATGTGATCCACGCCAGTGCCGATGGTCAAAAGTTCGAAGCCCGGCGCGAGACCTTCAAAACCCGTTATTCGTCGAAGTACTTTGGCACTCAAAAAGGTGTTTCTGCCATGACCTTGATCGCCAATCACGCTGCGATCAACGCCAGAGTGATCGGCGCCAACGAACATGAATCGCACTACATCTTTGATTTGTTGATGAGCAATACGTCAGACATCATTCCGGATGTGCTCTCAACCGATACCCATGGGGTGAACCATGTGAACTTCGCGTTACTGGATCTGTTCGGATACCAGTTTGCCCCACGCTATGCCCAGGTTGGCAAAGTGATCAATGACATGTTTGATGTCAAGGAAGACAAAGAACACCGAATTCAGCTGTGCTTAAAAAAGCCAATCAATACCCATCGTATTGCGCAGCACTGGGATACCATCCAACGGATTGCAGTATCACTTAAGCAGCGGAAAACAACGCAAGCCACCTTGGTGAGAAAGCTCTCGGAGTACAAGCGCAATCACCCGCTGCTGGAAGCCCTGACGGAATACAATCGCCTGGTGAAAGCGAATTATCTACTGTGCTACATCGATGATGCCAGTTTAAGAAACTATGTTCAGCGCGCGCTGAACCGGGGAGAGGCCTATCACCAACTGCGTCGGGCCGTGAGCAGCGTCAATGGGGATCAGTTCCGGGGCAGTTCAGACGAAGAAATCCAGCTATGGAATGAGTGCGCTCGCCTGGTCACCAATGCCATCGTTTACTTCAACTCCAGGATACTCAGCCAGCTGTTGACCAGCTTCGAATACCAAGGAGATACCAAGAGAATAGATATCGTCAAACAGGCATCCCCTGTGGCCTGGCACAACATTAACCTCAAGGGGACTTACCACTTCGAATTGAGCGAAAAATTGCCAGATCTGGAGGAGCTTATGCGCTCAATCGAGGGATATTTACCCGTCAGCGAAAAGTAA"/>
                        <sequence id="seq_KLE_AA2313AA_AS" spec="Sequence" taxon="KLE_AA2313AA_AS" totalcount="4" value="ATGGCATTCGAAGAACGTGTCCAAATCTTGTCCGAGGCAGAACAAGATGAGTTATATGGACCCCCCGCTTTCACCTCCGCCGACCAACGCTTCTTTTTCTCGCTGAACGATAAGGAACTGGCGATCGCTAAAAGCCTCCGTCATCGGGGCCAGCGTTACATGCTGGTGGTACTGCTGGGCTATTTCAAAGCCAAGCCGGTGGTGCTGAATCCCGGCTTTCATCAGATCAAGCAGGACCTCAAATACGTTTATCAAACCGTTCTACCAGGCCCAGGCTGTAGACCCTTTAATCTCACGCCAAAAGAGAACGAACGGATTTACCAACGTGTTTTCCAGCTCTGCAACTACCAGCGCTGGAATGTCAAAGACCATGGAGCGGCGTTGAGAGATTACTTATCCCAGCAAGCCAGAGCCTGGACAGCGCCTAGGCACCTCTTCGATGCGGCCAATGAATATTGTTCGGGGCAGAAGATCGCAATCCCTGCCTACAGCACGCTGCAAAAGATCATCAGTCAGGTGGTGGGAGACGAACAGGAACACATGGCCGCGCACCTTGAGCGTGCAATGTCACGCGGTCTTAAGCAAGCACTGGCGGAGCTCGTGAACGGCACAGGTCCACTGCCGTTCCGACAGTTGCGACAATCGGCTCGTAACTTCACCGGAACCGAGTTGGAGAAAGAACTGATTGTCTATCGCCATATCCAGCATTGGATGCCGGAAGTGGATCTGCTGTTGAGCACGCTATCACTGTCGCAGAAAAATCTGCAACACCTGGCAGAGAAAGTCGACTACTACGGTGCCAAACTGAAACGTCAAACCGTAGGCAGCCAATGGCTGTATTTATTGTGCTATCTTCAAACGCGATGGCAGCAAGCGCTGGAACGTATTGCCGATGGCTTTGTGCATCATGTCAGACAGACCAAACAGAAGGCAAAGGATTATGCGCAGGAAGCGGTGTTTAAGGATTGGCAAAAAGCAGCTAAAAATGTCAGCAAGGCAGCTGAAGTACTGCACCTGTTCATTGATGACAGCATTGATCTGCAACTACCGTTTGCAACAGTAAGACAGCAAGCACTGAGCCTGCTGACCAAAAGGGATCTGGAATCTGTATGTCTCTTCCTGAACGAGCAGCGACGATCGGTCGATGAAGCCATGTGGCAGTACTGCGACGAGAAAGAAAGTCTGCGGAAAGGTTTGCTGCGAGAGTTGTTCCTATGTCTGCGCTTCGAAGGCTGCGACGGCACCCAGCACTTAGCGGCCGCCTTGGCGAAAACACAAAACGAACTCAACGGCCAGGACGCTCAGTTGCAAACTGCCGACACCAGACTCCTTTCCAAAAAATCACGTGAATTCCTGCTGGATGGTGAAGGGAATATCCTGATCGATCGTTATGAGTGGTTCCTCTATCAACAGATTCCTGATCGCCTGAATGGCCAGCTGACGCTGCCTGATATCACTAAATACCGGGCACACGACGCCGACCTGATCGACGGGGAACATTGGCGAAAAAACAAATATACGCTGCTTCAACAGAGCCATTTTACAAAATTAGCGGAGGAGCCTGAAAAGCTGATCAAACAGATGGCCATGGAATTGGATACCCGTTTGTACGAAGTCGGCGAATATCTTGAACAGGAAGACAACCGGAATATCATCTTGCGTAATCCGCAGGGTAAACGCTTCTGGCGCCTGCCTTCGGCCAGCAAACATCATCTGGTCAACAATCCCTTCTTCCAGCAAATTCCCACAACGGGGATTGCGGATGTACTGCGCATGGTTGATCGTGACACCGGTTTCATTGACTGCTTCGCTCATGTGCTGGGTTCCCAATCCAGAAGCCGTTCCCATGAATATGACCTGTTGGCAATTCTGGTCGGCAATGCAACCAATCAAGGCATTTACGGCATGGCACAGATCTCTGATCGTACCTATGATCAGCTCAGCACTATCCAGGCGAACTATCTTCGCCTGGAAACATTGAATGCTGCTAACGACAACATCAATAACGCGACAGCCAAGCTACCCATCTTCCGGTACTACAACATCCAGGAAGATGTGATCCACGCCAGTGCCGATGGTCAAAAGTTCGAAGCCCGGCGCGAGACCTTCAAAACCCGTTATTCGTCGAAGTACTTTGGCACTCAAAAAGGTGTTTCTGCCATGACCTTGATCGCCAATCACGCTGCGATCAACGCCAGAGTGATCGGCGCCAACGAACATGAATCGCACTACATCTTTGATTTGTTGATGAGCAATACGTCAGACATCATTCCGGATGTGCTCTCAACCGATACCCATGGGGTGAACCATGTGAACTTCGCGTTACTGGATCTGTTCGGATACCAGTTTGCCCCACGCTATGCCCAGGTTGGCAAAGTGATCAATGACATGTTTGATGTCAAGGAAGACAAAGAACACCGAATTCAGCTGTGCTTAAAAAAGCCAATCAATACCCATCGTATTGCGCAGCACTGGGATACCATCCAACGGATTGCAGTATCACTTAAGCAGCGGAAAACAACGCAAGCCACCTTGGTGAGAAAGCTCTCGGAGTACAAGCGCAATCACCCGCTGCTGGAAGCCCTGACGGAATACAATCGCCTGGTGAAAGCGAATTATCTACTGTGCTACATCGATGATGCCAGTTTAAGAAACTATGTTCAGCGCGCGCTGAACCGGGGAGAGGCCTATCACCAACTGCGTCGGGCCGTGAGCAGCGTCAATGGGGATCAGTTCCGGGGCAGTTCAGACGAAGAAATCCAGCTATGGAATGAGTGCGCTCGCCTGGTCACCAATGCCATCGTTTACTTCAACTCCAGGATACTCAGCCAGCTGTTGACCAGCTTCGAATACCAAGGAGATACCAAGAGAATAGATATCGTCAAACAGGCATCCCCTGTGGCCTGGCACAACATTAACCTCAAGGGGACTTACCACTTCGAATTGAGCGAAAAATTGCCAGATCTGGAGGAGCTTATGCGCTCAATCGAGGGATATTTACCCGTCAGCGAAAAGTAATACCCCTCTGGAGGCCACGGACGGCGCGGCCTCCAGAGCACTTTGTCGTTTTTGGACGGAAAATCCCTAGAACCCCATAGATGTATATTTCTGTGACCCACATTCACCCTGGCAAAAAGGCACATGCGAAAATATGAATGGTTTAATTAGGCAATATTTACCTAAAGGGATTGATTTAAATCAGGCAGATCAGCATTATTTAAATCAAGTTGCCATGTCACTGAATACTCGTCCTAGAAAGGCGTTAGATTGGCTTACACCATTAGAGAAATTTGCTCAGCTTGTTGATTATCATATGGCTTTTGAAACTGTCGCACCTCATGTTTGAATTCGCCCCATATTTTTGCTACAGTGAACCAAATTAAGATCATCTATTTACTAGGCCTCGCATTTGCGGGGTTTTTAATGCTGAATAAAAGGAAAACTTGATGGAATTGCCCAATATTATGCACCCGGTCGCGAAGCTGAGCACCGCATTAGCCGCTGCATTGATGCTGAGCGGGTGCATGCCCGGTGAAATCCGCCCGACGATTGGCCAGCAAATGGAAACTGGCGACCAACGGTTTGGCGATCTGGTTTTCCGCCAGCTCGCACCGAATGTCTGGCAGCACACTTCCTATCTCGACATGCCGGGTTTCGGGGCAGTCGCTTCCAACGGTTTGATCGTCAGGGATGGCGGCCGCGTGCTGGTGGTCGATACCGCCTGGACCGATGACCAGACCGCCCAGATCCTCAACTGGATCAAGCAGGAGATCAACCTGCCGGTCGCGCTGGCGGTGGTGACTCACGCGCATCAGGACAAGATGGGCGGTATGGACGCGCTGCATGCGGCGGGGATTGCGACTTATGCCAATGCGTTGTCGAACCAGCTTGCCCCGCAAGAGGGGATGGTTGCGGCGCAACACAGCCTGACTTTCGCCGCCAATGGCTGGGTCGAACCAGCAACCGCGCCCAACTTTGGCCCGCTCAAGGTATTTTACCCCGGCCCCGGCCACACCAGTGACAATATCACCGTTGGGATCGACGGCACCGACATCGCTTTTGGTGGCTGCCTGATCAAGGACAGCAAGGCCAAGTCGCTCGGCAATCTCGGTGATGCCGACACTGAGCACTACGCCGCGTCAGCGCGCGCGTTTGGTGCGGCGTTCCCCAAGGCCAGCATGATCGTGATGAGCCATTCCGCCCCCGATAGCCGCGCCGCAATCACTCATACGGCCCGCATGGCCGACAAGCTGCGCTGAGCCATGGCTGACCACGTCACCCCCAATCTGCCATCGCGCGATTTCGATGTGACAGAGGCGTTTTATGCGAAGCTGGGCTTTGCGACGAGTTGGAAGGATCGCGGCTGGATGATCCTGCAGCGCGGCGGTTTGCAGCTCGAATTCTTCCCCTATCCTGACCTCGACCCAGCTACGAGCTCGTTCGGCTGTTGCCTGCGGTTGGATGATCTCGATGCCATGGTGGCATTGGTGAACGCGGCGGGAGCCGAGGAAAAAAGCACCGGCTGGCCGCGCTTCAAAGCTCCGCAACTGGAGGCGAGCGGCCTGAGGATCGGCTACCTGATCGATCCCGACTGCACGCTGGTGCGGCTGATCCAGAACCCCGACTGACCGCATGCCCGCGAAAATCAAGATTTGCGGGATCAGCACACCCGAGGCGCTCGATGCGACCATCGCGGCGCGGGCGGACTATGCCGGGTTGGTGTTCTATCCAGCGTCGCCCCGTGCGGTTACGTCGAATGTCGCGGGCGCTTTGACATCGCGCGCAGCTGGCCAGATCGCCATGGTCGGTTTGTTCGTCGATGCGGATGATGCTGTCATCGCCGACGCACTGGTGGCAGCCAAGCTGAACGCGCTGCAGCTGCACGGTTCGGAATCGCCCGAACGCGTGGCCCAGTTGCGCGCGCGGTTTGGCAAGCCGGTGTGGAAGGCGCTGCCCGTCGCCAGCGCCAGCGATGTCGCACGCGCCGCAGCCTATGCCGGGGCGGCGGACTTGATCTTGTTCGACGCCAAGACCCCCAAAGGCGCGCTGCCCGGCGGCATGGGGTTGGCGTTCGACTGGTCGCTGCTGGCCGGATATCGCGGTGCCTTGCCGTGGGGGCTGGCAGGCGGGCTAAATCCGACGAATGTTGCCGAGGCGATTGCGCGCACCGGAGCGCCGCTGGTCGATACCTCCAGCGGCGTCGAAAGCGCGCCGGGCGTCAAGGATACCGACAAGATTACCAATTTCGCCTTTGCGGTGCGCTTGGCCTAAATCGCGTCGATCAATAGGCGTCGTTCAGCGCAAAGATCGGCTTGCGGGTGCGCCACTGCCCTCGGGTGAAGTCGGGAAAATCTAACGTGCGATTGCCCTCAGCAATCGATTGTTCCGACAGAGGCGTGATCGCGCTCCAGGCCAGCGCGTCGTAAATGTCGATTGGCATCGGGGCCTTGGCCTTCAGCGCCTCGACAAAAGCGTGGATCACGAACCAGTCCATCCCGCCATGCCCGGCCCCTGCCGCCAGATCGGCGTAGCGTTTCCATAGCGGGTGATCGTATTTCGCAAACCAGCCCTCGGCAGGCTCCCAGCGGTGCGGCTGTGGGCTCTTGCCCTCCAGATAGATCGACTTGTTGACGTCCATCCACAGCCCCTCGGTGCCTTGCACCCGAAAGCCGAGAGAATAGGGGCGCGGCAGCGAGGTGTCGTGGCACAGCATGATCGTTTCACCATTAGTGCAGCCGATCATGGTGTTGACCACATCACCCAGTGCGAATTTCACCTCGGCGTTGGGATGATCGGCAGAGCCGTTCTTGACGACATAATCATGCAGCCCGCGCGCCTTACAGCCGAAGCCGCCAGCGCCCGCTTCGCCCGGCAACGCGACCTTCAGGGTGCGGGTCTGCGGCGGGTAGCACACGCCGGCATCGGCGCAGCCCTGGTACTTCACGGTCAGGGTGGTCGCGCTCGCGCCGGCCGCGGGCGTGCCGGTGAGGGTGCCGAGCAATTCCTTGCGGTAGGTTTCGACGTCGCCGAAGAATTCGTCGCGGTAGGCCTTGCCCTTCGGCAGCGCCATGGTCGCGCCGGTGAAGGCGGCATCGGCCTTGACCGAGGTGCGGTGCCGGTACAGGTAATAGCCGTCGGCGATCCGCCAGCGCACCTCGATGCGGTCCGGCGCGGTGGCCTGCGCGGACAGGACGAAGACCTCGTCGACCGGCGGCAGTTCGAAGTCCTGGGCGACGGCCGAGGTCGCGGGCAGCGCAAGCAGCAGGGCGAGCCCGGCCAGCCAGCGGCGCAGGCGGATCGTGGATGCGGTCATTGGCTCAGTTTACCGGTCGGCTCTCGGCGGCCAGCCATTGCAGGTATTCGGGCAGGCCGGACGCGGCTTCGACCGCGAGCAGCTCCGGGAGTTCGTAGGGATGCAGTTGGCGCAGGCGTTCCTGCAGGGCGGGGTAGGCCTCGGCACTGGTCTTGACCAGCAGCAGGACCTCGGCCGCGGCCTCGACCTTGCGTTGCCAGCGATAGACCGAACGCAGGCCGGGCAGGAGGTTGACGCAGGCGGCCAGGCGCTCGGCCACCAGCGCGGTGGCGATGCGCTCGGCGCTGTCGGCGTCGGGACAGGTGCAGAAGCAGATCAGGGCGCTCACCGGCATAGGGTAGCGGCTGCCCCGATCCGGCGGGCCTGGCGGACATCCGCGTGCGGCCCTTGAAAGTCGGCGGGCCCGCCCCATCTCGGTGGCATGCCGGGTTCGCCCGGTTCTGTTGTCCGCGGTTTGGCACTCGCTTCGCGCGACTGCTAAAATCGCCGGGTTTTTCCACGTCAATCAACCATTTACCGAGGTTGCCATGTCCAATATCAAGCCGCTGCACGACCGCGTGGTCATCAAGCGCATGGAAGAAGAGAAGCTGTCCGCCGGCGGGATCGTGATCCCGGATTCGGCCACCGAGAAGCCGATCAAGGGCGAAGTCGTCGCCGTCGGCACCGGCAAGGTGCTGGACAACGGCCAGGTCCGCGCGCCGCAGGTCAAGGTCGGCGACAAGGTGCTGTTCGGCAAGTACAGCGGCACCGAAGTGAAGCTGGACGGCGTCGAGCTGCTGGTGGTGAAGGAAGACGACCTGTTCGCGATCCTCGGCTGATCGCGCGTCGCTCCCACACATTTCTCATCCGAATAATTTTTCGAGGTAATTCGCAATGGCTGCCAAGGACATTCGTTTCGGCGAAGACGCGCGCTCCAAGATGGTGCGCGGCGTCAACGTGCTCGCCAACGCCGTGAAGGCGACCCTCGGCCCGAAGGGCCGCAACGTCGTGCTGCAGAAGAGCTACGGCGCGCCGACCATCACCAAGGACGGCGTCTCCGTCGCCAAGGAAATCGAACTGGCTGACGCGTTCGAGAACATGGGCGCGCAGATGGTGAAGGAAGTCGCTTCCAAGACCTCCGACAACGCCGGCGACGGCACCACCACCGCCACCGTGCTGGCGCAGGCGTTCATCCGCGAGGGCATGAAGGCGGTCGCCGCCGGCATGAACCCGATGGACCTGAAGCGCGGCATCGACCAGGCGGTGAAGGCCGCGGTCGGCGAACTGAAGTCGCTGTCCAAGCCGTCGTCGACCAGCAAGGAAATCGCCCAGGTCGGCGCGATCTCCGCGAACTCGGATGCCAACATCGGCGACCTGATCGCGCAGGCGATGGACAAGGTCGGCAAGGAAGGCGTGATCACGGTCGAGGAAGGCAGCGGCCTGGACAACGAACTCGACGTGGTCGAGGGCATGCAGTTCGACCGCGGCTACCTGAGCCCGTACTTCGTCAACAACCAGCAGTCGATGTCGGCCGACCTGGATGATCCCTTCATCCTGCTGTACGACAAGAAGATCTCCAACGTGCGCGACCTGCTGCCCGTCCTCGAGGGCGTGGCCAAGGCCGGCAAGCCGCTGCTGATCGTGGCGGAGGAAGTCGAAGGCGAAGCGCTGGCGACCCTGGTGGTCAACACCATCCGCGGCATCGTCAAGGTCTGCGCGGTGAAGGCCCCGGGCTTCGGCGACCGTCGCAAGGCGATGCTGGAAGACATGGCGATCCTGACCGGCGGCGTGGTGATTTCCGAGGAAGTCGGCCTGTCGCTGGAGAAGGCCACCATCAAGGACCTCGGCCGCGCCAAGAAGATCCAGGTGTCGAAGGAAAACACCACCATCATCGATGGCGCCGGCGAAGGCGCGGGCATCGAGGCGCGCATCAAGCAGATCAAGGCGCAGATCGAGGAGACCTCCTCCGACTACGACCGCGAGAAGCTGCAGGAGCGCGTGGCCAAGCTGGCCGGCGGCGTTGCGGTGATCAAGGTCGGTGCCGCCACCGAAGTCGAGATGAAGGAAAAGAAGGCGCGCGTCGAAGACGCCCTGCACGCGACCCGTGCGGCCGTCGAGGAAGGCATCGTCCCGGGCGGCGGCGTCGCCCTGATCGGGGTTCTAGGGATTTTCCGTCCAAAAACGACAAAGTGCTCTGGAGGCCCCGCCGTCTGTGGCCTCCAGAGGGGTATTACTTTTTTCGAGATCCCTATTTGGGCTCTGTTTGAGTAAGATTTAGTCTTTTTGGGCTAAATCCATGGCATTCGAAGAACGTGTCCAAATCTTGTCCGAGGCAGAACAAGATGAGTTATATGGACCCCCCGCTTTCACCTCCGCCGACCAACGCTTCTTTTTCTCGCTGAACGATAAGGAACTGGCGATCGCTAAAAGCCTCCGTCATCGGGGCCAGCGTTACATGCTGGTGGTACTGCTGGGCTATTTCAAAGCCAAGCCGGTGGTGCTGAATCCCGGCTTTCATCAGATCAAGCAGGACCTCAAATACGTTTATCAAACCGTTCTACCAGGCCCAGGCTGTAGACCCTTTAATCTCACGCCAAAAGAGAACGAACGGATTTACCAACGTGTTTTCCAGCTCTGCAACTACCAGCGCTGGAATGTCAAAGACCATGGAGCGGCGTTGAGAGATTACTTATCCCAGCAAGCCAGAGCCTGGACAGCGCCTAGGCACCTCTTCGATGCGGCCAATGAATATTGTTCGGGGCAGAAGATCGCAATCCCTGCCTACAGCACGCTGCAAAAGATCATCAGTCAGGTGGTGGGAGACGAACAGGAACACATGGCCGCGCACCTTGAGCGTGCAATGTCACGCGGTCTTAAGCAAGCACTGGCGGAGCTCGTGAACGGCACAGGTCCACTGCCGTTCCGACAGTTGCGACAATCGGCTCGTAACTTCACCGGAACCGAGTTGGAGAAAGAACTGATTGTCTATCGCCATATCCAGCATTGGATGCCGGAAGTGGATCTGCTGTTGAGCACGCTATCACTGTCGCAGAAAAATCTGCAACACCTGGCAGAGAAAGTCGACTACTACGGTGCCAAACTGAAACGTCAAACCGTAGGCAGCCAATGGCTGTATTTATTGTGCTATCTTCAAACGCGATGGCAGCAAGCGCTGGAACGTATTGCCGATGGCTTTGTGCATCATGTCAGACAGACCAAACAGAAGGCAAAGGATTATGCGCAGGAAGCGGTGTTTAAGGATTGGCAAAAAGCAGCTAAAAATGTCAGCAAGGCAGCTGAAGTACTGCACCTGTTCATTGATGACAGCATTGATCTGCAACTACCGTTTGCAACAGTAAGACAGCAAGCACTGAGCCTGCTGACCAAAAGGGATCTGGAATCTGTATGTCTCTTCCTGAACGAGCAGCGACGATCGGTCGATGAAGCCATGTGGCAGTACTGCGACGAGAAAGAAAGTCTGCGGAAAGGTTTGCTGCGAGAGTTGTTCCTATGTCTGCGCTTCGAAGGCTGCGACGGCACCCAGCACTTAGCGGCCGCCTTGGCGAAAACACAAAACGAACTCAACGGCCAGGACGCTCAGTTGCAAACTGCCGACACCAGACTCCTTTCCAAAAAATCACGTGAATTCCTGCTGGATGGTGAAGGGAATATCCTGATCGATCGTTATGAGTGGTTCCTCTATCAACAGATTCCTGATCGCCTGAATGGCCAGCTGACGCTGCCTGATATCACTAAATACCGGGCACACGACGCCGACCTGATCGACGGGGAACATTGGCGAAAAAACAAATATACGCTGCTTCAACAGAGCCATTTTACAAAATTAGCGGAGGAGCCTGAAAAGCTGATCAAACAGATGGCCATGGAATTGGATACCCGTTTGTACGAAGTCGGCGAATATCTTGAACAGGAAGACAACCGGAATATCATCTTGCGTAATCCGCAGGGTAAACGCTTCTGGCGCCTGCCTTCGGCCAGCAAACATCATCTGGTCAACAATCCCTTCTTCCAGCAAATTCCCACAACGGGGATTGCGGATGTACTGCGCATGGTTGATCGTGACACCGGTTTCATTGACTGCTTCGCTCATGTGCTGGGTTCCCAATCCAGAAGCCGTTCCCATGAATATGACCTGTTGGCAATTCTGGTCGGCAATGCAACCAATCAAGGCATTTACGGCATGGCACAGATCTCTGATCGTACCTATGATCAGCTCAGCACTATCCAGGCGAACTATCTTCGCCTGGAAACATTGAATGCTGCTAACGACAACATCAATAACGCGACAGCCAAGCTACCCATCTTCCGGTACTACAACATCCAGGAAGATGTGATCCACGCCAGTGCCGATGGTCAAAAGTTCGAAGCCCGGCGCGAGACCTTCAAAACCCGTTATTCGTCGAAGTACTTTGGCACTCAAAAAGGTGTTTCTGCCATGACCTTGATCGCCAATCACGCTGCGATCAACGCCAGAGTGATCGGCGCCAACGAACATGAATCGCACTACATCTTTGATTTGTTGATGAGCAATACGTCAGACATCATTCCGGATGTGCTCTCAACCGATACCCATGGGGTGAACCATGTGAACTTCGCGTTACTGGATCTGTTCGGATACCAGTTTGCCCCACGCTATGCCCAGGTTGGCAAAGTGATCAATGACATGTTTGATGTCAAGGAAGACAAAGAACACCGAATTCAGCTGTGCTTAAAAAAGCCAATCAATACCCATCGTATTGCGCAGCACTGGGATACCATCCAACGGATTGCAGTATCACTTAAGCAGCGGAAAACAACGCAAGCCACCTTGGTGAGAAAGCTCTCGGAGTACAAGCGCAATCACCCGCTGCTGGAAGCCCTGACGGAATACAATCGCCTGGTGAAAGCGAATTATCTACTGTGCTACATCGATGATGCCAGTTTAAGAAACTATGTTCAGCGCGCGCTGAACCGGGGAGAGGCCTATCACCAACTGCGTCGGGCCGTGAGCAGCGTCAATGGGGATCAGTTCCGGGGCAGTTCAGACGAAGAAATCCAGCTATGGAATGAGTGCGCTCGCCTGGTCACCAATGCCATCGTTTACTTCAACTCCAGGATACTCAGCCAGCTGTTGACCAGCTTCGAATACCAAGGAGATACCAAGAGAATAGATATCGTCAAACAGGCATCCCCTGTGGCCTGGCACAACATTAACCTCAAGGGGACTTACCACTTCGAATTGAGCGAAAAATTGCCAGATCTGGAGGAGCTTATGCGCTCAATCGAGGGATATTTACCCGTCAGCGAAAAGTAA"/>
                        <sequence id="seq_KLE_AA2314AA_AS" spec="Sequence" taxon="KLE_AA2314AA_AS" totalcount="4" value="ATGGCATTCGAAGAACGTGTCCAAATCTTGTCCGAGGCAGAACAAGATGAGTTATATGGACCCCCCGCTTTCACCTCCGCCGACCAACGCTTCTTTTTCTCGCTGAACGATAAGGAACTGGCGATCGCTAAAAGCCTCCGTCATCGGGGCCAGCGTTACATGCTGGTGGTACTGCTGGGCTATTTCAAAGCCAAGCCGGTGGTGCTGAATCCCGGCTTTCATCAGATCAAGCAGGACCTCAAATACGTTTATCAAACCGTTCTACCAGGCCCAGGCTGTAGACCCTTTAATCTCACGCCAAAAGAGAACGAACGGATTTACCAACGTGTTTTCCAGCTCTGCAACTACCAGCGCTGGAATGTCAAAGACCATGGAGCGGCGTTGAGAGATTACTTATCCCAGCAAGCCAGAGCCTGGACAGCGCCTAGGCACCTCTTCGATGCGGCCAATGAATATTGTTCGGGGCAGAAGATCGCAATCCCTGCCTACAGCACGCTGCAAAAGATCATCAGTCAGGTGGTGGGAGACGAACAGGAACACATGGCCGCGCACCTTGAGCGTGCAATGTCACGCGGTCTTAAGCAAGCACTGGCGGAGCTCGTGAACGGCACAGGTCCACTGCCGTTCCGACAGTTGCGACAATCGGCTCGTAACTTCACCGGAACCGAGTTGGAGAAAGAACTGATTGTCTATCGCCATATCCAGCATTGGATGCCGGAAGTGGATCTGCTGTTGAGCACGCTATCACTGTCGCAGAAAAATCTGCAACACCTGGCAGAGAAAGTCGACTACTACGGTGCCAAACTGAAACGTCAAACCGTAGGCAGCCAATGGCTGTATTTATTGTGCTATCTTCAAACGCGATGGCAGCAAGCGCTGGAACGTATTGCCGATGGCTTTGTGCATCATGTCAGACAGACCAAACAGAAGGCAAAGGATTATGCGCAGGAAGCGGTGTTTAAGGATTGGCAAAAAGCAGCTAAAAATGTCAGCAAGGCAGCTGAAGTACTGCACCTGTTCATTGATGACAGCATTGATCTGCAACTACCGTTTGCAACAGTAAGACAGCAAGCACTGAGCCTGCTGACCAAAAGGGATCTGGAATCTGTATGTCTCTTCCTGAACGAGCAGCGACGATCGGTCGATGAAGCCATGTGGCAGTACTGCGACGAGAAAGAAAGTCTGCGGAAAGGTTTGCTGCGAGAGTTGTTCCTATGTCTGCGCTTCGAAGGCTGCGACGGCACCCAGCACTTAGCGGCCGCCTTGGCGAAAACACAAAACGAACTCAACGGCCAGGACGCTCAGTTGCAAACTGCCGACACCAGACTCCTTTCCAAAAAATCACGTGAATTCCTGCTGGATGGTGAAGGGAATATCCTGATCGATCGTTATGAGTGGTTCCTCTATCAACAGATTCCTGATCGCCTGAATGGCCAGCTGACGCTGCCTGATATCACTAAATACCGGGCACACGACGCCGACCTGATCGACGGGGAACATTGGCGAAAAAACAAATATACGCTGCTTCAACAGAGCCATTTTACAAAATTAGCGGAGGAGCCTGAAAAGCTGATCAAACAGATGGCCATGGAATTGGATACCCGTTTGTACGAAGTCGGCGAATATCTTGAACAGGAAGACAACCGGAATATCATCTTGCGTAATCCGCAGGGTAAACGCTTCTGGCGCCTGCCTTCGGCCAGCAAACATCATCTGGTCAACAATCCCTTCTTCCAGCAAATTCCCACAACGGGGATTGCGGATGTACTGCGCATGGTTGATCGTGACACCGGTTTCATTGACTGCTTCGCTCATGTGCTGGGTTCCCAATCCAGAAGCCGTTCCCATGAATATGACCTGTTGGCAATTCTGGTCGGCAATGCAACCAATCAAGGCATTTACGGCATGGCACAGATCTCTGATCGTACCTATGATCAGCTCAGCACTATCCAGGCGAACTATCTTCGCCTGGAAACATTGAATGCTGCTAACGACAACATCAATAACGCGACAGCCAAGCTACCCATCTTCCGGTACTACAACATCCAGGAAGATGTGATCCACGCCAGTGCCGATGGTCAAAAGTTCGAAGCCCGGCGCGAGACCTTCAAAACCCGTTATTCGTCGAAGTACTTTGGCACTCAAAAAGGTGTTTCTGCCATGACCTTGATCGCCAATCACGCTGCGATCAACGCCAGAGTGATCGGCGCCAACGAACATGAATCGCACTACATCTTTGATTTGTTGATGAGCAATACGTCAGACATCATTCCGGATGTGCTCTCAACCGATACCCATGGGGTGAACCATGTGAACTTCGCGTTACTGGATCTGTTCGGATACCAGTTTGCCCCACGCTATGCCCAGGTTGGCAAAGTGATCAATGACATGTTTGATGTCAAGGAAGACAAAGAACACCGAATTCAGCTGTGCTTAAAAAAGCCAATCAATACCCATCGTATTGCGCAGCACTGGGATACCATCCAACGGATTGCAGTATCACTTAAGCAGCGGAAAACAACGCAAGCCACCTTGGTGAGAAAGCTCTCGGAGTACAAGCGCAATCACCCGCTGCTGGAAGCCCTGACGGAATACAATCGCCTGGTGAAAGCGAATTATCTACTGTGCTACATCGATGATGCCAGTTTAAGAAACTATGTTCAGCGCGCGCTGAACCGGGGAGAGGCCTATCACCAACTGCGTCGGGCCGTGAGCAGCGTCAATGGGGATCAGTTCCGGGGCAGTTCAGACGAAGAAATCCAGCTATGGAATGAGTGCGCTCGCCTGGTCACCAATGCCATCGTTTACTTCAACTCCAGGATACTCAGCCAGCTGTTGACCAGCTTCGAATACCAAGGAGATACCAAGAGAATAGATATCGTCAAACAGGCATCCCCTGTGGCCTGGCACAACATTAACCTCAAGGGGACTTACCACTTCGAATTGAGCGAAAAATTGCCAGATCTGGAGGAGCTTATGCGCTCAATCGAGGGATATTTACCCGTCAGCGAAAAGTAATACCCCTCTGGAGGCCACGGACGGCGCGGCCTCCAGAGCACTTTGTCGTTTTTGGACGGAAAATCCCTAGAACCCCATAGATGTATATTTCTGTGACCCACATTCACCCTGGCAAAAAGGCACATGCGAAAATATGAATGGTTTAATTAGGCAATATTTACCTAAAGGGATTGATTTAAATCAGGCAGATCAGCATTATTTAAATCAAGTTGCCATGTCACTGAATACTCGTCCTAGAAAGGCGTTAGATTGGCTTACACCATTAGAGAAATTTGCTCAGCTTGTTGATTATCATATGGCTTTTGAAACTGTCGCACCTCATGTTTGAATTCGCCCCATATTTTTGCTACAGTGAACCAAATTAAGATCATCTATTTACTAGGCCTCGCATTTGCGGGGTTTTTAATGCTGAATAAAAGGAAAACTTGATGGAATTGCCCAATATTATGCACCCGGTCGCGAAGCTGAGCACCGCATTAGCCGCTGCATTGATGCTGAGCGGGTGCATGCCCGGTGAAATCCGCCCGACGATTGGCCAGCAAATGGAAACTGGCGACCAACGGTTTGGCGATCTGGTTTTCCGCCAGCTCGCACCGAATGTCTGGCAGCACACTTCCTATCTCGACATGCCGGGTTTCGGGGCAGTCGCTTCCAACGGTTTGATCGTCAGGGATGGCGGCCGCGTGCTGGTGGTCGATACCGCCTGGACCGATGACCAGACCGCCCAGATCCTCAACTGGATCAAGCAGGAGATCAACCTGCCGGTCGCGCTGGCGGTGGTGACTCACGCGCATCAGGACAAGATGGGCGGTATGGACGCGCTGCATGCGGCGGGGATTGCGACTTATGCCAATGCGTTGTCGAACCAGCTTGCCCCGCAAGAGGGGATGGTTGCGGCGCAACACAGCCTGACTTTCGCCGCCAATGGCTGGGTCGAACCAGCAACCGCGCCCAACTTTGGCCCGCTCAAGGTATTTTACCCCGGCCCCGGCCACACCAGTGACAATATCACCGTTGGGATCGACGGCACCGACATCGCTTTTGGTGGCTGCCTGATCAAGGACAGCAAGGCCAAGTCGCTCGGCAATCTCGGTGATGCCGACACTGAGCACTACGCCGCGTCAGCGCGCGCGTTTGGTGCGGCGTTCCCCAAGGCCAGCATGATCGTGATGAGCCATTCCGCCCCCGATAGCCGCGCCGCAATCACTCATACGGCCCGCATGGCCGACAAGCTGCGCTGAGCCATGGCTGACCACGTCACCCCCAATCTGCCATCGCGCGATTTCGATGTGACAGAGGCGTTTTATGCGAAGCTGGGCTTTGCGACGAGTTGGAAGGATCGCGGCTGGATGATCCTGCAGCGCGGCGGTTTGCAGCTCGAATTCTTCCCCTATCCTGACCTCGACCCAGCTACGAGCTCGTTCGGCTGTTGCCTGCGGTTGGATGATCTCGATGCCATGGTGGCATTGGTGAACGCGGCGGGAGCCGAGGAAAAAAGCACCGGCTGGCCGCGCTTCAAAGCTCCGCAACTGGAGGCGAGCGGCCTGAGGATCGGCTACCTGATCGATCCCGACTGCACGCTGGTGCGGCTGATCCAGAACCCCGACTGACCGCATGCCCGCGAAAATCAAGATTTGCGGGATCAGCACACCCGAGGCGCTCGATGCGACCATCGCGGCGCGGGCGGACTATGCCGGGTTGGTGTTCTATCCAGCGTCGCCCCGTGCGGTTACGTCGAATGTCGCGGGCGCTTTGACATCGCGCGCAGCTGGCCAGATCGCCATGGTCGGTTTGTTCGTCGATGCGGATGATGCTGTCATCGCCGACGCACTGGTGGCAGCCAAGCTGAACGCGCTGCAGCTGCACGGTTCGGAATCGCCCGAACGCGTGGCCCAGTTGCGCGCGCGGTTTGGCAAGCCGGTGTGGAAGGCGCTGCCCGTCGCCAGCGCCAGCGATGTCGCACGCGCCGCAGCCTATGCCGGGGCGGCGGACTTGATCTTGTTCGACGCCAAGACCCCCAAAGGCGCGCTGCCCGGCGGCATGGGGTTGGCGTTCGACTGGTCGCTGCTGGCCGGATATCGCGGTGCCTTGCCGTGGGGGCTGGCAGGCGGGCTAAATCCGACGAATGTTGCCGAGGCGATTGCGCGCACCGGAGCGCCGCTGGTCGATACCTCCAGCGGCGTCGAAAGCGCGCCGGGCGTCAAGGATACCGACAAGATTACCAATTTCGCCTTTGCGGTGCGCTTGGCCTAAATCGCGTCGATCAATAGGCGTCGTTCAGCGCAAAGATCGGCTTGCGGGTGCGCCACTGCCCTCGGGTGAAGTCGGGAAAATCTAACGTGCGATTGCCCTCAGCAATCGATTGTTCCGACAGAGGCGTGATCGCGCTCCAGGCCAGCGCGTCGTAAATGTCGATTGGCATCGGGGCCTTGGCCTTCAGCGCCTCGACAAAAGCGTGGATCACGAACCAGTCCATCCCGCCATGCCCGGCCCCTGCCGCCAGATCGGCGTAGCGTTTCCATAGCGGGTGATCGTATTTCGCAAACCAGCCCTCGGCAGGCTCCCAGCGGTGCGGCTGTGGGCTCTTGCCCTCCAGATAGATCGACTTGTTGACGTCCATCCACAGCCCCTCGGTGCCTTGCACCCGAAAGCCGAGAGAATAGGGGCGCGGCAGCGAGGTGTCGTGGCACAGCATGATCGTTTCACCATTAGTGCAGCCGATCATGGTGTTGACCACATCACCCAGTGCGAATTTCACCTCGGCGTTGGGATGATCGGCAGAGCCGTTCTTGACGACATAATCATGCAGCCCGCGCGCCTTACAGCCGAAGCCGCCAGCGCCCGCTTCGCCCGGCAACGCGACCTTCAGGGTGCGGGTCTGCGGCGGGTAGCACACGCCGGCATCGGCGCAGCCCTGGTACTTCACGGTCAGGGTGGTCGCGCTCGCGCCGGCCGCGGGCGTGCCGGTGAGGGTGCCGAGCAATTCCTTGCGGTAGGTTTCGACGTCGCCGAAGAATTCGTCGCGGTAGGCCTTGCCCTTCGGCAGCGCCATGGTCGCGCCGGTGAAGGCGGCATCGGCCTTGACCGAGGTGCGGTGCCGGTACAGGTAATAGCCGTCGGCGATCCGCCAGCGCACCTCGATGCGGTCCGGCGCGGTGGCCTGCGCGGACAGGACGAAGACCTCGTCGACCGGCGGCAGTTCGAAGTCCTGGGCGACGGCCGAGGTCGCGGGCAGCGCAAGCAGCAGGGCGAGCCCGGCCAGCCAGCGGCGCAGGCGGATCGTGGATGCGGTCATTGGCTCAGTTTACCGGTCGGCTCTCGGCGGCCAGCCATTGCAGGTATTCGGGCAGGCCGGACGCGGCTTCGACCGCGAGCAGCTCCGGGAGTTCGTAGGGATGCAGTTGGCGCAGGCGTTCCTGCAGGGCGGGGTAGGCCTCGGCACTGGTCTTGACCAGCAGCAGGACCTCGGCCGCGGCCTCGACCTTGCGTTGCCAGCGATAGACCGAACGCAGGCCGGGCAGGAGGTTGACGCAGGCGGCCAGGCGCTCGGCCACCAGCGCGGTGGCGATGCGCTCGGCGCTGTCGGCGTCGGGACAGGTGCAGAAGCAGATCAGGGCGCTCACCGGCATAGGGTAGCGGCTGCCCCGATCCGGCGGGCCTGGCGGACATCCGCGTGCGGCCCTTGAAAGTCGGCGGGCCCGCCCCATCTCGGTGGCATGCCGGGTTCGCCCGGTTCTGTTGTCCGCGGTTTGGCACTCGCTTCGCGCGACTGCTAAAATCGCCGGGTTTTTCCACGTCAATCAACCATTTACCGAGGTTGCCATGTCCAATATCAAGCCGCTGCACGACCGCGTGGTCATCAAGCGCATGGAAGAAGAGAAGCTGTCCGCCGGCGGGATCGTGATCCCGGATTCGGCCACCGAGAAGCCGATCAAGGGCGAAGTCGTCGCCGTCGGCACCGGCAAGGTGCTGGACAACGGCCAGGTCCGCGCGCCGCAGGTCAAGGTCGGCGACAAGGTGCTGTTCGGCAAGTACAGCGGCACCGAAGTGAAGCTGGACGGCGTCGAGCTGCTGGTGGTGAAGGAAGACGACCTGTTCGCGATCCTCGGCTGATCGCGCGTCGCTCCCACACATTTCTCATCCGAATAATTTTTCGAGGTAATTCGCAATGGCTGCCAAGGACATTCGTTTCGGCGAAGACGCGCGCTCCAAGATGGTGCGCGGCGTCAACGTGCTCGCCAACGCCGTGAAGGCGACCCTCGGCCCGAAGGGCCGCAACGTCGTGCTGCAGAAGAGCTACGGCGCGCCGACCATCACCAAGGACGGCGTCTCCGTCGCCAAGGAAATCGAACTGGCTGACGCGTTCGAGAACATGGGCGCGCAGATGGTGAAGGAAGTCGCTTCCAAGACCTCCGACAACGCCGGCGACGGCACCACCACCGCCACCGTGCTGGCGCAGGCGTTCATCCGCGAGGGCATGAAGGCGGTCGCCGCCGGCATGAACCCGATGGACCTGAAGCGCGGCATCGACCAGGCGGTGAAGGCCGCGGTCGGCGAACTGAAGTCGCTGTCCAAGCCGTCGTCGACCAGCAAGGAAATCGCCCAGGTCGGCGCGATCTCCGCGAACTCGGATGCCAACATCGGCGACCTGATCGCGCAGGCGATGGACAAGGTCGGCAAGGAAGGCGTGATCACGGTCGAGGAAGGCAGCGGCCTGGACAACGAACTCGACGTGGTCGAGGGCATGCAGTTCGACCGCGGCTACCTGAGCCCGTACTTCGTCAACAACCAGCAGTCGATGTCGGCCGACCTGGATGATCCCTTCATCCTGCTGTACGACAAGAAGATCTCCAACGTGCGCGACCTGCTGCCCGTCCTCGAGGGCGTGGCCAAGGCCGGCAAGCCGCTGCTGATCGTGGCGGAGGAAGTCGAAGGCGAAGCGCTGGCGACCCTGGTGGTCAACACCATCCGCGGCATCGTCAAGGTCTGCGCGGTGAAGGCCCCGGGCTTCGGCGACCGTCGCAAGGCGATGCTGGAAGACATGGCGATCCTGACCGGCGGCGTGGTGATTTCCGAGGAAGTCGGCCTGTCGCTGGAGAAGGCCACCATCAAGGACCTCGGCCGCGCCAAGAAGATCCAGGTGTCGAAGGAAAACACCACCATCATCGATGGCGCCGGCGAAGGCGCGGGCATCGAGGCGCGCATCAAGCAGATCAAGGCGCAGATCGAGGAGACCTCCTCCGACTACGACCGCGAGAAGCTGCAGGAGCGCGTGGCCAAGCTGGCCGGCGGCGTTGCGGTGATCAAGGTCGGTGCCGCCACCGAAGTCGAGATGAAGGAAAAGAAGGCGCGCGTCGAAGACGCCCTGCACGCGACCCGTGCGGCCGTCGAGGAAGGCATCGTCCCGGGCGGCGGCGTCGCCCTGATCGGGGTTCTAGGGATTTTCCGTCCAAAAACGACAAAGTGCTCTGGAGGCCCCGCCGTCTGTGGCCTCCAGAGGGGTATTACTTTTTTCGAGATCCCTATTTGGGCTCTGTTTGAGTAAGATTTAGTCTTTTTGGGCTAAATCCATGGCATTCGAAGAACGTGTCCAAATCTTGTCCGAGGCAGAACAAGATGAGTTATATGGACCCCCCGCTTTCACCTCCGCCGACCAACGCTTCTTTTTCTCGCTGAACGATAAGGAACTGGCGATCGCTAAAAGCCTCCGTCATCGGGGCCAGCGTTACATGCTGGTGGTACTGCTGGGCTATTTCAAAGCCAAGCCGGTGGTGCTGAATCCCGGCTTTCATCAGATCAAGCAGGACCTCAAATACGTTTATCAAACCGTTCTACCAGGCCCAGGCTGTAGACCCTTTAATCTCACGCCAAAAGAGAACGAACGGATTTACCAACGTGTTTTCCAGCTCTGCAACTACCAGCGCTGGAATGTCAAAGACCATGGAGCGGCGTTGAGAGATTACTTATCCCAGCAAGCCAGAGCCTGGACAGCGCCTAGGCACCTCTTCGATGCGGCCATTGAATATTGTTCGGGGCAGAAGATCGCAATCCCTGCCTACAGCACGCTGCAAAAGATCATCAGTCAGGTGGTGGGAGACGAACAGGAACACATGGCCGCGCACCTTGAGCGTGCAATGTCACGCGGTCTTAAGCAAGCACTGGCGGAGCTCGTGAACGGCACAGGTCCACTGCCGTTCCGACAGTTGCGACAATCGGCTCGTAACTTCACCGGAACCGAGTTGGAGAAAGAACTGATTGTCTATCGCCATATCCAGCATTGGATGCCGGAAGTGGATCTGCTGTTGAGCACGCTATCACTGTCGCAGAAAAATCTGCAACACCTGGCAGAGAAAGTCGACTACTACGGTGCCAAACTGAAACGTCAAACCGTAGGCAGCCAATGGCTGTATTTATTGTGCTATCTTCAAACGCGATGGCAGCAAGCGCTGGAACGTATTGCCGATGGCTTTGTGCATCATGTCAGACAGACCAAACAGAAGGCAAAGGATTATGCGCAGGAAGCGGTGTTTAAGGATTGGCAAAAAGCAGCTAAAAATGTCAGCAAGGCAGCTGAAGTACTGCACCTGTTCATTGATGACAGCATTGATCTGCAACTACCGTTTGCAACAGTAAGACAGCAAGCACTGAGCCTGCTGACCAAAAGGGATCTGGAATCTGTATGTCTCTTCCTGAACGAGCAGCGACGATCGGTCGATGAAGCCATGTGGCAGTACTGCGACGAGAAAGAAAGTCTGCGGAAAGGTTTGCTGCGAGAGTTGTTCCTATGTCTGCGCTTCGAAGGCTGCGACGGCACCCAGCACTTAGCGGCCGCCTTGGCGAAAACACAAAACGAACTCAACGGCCAGGACGCTCAGTTGCAAACTGCCGACACCAGACTCCTTTCCAAAAAATCACGTGAATTCCTGCTGGATGGTGAAGGGAATATCCTGATCGATCGTTATGAGTGGTTCCTCTATCAACAGATTCCTGATCGCCTGAATGGCCAGCTGACGCTGCCTGATATCACTAAATACCGGGCACTCGACGCCGACCTGATCGACGGGGAACATTGGCGAAAAAACAAATATACGCTGCTTCAACAGAGCCATTTTACAAAATTAGCGGAGGAGCCTGAAAAGCTGATCAAACAGATGGCCATGGAATTGGATACCCGTTTGTACGAAGTCGGCGAATATCTTGAACAGGAAGACAACCGGAATATCATCTTGCGTAATCCGCAGGGTAAACGCTTCTGGCGCCTGCCTTCGGCCAGCAAACATCATCTGGTCAACAATCCCTTCTTCCAGCAAATTCCCACAACGGGGATTGCGGATGTACTGCGCATGGTTGATCGTGACACCGGTTTCATTGACTGCTTCGCTCATGTGCTGGGTTCCCAATCCAGAAGCCGTTCCCATGAATATGACCTGTTGGCAATTCTGGTCGGCAATGCAACCAATCAAGGCATTTACGGCATGGCACAGATCTCTGATCGTACCTATGATCAGCTCAGCACTATCCAGGCGAACTATCTTCGCCTGGAAACATTGAATGCTGCTAACGACAACATCAATAACGCGACAGCCAAGCTACCCATCTTCCGGTACTACAACATCCAGGAAGATGTGATCCACGCCAGTGCCGATGGTCAAAAGTTCGAAGCCCGGCGCGAGACCTTCAAAACCCGTTATTCGTCGAAGTACTTTGGCACTCAAAAAGGTGTTTCTGCCATGACCTTGATCGCCAATCACGCTGCGATCAACGCCAGAGTGATCGGCGCCAACGAACATGAATCGCACTACATCTTTGATTTGTTGATGAGCAATACGTCAGACATCATTCCGGATGTGCTCTCAACCGATACCCATGGGGTGAACCATGTGAACTTCGCGTTACTGGATCTGTTCGGATACCAGTTTGCCCCACGCTATGCCCAGGTTGGCAAAGTGATCAATGACATGTTTGATGTCAAGGAAGACAAAGAACACCGAATTCAGCTGTGCTTAAAAAAGCCAATCAATACCCATCGTATTGCGCAGCACTGGGATACCATCCAACGGATTGCAGTATCACTTAAGCAGCGGAAAACAACGCAAGCCACCTTGGTGAGAAAGCTCTCGGAGTACAAGCGCAATCACCCGCTGCTGGAAGCCCTGACGGAATACAATCGCCTGGTGAAAGCGAATTATCTACTGTGCTACATCGATGATGCCAGTTTAAGAAACTATGTTCAGCGCGCGCTGAACCGGGGAGAGGCCTATCACCAACTGCGTCGGGCCGTGAGCAGCGTCAATGGGGATCAGTTCCGGGGCAGTTCAGACGAAGAAATCCAGCTATGGAATGAGTGCGCTCGCCTGGTCACCAATGCCATCGTTTACTTCAACTCCAGGATACTCAGCCAGCTGTTGACCAGCTTCGAATACCAAGGAGATACCAAGAGAATAGATATCGTCAAACAGGCATCCCCTGTGGCCTGGCACAACATTAACCTCAAGGGGACTTACCACTTCGAATTGAGCGAAAAATTGCCAGATCTGGAGGAGCTTATGCGCTCAATCGAGGGATATTTACCCGTCAGCGAAAAGTAA"/>
                        <sequence id="seq_KLE_BA0554AA_AS" spec="Sequence" taxon="KLE_BA0554AA_AS" totalcount="4" value="ATGGCATTCGAAGAACGTGTCCAAATCTTGTCCGAGGCAGAACAAGATGAGTTATATGGACCCCCCGCTTTCACCTCCGCCGACCAACGCTTCTTTTTCTCGCTGAACGATAAGGAACTGGCGATCGCTAAAAGCCTCCGTCATCGGGGCCAGCGTTACATGCTGGTGGTACTGCTGGGCTATTTCAAAGCCAAGCCGGTGGTGCTGAATCCCGGCTTTCATCAGATCAAGCAGGACCTCAAATACGTTTATCAAACCGTTCTACCAGGCCCAGGCTGTAGACCCTTTAATCTCACGCCAAAAGAGAACGAACGGATTTACCAACGTGTTTTCCAGCTCTGCAACTACCAGCGCTGGAATGTCAAAGACCATGGAGCGGCGTTGAGAGATTACTTATCCCAGCAAGCCAGAGCCTGGACAGCGCCTAGGCACCTCTTCGATGCGGCCATTGAATATTGTTCGGGGCAGAAGATCGCAATCCCTGCCTACAGCACGCTGCAAAAGATCATCAGTCAGGTGGTGGGAGACGAACAGGAACACATGGCCGCGCACCTTGAGCGTGCAATGTCACGCGGTCTTAAGCAAGCACTGGCGGAGCTCGTGAACGGCACAGGTCCACTGCCGTTCCGACAGTTGCGACAATCGGCTCGTAACTTCACCGGAACCGAGTTGGAGAAAGAACTGATTGTCTATCGCCATATCCAGCATTGGATGCCGGAAGTGGATCTGCTGTTGAGCACGCTATCACTGTCGCAGAAAAATCTGCAACACCTGGCAGAGAAAGTCGACTACTACGGTGCCAAACTGAAACGTCAAACCGTAGGCAGCCAATGGCTGTATTTATTGTGCTATCTTCAAACGCGATGGCAGCAAGCGCTGGAACGTATTGCCGATGGCTTTGTGCATCATGTCAGACAGACCAAACAGAAGGCAAAGGATTATGCGCAGGAAGCGGTGTTTAAGGATTGGCAAAAAGCAGCTAAAAATGTCAGCAAGGCAGCTGAAGTACTGCACCTGTTCATTGATGACAGCATTGATCTGCAACTACCGTTTGCAACAGTAAGACAGCAAGCACTGAGCCTGCTGACCAAAAGGGATCTGGAATCTGTATGTCTCTTCCTGAACGAGCAGCGACGATCGGTCGATGAAGCCATGTGGCAGTACTGCGACGAGAAAGAAAGTCTGCGGAAAGGTTTGCTGCGAGAGTTGTTCCTATGTCTGCGCTTCGAAGGCTGCGACGGCACCCAGCACTTAGCGGCCGCCTTGGCGAAAACACAAAACGAACTCAACGGCCAGGACGCTCAGTTGCAAACTGCCGACACCAGACTCCTTTCCAAAAAATCACGTGAATTCCTGCTGGATGGTGAAGGGAATATCCTGATCGATCGTTATGAGTGGTTCCTCTATCAACAGATTCCTGATCGCCTGAATGGCCAGCTGACGCTGCCTGATATCACTAAATACCGGGCACACGACGCCGACCTGATCGACGGGGAACATTGGCGAAAAAACAAATATACGCTGCTTCAACAGAGCCATTTTACAAAATTAGCGGAGGAGCCTGAAAAGCTGATCAAACAGATGGCCATGGAATTGGATACCCGTTTGTACGAAGTCGGCGAATATCTTGAACAGGAAGACAACCGGAATATCATCTTGCGTAATCCGCAGGGTAAACGCTTCTGGCGCCTGCCTTCGGCCAGCAAACATCATCTGGTCAACAATCCCTTCTTCCAGCAAATTCCCACAACGGGGATTGCGGATGTACTGCGCATGGTTGATCGTGACACCGGTTTCATTGACTGCTTCGCTCATGTGCTGGGTTCCCAATCCAGAAGCCGTTCCCATGAATATGACCTGTTGGCAATTCTGGTCGGCAATGCAACCAATCAAGGCATTTACGGCATGGCACAGATCTCTGATCGTACCTATGATCAGCTCAGCACTATCCAGGCGAACTATCTTCGCCTGGAAACATTGAATGCTGCTAACGACAACATCAATAACGCGACAGCCAAGCTACCCATCTTCCGGTACTACAACATCCAGGAAGATGTGATCCACGCCAGTGCCGATGGTCAAAAGTTCGAAGCCCGGCGCGAGACCTTCAAAACCCGTTATTCGTCGAAGTACTTTGGCACTCAAAAAGGTGTTTCTGCCATGACCTTGATCGCCAATCACGCTGCGATCAACGCCAGAGTGATCGGCGCCAACGAACATGAATCGCACTACATCTTTGATTTGTTGATGAGCAATACGTCAGACATCATTCCGGATGTGCTCTCAACCGATACCCATGGGGTGAACCATGTGAACTTCGCGTTACTGGATCTGTTCGGATACCAGTTTGCCCCACGCTATGCCCAGGTTGGCAAAGTGATCAATGACATGTTTGATGTCAAGGAAGACAAAGAACACCGAATTCAGCTGTGCTTAAAAAAGCCAATCAATACCCATCGTATTGCGCAGCACTGGGATACCATCCAACGGATTGCAGTATCACTTAAGCAGCGGAAAACAACGCAAGCCACCTTGGTGAGAAAGCTCTCGGAGTACAAGCGCAATCACCCGCTGCTGGAAGCCCTGACGGAATACAATCGCCTGGTGAAAGCGAATTATCTACTGTGCTACATCGATGATGCCAGTTTAAGAAACTATGTTCAGCGCGCGCTGAACCGGGGAGAGGCCTATCACCAACTGCGTCGGGCCGTGAGCAGCGTCAATGGGGATCAGTTCCGGGGCAGTTCAGACGAAGAAATCCAGCTATGGAATGAGTGCGCTCGCCTGGTCACCAATGCCATCGTTTACTTCAACTCCAGGATACTCAGCCAGCTGTTGACCAGCTTCGAATACCAAGGAGATACCAAGAGAATAGATATCGTCAAACAGGCATCCCCTGTGGCCTGGCACAACATTAACCTCAAGGGGACTTACCACTTCGAATTGAGCGAAAAATTGCCAGATCTGGAGGAGCTTATGCGCTCAATCGAGGGATATTTACCCGTCAGCGAAAAGTAATACCCCTCTGGAGGCCACGGACGGCGCGGCCTCCAGAGCACTTTGTCGTTTTTGGACGGAAAATCCCTAGAACCCCATAGATGTATATTTCTGTGACCCACATTCACCCTGGCAAAAAGGCACATGCGAAAATATGAATGGTTTAATTAGGCAATATTTACCTAAAGGGATTGATTTAAATCAGGCAGATCAGCATTATTTAAATCAAGTTGCCATGTCACTGAATACTCGTCCTAGAAAGGCGTTAGATTGGCTTACACCATTAGAGAAATTTGCTCAGCTTGTTGATTATCATATGGCTTTTGAAACTGTCGCACCTCATGTTTGAATTCGCCCCATATTTTTGCTACAGTGAACCAAATTAAGATCATCTATTTACTAGGCCTCGCATTTGCGGGGTTTTTAATGCTGAATAAAAGGAAAACTTGATGGAATTGCCCAATATTATGCACCCGGTCGCGAAGCTGAGCACCGCATTAGCCGCTGCATTGATGCTGAGCGGGTGCATGCCCGGTGAAATCCGCCCGACGATTGGCCAGCAAATGGAAACTGGCGACCAACGGTTTGGCGATCTGGTTTTCCGCCAGCTCGCACCGAATGTCTGGCAGCACACTTCCTATCTCGACATGCCGGGTTTCGGGGCAGTCGCTTCCAACGGTTTGATCGTCAGGGATGGCGGCCGCGTGCTGGTGGTCGATACCGCCTGGACCGATGACCAGACCGCCCAGATCCTCAACTGGATCAAGCAGGAGATCAACCTGCCGGTCGCGCTGGCGGTGGTGACTCACGCGCATCAGGACAAGATGGGCGGTATGGACGCGCTGCATGCGGCGGGGATTGCGACTTATGCCAATGCGTTGTCGAACCAGCTTGCCCCGCAAGAGGGGATGGTTGCGGCGCAACACAGCCTGACTTTCGCCGCCAATGGCTGGGTCGAACCAGCAACCGCGCCCAACTTTGGCCCGCTCAAGGTATTTTACCCCGGCCCCGGCCACACCAGTGACAATATCACCGTTGGGATCGACGGCACCGACATCGCTTTTGGTGGCTGCCTGATCAAGGACAGCAAGGCCAAGTCGCTCGGCAATCTCGGTGATGCCGACACTGAGCACTACGCCGCGTCAGCGCGCGCGTTTGGTGCGGCGTTCCCCAAGGCCAGCATGATCGTGATGAGCCATTCCGCCCCCGATAGCCGCGCCGCAATCACTCATACGGCCCGCATGGCCGACAAGCTGCGCTGAGCCATGGCTGACCACGTCACCCCCAATCTGCCATCGCGCGATTTCGATGTGACAGAGGCGTTTTATGCGAAGCTGGGCTTTGCGACGAGTTGGAAGGATCGCGGCTGGATGATCCTGCAGCGCGGCGGTTTGCAGCTCGAATTCTTCCCCTATCCTGACCTCGACCCAGCTACGAGCTCGTTCGGCTGTTGCCTGCGGTTGGATGATCTCGATGCCATGGTGGCATTGGTGAACGCGGCGGGAGCCGAGGAAAAAAGCACCGGCTGGCCGCGCTTCAAAGCTCCGCAACTGGAGGCGAGCGGCCTGAGGATCGGCTACCTGATCGATCCCGACTGCACGCTGGTGCGGCTGATCCAGAACCCCGACTGACCGCATGCCCGCGAAAATCAAGATTTGCGGGATCAGCACACCCGAGGCGCTCGATGCGACCATCGCGGCGCGGGCGGACTATGCCGGGTTGGTGTTCTATCCAGCGTCGCCCCGTGCGGTTACGTCGAATGTCGCGGGCGCTTTGACATCGCGCGCAGCTGGCCAGATCGCCATGGTCGGTTTGTTCGTCGATGCGGATGATGCTGTCATCGCCGACGCACTGGTGGCAGCCAAGCTGAACGCGCTGCAGCTGCACGGTTCGGAATCGCCCGAACGCGTGGCCCAGTTGCGCGCGCGGTTTGGCAAGCCGGTGTGGAAGGCGCTGCCCGTCGCCAGCGCCAGCGATGTCGCACGCGCCGCAGCCTATGCCGGGGCGGCGGACTTGATCTTGTTCGACGCCAAGACCCCCAAAGGCGCGCTGCCCGGCGGCATGGGGTTGGCGTTCGACTGGTCGCTGCTGGCCGGATATCGCGGTGCCTTGCCGTGGGGGCTGGCAGGCGGGCTAAATCCGACGAATGTTGCCGAGGCGATTGCGCGCACCGGAGCGCCGCTGGTCGATACCTCCAGCGGCGTCGAAAGCGCGCCGGGCGTCAAGGATACCGACAAGATTACCAATTTCGCCTTTGCGGTGCGCTTGGCCTAAATCGCGTCGATCAATAGGCGTCGTTCAGCGCAAAGATCGGCTTGCGGGTGCGCCACTGCCCTCGGGTGAAGTCGGGAAAATCTAACGTGCGATTGCCCTCAGCAATCGATTGTTCCGACAGAGGCGTGATCGCGCTCCAGGCCAGCGCGTCGTAAATGTCGATTGGCATCGGGGCCTTGGCCTTCAGCGCCTCGACAAAAGCGTGGATCACGAACCAGTCCATCCCGCCATGCCCGGCCCCTGCCGCCAGATCGGCGTAGCGTTTCCATAGCGGGTGATCGTATTTCGCAAACCAGCCCTCGGCAGGCTCCCAGCGGTGCGGCTGTGGGCTCTTGCCCTCCAGATAGATCGACTTGTTGACGTCCATCCACAGCCCCTCGGTGCCTTGCACCCGAAAGCCGAGAGAATAGGGGCGCGGCAGCGAGGTGTCGTGGCACAGCATGATCGTTTCACCATTAGTGCAGCCGATCATGGTGTTGACCACATCACCCAGTGCGAATTTCACCTCGGCGTTGGGATGATCGGCAGAGCCGTTCTTGACGACATAATCATGCAGCCCGCGCGCCTTACAGCCGAAGCCGCCAGCGCCCGCTTCGCCCGGCAACGCGACCTTCAGGGTGCGGGTCTGCGGCGGGTAGCACACGCCGGCATCGGCGCAGCCCTGGTACTTCACGGTCAGGGTGGTCGCGCTCGCGCCGGCCGCGGGCGTGCCGGTGAGGGTGCCGAGCAATTCCTTGCGGTAGGTTTCGACGTCGCCGAAGAATTCGTCGCGGTAGGCCTTGCCCTTCGGCAGCGCCATGGTCGCGCCGGTGAAGGCGGCATCGGCCTTGACCGAGGTGCGGTGCCGGTACAGGTAATAGCCGTCGGCGATCCGCCAGCGCACCTCGATGCGGTCCGGCGCGGTGGCCTGCGCGGACAGGACGAAGACCTCGTCGACCGGCGGCAGTTCGAAGTCCTGGGCGACGGCCGAGGTCGCGGGCAGCGCAAGCAGCAGGGCGAGCCCGGCCAGCCAGCGGCGCAGGCGGATCGTGGATGCGGTCATTGGCTCAGTTTACCGGTCGGCTCTCGGCGGCCAGCCATTGCAGGTATTCGGGCAGGCCGGACGCGGCTTCGACCGCGAGCAGCTCCGGGAGTTCGTAGGGATGCAGTTGGCGCAGGCGTTCCTGCAGGGCGGGGTAGGCCTCGGCACTGGTCTTGACCAGCAGCAGGACCTCGGCCGCGGCCTCGACCTTGCGTTGCCAGCGATAGACCGAACGCAGGCCGGGCAGGAGGTTGACGCAGGCGGCCAGGCGCTCGGCCACCAGCGCGGTGGCGATGCGCTCGGCGCTGTCGGCGTCGGGACAGGTGCAGAAGCAGATCAGGGCGCTCACCGGCATAGGGTAGCGGCTGCCCCGATCCGGCGGGCCTGGCGGACATCCGCGTGCGGCCCTTGAAAGTCGGCGGGCCCGCCCCATCTCGGTGGCATGCCGGGTTCGCCCGGTTCTGTTGTCCGCGGTTTGGCACTCGCTTCGCGCGACTGCTAAAATCGCCGGGTTTTTCCACGTCAATCAACCATTTACCGAGGTTGCCATGTCCAATATCAAGCCGCTGCACGACCGCGTGGTCATCAAGCGCATGGAAGAAGAGAAGCTGTCCGCCGGCGGGATCGTGATCCCGGATTCGGCCACCGAGAAGCCGATCAAGGGCGAAGTCGTCGCCGTCGGCACCGGCAAGGTGCTGGACAACGGCCAGGTCCGCGCGCCGCAGGTCAAGGTCGGCGACAAGGTGCTGTTCGGCAAGTACAGCGGCACCGAAGTGAAGCTGGACGGCGTCGAGCTGCTGGTGGTGAAGGAAGACGACCTGTTCGCGATCCTCGGCTGATCGCGCGTCGCTCCCACACATTTCTCATCCGAATAATTTTTCGAGGTAATTCGCAATGGCTGCCAAGGACATTCGTTTCGGCGAAGACGCGCGCTCCAAGATGGTGCGCGGCGTCAACGTGCTCGCCAACGCCGTGAAGGCGACCCTCGGCCCGAAGGGCCGCAACGTCGTGCTGCAGAAGAGCTACGGCGCGCCGACCATCACCAAGGACGGCGTCTCCGTCGCCAAGGAAATCGAACTGGCTGACGCGTTCGAGAACATGGGCGCGCAGATGGTGAAGGAAGTCGCTTCCAAGACCTCCGACAACGCCGGCGACGGCACCACCACCGCCACCGTGCTGGCGCAGGCGTTCATCCGCGAGGGCATGAAGGCGGTCGCCGCCGGCATGAACCCGATGGACCTGAAGCGCGGCATCGACCAGGCGGTGAAGGCCGCGGTCGGCGAACTGAAGTCGCTGTCCAAGCCGTCGTCGACCAGCAAGGAAATCGCCCAGGTCGGCGCGATCTCCGCGAACTCGGATGCCAACATCGGCGACCTGATCGCGCAGGCGATGGACAAGGTCGGCAAGGAAGGCGTGATCACGGTCGAGGAAGGCAGCGGCCTGGACAACGAACTCGACGTGGTCGAGGGCATGCAGTTCGACCGCGGCTACCTGAGCCCGTACTTCGTCAACAACCAGCAGTCGATGTCGGCCGACCTGGATGATCCCTTCATCCTGCTGTACGACAAGAAGATCTCCAACGTGCGCGACCTGCTGCCCGTCCTCGAGGGCGTGGCCAAGGCCGGCAAGCCGCTGCTGATCGTGGCGGAGGAAGTCGAAGGCGAAGCGCTGGCGACCCTGGTGGTCAACACCATCCGCGGCATCGTCAAGGTCTGCGCGGTGAAGGCCCCGGGCTTCGGCGACCGTCGCAAGGCGATGCTGGAAGACATGGCGATCCTGACCGGCGGCGTGGTGATTTCCGAGGAAGTCGGCCTGTCGCTGGAGAAGGCCACCATCAAGGACCTCGGCCGCGCCAAGAAGATCCAGGTGTCGAAGGAAAACACCACCATCATCGATGGCGCCGGCGAAGGCGCGGGCATCGAGGCGCGCATCAAGCAGATCAAGGCGCAGATCGAGGAGACCTCCTCCGACTACGACCGCGAGAAGCTGCAGGAGCGCGTGGCCAAGCTGGCCGGCGGCGTTGCGGTGATCAAGGTCGGTGCCGCCACCGAAGTCGAGATGAAGGAAAAGAAGGCGCGCGTCGAAGACGCCCTGCACGCGACCCGTGCGGCCGTCGAGGAAGGCATCGTCCCGGGCGGCGGCGTCGCCCTGATCGGGGTTCTAGGGATTTTCCGTCCAAAAACGACAAAGTGCTCTGGAGGCCCCGCCGTCTGTGGCCTCCAGAGGGGTATTACTTTTTTCGAGATCCCTATTTGGGCTCTGTTTGAGTAAGATTTAGTCTTTTTGGGCTAAATCCATGGCATTCGAAGAACGTGTCCAAATCTTGTCCGAGGCAGAACAAGATGAGTTATATGGACCCCCCGCTTTCACCTCCGCCGACCAACGCTTCTTTTTCTCGCTGAACGATAAGGAACTGGCGATCGCTAAAAGCCTCCGTCATCGGGGCCAGCGTTACATGCTGGTGGTACTGCTGGGCTATTTCAAAGCCAAGCCGGTGGTGCTGAATCCCGGCTTTCATCAGATCAAGCAGGACCTCAAATACGTTTATCAAACCGTTCTACCAGGCCCAGGCTGTAGACCCTTTAATCTCACGCCAAAAGAGAACGAACGGATTTACCAACGTGTTTTCCAGCTCTGCAACTACCAGCGCTGGAATGTCAAAGACCATGGAGCGGCGTTGAGAGATTACTTATCCCAGCAAGCCAGAGCCTGGACAGCGCCTAGGCACCTCTTCGATGCGGCCAATGAATATTGTTCGGGGCAGAAGATCGCAATCCCTGCCTACAGCACGCTGCAAAAGATCATCAGTCAGGTGGTGGGAGACGAACAGGAACACATGGCCGCGCACCTTGAGCGTGCAATGTCACGCGGTCTTAAGCAAGCACTGGCGGAGCTCGTGAACGGCACAGGTCCACTGCCGTTCCGACAGTTGCGACAATCGGCTCGTAACTTCACCGGAACCGAGTTGGAGAAAGAACTGATTGTCTATCGCCATATCCAGCATTGGATGCCGGAAGTGGATCTGCTGTTGAGCACGCTATCACTGTCGCAGAAAAATCTGCAACACCTGGCAGAGAAAGTCGACTACTACGGTGCCAAACTGAAACGTCAAACCGTAGGCAGCCAATGGCTGTATTTATTGTGCTATCTTCAAACGCGATGGCAGCAAGCGCTGGAACGTATTGCCGATGGCTTTGTGCATCATGTCAGACAGACCAAACAGAAGGCAAAGGATTATGCGCAGGAAGCGGTGTTTAAGGATTGGCAAAAAGCAGCTAAAAATGTCAGCAAGGCAGCTGAAGTACTGCACCTGTTCATTGATGACAGCATTGATCTGCAACTACCGTTTGCAACAGTAAGACAGCAAGCACTGAGCCTGCTGACCAAAAGGGATCTGGAATCTGTATGTCTCTTCCTGAACGAGCAGCGACGATCGGTCGATGAAGCCATGTGGCAGTACTGCGACGAGAAAGAAAGTCTGCGGAAAGGTTTGCTGCGAGAGTTGTTCCTATGTCTGCGCTTCGAAGGCTGCGACGGCACCCAGCACTTAGCGGCCGCCTTGGCGAAAACACAAAACGAACTCAACGGCCAGGACGCTCAGTTGCAAACTGCCGACACCAGACTCCTTTCCAAAAAATCACGTGAATTCCTGCTGGATGGTGAAGGGAATATCCTGATCGATCGTTATGAGTGGTTCCTCTATCAACAGATTCCTGATCGCCTGAATGGCCAGCTGACGCTGCCTGATATCACTAAATACCGGGCACACGACGCCGACCTGATCGACGGGGAACATTGGCGAAAAAACAAATATACGCTGCTTCAACAGAGCCATTTTACAAAATTAGCGGAGGAGCCTGAAAAGCTGATCAAACAGATGGCCATGGAATTGGATACCCGTTTGTACGAAGTCGGCGAATATCTTGAACAGGAAGACAACCGGAATATCATCTTGCGTAATCCGCAGGGTAAACGCTTCTGGCGCCTGCCTTCGGCCAGCAAACATCATCTGGTCAACAATCCCTTCTTCCAGCAAATTCCCACAACGGGGATTGCGGATGTACTGCGCATGGTTGATCGTGACACCGGTTTCATTGACTGCTTCGCTCATGTGCTGGGTTCCCAATCCAGAAGCCGTTCCCATGAATATGACCTGTTGGCAATTCTGGTCGGCAATGCAACCAATCAAGGCATTTACGGCATGGCACAGATCTCTGATCGTACCTATGATCAGCTCAGCACTATCCAGGCGAACTATCTTCGCCTGGAAACATTGAATGCTGCTAACGACAACATCAATAACGCGACAGCCAAGCTACCCATCTTCCGGTACTACAACATCCAGGAAGATGTGATCCACGCCAGTGCCGATGGTCAAAAGTTCGAAGCCCGGCGCGAGACCTTCAAAACCCGTTATTCGTCGAAGTACTTTGGCACTCAAAAAGGTGTTTCTGCCATGACCTTGATCGCCAATCACGCTGCGATCAACGCCAGAGTGATCGGCGCCAACGAACATGAATCGCACTACATCTTTGATTTGTTGATGAGCAATACGTCAGACATCATTCCGGATGTGCTCTCAACCGATACCCATGGGGTGAACCATGTGAACTTCGCGTTACTGGATCTGTTCGGATACCAGTTTGCCCCACGCTATGCCCAGGTTGGCAAAGTGATCAATGACATGTTTGATGTCAAGGAAGACAAAGAACACCGAATTCAGCTGTGCTTAAAAAAGCCAATCAATACCCATCGTATTGCGCAGCACTGGGATACCATCCAACGGATTGCAGTATCACTTAAGCAGCGGAAAACAACGCAAGCCACCTTGGTGAGAAAGCTCTCGGAGTACAAGCGCAATCACCCGCTGCTGGAAGCCCTGACGGAATACAATCGCCTGGTGAAAGCGAATTATCTACTGTGCTACATCGATGATGCCAGTTTAAGAAACTATGTTCAGCGCGCGCTGAACCGGGGAGAGGCCTATCACCAACTGCGTCGGGCCGTGAGCAGCGTCAATGGGGATCAGTTCCGGGGCAGTTCAGACGAAGAAATCCAGCTATGGAATGAGTGCGCTCGCCTGGTCACCAATGCCATCGTTTACTTCAACTCCAGGATACTCAGCCAGCTGTTGACCAGCTTCGAATACCAAGGAGATACCAAGAGAATAGATATCGTCAAACAGGCATCCCCTGTGGCCTGGCACAACATTAACCTCAAGGGGACTTACCACTTCGAATTGAGCGAAAAATTGCCAGATCTGGAGGAGCTTATGCGCTCAATCGAGGGATATTTACCCGTCAGCGAAAAGTAA"/>
                        <sequence id="seq_KLE_BA0555AA_AS" spec="Sequence" taxon="KLE_BA0555AA_AS" totalcount="4" value="ATGGCATTCGAAGAACGTGTCCAAATCTTGTCCGAGGCAGAACAAGATGAGTTATATGGACCCCCCGCTTTCACCTCCGCCGACCAACGCTTCTTTTTCTCGCTGAACGATAAGGAACTGGCGATCGCTAAAAGCCTCCGTCATCGGGGCCAGCGTTACATGCTGGTGGTACTGCTGGGCTATTTCAAAGCCAAGCCGGTGGTGCTGAATCCCGGCTTTCATCAGATCAAGCAGGACCTCAAATACGTTTATCAAACCGTTCTACCAGGCCCAGGCTGTAGACCCTTTAATCTCACGCCAAAAGAGAACGAACGGATTTACCAACGTGTTTTCCAGCTCTGCAACTACCAGCGCTGGAATGTCAAAGACCATGGAGCGGCGTTGAGAGATTACTTATCCCAGCAAGCCAGAGCCTGGACAGCGCCTAGGCACCTCTTCGATGCGGCCAATGAATATTGTTCGGGGCAGAAGATCGCAATCCCTGCCTACAGCACGCTGCAAAAGATCATCAGTCAGGTGGTGGGAGACGAACAGGAACACATGGCCGCGCACCTTGAGCGTGCAATGTCACGCGGTCTTAAGCAAGCACTGGCGGAGCTCGTGAACGGCACAGGTCCACTGCCGTTCCGACAGTTGCGACAATCGGCTCGTAACTTCACCGGAACCGAGTTGGAGAAAGAACTGATTGTCTATCGCCATATCCAGCATTGGATGCCGGAAGTGGATCTGCTGTTGAGCACGCTATCACTGTCGCAGAAAAATCTGCAACACCTGGCAGAGAAAGTCGACTACTACGGTGCCAAACTGAAACGTCAAACCGTAGGCAGCCAATGGCTGTATTTATTGTGCTATCTTCAAACGCGATGGCAGCAAGCGCTGGAACGTATTGCCGATGGCTTTGTGCATCATGTCAGACAGACCAAACAGAAGGCAAAGGATTATGCGCAGGAAGCGGTGTTTAAGGATTGGCAAAAAGCAGCTAAAAATGTCAGCAAGGCAGCTGAAGTACTGCACCTGTTCATTGATGACAGCATTGATCTGCAACTACCGTTTGCAACAGTAAGACAGCAAGCACTGAGCCTGCTGACCAAAAGGGATCTGGAATCTGTATGTCTCTTCCTGAACGAGCAGCGACGATCGGTCGATGAAGCCATGTGGCAGTACTGCGACGAGAAAGAAAGTCTGCGGAAAGGTTTGCTGCGAGAGTTGTTCCTATGTCTGCGCTTCGAAGGCTGCGACGGCACCCAGCACTTAGCGGCCGCCTTGGCGAAAACACAAAACGAACTCAACGGCCAGGACGCTCAGTTGCAAACTGCCGACACCAGACTCCTTTCCAAAAAATCACGTGAATTCCTGCTGGATGGTGAAGGGAATATCCTGATCGATCGTTATGAGTGGTTCCTCTATCAACAGATTCCTGATCGCCTGAATGGCCAGCTGACGCTGCCTGATATCACTAAATACCGGGCACTCGACGCCGACCTGATCGACGGGGAACATTGGCGAAAAAACAAATATACGCTGCTTCAACAGAGCCATTTTACAAAATTAGCGGAGGAGCCTGAAAAGCTGATCAAACAGATGGCCATGGAATTGGATACCCGTTTGTACGAAGTCGGCGAATATCTTGAACAGGAAGACAACCGGAATATCATCTTGCGTAATCCGCAGGGTAAACGCTTCTGGCGCCTGCCTTCGGCCAGCAAACATCATCTGGTCAACAATCCCTTCTTCCAGCAAATTCCCACAACGGGGATTGCGGATGTACTGCGCATGGTTGATCGTGACACCGGTTTCATTGACTGCTTCGCTCATGTGCTGGGTTCCCAATCCAGAAGCCGTTCCCATGAATATGACCTGTTGGCAATTCTGGTCGGCAATGCAACCAATCAAGGCATTTACGGCATGGCACAGATCTCTGATCGTACCTATGATCAGCTCAGCACTATCCAGGCGAACTATCTTCGCCTGGAAACATTGAATGCTGCTAACGACAACATCAATAACGCGACAGCCAAGCTACCCATCTTCCGGTACTACAACATCCAGGAAGATGTGATCCACGCCAGTGCCGATGGTCAAAAGTTCGAAGCCCGGCGCGAGACCTTCAAAACCCGTTATTCGTCGAAGTACTTTGGCACTCAAAAAGGTGTTTCTGCCATGACCTTGATCGCCAATCACGCTGCGATCAACGCCAGAGTGATCGGCGCCAACGAACATGAATCGCACTACATCTTTGATTTGTTGATGAGCAATACGTCAGACATCATTCCGGATGTGCTCTCAACCGATACCCATGGGGTGAACCATGTGAACTTCGCGTTACTGGATCTGTTCGGATACCAGTTTGCCCCACGCTATGCCCAGGTTGGCAAAGTGATCAATGACATGTTTGATGTCAAGGAAGACAAAGAACACCGAATTCAGCTGTGCTTAAAAAAGCCAATCAATACCCATCGTATTGCGCAGCACTGGGATACCATCCAACGGATTGCAGTATCACTTAAGCAGCGGAAAACAACGCAAGCCACCTTGGTGAGAAAGCTCTCGGAGTACAAGCGCAATCACCCGCTGCTGGAAGCCCTGACGGAATACAATCGCCTGGTGAAAGCGAATTATCTACTGTGCTACATCGATGATGCCAGTTTAAGAAACTATGTTCAGCGCGCGCTGAACCGGGGAGAGGCCTATCACCAACTGCGTCGGGCCGTGAGCAGCGTCAATGGGGATCAGTTCCGGGGCAGTTCAGACGAAGAAATCCAGCTATGGAATGAGTGCGCTCGCCTGGTCACCAATGCCATCGTTTACTTCAACTCCAGGATACTCAGCCAGCTGTTGACCAGCTTCGAATACCAAGGAGATACCAAGAGAATAGATATCGTCAAACAGGCATCCCCTGTGGCCTGGCACAACATTAACCTCAAGGGGACTTACCACTTCGAATTGAGCGAAAAATTGCCAGATCTGGAGGAGCTTATGCGCTCAATCGAGGGATATTTACCCGTCAGCGAAAAGTAATACCCCTCTGGAGGCCACGGACGGCGCGGCCTCCAGAGCACTTTGTCGTTTTTGGACGGAAAATCCCTAGAACCCCATAGATGTATATTTCTGTGACCCACATTCACCCTGGCAAAAAGGCACATGCGAAAATATGAATGGTTTAATTAGGCAATATTTACCTAAAGGGATTGATTTAAATCAGGCAGATCAGCATTATTTAAATCAAGTTGCCATGTCACTGAATACTCGTCCTAGAAAGGCGTTAGATTGGCTTACACCATTAGAGAAATTTGCTCAGCTTGTTGATTATCATATGGCTTTTGAAACTGTCGCACCTCATGTTTGAATTCGCCCCATATTTTTGCTACAGTGAACCAAATTAAGATCATCTATTTACTAGGCCTCGCATTTGCGGGGTTTTTAATGCTGAATAAAAGGAAAACTTGATGGAATTGCCCAATATTATGCACCCGGTCGCGAAGCTGAGCACCGCATTAGCCGCTGCATTGATGCTGAGCGGGTGCATGCCCGGTGAAATCCGCCCGACGATTGGCCAGCAAATGGAAACTGGCGACCAACGGTTTGGCGATCTGGTTTTCCGCCAGCTCGCACCGAATGTCTGGCAGCACACTTCCTATCTCGACATGCCGGGTTTCGGGGCAGTCGCTTCCAACGGTTTGATCGTCAGGGATGGCGGCCGCGTGCTGGTGGTCGATACCGCCTGGACCGATGACCAGACCGCCCAGATCCTCAACTGGATCAAGCAGGAGATCAACCTGCCGGTCGCGCTGGCGGTGGTGACTCACGCGCATCAGGACAAGATGGGCGGTATGGACGCGCTGCATGCGGCGGGGATTGCGACTTATGCCAATGCGTTGTCGAACCAGCTTGCCCCGCAAGAGGGGATGGTTGCGGCGCAACACAGCCTGACTTTCGCCGCCAATGGCTGGGTCGAACCAGCAACCGCGCCCAACTTTGGCCCGCTCAAGGTATTTTACCCCGGCCCCGGCCACACCAGTGACAATATCACCGTTGGGATCGACGGCACCGACATCGCTTTTGGTGGCTGCCTGATCAAGGACAGCAAGGCCAAGTCGCTCGGCAATCTCGGTGATGCCGACACTGAGCACTACGCCGCGTCAGCGCGCGCGTTTGGTGCGGCGTTCCCCAAGGCCAGCATGATCGTGATGAGCCATTCCGCCCCCGATAGCCGCGCCGCAATCACTCATACGGCCCGCATGGCCGACAAGCTGCGCTGAGCCATGGCTGACCACGTCACCCCCAATCTGCCATCGCGCGATTTCGATGTGACAGAGGCGTTTTATGCGAAGCTGGGCTTTGCGACGAGTTGGAAGGATCGCGGCTGGATGATCCTGCAGCGCGGCGGTTTGCAGCTCGAATTCTTCCCCTATCCTGACCTCGACCCAGCTACGAGCTCGTTCGGCTGTTGCCTGCGGTTGGATGATCTCGATGCCATGGTGGCATTGGTGAACGCGGCGGGAGCCGAGGAAAAAAGCACCGGCTGGCCGCGCTTCAAAGCTCCGCAACTGGAGGCGAGCGGCCTGAGGATCGGCTACCTGATCGATCCCGACTGCACGCTGGTGCGGCTGATCCAGAACCCCGACTGACCGCATGCCCGCGAAAATCAAGATTTGCGGGATCAGCACACCCGAGGCGCTCGATGCGACCATCGCGGCGCGGGCGGACTATGCCGGGTTGGTGTTCTATCCAGCGTCGCCCCGTGCGGTTACGTCGAATGTCGCGGGCGCTTTGACATCGCGCGCAGCTGGCCAGATCGCCATGGTCGGTTTGTTCGTCGATGCGGATGATGCTGTCATCGCCGACGCACTGGTGGCAGCCAAGCTGAACGCGCTGCAGCTGCACGGTTCGGAATCGCCCGAACGCGTGGCCCAGTTGCGCGCGCGGTTTGGCAAGCCGGTGTGGAAGGCGCTGCCCGTCGCCAGCGCCAGCGATGTCGCACGCGCCGCAGCCTATGCCGGGGCGGCGGACTTGATCTTGTTCGACGCCAAGACCCCCAAAGGCGCGCTGCCCGGCGGCATGGGGTTGGCGTTCGACTGGTCGCTGCTGGCCGGATATCGCGGTGCCTTGCCGTGGGGGCTGGCAGGCGGGCTAAATCCGACGAATGTTGCCGAGGCGATTGCGCGCACCGGAGCGCCGCTGGTCGATACCTCCAGCGGCGTCGAAAGCGCGCCGGGCGTCAAGGATACCGACAAGATTACCAATTTCGCCTTTGCGGTGCGCTTGGCCTAAATCGCGTCGATCAATAGGCGTCGTTCAGCGCAAAGATCGGCTTGCGGGTGCGCCACTGCCCTCGGGTGAAGTCGGGAAAATCTAACGTGCGATTGCCCTCAGCAATCGATTGTTCCGACAGAGGCGTGATCGCGCTCCAGGCCAGCGCGTCGTAAATGTCGATTGGCATCGGGGCCTTGGCCTTCAGCGCCTCGACAAAAGCGTGGATCACGAACCAGTCCATCCCGCCATGCCCGGCCCCTGCCGCCAGATCGGCGTAGCGTTTCCATAGCGGGTGATCGTATTTCGCAAACCAGCCCTCGGCAGGCTCCCAGCGGTGCGGCTGTGGGCTCTTGCCCTCCAGATAGATCGACTTGTTGACGTCCATCCACAGCCCCTCGGTGCCTTGCACCCGAAAGCCGAGAGAATAGGGGCGCGGCAGCGAGGTGTCGTGGCACAGCATGATCGTTTCACCATTAGTGCAGCCGATCATGGTGTTGACCACATCACCCAGTGCGAATTTCACCTCGGCGTTGGGATGATCGGCAGAGCCGTTCTTGACGACATAATCATGCAGCCCGCGCGCCTTACAGCCGAAGCCGCCAGCGCCCGCTTCGCCCGGCAACGCGACCTTCAGGGTGCGGGTCTGCGGCGGGTAGCACACGCCGGCATCGGCGCAGCCCTGGTACTTCACGGTCAGGGTGGTCGCGCTCGCGCCGGCCGCGGGCGTGCCGGTGAGGGTGCCGAGCAATTCCTTGCGGTAGGTTTCGACGTCGCCGAAGAATTCGTCGCGGTAGGCCTTGCCCTTCGGCAGCGCCATGGTCGCGCCGGTGAAGGCGGCATCGGCCTTGACCGAGGTGCGGTGCCGGTACAGGTAATAGCCGTCGGCGATCCGCCAGCGCACCTCGATGCGGTCCGGCGCGGTGGCCTGCGCGGACAGGACGAAGACCTCGTCGACCGGCGGCAGTTCGAAGTCCTGGGCGACGGCCGAGGTCGCGGGCAGCGCAAGCAGCAGGGCGAGCCCGGCCAGCCAGCGGCGCAGGCGGATCGTGGATGCGGTCATTGGCTCAGTTTACCGGTCGGCTCTCGGCGGCCAGCCATTGCAGGTATTCGGGCAGGCCGGACGCGGCTTCGACCGCGAGCAGCTCCGGGAGTTCGTAGGGATGCAGTTGGCGCAGGCGTTCCTGCAGGGCGGGGTAGGCCTCGGCACTGGTCTTGACCAGCAGCAGGACCTCGGCCGCGGCCTCGACCTTGCGTTGCCAGCGATAGACCGAACGCAGGCCGGGCAGGAGGTTGACGCAGGCGGCCAGGCGCTCGGCCACCAGCGCGGTGGCGATGCGCTCGGCGCTGTCGGCGTCGGGACAGGTGCAGAAGCAGATCAGGGCGCTCACCGGCATAGGGTAGCGGCTGCCCCGATCCGGCGGGCCTGGCGGACATCCGCGTGCGGCCCTTGAAAGTCGGCGGGCCCGCCCCATCTCGGTGGCATGCCGGGTTCGCCCGGTTCTGTTGTCCGCGGTTTGGCACTCGCTTCGCGCGACTGCTAAAATCGCCGGGTTTTTCCACGTCAATCAACCATTTACCGAGGTTGCCATGTCCAATATCAAGCCGCTGCACGACCGCGTGGTCATCAAGCGCATGGAAGAAGAGAAGCTGTCCGCCGGCGGGATCGTGATCCCGGATTCGGCCACCGAGAAGCCGATCAAGGGCGAAGTCGTCGCCGTCGGCACCGGCAAGGTGCTGGACAACGGCCAGGTCCGCGCGCCGCAGGTCAAGGTCGGCGACAAGGTGCTGTTCGGCAAGTACAGCGGCACCGAAGTGAAGCTGGACGGCGTCGAGCTGCTGGTGGTGAAGGAAGACGACCTGTTCGCGATCCTCGGCTGATCGCGCGTCGCTCCCACACATTTCTCATCCGAATAATTTTTCGAGGTAATTCGCAATGGCTGCCAAGGACATTCGTTTCGGCGAAGACGCGCGCTCCAAGATGGTGCGCGGCGTCAACGTGCTCGCCAACGCCGTGAAGGCGACCCTCGGCCCGAAGGGCCGCAACGTCGTGCTGCAGAAGAGCTACGGCGCGCCGACCATCACCAAGGACGGCGTCTCCGTCGCCAAGGAAATCGAACTGGCTGACGCGTTCGAGAACATGGGCGCGCAGATGGTGAAGGAAGTCGCTTCCAAGACCTCCGACAACGCCGGCGACGGCACCACCACCGCCACCGTGCTGGCGCAGGCGTTCATCCGCGAGGGCATGAAGGCGGTCGCCGCCGGCATGAACCCGATGGACCTGAAGCGCGGCATCGACCAGGCGGTGAAGGCCGCGGTCGGCGAACTGAAGTCGCTGTCCAAGCCGTCGTCGACCAGCAAGGAAATCGCCCAGGTCGGCGCGATCTCCGCGAACTCGGATGCCAACATCGGCGACCTGATCGCGCAGGCGATGGACAAGGTCGGCAAGGAAGGCGTGATCACGGTCGAGGAAGGCAGCGGCCTGGACAACGAACTCGACGTGGTCGAGGGCATGCAGTTCGACCGCGGCTACCTGAGCCCGTACTTCGTCAACAACCAGCAGTCGATGTCGGCCGACCTGGATGATCCCTTCATCCTGCTGTACGACAAGAAGATCTCCAACGTGCGCGACCTGCTGCCCGTCCTCGAGGGCGTGGCCAAGGCCGGCAAGCCGCTGCTGATCGTGGCGGAGGAAGTCGAAGGCGAAGCGCTGGCGACCCTGGTGGTCAACACCATCCGCGGCATCGTCAAGGTCTGCGCGGTGAAGGCCCCGGGCTTCGGCGACCGTCGCAAGGCGATGCTGGAAGACATGGCGATCCTGACCGGCGGCGTGGTGATTTCCGAGGAAGTCGGCCTGTCGCTGGAGAAGGCCACCATCAAGGACCTCGGCCGCGCCAAGAAGATCCAGGTGTCGAAGGAAAACACCACCATCATCGATGGCGCCGGCGAAGGCGCGGGCATCGAGGCGCGCATCAAGCAGATCAAGGCGCAGATCGAGGAGACCTCCTCCGACTACGACCGCGAGAAGCTGCAGGAGCGCGTGGCCAAGCTGGCCGGCGGCGTTGCGGTGATCAAGGTCGGTGCCGCCACCGAAGTCGAGATGAAGGAAAAGAAGGCGCGCGTCGAAGACGCCCTGCACGCGACCCGTGCGGCCGTCGAGGAAGGCATCGTCCCGGGCGGCGGCGTCGCCCTGATCGGGGTTCTAGGGATTTTCCGTCCAAAAACGACAAAGTGCTCTGGAGGCCCCGCCGTCTGTGGCCTCCAGAGGGGTATTACTTTTTTCGAGATCCCTATTTGGGCTCTGTTTGAGTAAGATTTAGTCTTTTTGGGCTAAATCCATGGCATTCGAAGAACGTGTCCAAATCTTGTCCGAGGCAGAACAAGATGAGTTATATGGACCCCCCGCTTTCACCTCCGCCGACCAACGCTTCTTTTTCTCGCTGAACGATAAGGAACTGGCGATCGCTAAAAGCCTCCGTCATCGGGGCCAGCGTTACATGCTGGTGGTACTGCTGGGCTATTTCAAAGCCAAGCCGGTGGTGCTGAATCCCGGCTTTCATCAGATCAAGCAGGACCTCAAATACGTTTATCAAACCGTTCTACCAGGCCCAGGCTGTAGACCCTTTAATCTCACGCCAAAAGAGAACGAACGGATTTACCAACGTGTTTTCCAGCTCTGCAACTACCAGCGCTGGAATGTCAAAGACCATGGAGCGGCGTTGAGAGATTACTTATCCCAGCAAGCCAGAGCCTGGACAGCGCCTAGGCACCTCTTCGATGCGGCCATTGAATATTGTTCGGGGCAGAAGATCGCAATCCCTGCCTACAGCACGCTGCAAAAGATCATCAGTCAGGTGGTGGGAGACGAACAGGAACACATGGCCGCGCACCTTGAGCGTGCAATGTCACGCGGTCTTAAGCAAGCACTGGCGGAGCTCGTGAACGGCACAGGTCCACTGCCGTTCCGACAGTTGCGACAATCGGCTCGTAACTTCACCGGAACCGAGTTGGAGAAAGAACTGATTGTCTATCGCCATATCCAGCATTGGATGCCGGAAGTGGATCTGCTGTTGAGCACGCTATCACTGTCGCAGAAAAATCTGCAACACCTGGCAGAGAAAGTCGACTACTACGGTGCCAAACTGAAACGTCAAACCGTAGGCAGCCAATGGCTGTATTTATTGTGCTATCTTCAAACGCGATGGCAGCAAGCGCTGGAACGTATTGCCGATGGCTTTGTGCATCATGTCAGACAGACCAAACAGAAGGCAAAGGATTATGCGCAGGAAGCGGTGTTTAAGGATTGGCAAAAAGCAGCTAAAAATGTCAGCAAGGCAGCTGAAGTACTGCACCTGTTCATTGATGACAGCATTGATCTGCAACTACCGTTTGCAACAGTAAGACAGCAAGCACTGAGCCTGCTGACCAAAAGGGATCTGGAATCTGTATGTCTCTTCCTGAACGAGCAGCGACGATCGGTCGATGAAGCCATGTGGCAGTACTGCGACGAGAAAGAAAGTCTGCGGAAAGGTTTGCTGCGAGAGTTGTTCCTATGTCTGCGCTTCGAAGGCTGCGACGGCACCCAGCACTTAGCGGCCGCCTTGGCGAAAACACAAAACGAACTCAACGGCCAGGACGCTCAGTTGCAAACTGCCGACACCAGACTCCTTTCCAAAAAATCACGTGAATTCCTGCTGGATGGTGAAGGGAATATCCTGATCGATCGTTATGAGTGGTTCCTCTATCAACAGATTCCTGATCGCCTGAATGGCCAGCTGACGCTGCCTGATATCACTAAATACCGGGCACTCGACGCCGACCTGATCGACGGGGAACATTGGCGAAAAAACAAATATACGCTGCTTCAACAGAGCCATTTTACAAAATTAGCGGAGGAGCCTGAAAAGCTGATCAAACAGATGGCCATGGAATTGGATACCCGTTTGTACGAAGTCGGCGAATATCTTGAACAGGAAGACAACCGGAATATCATCTTGCGTAATCCGCAGGGTAAACGCTTCTGGCGCCTGCCTTCGGCCAGCAAACATCATCTGGTCAACAATCCCTTCTTCCAGCAAATTCCCACAACGGGGATTGCGGATGTACTGCGCATGGTTGATCGTGACACCGGTTTCATTGACTGCTTCGCTCATGTGCTGGGTTCCCAATCCAGAAGCCGTTCCCATGAATATGACCTGTTGGCAATTCTGGTCGGCAATGCAACCAATCAAGGCATTTACGGCATGGCACAGATCTCTGATCGTACCTATGATCAGCTCAGCACTATCCAGGCGAACTATCTTCGCCTGGAAACATTGAATGCTGCTAACGACAACATCAATAACGCGACAGCCAAGCTACCCATCTTCCGGTACTACAACATCCAGGAAGATGTGATCCACGCCAGTGCCGATGGTCAAAAGTTCGAAGCCCGGCGCGAGACCTTCAAAACCCGTTATTCGTCGAAGTACTTTGGCACTCAAAAAGGTGTTTCTGCCATGACCTTGATCGCCAATCACGCTGCGATCAACGCCAGAGTGATCGGCGCCAACGAACATGAATCGCACTACATCTTTGATTTGTTGATGAGCAATACGTCAGACATCATTCCGGATGTGCTCTCAACCGATACCCATGGGGTGAACCATGTGAACTTCGCGTTACTGGATCTGTTCGGATACCAGTTTGCCCCACGCTATGCCCAGGTTGGCAAAGTGATCAATGACATGTTTGATGTCAAGGAAGACAAAGAACACCGAATTCAGCTGTGCTTAAAAAAGCCAATCAATACCCATCGTATTGCGCAGCACTGGGATACCATCCAACGGATTGCAGTATCACTTAAGCAGCGGAAAACAACGCAAGCCACCTTGGTGAGAAAGCTCTCGGAGTACAAGCGCAATCACCCGCTGCTGGAAGCCCTGACGGAATACAATCGCCTGGTGAAAGCGAATTATCTACTGTGCTACATCGATGATGCCAGTTTAAGAAACTATGTTCAGCGCGCGCTGAACCGGGGAGAGGCCTATCACCAACTGCGTCGGGCCGTGAGCAGCGTCAATGGGGATCAGTTCCGGGGCAGTTCAGACGAAGAAATCCAGCTATGGAATGAGTGCGCTCGCCTGGTCACCAATGCCATCGTTTACTTCAACTCCAGGATACTCAGCCAGCTGTTGACCAGCTTCGAATACCAAGGAGATACCAAGAGAATAGATATCGTCAAACAGGCATCCCCTGTGGCCTGGCACAACATTAACCTCAAGGGGACTTACCACTTCGAATTGAGCGAAAAATTGCCAGATCTGGAGGAGCTTATGCGCTCAATCGAGGGATATTTACCCGTCAGCGAAAAGTAA"/>
                        <sequence id="seq_KLE_BA0556AA_AS" spec="Sequence" taxon="KLE_BA0556AA_AS" totalcount="4" value="ATGGCATTCGAAGAACGTGTCCAAATCTTGTCCGAGGCAGAACAAGATGAGTTATATGGACCCCCCGCTTTCACCTCCGCCGACCAACGCTTCTTTTTCTCGCTGAACGATAAGGAACTGGCGATCGCTAAAAGCCTCCGTCATCGGGGCCAGCGTTACATGCTGGTGGTACTGCTGGGCTATTTCAAAGCCAAGCCGGTGGTGCTGAATCCCGGCTTTCATCAGATCAAGCAGGACCTCAAATACGTTTATCAAACCGTTCTACCAGGCCCAGGCTGTAGACCCTTTAATCTCACGCCAAAAGAGAACGAACGGATTTACCAACGTGTTTTCCAGCTCTGCAACTACCAGCGCTGGAATGTCAAAGACCATGGAGCGGCGTTGAGAGATTACTTATCCCAGCAAGCCAGAGCCTGGACAGCGCCTAGGCACCTCTTCGATGCGGCCATTGAATATTGTTCGGGGCAGAAGATCGCAATCCCTGCCTACAGCACGCTGCAAAAGATCATCAGTCAGGTGGTGGGAGACGAACAGGAACACATGGCCGCGCACCTTGAGCGTGCAATGTCACGCGGTCTTAAGCAAGCACTGGCGGAGCTCGTGAACGGCACAGGTCCACTGCCGTTCCGACAGTTGCGACAATCGGCTCGTAACTTCACCGGAACCGAGTTGGAGAAAGAACTGATTGTCTATCGCCATATCCAGCATTGGATGCCGGAAGTGGATCTGCTGTTGAGCACGCTATCACTGTCGCAGAAAAATCTGCAACACCTGGCAGAGAAAGTCGACTACTACGGTGCCAAACTGAAACGTCAAACCGTAGGCAGCCAATGGCTGTATTTATTGTGCTATCTTCAAACGCGATGGCAGCAAGCGCTGGAACGTATTGCCGATGGCTTTGTGCATCATGTCAGACAGACCAAACAGAAGGCAAAGGATTATGCGCAGGAAGCGGTGTTTAAGGATTGGCAAAAAGCAGCTAAAAATGTCAGCAAGGCAGCTGAAGTACTGCACCTGTTCATTGATGACAGCATTGATCTGCAACTACCGTTTGCAACAGTAAGACAGCAAGCACTGAGCCTGCTGACCAAAAGGGATCTGGAATCTGTATGTCTCTTCCTGAACGAGCAGCGACGATCGGTCGATGAAGCCATGTGGCAGTACTGCGACGAGAAAGAAAGTCTGCGGAAAGGTTTGCTGCGAGAGTTGTTCCTATGTCTGCGCTTCGAAGGCTGCGACGGCACCCAGCACTTAGCGGCCGCCTTGGCGAAAACACAAAACGAACTCAACGGCCAGGACGCTCAGTTGCAAACTGCCGACACCAGACTCCTTTCCAAAAAATCACGTGAATTCCTGCTGGATGGTGAAGGGAATATCCTGATCGATCGTTATGAGTGGTTCCTCTATCAACAGATTCCTGATCGCCTGAATGGCCAGCTGACGCTGCCTGATATCACTAAATACCGGGCACACGACGCCGACCTGATCGACGGGGAACATTGGCGAAAAAACAAATATACGCTGCTTCAACAGAGCCATTTTACAAAATTAGCGGAGGAGCCTGAAAAGCTGATCAAACAGATGGCCATGGAATTGGATACCCGTTTGTACGAAGTCGGCGAATATCTTGAACAGGAAGACAACCGGAATATCATCTTGCGTAATCCGCAGGGTAAACGCTTCTGGCGCCTGCCTTCGGCCAGCAAACATCATCTGGTCAACAATCCCTTCTTCCAGCAAATTCCCACAACGGGGATTGCGGATGTACTGCGCATGGTTGATCGTGACACCGGTTTCATTGACTGCTTCGCTCATGTGCTGGGTTCCCAATCCAGAAGCCGTTCCCATGAATATGACCTGTTGGCAATTCTGGTCGGCAATGCAACCAATCAAGGCATTTACGGCATGGCACAGATCTCTGATCGTACCTATGATCAGCTCAGCACTATCCAGGCGAACTATCTTCGCCTGGAAACATTGAATGCTGCTAACGACAACATCAATAACGCGACAGCCAAGCTACCCATCTTCCGGTACTACAACATCCAGGAAGATGTGATCCACGCCAGTGCCGATGGTCAAAAGTTCGAAGCCCGGCGCGAGACCTTCAAAACCCGTTATTCGTCGAAGTACTTTGGCACTCAAAAAGGTGTTTCTGCCATGACCTTGATCGCCAATCACGCTGCGATCAACGCCAGAGTGATCGGCGCCAACGAACATGAATCGCACTACATCTTTGATTTGTTGATGAGCAATACGTCAGACATCATTCCGGATGTGCTCTCAACCGATACCCATGGGGTGAACCATGTGAACTTCGCGTTACTGGATCTGTTCGGATACCAGTTTGCCCCACGCTATGCCCAGGTTGGCAAAGTGATCAATGACATGTTTGATGTCAAGGAAGACAAAGAACACCGAATTCAGCTGTGCTTAAAAAAGCCAATCAATACCCATCGTATTGCGCAGCACTGGGATACCATCCAACGGATTGCAGTATCACTTAAGCAGCGGAAAACAACGCAAGCCACCTTGGTGAGAAAGCTCTCGGAGTACAAGCGCAATCACCCGCTGCTGGAAGCCCTGACGGAATACAATCGCCTGGTGAAAGCGAATTATCTACTGTGCTACATCGATGATGCCAGTTTAAGAAACTATGTTCAGCGCGCGCTGAACCGGGGAGAGGCCTATCACCAACTGCGTCGGGCCGTGAGCAGCGTCAATGGGGATCAGTTCCGGGGCAGTTCAGACGAAGAAATCCAGCTATGGAATGAGTGCGCTCGCCTGGTCACCAATGCCATCGTTTACTTCAACTCCAGGATACTCAGCCAGCTGTTGACCAGCTTCGAATACCAAGGAGATACCAAGAGAATAGATATCGTCAAACAGGCATCCCCTGTGGCCTGGCACAACATTAACCTCAAGGGGACTTACCACTTCGAATTGAGCGAAAAATTGCCAGATCTGGAGGAGCTTATGCGCTCAATCGAGGGATATTTACCCGTCAGCGAAAAGTAATACCCCTCTGGAGGCCACGGACGGCGCGGCCTCCAGAGCACTTTGTCGTTTTTGGACGGAAAATCCCTAGAACCCCATAGATGTATATTTCTGTGACCCACATTCACCCTGGCAAAAAGGCACATGCGAAAATATGAATGGTTTAATTAGGCAATATTTACCTAAAGGGATTGATTTAAATCAGGCAGATCAGCATTATTTAAATCAAGTTGCCATGTCACTGAATACTCGTCCTAGAAAGGCGTTAGATTGGCTTACACCATTAGAGAAATTTGCTCAGCTTGTTGATTATCATATGGCTTTTGAAACTGTCGCACCTCATGTTTGAATTCGCCCCATATTTTTGCTACAGTGAACCAAATTAAGATCATCTATTTACTAGGCCTCGCATTTGCGGGGTTTTTAATGCTGAATAAAAGGAAAACTTGATGGAATTGCCCAATATTATGCACCCGGTCGCGAAGCTGAGCACCGCATTAGCCGCTGCATTGATGCTGAGCGGGTGCATGCCCGGTGAAATCCGCCCGACGATTGGCCAGCAAATGGAAACTGGCGACCAACGGTTTGGCGATCTGGTTTTCCGCCAGCTCGCACCGAATGTCTGGCAGCACACTTCCTATCTCGACATGCCGGGTTTCGGGGCAGTCGCTTCCAACGGTTTGATCGTCAGGGATGGCGGCCGCGTGCTGGTGGTCGATACCGCCTGGACCGATGACCAGACCGCCCAGATCCTCAACTGGATCAAGCAGGAGATCAACCTGCCGGTCGCGCTGGCGGTGGTGACTCACGCGCATCAGGACAAGATGGGCGGTATGGACGCGCTGCATGCGGCGGGGATTGCGACTTATGCCAATGCGTTGTCGAACCAGCTTGCCCCGCAAGAGGGGATGGTTGCGGCGCAACACAGCCTGACTTTCGCCGCCAATGGCTGGGTCGAACCAGCAACCGCGCCCAACTTTGGCCCGCTCAAGGTATTTTACCCCGGCCCCGGCCACACCAGTGACAATATCACCGTTGGGATCGACGGCACCGACATCGCTTTTGGTGGCTGCCTGATCAAGGACAGCAAGGCCAAGTCGCTCGGCAATCTCGGTGATGCCGACACTGAGCACTACGCCGCGTCAGCGCGCGCGTTTGGTGCGGCGTTCCCCAAGGCCAGCATGATCGTGATGAGCCATTCCGCCCCCGATAGCCGCGCCGCAATCACTCATACGGCCCGCATGGCCGACAAGCTGCGCTGAGCCATGGCTGACCACGTCACCCCCAATCTGCCATCGCGCGATTTCGATGTGACAGAGGCGTTTTATGCGAAGCTGGGCTTTGCGACGAGTTGGAAGGATCGCGGCTGGATGATCCTGCAGCGCGGCGGTTTGCAGCTCGAATTCTTCCCCTATCCTGACCTCGACCCAGCTACGAGCTCGTTCGGCTGTTGCCTGCGGTTGGATGATCTCGATGCCATGGTGGCATTGGTGAACGCGGCGGGAGCCGAGGAAAAAAGCACCGGCTGGCCGCGCTTCAAAGCTCCGCAACTGGAGGCGAGCGGCCTGAGGATCGGCTACCTGATCGATCCCGACTGCACGCTGGTGCGGCTGATCCAGAACCCCGACTGACCGCATGCCCGCGAAAATCAAGATTTGCGGGATCAGCACACCCGAGGCGCTCGATGCGACCATCGCGGCGCGGGCGGACTATGCCGGGTTGGTGTTCTATCCAGCGTCGCCCCGTGCGGTTACGTCGAATGTCGCGGGCGCTTTGACATCGCGCGCAGCTGGCCAGATCGCCATGGTCGGTTTGTTCGTCGATGCGGATGATGCTGTCATCGCCGACGCACTGGTGGCAGCCAAGCTGAACGCGCTGCAGCTGCACGGTTCGGAATCGCCCGAACGCGTGGCCCAGTTGCGCGCGCGGTTTGGCAAGCCGGTGTGGAAGGCGCTGCCCGTCGCCAGCGCCAGCGATGTCGCACGCGCCGCAGCCTATGCCGGGGCGGCGGACTTGATCTTGTTCGACGCCAAGACCCCCAAAGGCGCGCTGCCCGGCGGCATGGGGTTGGCGTTCGACTGGTCGCTGCTGGCCGGATATCGCGGTGCCTTGCCGTGGGGGCTGGCAGGCGGGCTAAATCCGACGAATGTTGCCGAGGCGATTGCGCGCACCGGAGCGCCGCTGGTCGATACCTCCAGCGGCGTCGAAAGCGCGCCGGGCGTCAAGGATACCGACAAGATTACCAATTTCGCCTTTGCGGTGCGCTTGGCCTAAATCGCGTCGATCAATAGGCGTCGTTCAGCGCAAAGATCGGCTTGCGGGTGCGCCACTGCCCTCGGGTGAAGTCGGGAAAATCTAACGTGCGATTGCCCTCAGCAATCGATTGTTCCGACAGAGGCGTGATCGCGCTCCAGGCCAGCGCGTCGTAAATGTCGATTGGCATCGGGGCCTTGGCCTTCAGCGCCTCGACAAAAGCGTGGATCACGAACCAGTCCATCCCGCCATGCCCGGCCCCTGCCGCCAGATCGGCGTAGCGTTTCCATAGCGGGTGATCGTATTTCGCAAACCAGCCCTCGGCAGGCTCCCAGCGGTGCGGCTGTGGGCTCTTGCCCTCCAGATAGATCGACTTGTTGACGTCCATCCACAGCCCCTCGGTGCCTTGCACCCGAAAGCCGAGAGAATAGGGGCGCGGCAGCGAGGTGTCGTGGCACAGCATGATCGTTTCACCATTAGTGCAGCCGATCATGGTGTTGACCACATCACCCAGTGCGAATTTCACCTCGGCGTTGGGATGATCGGCAGAGCCGTTCTTGACGACATAATCATGCAGCCCGCGCGCCTTACAGCCGAAGCCGCCAGCGCCCGCTTCGCCCGGCAACGCGACCTTCAGGGTGCGGGTCTGCGGCGGGTAGCACACGCCGGCATCGGCGCAGCCCTGGTACTTCACGGTCAGGGTGGTCGCGCTCGCGCCGGCCGCGGGCGTGCCGGTGAGGGTGCCGAGCAATTCCTTGCGGTAGGTTTCGACGTCGCCGAAGAATTCGTCGCGGTAGGCCTTGCCCTTCGGCAGCGCCATGGTCGCGCCGGTGAAGGCGGCATCGGCCTTGACCGAGGTGCGGTGCCGGTACAGGTAATAGCCGTCGGCGATCCGCCAGCGCACCTCGATGCGGTCCGGCGCGGTGGCCTGCGCGGACAGGACGAAGACCTCGTCGACCGGCGGCAGTTCGAAGTCCTGGGCGACGGCCGAGGTCGCGGGCAGCGCAAGCAGCAGGGCGAGCCCGGCCAGCCAGCGGCGCAGGCGGATCGTGGATGCGGTCATTGGCTCAGTTTACCGGTCGGCTCTCGGCGGCCAGCCATTGCAGGTATTCGGGCAGGCCGGACGCGGCTTCGACCGCGAGCAGCTCCGGGAGTTCGTAGGGATGCAGTTGGCGCAGGCGTTCCTGCAGGGCGGGGTAGGCCTCGGCACTGGTCTTGACCAGCAGCAGGACCTCGGCCGCGGCCTCGACCTTGCGTTGCCAGCGATAGACCGAACGCAGGCCGGGCAGGAGGTTGACGCAGGCGGCCAGGCGCTCGGCCACCAGCGCGGTGGCGATGCGCTCGGCGCTGTCGGCGTCGGGACAGGTGCAGAAGCAGATCAGGGCGCTCACCGGCATAGGGTAGCGGCTGCCCCGATCCGGCGGGCCTGGCGGACATCCGCGTGCGGCCCTTGAAAGTCGGCGGGCCCGCCCCATCTCGGTGGCATGCCGGGTTCGCCCGGTTCTGTTGTCCGCGGTTTGGCACTCGCTTCGCGCGACTGCTAAAATCGCCGGGTTTTTCCACGTCAATCAACCATTTACCGAGGTTGCCATGTCCAATATCAAGCCGCTGCACGACCGCGTGGTCATCAAGCGCATGGAAGAAGAGAAGCTGTCCGCCGGCGGGATCGTGATCCCGGATTCGGCCACCGAGAAGCCGATCAAGGGCGAAGTCGTCGCCGTCGGCACCGGCAAGGTGCTGGACAACGGCCAGGTCCGCGCGCCGCAGGTCAAGGTCGGCGACAAGGTGCTGTTCGGCAAGTACAGCGGCACCGAAGTGAAGCTGGACGGCGTCGAGCTGCTGGTGGTGAAGGAAGACGACCTGTTCGCGATCCTCGGCTGATCGCGCGTCGCTCCCACACATTTCTCATCCGAATAATTTTTCGAGGTAATTCGCAATGGCTGCCAAGGACATTCGTTTCGGCGAAGACGCGCGCTCCAAGATGGTGCGCGGCGTCAACGTGCTCGCCAACGCCGTGAAGGCGACCCTCGGCCCGAAGGGCCGCAACGTCGTGCTGCAGAAGAGCTACGGCGCGCCGACCATCACCAAGGACGGCGTCTCCGTCGCCAAGGAAATCGAACTGGCTGACGCGTTCGAGAACATGGGCGCGCAGATGGTGAAGGAAGTCGCTTCCAAGACCTCCGACAACGCCGGCGACGGCACCACCACCGCCACCGTGCTGGCGCAGGCGTTCATCCGCGAGGGCATGAAGGCGGTCGCCGCCGGCATGAACCCGATGGACCTGAAGCGCGGCATCGACCAGGCGGTGAAGGCCGCGGTCGGCGAACTGAAGTCGCTGTCCAAGCCGTCGTCGACCAGCAAGGAAATCGCCCAGGTCGGCGCGATCTCCGCGAACTCGGATGCCAACATCGGCGACCTGATCGCGCAGGCGATGGACAAGGTCGGCAAGGAAGGCGTGATCACGGTCGAGGAAGGCAGCGGCCTGGACAACGAACTCGACGTGGTCGAGGGCATGCAGTTCGACCGCGGCTACCTGAGCCCGTACTTCGTCAACAACCAGCAGTCGATGTCGGCCGACCTGGATGATCCCTTCATCCTGCTGTACGACAAGAAGATCTCCAACGTGCGCGACCTGCTGCCCGTCCTCGAGGGCGTGGCCAAGGCCGGCAAGCCGCTGCTGATCGTGGCGGAGGAAGTCGAAGGCGAAGCGCTGGCGACCCTGGTGGTCAACACCATCCGCGGCATCGTCAAGGTCTGCGCGGTGAAGGCCCCGGGCTTCGGCGACCGTCGCAAGGCGATGCTGGAAGACATGGCGATCCTGACCGGCGGCGTGGTGATTTCCGAGGAAGTCGGCCTGTCGCTGGAGAAGGCCACCATCAAGGACCTCGGCCGCGCCAAGAAGATCCAGGTGTCGAAGGAAAACACCACCATCATCGATGGCGCCGGCGAAGGCGCGGGCATCGAGGCGCGCATCAAGCAGATCAAGGCGCAGATCGAGGAGACCTCCTCCGACTACGACCGCGAGAAGCTGCAGGAGCGCGTGGCCAAGCTGGCCGGCGGCGTTGCGGTGATCAAGGTCGGTGCCGCCACCGAAGTCGAGATGAAGGAAAAGAAGGCGCGCGTCGAAGACGCCCTGCACGCGACCCGTGCGGCCGTCGAGGAAGGCATCGTCCCGGGCGGCGGCGTCGCCCTGATCGGGGTTCTAGGGATTTTCCGTCCAAAAACGACAAAGTGCTCTGGAGGCCCCGCCGTCTGTGGCCTCCAGAGGGGTATTACTTTTTTCGAGATCCCTATTTGGGCTCTGTTTGAGTAAGATTTAGTCTTTTTGGGCTAAATCCATGGCATTCGAAGAACGTGTCCAAATCTTGTCCGAGGCAGAACAAGATGAGTTATATGGACCCCCCGCTTTCACCTCCGCCGACCAACGCTTCTTTTTCTCGCTGAACGATAAGGAACTGGCGATCGCTAAAAGCCTCCGTCATCGGGGCCAGCGTTACATGCTGGTGGTACTGCTGGGCTATTTCAAAGCCAAGCCGGTGGTGCTGAATCCCGGCTTTCATCAGATCAAGCAGGACCTCAAATACGTTTATCAAACCGTTCTACCAGGCCCAGGCTGTAGACCCTTTAATCTCACGCCAAAAGAGAACGAACGGATTTACCAACGTGTTTTCCAGCTCTGCAACTACCAGCGCTGGAATGTCAAAGACCATGGAGCGGCGTTGAGAGATTACTTATCCCAGCAAGCCAGAGCCTGGACAGCGCCTAGGCACCTCTTCGATGCGGCCAATGAATATTGTTCGGGGCAGAAGATCGCAATCCCTGCCTACAGCACGCTGCAAAAGATCATCAGTCAGGTGGTGGGAGACGAACAGGAACACATGGCCGCGCACCTTGAGCGTGCAATGTCACGCGGTCTTAAGCAAGCACTGGCGGAGCTCGTGAACGGCACAGGTCCACTGCCGTTCCGACAGTTGCGACAATCGGCTCGTAACTTCACCGGAACCGAGTTGGAGAAAGAACTGATTGTCTATCGCCATATCCAGCATTGGATGCCGGAAGTGGATCTGCTGTTGAGCACGCTATCACTGTCGCAGAAAAATCTGCAACACCTGGCAGAGAAAGTCGACTACTACGGTGCCAAACTGAAACGTCAAACCGTAGGCAGCCAATGGCTGTATTTATTGTGCTATCTTCAAACGCGATGGCAGCAAGCGCTGGAACGTATTGCCGATGGCTTTGTGCATCATGTCAGACAGACCAAACAGAAGGCAAAGGATTATGCGCAGGAAGCGGTGTTTAAGGATTGGCAAAAAGCAGCTAAAAATGTCAGCAAGGCAGCTGAAGTACTGCACCTGTTCATTGATGACAGCATTGATCTGCAACTACCGTTTGCAACAGTAAGACAGCAAGCACTGAGCCTGCTGACCAAAAGGGATCTGGAATCTGTATGTCTCTTCCTGAACGAGCAGCGACGATCGGTCGATGAAGCCATGTGGCAGTACTGCGACGAGAAAGAAAGTCTGCGGAAAGGTTTGCTGCGAGAGTTGTTCCTATGTCTGCGCTTCGAAGGCTGCGACGGCACCCAGCACTTAGCGGCCGCCTTGGCGAAAACACAAAACGAACTCAACGGCCAGGACGCTCAGTTGCAAACTGCCGACACCAGACTCCTTTCCAAAAAATCACGTGAATTCCTGCTGGATGGTGAAGGGAATATCCTGATCGATCGTTATGAGTGGTTCCTCTATCAACAGATTCCTGATCGCCTGAATGGCCAGCTGACGCTGCCTGATATCACTAAATACCGGGCACACGACGCCGACCTGATCGACGGGGAACATTGGCGAAAAAACAAATATACGCTGCTTCAACAGAGCCATTTTACAAAATTAGCGGAGGAGCCTGAAAAGCTGATCAAACAGATGGCCATGGAATTGGATACCCGTTTGTACGAAGTCGGCGAATATCTTGAACAGGAAGACAACCGGAATATCATCTTGCGTAATCCGCAGGGTAAACGCTTCTGGCGCCTGCCTTCGGCCAGCAAACATCATCTGGTCAACAATCCCTTCTTCCAGCAAATTCCCACAACGGGGATTGCGGATGTACTGCGCATGGTTGATCGTGACACCGGTTTCATTGACTGCTTCGCTCATGTGCTGGGTTCCCAATCCAGAAGCCGTTCCCATGAATATGACCTGTTGGCAATTCTGGTCGGCAATGCAACCAATCAAGGCATTTACGGCATGGCACAGATCTCTGATCGTACCTATGATCAGCTCAGCACTATCCAGGCGAACTATCTTCGCCTGGAAACATTGAATGCTGCTAACGACAACATCAATAACGCGACAGCCAAGCTACCCATCTTCCGGTACTACAACATCCAGGAAGATGTGATCCACGCCAGTGCCGATGGTCAAAAGTTCGAAGCCCGGCGCGAGACCTTCAAAACCCGTTATTCGTCGAAGTACTTTGGCACTCAAAAAGGTGTTTCTGCCATGACCTTGATCGCCAATCACGCTGCGATCAACGCCAGAGTGATCGGCGCCAACGAACATGAATCGCACTACATCTTTGATTTGTTGATGAGCAATACGTCAGACATCATTCCGGATGTGCTCTCAACCGATACCCATGGGGTGAACCATGTGAACTTCGCGTTACTGGATCTGTTCGGATACCAGTTTGCCCCACGCTATGCCCAGGTTGGCAAAGTGATCAATGACATGTTTGATGTCAAGGAAGACAAAGAACACCGAATTCAGCTGTGCTTAAAAAAGCCAATCAATACCCATCGTATTGCGCAGCACTGGGATACCATCCAACGGATTGCAGTATCACTTAAGCAGCGGAAAACAACGCAAGCCACCTTGGTGAGAAAGCTCTCGGAGTACAAGCGCAATCACCCGCTGCTGGAAGCCCTGACGGAATACAATCGCCTGGTGAAAGCGAATTATCTACTGTGCTACATCGATGATGCCAGTTTAAGAAACTATGTTCAGCGCGCGCTGAACCGGGGAGAGGCCTATCACCAACTGCGTCGGGCCGTGAGCAGCGTCAATGGGGATCAGTTCCGGGGCAGTTCAGACGAAGAAATCCAGCTATGGAATGAGTGCGCTCGCCTGGTCACCAATGCCATCGTTTACTTCAACTCCAGGATACTCAGCCAGCTGTTGACCAGCTTCGAATACCAAGGAGATACCAAGAGAATAGATATCGTCAAACAGGCATCCCCTGTGGCCTGGCACAACATTAACCTCAAGGGGACTTACCACTTCGAATTGAGCGAAAAATTGCCAGATCTGGAGGAGCTTATGCGCTCAATCGAGGGATATTTACCCGTCAGCGAAAAGTAA"/>
                        <sequence id="seq_KLE_BA0557AA_AS" spec="Sequence" taxon="KLE_BA0557AA_AS" totalcount="4" value="ATGGCATTCGAAGAACGTGTCCAAATCTTGTCCGAGGCAGAACAAGATGAGTTATATGGACCCCCCGCTTTCACCTCCGCCGACCAACGCTTCTTTTTCTCGCTGAACGATAAGGAACTGGCGATCGCTAAAAGCCTCCGTCATCGGGGCCAGCGTTACATGCTGGTGGTACTGCTGGGCTATTTCAAAGCCAAGCCGGTGGTGCTGAATCCCGGCTTTCATCAGATCAAGCAGGACCTCAAATACGTTTATCAAACCGTTCTACCAGGCCCAGGCTGTAGACCCTTTAATCTCACGCCAAAAGAGAACGAACGGATTTACCAACGTGTTTTCCAGCTCTGCAACTACCAGCGCTGGAATGTCAAAGACCATGGAGCGGCGTTGAGAGATTACTTATCCCAGCAAGCCAGAGCCTGGACAGCGCCTAGGCACCTCTTCGATGCGGCCAATGAATATTGTTCGGGGCAGAAGATCGCAATCCCTGCCTACAGCACGCTGCAAAAGATCATCAGTCAGGTGGTGGGAGACGAACAGGAACACATGGCCGCGCACCTTGAGCGTGCAATGTCACGCGGTCTTAAGCAAGCACTGGCGGAGCTCGTGAACGGCACAGGTCCACTGCCGTTCCGACAGTTGCGACAATCGGCTCGTAACTTCACCGGAACCGAGTTGGAGAAAGAACTGATTGTCTATCGCCATATCCAGCATTGGATGCCGGAAGTGGATCTGCTGTTGAGCACGCTATCACTGTCGCAGAAAAATCTGCAACACCTGGCAGAGAAAGTCGACTACTACGGTGCCAAACTGAAACGTCAAACCGTAGGCAGCCAATGGCTGTATTTATTGTGCTATCTTCAAACGCGATGGCAGCAAGCGCTGGAACGTATTGCCGATGGCTTTGTGCATCATGTCAGACAGACCAAACAGAAGGCAAAGGATTATGCGCAGGAAGCGGTGTTTAAGGATTGGCAAAAAGCAGCTAAAAATGTCAGCAAGGCAGCTGAAGTACTGCACCTGTTCATTGATGACAGCATTGATCTGCAACTACCGTTTGCAACAGTAAGACAGCAAGCACTGAGCCTGCTGACCAAAAGGGATCTGGAATCTGTATGTCTCTTCCTGAACGAGCAGCGACGATCGGTCGATGAAGCCATGTGGCAGTACTGCGACGAGAAAGAAAGTCTGCGGAAAGGTTTGCTGCGAGAGTTGTTCCTATGTCTGCGCTTCGAAGGCTGCGACGGCACCCAGCACTTAGCGGCCGCCTTGGCGAAAACACAAAACGAACTCAACGGCCAGGACGCTCAGTTGCAAACTGCCGACACCAGACTCCTTTCCAAAAAATCACGTGAATTCCTGCTGGATGGTGAAGGGAATATCCTGATCGATCGTTATGAGTGGTTCCTCTATCAACAGATTCCTGATCGCCTGAATGGCCAGCTGACGCTGCCTGATATCACTAAATACCGGGCACACGACGCCGACCTGATCGACGGGGAACATTGGCGAAAAAACAAATATACGCTGCTTCAACAGAGCCATTTTACAAAATTAGCGGAGGAGCCTGAAAAGCTGATCAAACAGATGGCCATGGAATTGGATACCCGTTTGTACGAAGTCGGCGAATATCTTGAACAGGAAGACAACCGGAATATCATCTTGCGTAATCCGCAGGGTAAACGCTTCTGGCGCCTGCCTTCGGCCAGCAAACATCATCTGGTCAACAATCCCTTCTTCCAGCAAATTCCCACAACGGGGATTGCGGATGTACTGCGCATGGTTGATCGTGACACCGGTTTCATTGACTGCTTCGCTCATGTGCTGGGTTCCCAATCCAGAAGCCGTTCCCATGAATATGACCTGTTGGCAATTCTGGTCGGCAATGCAACCAATCAAGGCATTTACGGCATGGCACAGATCTCTGATCGTACCTATGATCAGCTCAGCACTATCCAGGCGAACTATCTTCGCCTGGAAACATTGAATGCTGCTAACGACAACATCAATAACGCGACAGCCAAGCTACCCATCTTCCGGTACTACAACATCCAGGAAGATGTGATCCACGCCAGTGCCGATGGTCAAAAGTTCGAAGCCCGGCGCGAGACCTTCAAAACCCGTTATTCGTCGAAGTACTTTGGCACTCAAAAAGGTGTTTCTGCCATGACCTTGATCGCCAATCACGCTGCGATCAACGCCAGAGTGATCGGCGCCAACGAACATGAATCGCACTACATCTTTGATTTGTTGATGAGCAATACGTCAGACATCATTCCGGATGTGCTCTCAACCGATACCCATGGGGTGAACCATGTGAACTTCGCGTTACTGGATCTGTTCGGATACCAGTTTGCCCCACGCTATGCCCAGGTTGGCAAAGTGATCAATGACATGTTTGATGTCAAGGAAGACAAAGAACACCGAATTCAGCTGTGCTTAAAAAAGCCAATCAATACCCATCGTATTGCGCAGCACTGGGATACCATCCAACGGATTGCAGTATCACTTAAGCAGCGGAAAACAACGCAAGCCACCTTGGTGAGAAAGCTCTCGGAGTACAAGCGCAATCACCCGCTGCTGGAAGCCCTGACGGAATACAATCGCCTGGTGAAAGCGAATTATCTACTGTGCTACATCGATGATGCCAGTTTAAGAAACTATGTTCAGCGCGCGCTGAACCGGGGAGAGGCCTATCACCAACTGCGTCGGGCCGTGAGCAGCGTCAATGGGGATCAGTTCCGGGGCAGTTCAGACGAAGAAATCCAGCTATGGAATGAGTGCGCTCGCCTGGTCACCAATGCCATCGTTTACTTCAACTCCAGGATACTCAGCCAGCTGTTGACCAGCTTCGAATACCAAGGAGATACCAAGAGAATAGATATCGTCAAACAGGCATCCCCTGTGGCCTGGCACAACATTAACCTCAAGGGGACTTACCACTTCGAATTGAGCGAAAAATTGCCAGATCTGGAGGAGCTTATGCGCTCAATCGAGGGATATTTACCCGTCAGCGAAAAGTAATACCCCTCTGGAGGCCACGGACGGCGCGGCCTCCAGAGCACTTTGTCGTTTTTGGACGGAAAATCCCTAGAACCCCATAGATGTATATTTCTGTGACCCACATTCACCCTGGCAAAAAGGCACATGCGAAAATATGAATGGTTTAATTAGGCAATATTTACCTAAAGGGATTGATTTAAATCAGGCAGATCAGCATTATTTAAATCAAGTTGCCATGTCACTGAATACTCGTCCTAGAAAGGCGTTAGATTGGCTTACACCATTAGAGAAATTTGCTCAGCTTGTTGATTATCATATGGCTTTTGAAACTGTCGCACCTCATGTTTGAATTCGCCCCATATTTTTGCTACAGTGAACCAAATTAAGATCATCTATTTACTAGGCCTCGCATTTGCGGGGTTTTTAATGCTGAATAAAAGGAAAACTTGATGGAATTGCCCAATATTATGCACCCGGTCGCGAAGCTGAGCACCGCATTAGCCGCTGCATTGATGCTGAGCGGGTGCATGCCCGGTGAAATCCGCCCGACGATTGGCCAGCAAATGGAAACTGGCGACCAACGGTTTGGCGATCTGGTTTTCCGCCAGCTCGCACCGAATGTCTGGCAGCACACTTCCTATCTCGACATGCCGGGTTTCGGGGCAGTCGCTTCCAACGGTTTGATCGTCAGGGATGGCGGCCGCGTGCTGGTGGTCGATACCGCCTGGACCGATGACCAGACCGCCCAGATCCTCAACTGGATCAAGCAGGAGATCAACCTGCCGGTCGCGCTGGCGGTGGTGACTCACGCGCATCAGGACAAGATGGGCGGTATGGACGCGCTGCATGCGGCGGGGATTGCGACTTATGCCAATGCGTTGTCGAACCAGCTTGCCCCGCAAGAGGGGATGGTTGCGGCGCAACACAGCCTGACTTTCGCCGCCAATGGCTGGGTCGAACCAGCAACCGCGCCCAACTTTGGCCCGCTCAAGGTATTTTACCCCGGCCCCGGCCACACCAGTGACAATATCACCGTTGGGATCGACGGCACCGACATCGCTTTTGGTGGCTGCCTGATCAAGGACAGCAAGGCCAAGTCGCTCGGCAATCTCGGTGATGCCGACACTGAGCACTACGCCGCGTCAGCGCGCGCGTTTGGTGCGGCGTTCCCCAAGGCCAGCATGATCGTGATGAGCCATTCCGCCCCCGATAGCCGCGCCGCAATCACTCATACGGCCCGCATGGCCGACAAGCTGCGCTGAGCCATGGCTGACCACGTCACCCCCAATCTGCCATCGCGCGATTTCGATGTGACAGAGGCGTTTTATGCGAAGCTGGGCTTTGCGACGAGTTGGAAGGATCGCGGCTGGATGATCCTGCAGCGCGGCGGTTTGCAGCTCGAATTCTTCCCCTATCCTGACCTCGACCCAGCTACGAGCTCGTTCGGCTGTTGCCTGCGGTTGGATGATCTCGATGCCATGGTGGCATTGGTGAACGCGGCGGGAGCCGAGGAAAAAAGCACCGGCTGGCCGCGCTTCAAAGCTCCGCAACTGGAGGCGAGCGGCCTGAGGATCGGCTACCTGATCGATCCCGACTGCACGCTGGTGCGGCTGATCCAGAACCCCGACTGACCGCATGCCCGCGAAAATCAAGATTTGCGGGATCAGCACACCCGAGGCGCTCGATGCGACCATCGCGGCGCGGGCGGACTATGCCGGGTTGGTGTTCTATCCAGCGTCGCCCCGTGCGGTTACGTCGAATGTCGCGGGCGCTTTGACATCGCGCGCAGCTGGCCAGATCGCCATGGTCGGTTTGTTCGTCGATGCGGATGATGCTGTCATCGCCGACGCACTGGTGGCAGCCAAGCTGAACGCGCTGCAGCTGCACGGTTCGGAATCGCCCGAACGCGTGGCCCAGTTGCGCGCGCGGTTTGGCAAGCCGGTGTGGAAGGCGCTGCCCGTCGCCAGCGCCAGCGATGTCGCACGCGCCGCAGCCTATGCCGGGGCGGCGGACTTGATCTTGTTCGACGCCAAGACCCCCAAAGGCGCGCTGCCCGGCGGCATGGGGTTGGCGTTCGACTGGTCGCTGCTGGCCGGATATCGCGGTGCCTTGCCGTGGGGGCTGGCAGGCGGGCTAAATCCGACGAATGTTGCCGAGGCGATTGCGCGCACCGGAGCGCCGCTGGTCGATACCTCCAGCGGCGTCGAAAGCGCGCCGGGCGTCAAGGATACCGACAAGATTACCAATTTCGCCTTTGCGGTGCGCTTGGCCTAAATCGCGTCGATCAATAGGCGTCGTTCAGCGCAAAGATCGGCTTGCGGGTGCGCCACTGCCCTCGGGTGAAGTCGGGAAAATCTAACGTGCGATTGCCCTCAGCAATCGATTGTTCCGACAGAGGCGTGATCGCGCTCCAGGCCAGCGCGTCGTAAATGTCGATTGGCATCGGGGCCTTGGCCTTCAGCGCCTCGACAAAAGCGTGGATCACGAACCAGTCCATCCCGCCATGCCCGGCCCCTGCCGCCAGATCGGCGTAGCGTTTCCATAGCGGGTGATCGTATTTCGCAAACCAGCCCTCGGCAGGCTCCCAGCGGTGCGGCTGTGGGCTCTTGCCCTCCAGATAGATCGACTTGTTGACGTCCATCCACAGCCCCTCGGTGCCTTGCACCCGAAAGCCGAGAGAATAGGGGCGCGGCAGCGAGGTGTCGTGGCACAGCATGATCGTTTCACCATTAGTGCAGCCGATCATGGTGTTGACCACATCACCCAGTGCGAATTTCACCTCGGCGTTGGGATGATCGGCAGAGCCGTTCTTGACGACATAATCATGCAGCCCGCGCGCCTTACAGCCGAAGCCGCCAGCGCCCGCTTCGCCCGGCAACGCGACCTTCAGGGTGCGGGTCTGCGGCGGGTAGCACACGCCGGCATCGGCGCAGCCCTGGTACTTCACGGTCAGGGTGGTCGCGCTCGCGCCGGCCGCGGGCGTGCCGGTGAGGGTGCCGAGCAATTCCTTGCGGTAGGTTTCGACGTCGCCGAAGAATTCGTCGCGGTAGGCCTTGCCCTTCGGCAGCGCCATGGTCGCGCCGGTGAAGGCGGCATCGGCCTTGACCGAGGTGCGGTGCCGGTACAGGTAATAGCCGTCGGCGATCCGCCAGCGCACCTCGATGCGGTCCGGCGCGGTGGCCTGCGCGGACAGGACGAAGACCTCGTCGACCGGCGGCAGTTCGAAGTCCTGGGCGACGGCCGAGGTCGCGGGCAGCGCAAGCAGCAGGGCGAGCCCGGCCAGCCAGCGGCGCAGGCGGATCGTGGATGCGGTCATTGGCTCAGTTTACCGGTCGGCTCTCGGCGGCCAGCCATTGCAGGTATTCGGGCAGGCCGGACGCGGCTTCGACCGCGAGCAGCTCCGGGAGTTCGTAGGGATGCAGTTGGCGCAGGCGTTCCTGCAGGGCGGGGTAGGCCTCGGCACTGGTCTTGACCAGCAGCAGGACCTCGGCCGCGGCCTCGACCTTGCGTTGCCAGCGATAGACCGAACGCAGGCCGGGCAGGAGGTTGACGCAGGCGGCCAGGCGCTCGGCCACCAGCGCGGTGGCGATGCGCTCGGCGCTGTCGGCGTCGGGACAGGTGCAGAAGCAGATCAGGGCGCTCACCGGCATAGGGTAGCGGCTGCCCCGATCCGGCGGGCCTGGCGGACATCCGCGTGCGGCCCTTGAAAGTCGGCGGGCCCGCCCCATCTCGGTGGCATGCCGGGTTCGCCCGGTTCTGTTGTCCGCGGTTTGGCACTCGCTTCGCGCGACTGCTAAAATCGCCGGGTTTTTCCACGTCAATCAACCATTTACCGAGGTTGCCATGTCCAATATCAAGCCGCTGCACGACCGCGTGGTCATCAAGCGCATGGAAGAAGAGAAGCTGTCCGCCGGCGGGATCGTGATCCCGGATTCGGCCACCGAGAAGCCGATCAAGGGCGAAGTCGTCGCCGTCGGCACCGGCAAGGTGCTGGACAACGGCCAGGTCCGCGCGCCGCAGGTCAAGGTCGGCGACAAGGTGCTGTTCGGCAAGTACAGCGGCACCGAAGTGAAGCTGGACGGCGTCGAGCTGCTGGTGGTGAAGGAAGACGACCTGTTCGCGATCCTCGGCTGATCGCGCGTCGCTCCCACACATTTCTCATCCGAATAATTTTTCGAGGTAATTCGCAATGGCTGCCAAGGACATTCGTTTCGGCGAAGACGCGCGCTCCAAGATGGTGCGCGGCGTCAACGTGCTCGCCAACGCCGTGAAGGCGACCCTCGGCCCGAAGGGCCGCAACGTCGTGCTGCAGAAGAGCTACGGCGCGCCGACCATCACCAAGGACGGCGTCTCCGTCGCCAAGGAAATCGAACTGGCTGACGCGTTCGAGAACATGGGCGCGCAGATGGTGAAGGAAGTCGCTTCCAAGACCTCCGACAACGCCGGCGACGGCACCACCACCGCCACCGTGCTGGCGCAGGCGTTCATCCGCGAGGGCATGAAGGCGGTCGCCGCCGGCATGAACCCGATGGACCTGAAGCGCGGCATCGACCAGGCGGTGAAGGCCGCGGTCGGCGAACTGAAGTCGCTGTCCAAGCCGTCGTCGACCAGCAAGGAAATCGCCCAGGTCGGCGCGATCTCCGCGAACTCGGATGCCAACATCGGCGACCTGATCGCGCAGGCGATGGACAAGGTCGGCAAGGAAGGCGTGATCACGGTCGAGGAAGGCAGCGGCCTGGACAACGAACTCGACGTGGTCGAGGGCATGCAGTTCGACCGCGGCTACCTGAGCCCGTACTTCGTCAACAACCAGCAGTCGATGTCGGCCGACCTGGATGATCCCTTCATCCTGCTGTACGACAAGAAGATCTCCAACGTGCGCGACCTGCTGCCCGTCCTCGAGGGCGTGGCCAAGGCCGGCAAGCCGCTGCTGATCGTGGCGGAGGAAGTCGAAGGCGAAGCGCTGGCGACCCTGGTGGTCAACACCATCCGCGGCATCGTCAAGGTCTGCGCGGTGAAGGCCCCGGGCTTCGGCGACCGTCGCAAGGCGATGCTGGAAGACATGGCGATCCTGACCGGCGGCGTGGTGATTTCCGAGGAAGTCGGCCTGTCGCTGGAGAAGGCCACCATCAAGGACCTCGGCCGCGCCAAGAAGATCCAGGTGTCGAAGGAAAACACCACCATCATCGATGGCGCCGGCGAAGGCGCGGGCATCGAGGCGCGCATCAAGCAGATCAAGGCGCAGATCGAGGAGACCTCCTCCGACTACGACCGCGAGAAGCTGCAGGAGCGCGTGGCCAAGCTGGCCGGCGGCGTTGCGGTGATCAAGGTCGGTGCCGCCACCGAAGTCGAGATGAAGGAAAAGAAGGCGCGCGTCGAAGACGCCCTGCACGCGACCCGTGCGGCCGTCGAGGAAGGCATCGTCCCGGGCGGCGGCGTCGCCCTGATCGGGGTTCTAGGGATTTTCCGTCCAAAAACGACAAAGTGCTCTGGAGGCCCCGCCGTCTGTGGCCTCCAGAGGGGTATTACTTTTTTCGAGATCCCTATTTGGGCTCTGTTTGAGTAAGATTTAGTCTTTTTGGGCTAAATCCATGGCATTCGAAGAACGTGTCCAAATCTTGTCCGAGGCAGAACAAGATGAGTTATATGGACCCCCCGCTTTCACCTCCGCCGACCAACGCTTCTTTTTCTCGCTGAACGATAAGGAACTGGCGATCGCTAAAAGCCTCCGTCATCGGGGCCAGCGTTACATGCTGGTGGTACTGCTGGGCTATTTCAAAGCCAAGCCGGTGGTGCTGAATCCCGGCTTTCATCAGATCAAGCAGGACCTCAAATACGTTTATCAAACCGTTCTACCAGGCCCAGGCTGTAGACCCTTTAATCTCACGCCAAAAGAGAACGAACGGATTTACCAACGTGTTTTCCAGCTCTGCAACTACCAGCGCTGGAATGTCAAAGACCATGGAGCGGCGTTGAGAGATTACTTATCCCAGCAAGCCAGAGCCTGGACAGCGCCTAGGCACCTCTTCGATGCGGCCAATGAATATTGTTCGGGGCAGAAGATCGCAATCCCTGCCTACAGCACGCTGCAAAAGATCATCAGTCAGGTGGTGGGAGACGAACAGGAACACATGGCCGCGCACCTTGAGCGTGCAATGTCACGCGGTCTTAAGCAAGCACTGGCGGAGCTCGTGAACGGCACAGGTCCACTGCCGTTCCGACAGTTGCGACAATCGGCTCGTAACTTCACCGGAACCGAGTTGGAGAAAGAACTGATTGTCTATCGCCATATCCAGCATTGGATGCCGGAAGTGGATCTGCTGTTGAGCACGCTATCACTGTCGCAGAAAAATCTGCAACACCTGGCAGAGAAAGTCGACTACTACGGTGCCAAACTGAAACGTCAAACCGTAGGCAGCCAATGGCTGTATTTATTGTGCTATCTTCAAACGCGATGGCAGCAAGCGCTGGAACGTATTGCCGATGGCTTTGTGCATCATGTCAGACAGACCAAACAGAAGGCAAAGGATTATGCGCAGGAAGCGGTGTTTAAGGATTGGCAAAAAGCAGCTAAAAATGTCAGCAAGGCAGCTGAAGTACTGCACCTGTTCATTGATGACAGCATTGATCTGCAACTACCGTTTGCAACAGTAAGACAGCAAGCACTGAGCCTGCTGACCAAAAGGGATCTGGAATCTGTATGTCTCTTCCTGAACGAGCAGCGACGATCGGTCGATGAAGCCATGTGGCAGTACTGCGACGAGAAAGAAAGTCTGCGGAAAGGTTTGCTGCGAGAGTTGTTCCTATGTCTGCGCTTCGAAGGCTGCGACGGCACCCAGCACTTAGCGGCCGCCTTGGCGAAAACACAAAACGAACTCAACGGCCAGGACGCTCAGTTGCAAACTGCCGACACCAGACTCCTTTCCAAAAAATCACGTGAATTCCTGCTGGATGGTGAAGGGAATATCCTGATCGATCGTTATGAGTGGTTCCTCTATCAACAGATTCCTGATCGCCTGAATGGCCAGCTGACGCTGCCTGATATCACTAAATACCGGGCACACGACGCCGACCTGATCGACGGGGAACATTGGCGAAAAAACAAATATACGCTGCTTCAACAGAGCCATTTTACAAAATTAGCGGAGGAGCCTGAAAAGCTGATCAAACAGATGGCCATGGAATTGGATACCCGTTTGTACGAAGTCGGCGAATATCTTGAACAGGAAGACAACCGGAATATCATCTTGCGTAATCCGCAGGGTAAACGCTTCTGGCGCCTGCCTTCGGCCAGCAAACATCATCTGGTCAACAATCCCTTCTTCCAGCAAATTCCCACAACGGGGATTGCGGATGTACTGCGCATGGTTGATCGTGACACCGGTTTCATTGACTGCTTCGCTCATGTGCTGGGTTCCCAATCCAGAAGCCGTTCCCATGAATATGACCTGTTGGCAATTCTGGTCGGCAATGCAACCAATCAAGGCATTTACGGCATGGCACAGATCTCTGATCGTACCTATGATCAGCTCAGCACTATCCAGGCGAACTATCTTCGCCTGGAAACATTGAATGCTGCTAACGACAACATCAATAACGCGACAGCCAAGCTACCCATCTTCCGGTACTACAACATCCAGGAAGATGTGATCCACGCCAGTGCCGATGGTCAAAAGTTCGAAGCCCGGCGCGAGACCTTCAAAACCCGTTATTCGTCGAAGTACTTTGGCACTCAAAAAGGTGTTTCTGCCATGACCTTGATCGCCAATCACGCTGCGATCAACGCCAGAGTGATCGGCGCCAACGAACATGAATCGCACTACATCTTTGATTTGTTGATGAGCAATACGTCAGACATCATTCCGGATGTGCTCTCAACCGATACCCATGGGGTGAACCATGTGAACTTCGCGTTACTGGATCTGTTCGGATACCAGTTTGCCCCACGCTATGCCCAGGTTGGCAAAGTGATCAATGACATGTTTGATGTCAAGGAAGACAAAGAACACCGAATTCAGCTGTGCTTAAAAAAGCCAATCAATACCCATCGTATTGCGCAGCACTGGGATACCATCCAACGGATTGCAGTATCACTTAAGCAGCGGAAAACAACGCAAGCCACCTTGGTGAGAAAGCTCTCGGAGTACAAGCGCAATCACCCGCTGCTGGAAGCCCTGACGGAATACAATCGCCTGGTGAAAGCGAATTATCTACTGTGCTACATCGATGATGCCAGTTTAAGAAACTATGTTCAGCGCGCGCTGAACCGGGGAGAGGCCTATCACCAACTGCGTCGGGCCGTGAGCAGCGTCAATGGGGATCAGTTCCGGGGCAGTTCAGACGAAGAAATCCAGCTATGGAATGAGTGCGCTCGCCTGGTCACCAATGCCATCGTTTACTTCAACTCCAGGATACTCAGCCAGCTGTTGACCAGCTTCGAATACCAAGGAGATACCAAGAGAATAGATATCGTCAAACAGGCATCCCCTGTGGCCTGGCACAACATTAACCTCAAGGGGACTTACCACTTCGAATTGAGCGAAAAATTGCCAGATCTGGAGGAGCTTATGCGCTCAATCGAGGGATATTTACCCGTCAGCGAAAAGTAA"/>
                        <sequence id="seq_KLE_BA0558AA_AS" spec="Sequence" taxon="KLE_BA0558AA_AS" totalcount="4" value="ATGGCATTCGAAGAACGTGTCCAAATCTTGTCCGAGGCAGAACAAGATGAGTTATATGGACCCCCCGCTTTCACCTCCGCCGACCAACGCTTCTTTTTCTCGCTGAACGATAAGGAACTGGCGATCGCTAAAAGCCTCCGTCATCGGGGCCAGCGTTACATGCTGGTGGTACTGCTGGGCTATTTCAAAGCCAAGCCGGTGGTGCTGAATCCCGGCTTTCATCAGATCAAGCAGGACCTCAAATACGTTTATCAAACCGTTCTACCAGGCCCAGGCTGTAGACCCTTTAATCTCACGCCAAAAGAGAACGAACGGATTTACCAACGTGTTTTCCAGCTCTGCAACTACCAGCGCTGGAATGTCAAAGACCATGGAGCGGCGTTGAGAGATTACTTATCCCAGCAAGCCAGAGCCTGGACAGCGCCTAGGCACCTCTTCGATGCGGCCAATGAATATTGTTCGGGGCAGAAGATCGCAATCCCTGCCTACAGCACGCTGCAAAAGATCATCAGTCAGGTGGTGGGAGACGAACAGGAACACATGGCCGCGCACCTTGAGCGTGCAATGTCACGCGGTCTTAAGCAAGCACTGGCGGAGCTCGTGAACGGCACAGGTCCACTGCCGTTCCGACAGTTGCGACAATCGGCTCGTAACTTCACCGGAACCGAGTTGGAGAAAGAACTGATTGTCTATCGCCATATCCAGCATTGGATGCCGGAAGTGGATCTGCTGTTGAGCACGCTATCACTGTCGCAGAAAAATCTGCAACACCTGGCAGAGAAAGTCGACTACTACGGTGCCAAACTGAAACGTCAAACCGTAGGCAGCCAATGGCTGTATTTATTGTGCTATCTTCAAACGCGATGGCAGCAAGCGCTGGAACGTATTGCCGATGGCTTTGTGCATCATGTCAGACAGACCAAACAGAAGGCAAAGGATTATGCGCAGGAAGCGGTGTTTAAGGATTGGCAAAAAGCAGCTAAAAATGTCAGCAAGGCAGCTGAAGTACTGCACCTGTTCATTGATGACAGCATTGATCTGCAACTACCGTTTGCAACAGTAAGACAGCAAGCACTGAGCCTGCTGACCAAAAGGGATCTGGAATCTGTATGTCTCTTCCTGAACGAGCAGCGACGATCGGTCGATGAAGCCATGTGGCAGTACTGCGACGAGAAAGAAAGTCTGCGGAAAGGTTTGCTGCGAGAGTTGTTCCTATGTCTGCGCTTCGAAGGCTGCGACGGCACCCAGCACTTAGCGGCCGCCTTGGCGAAAACACAAAACGAACTCAACGGCCAGGACGCTCAGTTGCAAACTGCCGACACCAGACTCCTTTCCAAAAAATCACGTGAATTCCTGCTGGATGGTGAAGGGAATATCCTGATCGATCGTTATGAGTGGTTCCTCTATCAACAGATTCCTGATCGCCTGAATGGCCAGCTGACGCTGCCTGATATCACTAAATACCGGGCACACGACGCCGACCTGATCGACGGGGAACATTGGCGAAAAAACAAATATACGCTGCTTCAACAGAGCCATTTTACAAAATTAGCGGAGGAGCCTGAAAAGCTGATCAAACAGATGGCCATGGAATTGGATACCCGTTTGTACGAAGTCGGCGAATATCTTGAACAGGAAGACAACCGGAATATCATCTTGCGTAATCCGCAGGGTAAACGCTTCTGGCGCCTGCCTTCGGCCAGCAAACATCATCTGGTCAACAATCCCTTCTTCCAGCAAATTCCCACAACGGGGATTGCGGATGTACTGCGCATGGTTGATCGTGACACCGGTTTCATTGACTGCTTCGCTCATGTGCTGGGTTCCCAATCCAGAAGCCGTTCCCATGAATATGACCTGTTGGCAATTCTGGTCGGCAATGCAACCAATCAAGGCATTTACGGCATGGCACAGATCTCTGATCGTACCTATGATCAGCTCAGCACTATCCAGGCGAACTATCTTCGCCTGGAAACATTGAATGCTGCTAACGACAACATCAATAACGCGACAGCCAAGCTACCCATCTTCCGGTACTACAACATCCAGGAAGATGTGATCCACGCCAGTGCCGATGGTCAAAAGTTCGAAGCCCGGCGCGAGACCTTCAAAACCCGTTATTCGTCGAAGTACTTTGGCACTCAAAAAGGTGTTTCTGCCATGACCTTGATCGCCAATCACGCTGCGATCAACGCCAGAGTGATCGGCGCCAACGAACATGAATCGCACTACATCTTTGATTTGTTGATGAGCAATACGTCAGACATCATTCCGGATGTGCTCTCAACCGATACCCATGGGGTGAACCATGTGAACTTCGCGTTACTGGATCTGTTCGGATACCAGTTTGCCCCACGCTATGCCCAGGTTGGCAAAGTGATCAATGACATGTTTGATGTCAAGGAAGACAAAGAACACCGAATTCAGCTGTGCTTAAAAAAGCCAATCAATACCCATCGTATTGCGCAGCACTGGGATACCATCCAACGGATTGCAGTATCACTTAAGCAGCGGAAAACAACGCAAGCCACCTTGGTGAGAAAGCTCTCGGAGTACAAGCGCAATCACCCGCTGCTGGAAGCCCTGACGGAATACAATCGCCTGGTGAAAGCGAATTATCTACTGTGCTACATCGATGATGCCAGTTTAAGAAACTATGTTCAGCGCGCGCTGAACCGGGGAGAGGCCTATCACCAACTGCGTCGGGCCGTGAGCAGCGTCAATGGGGATCAGTTCCGGGGCAGTTCAGACGAAGAAATCCAGCTATGGAATGAGTGCGCTCGCCTGGTCACCAATGCCATCGTTTACTTCAACTCCAGGATACTCAGCCAGCTGTTGACCAGCTTCGAATACCAAGGAGATACCAAGAGAATAGATATCGTCAAACAGGCATCCCCTGTGGCCTGGCACAACATTAACCTCAAGGGGACTTACCACTTCGAATTGAGCGAAAAATTGCCAGATCTGGAGGAGCTTATGCGCTCAATCGAGGGATATTTACCCGTCAGCGAAAAGTAATACCCCTCTGGAGGCCACGGACGGCGCGGCCTCCAGAGCACTTTGTCGTTTTTGGACGGAAAATCCCTAGAACCCCATAGATGTATATTTCTGTGACCCACATTCACCCTGGCAAAAAGGCACATGCGAAAATATGAATGGTTTAATTAGGCAATATTTACCTAAAGGGATTGATTTAAATCAGGCAGATCAGCATTATTTAAATCAAGTTGCCATGTCACTGAATACTCGTCCTAGAAAGGCGTTAGATTGGCTTACACCATTAGAGAAATTTGCTCAGCTTGTTGATTATCATATGGCTTTTGAAACTGTCGCACCTCATGTTTGAATTCGCCCCATATTTTTGCTACAGTGAACCAAATTAAGATCATCTATTTACTAGGCCTCGCATTTGCGGGGTTTTTAATGCTGAATAAAAGGAAAACTTGATGGAATTGCCCAATATTATGCACCCGGTCGCGAAGCTGAGCACCGCATTAGCCGCTGCATTGATGCTGAGCGGGTGCATGCCCGGTGAAATCCGCCCGACGATTGGCCAGCAAATGGAAACTGGCGACCAACGGTTTGGCGATCTGGTTTTCCGCCAGCTCGCACCGAATGTCTGGCAGCACACTTCCTATCTCGACATGCCGGGTTTCGGGGCAGTCGCTTCCAACGGTTTGATCGTCAGGGATGGCGGCCGCGTGCTGGTGGTCGATACCGCCTGGACCGATGACCAGACCGCCCAGATCCTCAACTGGATCAAGCAGGAGATCAACCTGCCGGTCGCGCTGGCGGTGGTGACTCACGCGCATCAGGACAAGATGGGCGGTATGGACGCGCTGCATGCGGCGGGGATTGCGACTTATGCCAATGCGTTGTCGAACCAGCTTGCCCCGCAAGAGGGGATGGTTGCGGCGCAACACAGCCTGACTTTCGCCGCCAATGGCTGGGTCGAACCAGCAACCGCGCCCAACTTTGGCCCGCTCAAGGTATTTTACCCCGGCCCCGGCCACACCAGTGACAATATCACCGTTGGGATCGACGGCACCGACATCGCTTTTGGTGGCTGCCTGATCAAGGACAGCAAGGCCAAGTCGCTCGGCAATCTCGGTGATGCCGACACTGAGCACTACGCCGCGTCAGCGCGCGCGTTTGGTGCGGCGTTCCCCAAGGCCAGCATGATCGTGATGAGCCATTCCGCCCCCGATAGCCGCGCCGCAATCACTCATACGGCCCGCATGGCCGACAAGCTGCGCTGAGCCATGGCTGACCACGTCACCCCCAATCTGCCATCGCGCGATTTCGATGTGACAGAGGCGTTTTATGCGAAGCTGGGCTTTGCGACGAGTTGGAAGGATCGCGGCTGGATGATCCTGCAGCGCGGCGGTTTGCAGCTCGAATTCTTCCCCTATCCTGACCTCGACCCAGCTACGAGCTCGTTCGGCTGTTGCCTGCGGTTGGATGATCTCGATGCCATGGTGGCATTGGTGAACGCGGCGGGAGCCGAGGAAAAAAGCACCGGCTGGCCGCGCTTCAAAGCTCCGCAACTGGAGGCGAGCGGCCTGAGGATCGGCTACCTGATCGATCCCGACTGCACGCTGGTGCGGCTGATCCAGAACCCCGACTGACCGCATGCCCGCGAAAATCAAGATTTGCGGGATCAGCACACCCGAGGCGCTCGATGCGACCATCGCGGCGCGGGCGGACTATGCCGGGTTGGTGTTCTATCCAGCGTCGCCCCGTGCGGTTACGTCGAATGTCGCGGGCGCTTTGACATCGCGCGCAGCTGGCCAGATCGCCATGGTCGGTTTGTTCGTCGATGCGGATGATGCTGTCATCGCCGACGCACTGGTGGCAGCCAAGCTGAACGCGCTGCAGCTGCACGGTTCGGAATCGCCCGAACGCGTGGCCCAGTTGCGCGCGCGGTTTGGCAAGCCGGTGTGGAAGGCGCTGCCCGTCGCCAGCGCCAGCGATGTCGCACGCGCCGCAGCCTATGCCGGGGCGGCGGACTTGATCTTGTTCGACGCCAAGACCCCCAAAGGCGCGCTGCCCGGCGGCATGGGGTTGGCGTTCGACTGGTCGCTGCTGGCCGGATATCGCGGTGCCTTGCCGTGGGGGCTGGCAGGCGGGCTAAATCCGACGAATGTTGCCGAGGCGATTGCGCGCACCGGAGCGCCGCTGGTCGATACCTCCAGCGGCGTCGAAAGCGCGCCGGGCGTCAAGGATACCGACAAGATTACCAATTTCGCCTTTGCGGTGCGCTTGGCCTAAATCGCGTCGATCAATAGGCGTCGTTCAGCGCAAAGATCGGCTTGCGGGTGCGCCACTGCCCTCGGGTGAAGTCGGGAAAATCTAACGTGCGATTGCCCTCAGCAATCGATTGTTCCGACAGAGGCGTGATCGCGCTCCAGGCCAGCGCGTCGTAAATGTCGATTGGCATCGGGGCCTTGGCCTTCAGCGCCTCGACAAAAGCGTGGATCACGAACCAGTCCATCCCGCCATGCCCGGCCCCTGCCGCCAGATCGGCGTAGCGTTTCCATAGCGGGTGATCGTATTTCGCAAACCAGCCCTCGGCAGGCTCCCAGCGGTGCGGCTGTGGGCTCTTGCCCTCCAGATAGATCGACTTGTTGACGTCCATCCACAGCCCCTCGGTGCCTTGCACCCGAAAGCCGAGAGAATAGGGGCGCGGCAGCGAGGTGTCGTGGCACAGCATGATCGTTTCACCATTAGTGCAGCCGATCATGGTGTTGACCACATCACCCAGTGCGAATTTCACCTCGGCGTTGGGATGATCGGCAGAGCCGTTCTTGACGACATAATCATGCAGCCCGCGCGCCTTACAGCCGAAGCCGCCAGCGCCCGCTTCGCCCGGCAACGCGACCTTCAGGGTGCGGGTCTGCGGCGGGTAGCACACGCCGGCATCGGCGCAGCCCTGGTACTTCACGGTCAGGGTGGTCGCGCTCGCGCCGGCCGCGGGCGTGCCGGTGAGGGTGCCGAGCAATTCCTTGCGGTAGGTTTCGACGTCGCCGAAGAATTCGTCGCGGTAGGCCTTGCCCTTCGGCAGCGCCATGGTCGCGCCGGTGAAGGCGGCATCGGCCTTGACCGAGGTGCGGTGCCGGTACAGGTAATAGCCGTCGGCGATCCGCCAGCGCACCTCGATGCGGTCCGGCGCGGTGGCCTGCGCGGACAGGACGAAGACCTCGTCGACCGGCGGCAGTTCGAAGTCCTGGGCGACGGCCGAGGTCGCGGGCAGCGCAAGCAGCAGGGCGAGCCCGGCCAGCCAGCGGCGCAGGCGGATCGTGGATGCGGTCATTGGCTCAGTTTACCGGTCGGCTCTCGGCGGCCAGCCATTGCAGGTATTCGGGCAGGCCGGACGCGGCTTCGACCGCGAGCAGCTCCGGGAGTTCGTAGGGATGCAGTTGGCGCAGGCGTTCCTGCAGGGCGGGGTAGGCCTCGGCACTGGTCTTGACCAGCAGCAGGACCTCGGCCGCGGCCTCGACCTTGCGTTGCCAGCGATAGACCGAACGCAGGCCGGGCAGGAGGTTGACGCAGGCGGCCAGGCGCTCGGCCACCAGCGCGGTGGCGATGCGCTCGGCGCTGTCGGCGTCGGGACAGGTGCAGAAGCAGATCAGGGCGCTCACCGGCATAGGGTAGCGGCTGCCCCGATCCGGCGGGCCTGGCGGACATCCGCGTGCGGCCCTTGAAAGTCGGCGGGCCCGCCCCATCTCGGTGGCATGCCGGGTTCGCCCGGTTCTGTTGTCCGCGGTTTGGCACTCGCTTCGCGCGACTGCTAAAATCGCCGGGTTTTTCCACGTCAATCAACCATTTACCGAGGTTGCCATGTCCAATATCAAGCCGCTGCACGACCGCGTGGTCATCAAGCGCATGGAAGAAGAGAAGCTGTCCGCCGGCGGGATCGTGATCCCGGATTCGGCCACCGAGAAGCCGATCAAGGGCGAAGTCGTCGCCGTCGGCACCGGCAAGGTGCTGGACAACGGCCAGGTCCGCGCGCCGCAGGTCAAGGTCGGCGACAAGGTGCTGTTCGGCAAGTACAGCGGCACCGAAGTGAAGCTGGACGGCGTCGAGCTGCTGGTGGTGAAGGAAGACGACCTGTTCGCGATCCTCGGCTGATCGCGCGTCGCTCCCACACATTTCTCATCCGAATAATTTTTCGAGGTAATTCGCAATGGCTGCCAAGGACATTCGTTTCGGCGAAGACGCGCGCTCCAAGATGGTGCGCGGCGTCAACGTGCTCGCCAACGCCGTGAAGGCGACCCTCGGCCCGAAGGGCCGCAACGTCGTGCTGCAGAAGAGCTACGGCGCGCCGACCATCACCAAGGACGGCGTCTCCGTCGCCAAGGAAATCGAACTGGCTGACGCGTTCGAGAACATGGGCGCGCAGATGGTGAAGGAAGTCGCTTCCAAGACCTCCGACAACGCCGGCGACGGCACCACCACCGCCACCGTGCTGGCGCAGGCGTTCATCCGCGAGGGCATGAAGGCGGTCGCCGCCGGCATGAACCCGATGGACCTGAAGCGCGGCATCGACCAGGCGGTGAAGGCCGCGGTCGGCGAACTGAAGTCGCTGTCCAAGCCGTCGTCGACCAGCAAGGAAATCGCCCAGGTCGGCGCGATCTCCGCGAACTCGGATGCCAACATCGGCGACCTGATCGCGCAGGCGATGGACAAGGTCGGCAAGGAAGGCGTGATCACGGTCGAGGAAGGCAGCGGCCTGGACAACGAACTCGACGTGGTCGAGGGCATGCAGTTCGACCGCGGCTACCTGAGCCCGTACTTCGTCAACAACCAGCAGTCGATGTCGGCCGACCTGGATGATCCCTTCATCCTGCTGTACGACAAGAAGATCTCCAACGTGCGCGACCTGCTGCCCGTCCTCGAGGGCGTGGCCAAGGCCGGCAAGCCGCTGCTGATCGTGGCGGAGGAAGTCGAAGGCGAAGCGCTGGCGACCCTGGTGGTCAACACCATCCGCGGCATCGTCAAGGTCTGCGCGGTGAAGGCCCCGGGCTTCGGCGACCGTCGCAAGGCGATGCTGGAAGACATGGCGATCCTGACCGGCGGCGTGGTGATTTCCGAGGAAGTCGGCCTGTCGCTGGAGAAGGCCACCATCAAGGACCTCGGCCGCGCCAAGAAGATCCAGGTGTCGAAGGAAAACACCACCATCATCGATGGCGCCGGCGAAGGCGCGGGCATCGAGGCGCGCATCAAGCAGATCAAGGCGCAGATCGAGGAGACCTCCTCCGACTACGACCGCGAGAAGCTGCAGGAGCGCGTGGCCAAGCTGGCCGGCGGCGTTGCGGTGATCAAGGTCGGTGCCGCCACCGAAGTCGAGATGAAGGAAAAGAAGGCGCGCGTCGAAGACGCCCTGCACGCGACCCGTGCGGCCGTCGAGGAAGGCATCGTCCCGGGCGGCGGCGTCGCCCTGATCGGGGTTCTAGGGATTTTCCGTCCAAAAACGACAAAGTGCTCTGGAGGCCCCGCCGTCTGTGGCCTCCAGAGGGGTATTACTTTTTTCGAGATCCCTATTTGGGCTCTGTTTGAGTAAGATTTAGTCTTTTTGGGCTAAATCCATGGCATTCGAAGAACGTGTCCAAATCTTGTCCGAGGCAGAACAAGATGAGTTATATGGACCCCCCGCTTTCACCTCCGCCGACCAACGCTTCTTTTTCTCGCTGAACGATAAGGAACTGGCGATCGCTAAAAGCCTCCGTCATCGGGGCCAGCGTTACATGCTGGTGGTACTGCTGGGCTATTTCAAAGCCAAGCCGGTGGTGCTGAATCCCGGCTTTCATCAGATCAAGCAGGACCTCAAATACGTTTATCAAACCGTTCTACCAGGCCCAGGCTGTAGACCCTTTAATCTCACGCCAAAAGAGAACGAACGGATTTACCAACGTGTTTTCCAGCTCTGCAACTACCAGCGCTGGAATGTCAAAGACCATGGAGCGGCGTTGAGAGATTACTTATCCCAGCAAGCCAGAGCCTGGACAGCGCCTAGGCACCTCTTCGATGCGGCCATTGAATATTGTTCGGGGCAGAAGATCGCAATCCCTGCCTACAGCACGCTGCAAAAGATCATCAGTCAGGTGGTGGGAGACGAACAGGAACACATGGCCGCGCACCTTGAGCGTGCAATGTCACGCGGTCTTAAGCAAGCACTGGCGGAGCTCGTGAACGGCACAGGTCCACTGCCGTTCCGACAGTTGCGACAATCGGCTCGTAACTTCACCGGAACCGAGTTGGAGAAAGAACTGATTGTCTATCGCCATATCCAGCATTGGATGCCGGAAGTGGATCTGCTGTTGAGCACGCTATCACTGTCGCAGAAAAATCTGCAACACCTGGCAGAGAAAGTCGACTACTACGGTGCCAAACTGAAACGTCAAACCGTAGGCAGCCAATGGCTGTATTTATTGTGCTATCTTCAAACGCGATGGCAGCAAGCGCTGGAACGTATTGCCGATGGCTTTGTGCATCATGTCAGACAGACCAAACAGAAGGCAAAGGATTATGCGCAGGAAGCGGTGTTTAAGGATTGGCAAAAAGCAGCTAAAAATGTCAGCAAGGCAGCTGAAGTACTGCACCTGTTCATTGATGACAGCATTGATCTGCAACTACCGTTTGCAACAGTAAGACAGCAAGCACTGAGCCTGCTGACCAAAAGGGATCTGGAATCTGTATGTCTCTTCCTGAACGAGCAGCGACGATCGGTCGATGAAGCCATGTGGCAGTACTGCGACGAGAAAGAAAGTCTGCGGAAAGGTTTGCTGCGAGAGTTGTTCCTATGTCTGCGCTTCGAAGGCTGCGACGGCACCCAGCACTTAGCGGCCGCCTTGGCGAAAACACAAAACGAACTCAACGGCCAGGACGCTCAGTTGCAAACTGCCGACACCAGACTCCTTTCCAAAAAATCACGTGAATTCCTGCTGGATGGTGAAGGGAATATCCTGATCGATCGTTATGAGTGGTTCCTCTATCAACAGATTCCTGATCGCCTGAATGGCCAGCTGACGCTGCCTGATATCACTAAATACCGGGCACACGACGCCGACCTGATCGACGGGGAACATTGGCGAAAAAACAAATATACGCTGCTTCAACAGAGCCATTTTACAAAATTAGCGGAGGAGCCTGAAAAGCTGATCAAACAGATGGCCATGGAATTGGATACCCGTTTGTACGAAGTCGGCGAATATCTTGAACAGGAAGACAACCGGAATATCATCTTGCGTAATCCGCAGGGTAAACGCTTCTGGCGCCTGCCTTCGGCCAGCAAACATCATCTGGTCAACAATCCCTTCTTCCAGCAAATTCCCACAACGGGGATTGCGGATGTACTGCGCATGGTTGATCGTGACACCGGTTTCATTGACTGCTTCGCTCATGTGCTGGGTTCCCAATCCAGAAGCCGTTCCCATGAATATGACCTGTTGGCAATTCTGGTCGGCAATGCAACCAATCAAGGCATTTACGGCATGGCACAGATCTCTGATCGTACCTATGATCAGCTCAGCACTATCCAGGCGAACTATCTTCGCCTGGAAACATTGAATGCTGCTAACGACAACATCAATAACGCGACAGCCAAGCTACCCATCTTCCGGTACTACAACATCCAGGAAGATGTGATCCACGCCAGTGCCGATGGTCAAAAGTTCGAAGCCCGGCGCGAGACCTTCAAAACCCGTTATTCGTCGAAGTACTTTGGCACTCAAAAAGGTGTTTCTGCCATGACCTTGATCGCCAATCACGCTGCGATCAACGCCAGAGTGATCGGCGCCAACGAACATGAATCGCACTACATCTTTGATTTGTTGATGAGCAATACGTCAGACATCATTCCGGATGTGCTCTCAACCGATACCCATGGGGTGAACCATGTGAACTTCGCGTTACTGGATCTGTTCGGATACCAGTTTGCCCCACGCTATGCCCAGGTTGGCAAAGTGATCAATGACATGTTTGATGTCAAGGAAGACAAAGAACACCGAATTCAGCTGTGCTTAAAAAAGCCAATCAATACCCATCGTATTGCGCAGCACTGGGATACCATCCAACGGATTGCAGTATCACTTAAGCAGCGGAAAACAACGCAAGCCACCTTGGTGAGAAAGCTCTCGGAGTACAAGCGCAATCACCCGCTGCTGGAAGCCCTGACGGAATACAATCGCCTGGTGAAAGCGAATTATCTACTGTGCTACATCGATGATGCCAGTTTAAGAAACTATGTTCAGCGCGCGCTGAACCGGGGAGAGGCCTATCACCAACTGCGTCGGGCCGTGAGCAGCGTCAATGGGGATCAGTTCCGGGGCAGTTCAGACGAAGAAATCCAGCTATGGAATGAGTGCGCTCGCCTGGTCACCAATGCCATCGTTTACTTCAACTCCAGGATACTCAGCCAGCTGTTGACCAGCTTCGAATACCAAGGAGATACCAAGAGAATAGATATCGTCAAACAGGCATCCCCTGTGGCCTGGCACAACATTAACCTCAAGGGGACTTACCACTTCGAATTGAGCGAAAAATTGCCAGATCTGGAGGAGCTTATGCGCTCAATCGAGGGATATTTACCCGTCAGCGAAAAGTAA"/>
                        <sequence id="seq_KLE_BA0559AA_AS" spec="Sequence" taxon="KLE_BA0559AA_AS" totalcount="4" value="ATGGCATTCGAAGAACGTGTCCAAATCTTGTCCGAGGCAGAACAAGATGAGTTATATGGACCCCCCGCTTTCACCTCCGCCGACCAACGCTTCTTTTTCTCGCTGAACGATAAGGAACTGGCGATCGCTAAAAGCCTCCGTCATCGGGGCCAGCGTTACATGCTGGTGGTACTGCTGGGCTATTTCAAAGCCAAGCCGGTGGTGCTGAATCCCGGCTTTCATCAGATCAAGCAGGACCTCAAATACGTTTATCAAACCGTTCTACCAGGCCCAGGCTGTAGACCCTTTAATCTCACGCCAAAAGAGAACGAACGGATTTACCAACGTGTTTTCCAGCTCTGCAACTACCAGCGCTGGAATGTCAAAGACCATGGAGCGGCGTTGAGAGATTACTTATCCCAGCAAGCCAGAGCCTGGACAGCGCCTAGGCACCTCTTCGATGCGGCCAATGAATATTGTTCGGGGCAGAAGATCGCAATCCCTGCCTACAGCACGCTGCAAAAGATCATCAGTCAGGTGGTGGGAGACGAACAGGAACACATGGCCGCGCACCTTGAGCGTGCAATGTCACGCGGTCTTAAGCAAGCACTGGCGGAGCTCGTGAACGGCACAGGTCCACTGCCGTTCCGACAGTTGCGACAATCGGCTCGTAACTTCACCGGAACCGAGTTGGAGAAAGAACTGATTGTCTATCGCCATATCCAGCATTGGATGCCGGAAGTGGATCTGCTGTTGAGCACGCTATCACTGTCGCAGAAAAATCTGCAACACCTGGCAGAGAAAGTCGACTACTACGGTGCCAAACTGAAACGTCAAACCGTAGGCAGCCAATGGCTGTATTTATTGTGCTATCTTCAAACGCGATGGCAGCAAGCGCTGGAACGTATTGCCGATGGCTTTGTGCATCATGTCAGACAGACCAAACAGAAGGCAAAGGATTATGCGCAGGAAGCGGTGTTTAAGGATTGGCAAAAAGCAGCTAAAAATGTCAGCAAGGCAGCTGAAGTACTGCACCTGTTCATTGATGACAGCATTGATCTGCAACTACCGTTTGCAACAGTAAGACAGCAAGCACTGAGCCTGCTGACCAAAAGGGATCTGGAATCTGTATGTCTCTTCCTGAACGAGCAGCGACGATCGGTCGATGAAGCCATGTGGCAGTACTGCGACGAGAAAGAAAGTCTGCGGAAAGGTTTGCTGCGAGAGTTGTTCCTATGTCTGCGCTTCGAAGGCTGCGACGGCACCCAGCACTTAGCGGCCGCCTTGGCGAAAACACAAAACGAACTCAACGGCCAGGACGCTCAGTTGCAAACTGCCGACACCAGACTCCTTTCCAAAAAATCACGTGAATTCCTGCTGGATGGTGAAGGGAATATCCTGATCGATCGTTATGAGTGGTTCCTCTATCAACAGATTCCTGATCGCCTGAATGGCCAGCTGACGCTGCCTGATATCACTAAATACCGGGCACACGACGCCGACCTGATCGACGGGGAACATTGGCGAAAAAACAAATATACGCTGCTTCAACAGAGCCATTTTACAAAATTAGCGGAGGAGCCTGAAAAGCTGATCAAACAGATGGCCATGGAATTGGATACCCGTTTGTACGAAGTCGGCGAATATCTTGAACAGGAAGACAACCGGAATATCATCTTGCGTAATCCGCAGGGTAAACGCTTCTGGCGCCTGCCTTCGGCCAGCAAACATCATCTGGTCAACAATCCCTTCTTCCAGCAAATTCCCACAACGGGGATTGCGGATGTACTGCGCATGGTTGATCGTGACACCGGTTTCATTGACTGCTTCGCTCATGTGCTGGGTTCCCAATCCAGAAGCCGTTCCCATGAATATGACCTGTTGGCAATTCTGGTCGGCAATGCAACCAATCAAGGCATTTACGGCATGGCACAGATCTCTGATCGTACCTATGATCAGCTCAGCACTATCCAGGCGAACTATCTTCGCCTGGAAACATTGAATGCTGCTAACGACAACATCAATAACGCGACAGCCAAGCTACCCATCTTCCGGTACTACAACATCCAGGAAGATGTGATCCACGCCAGTGCCGATGGTCAAAAGTTCGAAGCCCGGCGCGAGACCTTCAAAACCCGTTATTCGTCGAAGTACTTTGGCACTCAAAAAGGTGTTTCTGCCATGACCTTGATCGCCAATCACGCTGCGATCAACGCCAGAGTGATCGGCGCCAACGAACATGAATCGCACTACATCTTTGATTTGTTGATGAGCAATACGTCAGACATCATTCCGGATGTGCTCTCAACCGATACCCATGGGGTGAACCATGTGAACTTCGCGTTACTGGATCTGTTCGGATACCAGTTTGCCCCACGCTATGCCCAGGTTGGCAAAGTGATCAATGACATGTTTGATGTCAAGGAAGACAAAGAACACCGAATTCAGCTGTGCTTAAAAAAGCCAATCAATACCCATCGTATTGCGCAGCACTGGGATACCATCCAACGGATTGCAGTATCACTTAAGCAGCGGAAAACAACGCAAGCCACCTTGGTGAGAAAGCTCTCGGAGTACAAGCGCAATCACCCGCTGCTGGAAGCCCTGACGGAATACAATCGCCTGGTGAAAGCGAATTATCTACTGTGCTACATCGATGATGCCAGTTTAAGAAACTATGTTCAGCGCGCGCTGAACCGGGGAGAGGCCTATCACCAACTGCGTCGGGCCGTGAGCAGCGTCAATGGGGATCAGTTCCGGGGCAGTTCAGACGAAGAAATCCAGCTATGGAATGAGTGCGCTCGCCTGGTCACCAATGCCATCGTTTACTTCAACTCCAGGATACTCAGCCAGCTGTTGACCAGCTTCGAATACCAAGGAGATACCAAGAGAATAGATATCGTCAAACAGGCATCCCCTGTGGCCTGGCACAACATTAACCTCAAGGGGACTTACCACTTCGAATTGAGCGAAAAATTGCCAGATCTGGAGGAGCTTATGCGCTCAATCGAGGGATATTTACCCGTCAGCGAAAAGTAATACCCCTCTGGAGGCCACGGACGGCGCGGCCTCCAGAGCACTTTGTCGTTTTTGGACGGAAAATCCCTAGAACCCCATAGATGTATATTTCTGTGACCCACATTCACCCTGGCAAAAAGGCACATGCGAAAATATGAATGGTTTAATTAGGCAATATTTACCTAAAGGGATTGATTTAAATCAGGCAGATCAGCATTATTTAAATCAAGTTGCCATGTCACTGAATACTCGTCCTAGAAAGGCGTTAGATTGGCTTACACCATTAGAGAAATTTGCTCAGCTTGTTGATTATCATATGGCTTTTGAAACTGTCGCACCTCATGTTTGAATTCGCCCCATATTTTTGCTACAGTGAACCAAATTAAGATCATCTATTTACTAGGCCTCGCATTTGCGGGGTTTTTAATGCTGAATAAAAGGAAAACTTGATGGAATTGCCCAATATTATGCACCCGGTCGCGAAGCTGAGCACCGCATTAGCCGCTGCATTGATGCTGAGCGGGTGCATGCCCGGTGAAATCCGCCCGACGATTGGCCAGCAAATGGAAACTGGCGACCAACGGTTTGGCGATCTGGTTTTCCGCCAGCTCGCACCGAATGTCTGGCAGCACACTTCCTATCTCGACATGCCGGGTTTCGGGGCAGTCGCTTCCAACGGTTTGATCGTCAGGGATGGCGGCCGCGTGCTGGTGGTCGATACCGCCTGGACCGATGACCAGACCGCCCAGATCCTCAACTGGATCAAGCAGGAGATCAACCTGCCGGTCGCGCTGGCGGTGGTGACTCACGCGCATCAGGACAAGATGGGCGGTATGGACGCGCTGCATGCGGCGGGGATTGCGACTTATGCCAATGCGTTGTCGAACCAGCTTGCCCCGCAAGAGGGGATGGTTGCGGCGCAACACAGCCTGACTTTCGCCGCCAATGGCTGGGTCGAACCAGCAACCGCGCCCAACTTTGGCCCGCTCAAGGTATTTTACCCCGGCCCCGGCCACACCAGTGACAATATCACCGTTGGGATCGACGGCACCGACATCGCTTTTGGTGGCTGCCTGATCAAGGACAGCAAGGCCAAGTCGCTCGGCAATCTCGGTGATGCCGACACTGAGCACTACGCCGCGTCAGCGCGCGCGTTTGGTGCGGCGTTCCCCAAGGCCAGCATGATCGTGATGAGCCATTCCGCCCCCGATAGCCGCGCCGCAATCACTCATACGGCCCGCATGGCCGACAAGCTGCGCTGAGCCATGGCTGACCACGTCACCCCCAATCTGCCATCGCGCGATTTCGATGTGACAGAGGCGTTTTATGCGAAGCTGGGCTTTGCGACGAGTTGGAAGGATCGCGGCTGGATGATCCTGCAGCGCGGCGGTTTGCAGCTCGAATTCTTCCCCTATCCTGACCTCGACCCAGCTACGAGCTCGTTCGGCTGTTGCCTGCGGTTGGATGATCTCGATGCCATGGTGGCATTGGTGAACGCGGCGGGAGCCGAGGAAAAAAGCACCGGCTGGCCGCGCTTCAAAGCTCCGCAACTGGAGGCGAGCGGCCTGAGGATCGGCTACCTGATCGATCCCGACTGCACGCTGGTGCGGCTGATCCAGAACCCCGACTGACCGCATGCCCGCGAAAATCAAGATTTGCGGGATCAGCACACCCGAGGCGCTCGATGCGACCATCGCGGCGCGGGCGGACTATGCCGGGTTGGTGTTCTATCCAGCGTCGCCCCGTGCGGTTACGTCGAATGTCGCGGGCGCTTTGACATCGCGCGCAGCTGGCCAGATCGCCATGGTCGGTTTGTTCGTCGATGCGGATGATGCTGTCATCGCCGACGCACTGGTGGCAGCCAAGCTGAACGCGCTGCAGCTGCACGGTTCGGAATCGCCCGAACGCGTGGCCCAGTTGCGCGCGCGGTTTGGCAAGCCGGTGTGGAAGGCGCTGCCCGTCGCCAGCGCCAGCGATGTCGCACGCGCCGCAGCCTATGCCGGGGCGGCGGACTTGATCTTGTTCGACGCCAAGACCCCCAAAGGCGCGCTGCCCGGCGGCATGGGGTTGGCGTTCGACTGGTCGCTGCTGGCCGGATATCGCGGTGCCTTGCCGTGGGGGCTGGCAGGCGGGCTAAATCCGACGAATGTTGCCGAGGCGATTGCGCGCACCGGAGCGCCGCTGGTCGATACCTCCAGCGGCGTCGAAAGCGCGCCGGGCGTCAAGGATACCGACAAGATTACCAATTTCGCCTTTGCGGTGCGCTTGGCCTAAATCGCGTCGATCAATAGGCGTCGTTCAGCGCAAAGATCGGCTTGCGGGTGCGCCACTGCCCTCGGGTGAAGTCGGGAAAATCTAACGTGCGATTGCCCTCAGCAATCGATTGTTCCGACAGAGGCGTGATCGCGCTCCAGGCCAGCGCGTCGTAAATGTCGATTGGCATCGGGGCCTTGGCCTTCAGCGCCTCGACAAAAGCGTGGATCACGAACCAGTCCATCCCGCCATGCCCGGCCCCTGCCGCCAGATCGGCGTAGCGTTTCCATAGCGGGTGATCGTATTTCGCAAACCAGCCCTCGGCAGGCTCCCAGCGGTGCGGCTGTGGGCTCTTGCCCTCCAGATAGATCGACTTGTTGACGTCCATCCACAGCCCCTCGGTGCCTTGCACCCGAAAGCCGAGAGAATAGGGGCGCGGCAGCGAGGTGTCGTGGCACAGCATGATCGTTTCACCATTAGTGCAGCCGATCATGGTGTTGACCACATCACCCAGTGCGAATTTCACCTCGGCGTTGGGATGATCGGCAGAGCCGTTCTTGACGACATAATCATGCAGCCCGCGCGCCTTACAGCCGAAGCCGCCAGCGCCCGCTTCGCCCGGCAACGCGACCTTCAGGGTGCGGGTCTGCGGCGGGTAGCACACGCCGGCATCGGCGCAGCCCTGGTACTTCACGGTCAGGGTGGTCGCGCTCGCGCCGGCCGCGGGCGTGCCGGTGAGGGTGCCGAGCAATTCCTTGCGGTAGGTTTCGACGTCGCCGAAGAATTCGTCGCGGTAGGCCTTGCCCTTCGGCAGCGCCATGGTCGCGCCGGTGAAGGCGGCATCGGCCTTGACCGAGGTGCGGTGCCGGTACAGGTAATAGCCGTCGGCGATCCGCCAGCGCACCTCGATGCGGTCCGGCGCGGTGGCCTGCGCGGACAGGACGAAGACCTCGTCGACCGGCGGCAGTTCGAAGTCCTGGGCGACGGCCGAGGTCGCGGGCAGCGCAAGCAGCAGGGCGAGCCCGGCCAGCCAGCGGCGCAGGCGGATCGTGGATGCGGTCATTGGCTCAGTTTACCGGTCGGCTCTCGGCGGCCAGCCATTGCAGGTATTCGGGCAGGCCGGACGCGGCTTCGACCGCGAGCAGCTCCGGGAGTTCGTAGGGATGCAGTTGGCGCAGGCGTTCCTGCAGGGCGGGGTAGGCCTCGGCACTGGTCTTGACCAGCAGCAGGACCTCGGCCGCGGCCTCGACCTTGCGTTGCCAGCGATAGACCGAACGCAGGCCGGGCAGGAGGTTGACGCAGGCGGCCAGGCGCTCGGCCACCAGCGCGGTGGCGATGCGCTCGGCGCTGTCGGCGTCGGGACAGGTGCAGAAGCAGATCAGGGCGCTCACCGGCATAGGGTAGCGGCTGCCCCGATCCGGCGGGCCTGGCGGACATCCGCGTGCGGCCCTTGAAAGTCGGCGGGCCCGCCCCATCTCGGTGGCATGCCGGGTTCGCCCGGTTCTGTTGTCCGCGGTTTGGCACTCGCTTCGCGCGACTGCTAAAATCGCCGGGTTTTTCCACGTCAATCAACCATTTACCGAGGTTGCCATGTCCAATATCAAGCCGCTGCACGACCGCGTGGTCATCAAGCGCATGGAAGAAGAGAAGCTGTCCGCCGGCGGGATCGTGATCCCGGATTCGGCCACCGAGAAGCCGATCAAGGGCGAAGTCGTCGCCGTCGGCACCGGCAAGGTGCTGGACAACGGCCAGGTCCGCGCGCCGCAGGTCAAGGTCGGCGACAAGGTGCTGTTCGGCAAGTACAGCGGCACCGAAGTGAAGCTGGACGGCGTCGAGCTGCTGGTGGTGAAGGAAGACGACCTGTTCGCGATCCTCGGCTGATCGCGCGTCGCTCCCACACATTTCTCATCCGAATAATTTTTCGAGGTAATTCGCAATGGCTGCCAAGGACATTCGTTTCGGCGAAGACGCGCGCTCCAAGATGGTGCGCGGCGTCAACGTGCTCGCCAACGCCGTGAAGGCGACCCTCGGCCCGAAGGGCCGCAACGTCGTGCTGCAGAAGAGCTACGGCGCGCCGACCATCACCAAGGACGGCGTCTCCGTCGCCAAGGAAATCGAACTGGCTGACGCGTTCGAGAACATGGGCGCGCAGATGGTGAAGGAAGTCGCTTCCAAGACCTCCGACAACGCCGGCGACGGCACCACCACCGCCACCGTGCTGGCGCAGGCGTTCATCCGCGAGGGCATGAAGGCGGTCGCCGCCGGCATGAACCCGATGGACCTGAAGCGCGGCATCGACCAGGCGGTGAAGGCCGCGGTCGGCGAACTGAAGTCGCTGTCCAAGCCGTCGTCGACCAGCAAGGAAATCGCCCAGGTCGGCGCGATCTCCGCGAACTCGGATGCCAACATCGGCGACCTGATCGCGCAGGCGATGGACAAGGTCGGCAAGGAAGGCGTGATCACGGTCGAGGAAGGCAGCGGCCTGGACAACGAACTCGACGTGGTCGAGGGCATGCAGTTCGACCGCGGCTACCTGAGCCCGTACTTCGTCAACAACCAGCAGTCGATGTCGGCCGACCTGGATGATCCCTTCATCCTGCTGTACGACAAGAAGATCTCCAACGTGCGCGACCTGCTGCCCGTCCTCGAGGGCGTGGCCAAGGCCGGCAAGCCGCTGCTGATCGTGGCGGAGGAAGTCGAAGGCGAAGCGCTGGCGACCCTGGTGGTCAACACCATCCGCGGCATCGTCAAGGTCTGCGCGGTGAAGGCCCCGGGCTTCGGCGACCGTCGCAAGGCGATGCTGGAAGACATGGCGATCCTGACCGGCGGCGTGGTGATTTCCGAGGAAGTCGGCCTGTCGCTGGAGAAGGCCACCATCAAGGACCTCGGCCGCGCCAAGAAGATCCAGGTGTCGAAGGAAAACACCACCATCATCGATGGCGCCGGCGAAGGCGCGGGCATCGAGGCGCGCATCAAGCAGATCAAGGCGCAGATCGAGGAGACCTCCTCCGACTACGACCGCGAGAAGCTGCAGGAGCGCGTGGCCAAGCTGGCCGGCGGCGTTGCGGTGATCAAGGTCGGTGCCGCCACCGAAGTCGAGATGAAGGAAAAGAAGGCGCGCGTCGAAGACGCCCTGCACGCGACCCGTGCGGCCGTCGAGGAAGGCATCGTCCCGGGCGGCGGCGTCGCCCTGATCGGGGTTCTAGGGATTTTCCGTCCAAAAACGACAAAGTGCTCTGGAGGCCCCGCCGTCTGTGGCCTCCAGAGGGGTATTACTTTTTTCGAGATCCCTATTTGGGCTCTGTTTGAGTAAGATTTAGTCTTTTTGGGCTAAATCCATGGCATTCGAAGAACGTGTCCAAATCTTGTCCGAGGCAGAACAAGATGAGTTATATGGACCCCCCGCTTTCACCTCCGCCGACCAACGCTTCTTTTTCTCGCTGAACGATAAGGAACTGGCGATCGCTAAAAGCCTCCGTCATCGGGGCCAGCGTTACATGCTGGTGGTACTGCTGGGCTATTTCAAAGCCAAGCCGGTGGTGCTGAATCCCGGCTTTCATCAGATCAAGCAGGACCTCAAATACGTTTATCAAACCGTTCTACCAGGCCCAGGCTGTAGACCCTTTAATCTCACGCCAAAAGAGAACGAACGGATTTACCAACGTGTTTTCCAGCTCTGCAACTACCAGCGCTGGAATGTCAAAGACCATGGAGCGGCGTTGAGAGATTACTTATCCCAGCAAGCCAGAGCCTGGACAGCGCCTAGGCACCTCTTCGATGCGGCCAATGAATATTGTTCGGGGCAGAAGATCGCAATCCCTGCCTACAGCACGCTGCAAAAGATCATCAGTCAGGTGGTGGGAGACGAACAGGAACACATGGCCGCGCACCTTGAGCGTGCAATGTCACGCGGTCTTAAGCAAGCACTGGCGGAGCTCGTGAACGGCACAGGTCCACTGCCGTTCCGACAGTTGCGACAATCGGCTCGTAACTTCACCGGAACCGAGTTGGAGAAAGAACTGATTGTCTATCGCCATATCCAGCATTGGATGCCGGAAGTGGATCTGCTGTTGAGCACGCTATCACTGTCGCAGAAAAATCTGCAACACCTGGCAGAGAAAGTCGACTACTACGGTGCCAAACTGAAACGTCAAACCGTAGGCAGCCAATGGCTGTATTTATTGTGCTATCTTCAAACGCGATGGCAGCAAGCGCTGGAACGTATTGCCGATGGCTTTGTGCATCATGTCAGACAGACCAAACAGAAGGCAAAGGATTATGCGCAGGAAGCGGTGTTTAAGGATTGGCAAAAAGCAGCTAAAAATGTCAGCAAGGCAGCTGAAGTACTGCACCTGTTCATTGATGACAGCATTGATCTGCAACTACCGTTTGCAACAGTAAGACAGCAAGCACTGAGCCTGCTGACCAAAAGGGATCTGGAATCTGTATGTCTCTTCCTGAACGAGCAGCGACGATCGGTCGATGAAGCCATGTGGCAGTACTGCGACGAGAAAGAAAGTCTGCGGAAAGGTTTGCTGCGAGAGTTGTTCCTATGTCTGCGCTTCGAAGGCTGCGACGGCACCCAGCACTTAGCGGCCGCCTTGGCGAAAACACAAAACGAACTCAACGGCCAGGACGCTCAGTTGCAAACTGCCGACACCAGACTCCTTTCCAAAAAATCACGTGAATTCCTGCTGGATGGTGAAGGGAATATCCTGATCGATCGTTATGAGTGGTTCCTCTATCAACAGATTCCTGATCGCCTGAATGGCCAGCTGACGCTGCCTGATATCACTAAATACCGGGCACACGACGCCGACCTGATCGACGGGGAACATTGGCGAAAAAACAAATATACGCTGCTTCAACAGAGCCATTTTACAAAATTAGCGGAGGAGCCTGAAAAGCTGATCAAACAGATGGCCATGGAATTGGATACCCGTTTGTACGAAGTCGGCGAATATCTTGAACAGGAAGACAACCGGAATATCATCTTGCGTAATCCGCAGGGTAAACGCTTCTGGCGCCTGCCTTCGGCCAGCAAACATCATCTGGTCAACAATCCCTTCTTCCAGCAAATTCCCACAACGGGGATTGCGGATGTACTGCGCATGGTTGATCGTGACACCGGTTTCATTGACTGCTTCGCTCATGTGCTGGGTTCCCAATCCAGAAGCCGTTCCCATGAATATGACCTGTTGGCAATTCTGGTCGGCAATGCAACCAATCAAGGCATTTACGGCATGGCACAGATCTCTGATCGTACCTATGATCAGCTCAGCACTATCCAGGCGAACTATCTTCGCCTGGAAACATTGAATGCTGCTAACGACAACATCAATAACGCGACAGCCAAGCTACCCATCTTCCGGTACTACAACATCCAGGAAGATGTGATCCACGCCAGTGCCGATGGTCAAAAGTTCGAAGCCCGGCGCGAGACCTTCAAAACCCGTTATTCGTCGAAGTACTTTGGCACTCAAAAAGGTGTTTCTGCCATGACCTTGATCGCCAATCACGCTGCGATCAACGCCAGAGTGATCGGCGCCAACGAACATGAATCGCACTACATCTTTGATTTGTTGATGAGCAATACGTCAGACATCATTCCGGATGTGCTCTCAACCGATACCCATGGGGTGAACCATGTGAACTTCGCGTTACTGGATCTGTTCGGATACCAGTTTGCCCCACGCTATGCCCAGGTTGGCAAAGTGATCAATGACATGTTTGATGTCAAGGAAGACAAAGAACACCGAATTCAGCTGTGCTTAAAAAAGCCAATCAATACCCATCGTATTGCGCAGCACTGGGATACCATCCAACGGATTGCAGTATCACTTAAGCAGCGGAAAACAACGCAAGCCACCTTGGTGAGAAAGCTCTCGGAGTACAAGCGCAATCACCCGCTGCTGGAAGCCCTGACGGAATACAATCGCCTGGTGAAAGCGAATTATCTACTGTGCTACATCGATGATGCCAGTTTAAGAAACTATGTTCAGCGCGCGCTGAACCGGGGAGAGGCCTATCACCAACTGCGTCGGGCCGTGAGCAGCGTCAATGGGGATCAGTTCCGGGGCAGTTCAGACGAAGAAATCCAGCTATGGAATGAGTGCGCTCGCCTGGTCACCAATGCCATCGTTTACTTCAACTCCAGGATACTCAGCCAGCTGTTGACCAGCTTCGAATACCAAGGAGATACCAAGAGAATAGATATCGTCAAACAGGCATCCCCTGTGGCCTGGCACAACATTAACCTCAAGGGGACTTACCACTTCGAATTGAGCGAAAAATTGCCAGATCTGGAGGAGCTTATGCGCTCAATCGAGGGATATTTACCCGTCAGCGAAAAGTAA"/>
                        <sequence id="seq_KLE_BA0560AA_AS" spec="Sequence" taxon="KLE_BA0560AA_AS" totalcount="4" value="ATGGCATTCGAAGAACGTGTCCAAATCTTGTCCGAGGCAGAACAAGATGAGTTATATGGACCCCCCGCTTTCACCTCCGCCGACCAACGCTTCTTTTTCTCGCTGAACGATAAGGAACTGGCGATCGCTAAAAGCCTCCGTCATCGGGGCCAGCGTTACATGCTGGTGGTACTGCTGGGCTATTTCAAAGCCAAGCCGGTGGTGCTGAATCCCGGCTTTCATCAGATCAAGCAGGACCTCAAATACGTTTATCAAACCGTTCTACCAGGCCCAGGCTGTAGACCCTTTAATCTCACGCCAAAAGAGAACGAACGGATTTACCAACGTGTTTTCCAGCTCTGCAACTACCAGCGCTGGAATGTCAAAGACCATGGAGCGGCGTTGAGAGATTACTTATCCCAGCAAGCCAGAGCCTGGACAGCGCCTAGGCACCTCTTCGATGCGGCCATTGAATATTGTTCGGGGCAGAAGATCGCAATCCCTGCCTACAGCACGCTGCAAAAGATCATCAGTCAGGTGGTGGGAGACGAACAGGAACACATGGCCGCGCACCTTGAGCGTGCAATGTCACGCGGTCTTAAGCAAGCACTGGCGGAGCTCGTGAACGGCACAGGTCCACTGCCGTTCCGACAGTTGCGACAATCGGCTCGTAACTTCACCGGAACCGAGTTGGAGAAAGAACTGATTGTCTATCGCCATATCCAGCATTGGATGCCGGAAGTGGATCTGCTGTTGAGCACGCTATCACTGTCGCAGAAAAATCTGCAACACCTGGCAGAGAAAGTCGACTACTACGGTGCCAAACTGAAACGTCAAACCGTAGGCAGCCAATGGCTGTATTTATTGTGCTATCTTCAAACGCGATGGCAGCAAGCGCTGGAACGTATTGCCGATGGCTTTGTGCATCATGTCAGACAGACCAAACAGAAGGCAAAGGATTATGCGCAGGAAGCGGTGTTTAAGGATTGGCAAAAAGCAGCTAAAAATGTCAGCAAGGCAGCTGAAGTACTGCACCTGTTCATTGATGACAGCATTGATCTGCAACTACCGTTTGCAACAGTAAGACAGCAAGCACTGAGCCTGCTGACCAAAAGGGATCTGGAATCTGTATGTCTCTTCCTGAACGAGCAGCGACGATCGGTCGATGAAGCCATGTGGCAGTACTGCGACGAGAAAGAAAGTCTGCGGAAAGGTTTGCTGCGAGAGTTGTTCCTATGTCTGCGCTTCGAAGGCTGCGACGGCACCCAGCACTTAGCGGCCGCCTTGGCGAAAACACAAAACGAACTCAACGGCCAGGACGCTCAGTTGCAAACTGCCGACACCAGACTCCTTTCCAAAAAATCACGTGAATTCCTGCTGGATGGTGAAGGGAATATCCTGATCGATCGTTATGAGTGGTTCCTCTATCAACAGATTCCTGATCGCCTGAATGGCCAGCTGACGCTGCCTGATATCACTAAATACCGGGCACACGACGCCGACCTGATCGACGGGGAACATTGGCGAAAAAACAAATATACGCTGCTTCAACAGAGCCATTTTACAAAATTAGCGGAGGAGCCTGAAAAGCTGATCAAACAGATGGCCATGGAATTGGATACCCGTTTGTACGAAGTCGGCGAATATCTTGAACAGGAAGACAACCGGAATATCATCTTGCGTAATCCGCAGGGTAAACGCTTCTGGCGCCTGCCTTCGGCCAGCAAACATCATCTGGTCAACAATCCCTTCTTCCAGCAAATTCCCACAACGGGGATTGCGGATGTACTGCGCATGGTTGATCGTGACACCGGTTTCATTGACTGCTTCGCTCATGTGCTGGGTTCCCAATCCAGAAGCCGTTCCCATGAATATGACCTGTTGGCAATTCTGGTCGGCAATGCAACCAATCAAGGCATTTACGGCATGGCACAGATCTCTGATCGTACCTATGATCAGCTCAGCACTATCCAGGCGAACTATCTTCGCCTGGAAACATTGAATGCTGCTAACGACAACATCAATAACGCGACAGCCAAGCTACCCATCTTCCGGTACTACAACATCCAGGAAGATGTGATCCACGCCAGTGCCGATGGTCAAAAGTTCGAAGCCCGGCGCGAGACCTTCAAAACCCGTTATTCGTCGAAGTACTTTGGCACTCAAAAAGGTGTTTCTGCCATGACCTTGATCGCCAATCACGCTGCGATCAACGCCAGAGTGATCGGCGCCAACGAACATGAATCGCACTACATCTTTGATTTGTTGATGAGCAATACGTCAGACATCATTCCGGATGTGCTCTCAACCGATACCCATGGGGTGAACCATGTGAACTTCGCGTTACTGGATCTGTTCGGATACCAGTTTGCCCCACGCTATGCCCAGGTTGGCAAAGTGATCAATGACATGTTTGATGTCAAGGAAGACAAAGAACACCGAATTCAGCTGTGCTTAAAAAAGCCAATCAATACCCATCGTATTGCGCAGCACTGGGATACCATCCAACGGATTGCAGTATCACTTAAGCAGCGGAAAACAACGCAAGCCACCTTGGTGAGAAAGCTCTCGGAGTACAAGCGCAATCACCCGCTGCTGGAAGCCCTGACGGAATACAATCGCCTGGTGAAAGCGAATTATCTACTGTGCTACATCGATGATGCCAGTTTAAGAAACTATGTTCAGCGCGCGCTGAACCGGGGAGAGGCCTATCACCAACTGCGTCGGGCCGTGAGCAGCGTCAATGGGGATCAGTTCCGGGGCAGTTCAGACGAAGAAATCCAGCTATGGAATGAGTGCGCTCGCCTGGTCACCAATGCCATCGTTTACTTCAACTCCAGGATACTCAGCCAGCTGTTGACCAGCTTCGAATACCAAGGAGATACCAAGAGAATAGATATCGTCAAACAGGCATCCCCTGTGGCCTGGCACAACATTAACCTCAAGGGGACTTACCACTTCGAATTGAGCGAAAAATTGCCAGATCTGGAGGAGCTTATGCGCTCAATCGAGGGATATTTACCCGTCAGCGAAAAGTAATACCCCTCTGGAGGCCACGGACGGCGCGGCCTCCAGAGCACTTTGTCGTTTTTGGACGGAAAATCCCTAGAACCCCATAGATGTATATTTCTGTGACCCACATTCACCCTGGCAAAAAGGCACATGCGAAAATATGAATGGTTTAATTAGGCAATATTTACCTAAAGGGATTGATTTAAATCAGGCAGATCAGCATTATTTAAATCAAGTTGCCATGTCACTGAATACTCGTCCTAGAAAGGCGTTAGATTGGCTTACACCATTAGAGAAATTTGCTCAGCTTGTTGATTATCATATGGCTTTTGAAACTGTCGCACCTCATGTTTGAATTCGCCCCATATTTTTGCTACAGTGAACCAAATTAAGATCATCTATTTACTAGGCCTCGCATTTGCGGGGTTTTTAATGCTGAATAAAAGGAAAACTTGATGGAATTGCCCAATATTATGCACCCGGTCGCGAAGCTGAGCACCGCATTAGCCGCTGCATTGATGCTGAGCGGGTGCATGCCCGGTGAAATCCGCCCGACGATTGGCCAGCAAATGGAAACTGGCGACCAACGGTTTGGCGATCTGGTTTTCCGCCAGCTCGCACCGAATGTCTGGCAGCACACTTCCTATCTCGACATGCCGGGTTTCGGGGCAGTCGCTTCCAACGGTTTGATCGTCAGGGATGGCGGCCGCGTGCTGGTGGTCGATACCGCCTGGACCGATGACCAGACCGCCCAGATCCTCAACTGGATCAAGCAGGAGATCAACCTGCCGGTCGCGCTGGCGGTGGTGACTCACGCGCATCAGGACAAGATGGGCGGTATGGACGCGCTGCATGCGGCGGGGATTGCGACTTATGCCAATGCGTTGTCGAACCAGCTTGCCCCGCAAGAGGGGATGGTTGCGGCGCAACACAGCCTGACTTTCGCCGCCAATGGCTGGGTCGAACCAGCAACCGCGCCCAACTTTGGCCCGCTCAAGGTATTTTACCCCGGCCCCGGCCACACCAGTGACAATATCACCGTTGGGATCGACGGCACCGACATCGCTTTTGGTGGCTGCCTGATCAAGGACAGCAAGGCCAAGTCGCTCGGCAATCTCGGTGATGCCGACACTGAGCACTACGCCGCGTCAGCGCGCGCGTTTGGTGCGGCGTTCCCCAAGGCCAGCATGATCGTGATGAGCCATTCCGCCCCCGATAGCCGCGCCGCAATCACTCATACGGCCCGCATGGCCGACAAGCTGCGCTGAGCCATGGCTGACCACGTCACCCCCAATCTGCCATCGCGCGATTTCGATGTGACAGAGGCGTTTTATGCGAAGCTGGGCTTTGCGACGAGTTGGAAGGATCGCGGCTGGATGATCCTGCAGCGCGGCGGTTTGCAGCTCGAATTCTTCCCCTATCCTGACCTCGACCCAGCTACGAGCTCGTTCGGCTGTTGCCTGCGGTTGGATGATCTCGATGCCATGGTGGCATTGGTGAACGCGGCGGGAGCCGAGGAAAAAAGCACCGGCTGGCCGCGCTTCAAAGCTCCGCAACTGGAGGCGAGCGGCCTGAGGATCGGCTACCTGATCGATCCCGACTGCACGCTGGTGCGGCTGATCCAGAACCCCGACTGACCGCATGCCCGCGAAAATCAAGATTTGCGGGATCAGCACACCCGAGGCGCTCGATGCGACCATCGCGGCGCGGGCGGACTATGCCGGGTTGGTGTTCTATCCAGCGTCGCCCCGTGCGGTTACGTCGAATGTCGCGGGCGCTTTGACATCGCGCGCAGCTGGCCAGATCGCCATGGTCGGTTTGTTCGTCGATGCGGATGATGCTGTCATCGCCGACGCACTGGTGGCAGCCAAGCTGAACGCGCTGCAGCTGCACGGTTCGGAATCGCCCGAACGCGTGGCCCAGTTGCGCGCGCGGTTTGGCAAGCCGGTGTGGAAGGCGCTGCCCGTCGCCAGCGCCAGCGATGTCGCACGCGCCGCAGCCTATGCCGGGGCGGCGGACTTGATCTTGTTCGACGCCAAGACCCCCAAAGGCGCGCTGCCCGGCGGCATGGGGTTGGCGTTCGACTGGTCGCTGCTGGCCGGATATCGCGGTGCCTTGCCGTGGGGGCTGGCAGGCGGGCTAAATCCGACGAATGTTGCCGAGGCGATTGCGCGCACCGGAGCGCCGCTGGTCGATACCTCCAGCGGCGTCGAAAGCGCGCCGGGCGTCAAGGATACCGACAAGATTACCAATTTCGCCTTTGCGGTGCGCTTGGCCTAAATCGCGTCGATCAATAGGCGTCGTTCAGCGCAAAGATCGGCTTGCGGGTGCGCCACTGCCCTCGGGTGAAGTCGGGAAAATCTAACGTGCGATTGCCCTCAGCAATCGATTGTTCCGACAGAGGCGTGATCGCGCTCCAGGCCAGCGCGTCGTAAATGTCGATTGGCATCGGGGCCTTGGCCTTCAGCGCCTCGACAAAAGCGTGGATCACGAACCAGTCCATCCCGCCATGCCCGGCCCCTGCCGCCAGATCGGCGTAGCGTTTCCATAGCGGGTGATCGTATTTCGCAAACCAGCCCTCGGCAGGCTCCCAGCGGTGCGGCTGTGGGCTCTTGCCCTCCAGATAGATCGACTTGTTGACGTCCATCCACAGCCCCTCGGTGCCTTGCACCCGAAAGCCGAGAGAATAGGGGCGCGGCAGCGAGGTGTCGTGGCACAGCATGATCGTTTCACCATTAGTGCAGCCGATCATGGTGTTGACCACATCACCCAGTGCGAATTTCACCTCGGCGTTGGGATGATCGGCAGAGCCGTTCTTGACGACATAATCATGCAGCCCGCGCGCCTTACAGCCGAAGCCGCCAGCGCCCGCTTCGCCCGGCAACGCGACCTTCAGGGTGCGGGTCTGCGGCGGGTAGCACACGCCGGCATCGGCGCAGCCCTGGTACTTCACGGTCAGGGTGGTCGCGCTCGCGCCGGCCGCGGGCGTGCCGGTGAGGGTGCCGAGCAATTCCTTGCGGTAGGTTTCGACGTCGCCGAAGAATTCGTCGCGGTAGGCCTTGCCCTTCGGCAGCGCCATGGTCGCGCCGGTGAAGGCGGCATCGGCCTTGACCGAGGTGCGGTGCCGGTACAGGTAATAGCCGTCGGCGATCCGCCAGCGCACCTCGATGCGGTCCGGCGCGGTGGCCTGCGCGGACAGGACGAAGACCTCGTCGACCGGCGGCAGTTCGAAGTCCTGGGCGACGGCCGAGGTCGCGGGCAGCGCAAGCAGCAGGGCGAGCCCGGCCAGCCAGCGGCGCAGGCGGATCGTGGATGCGGTCATTGGCTCAGTTTACCGGTCGGCTCTCGGCGGCCAGCCATTGCAGGTATTCGGGCAGGCCGGACGCGGCTTCGACCGCGAGCAGCTCCGGGAGTTCGTAGGGATGCAGTTGGCGCAGGCGTTCCTGCAGGGCGGGGTAGGCCTCGGCACTGGTCTTGACCAGCAGCAGGACCTCGGCCGCGGCCTCGACCTTGCGTTGCCAGCGATAGACCGAACGCAGGCCGGGCAGGAGGTTGACGCAGGCGGCCAGGCGCTCGGCCACCAGCGCGGTGGCGATGCGCTCGGCGCTGTCGGCGTCGGGACAGGTGCAGAAGCAGATCAGGGCGCTCACCGGCATAGGGTAGCGGCTGCCCCGATCCGGCGGGCCTGGCGGACATCCGCGTGCGGCCCTTGAAAGTCGGCGGGCCCGCCCCATCTCGGTGGCATGCCGGGTTCGCCCGGTTCTGTTGTCCGCGGTTTGGCACTCGCTTCGCGCGACTGCTAAAATCGCCGGGTTTTTCCACGTCAATCAACCATTTACCGAGGTTGCCATGTCCAATATCAAGCCGCTGCACGACCGCGTGGTCATCAAGCGCATGGAAGAAGAGAAGCTGTCCGCCGGCGGGATCGTGATCCCGGATTCGGCCACCGAGAAGCCGATCAAGGGCGAAGTCGTCGCCGTCGGCACCGGCAAGGTGCTGGACAACGGCCAGGTCCGCGCGCCGCAGGTCAAGGTCGGCGACAAGGTGCTGTTCGGCAAGTACAGCGGCACCGAAGTGAAGCTGGACGGCGTCGAGCTGCTGGTGGTGAAGGAAGACGACCTGTTCGCGATCCTCGGCTGATCGCGCGTCGCTCCCACACATTTCTCATCCGAATAATTTTTCGAGGTAATTCGCAATGGCTGCCAAGGACATTCGTTTCGGCGAAGACGCGCGCTCCAAGATGGTGCGCGGCGTCAACGTGCTCGCCAACGCCGTGAAGGCGACCCTCGGCCCGAAGGGCCGCAACGTCGTGCTGCAGAAGAGCTACGGCGCGCCGACCATCACCAAGGACGGCGTCTCCGTCGCCAAGGAAATCGAACTGGCTGACGCGTTCGAGAACATGGGCGCGCAGATGGTGAAGGAAGTCGCTTCCAAGACCTCCGACAACGCCGGCGACGGCACCACCACCGCCACCGTGCTGGCGCAGGCGTTCATCCGCGAGGGCATGAAGGCGGTCGCCGCCGGCATGAACCCGATGGACCTGAAGCGCGGCATCGACCAGGCGGTGAAGGCCGCGGTCGGCGAACTGAAGTCGCTGTCCAAGCCGTCGTCGACCAGCAAGGAAATCGCCCAGGTCGGCGCGATCTCCGCGAACTCGGATGCCAACATCGGCGACCTGATCGCGCAGGCGATGGACAAGGTCGGCAAGGAAGGCGTGATCACGGTCGAGGAAGGCAGCGGCCTGGACAACGAACTCGACGTGGTCGAGGGCATGCAGTTCGACCGCGGCTACCTGAGCCCGTACTTCGTCAACAACCAGCAGTCGATGTCGGCCGACCTGGATGATCCCTTCATCCTGCTGTACGACAAGAAGATCTCCAACGTGCGCGACCTGCTGCCCGTCCTCGAGGGCGTGGCCAAGGCCGGCAAGCCGCTGCTGATCGTGGCGGAGGAAGTCGAAGGCGAAGCGCTGGCGACCCTGGTGGTCAACACCATCCGCGGCATCGTCAAGGTCTGCGCGGTGAAGGCCCCGGGCTTCGGCGACCGTCGCAAGGCGATGCTGGAAGACATGGCGATCCTGACCGGCGGCGTGGTGATTTCCGAGGAAGTCGGCCTGTCGCTGGAGAAGGCCACCATCAAGGACCTCGGCCGCGCCAAGAAGATCCAGGTGTCGAAGGAAAACACCACCATCATCGATGGCGCCGGCGAAGGCGCGGGCATCGAGGCGCGCATCAAGCAGATCAAGGCGCAGATCGAGGAGACCTCCTCCGACTACGACCGCGAGAAGCTGCAGGAGCGCGTGGCCAAGCTGGCCGGCGGCGTTGCGGTGATCAAGGTCGGTGCCGCCACCGAAGTCGAGATGAAGGAAAAGAAGGCGCGCGTCGAAGACGCCCTGCACGCGACCCGTGCGGCCGTCGAGGAAGGCATCGTCCCGGGCGGCGGCGTCGCCCTGATCGGGGTTCTAGGGATTTTCCGTCCAAAAACGACAAAGTGCTCTGGAGGCCCCGCCGTCTGTGGCCTCCAGAGGGGTATTACTTTTTTCGAGATCCCTATTTGGGCTCTGTTTGAGTAAGATTTAGTCTTTTTGGGCTAAATCCATGGCATTCGAAGAACGTGTCCAAATCTTGTCCGAGGCAGAACAAGATGAGTTATATGGACCCCCCGCTTTCACCTCCGCCGACCAACGCTTCTTTTTCTCGCTGAACGATAAGGAACTGGCGATCGCTAAAAGCCTCCGTCATCGGGGCCAGCGTTACATGCTGGTGGTACTGCTGGGCTATTTCAAAGCCAAGCCGGTGGTGCTGAATCCCGGCTTTCATCAGATCAAGCAGGACCTCAAATACGTTTATCAAACCGTTCTACCAGGCCCAGGCTGTAGACCCTTTAATCTCACGCCAAAAGAGAACGAACGGATTTACCAACGTGTTTTCCAGCTCTGCAACTACCAGCGCTGGAATGTCAAAGACCATGGAGCGGCGTTGAGAGATTACTTATCCCAGCAAGCCAGAGCCTGGACAGCGCCTAGGCACCTCTTCGATGCGGCCATTGAATATTGTTCGGGGCAGAAGATCGCAATCCCTGCCTACAGCACGCTGCAAAAGATCATCAGTCAGGTGGTGGGAGACGAACAGGAACACATGGCCGCGCACCTTGAGCGTGCAATGTCACGCGGTCTTAAGCAAGCACTGGCGGAGCTCGTGAACGGCACAGGTCCACTGCCGTTCCGACAGTTGCGACAATCGGCTCGTAACTTCACCGGAACCGAGTTGGAGAAAGAACTGATTGTCTATCGCCATATCCAGCATTGGATGCCGGAAGTGGATCTGCTGTTGAGCACGCTATCACTGTCGCAGAAAAATCTGCAACACCTGGCAGAGAAAGTCGACTACTACGGTGCCAAACTGAAACGTCAAACCGTAGGCAGCCAATGGCTGTATTTATTGTGCTATCTTCAAACGCGATGGCAGCAAGCGCTGGAACGTATTGCCGATGGCTTTGTGCATCATGTCAGACAGACCAAACAGAAGGCAAAGGATTATGCGCAGGAAGCGGTGTTTAAGGATTGGCAAAAAGCAGCTAAAAATGTCAGCAAGGCAGCTGAAGTACTGCACCTGTTCATTGATGACAGCATTGATCTGCAACTACCGTTTGCAACAGTAAGACAGCAAGCACTGAGCCTGCTGACCAAAAGGGATCTGGAATCTGTATGTCTCTTCCTGAACGAGCAGCGACGATCGGTCGATGAAGCCATGTGGCAGTACTGCGACGAGAAAGAAAGTCTGCGGAAAGGTTTGCTGCGAGAGTTGTTCCTATGTCTGCGCTTCGAAGGCTGCGACGGCACCCAGCACTTAGCGGCCGCCTTGGCGAAAACACAAAACGAACTCAACGGCCAGGACGCTCAGTTGCAAACTGCCGACACCAGACTCCTTTCCAAAAAATCACGTGAATTCCTGCTGGATGGTGAAGGGAATATCCTGATCGATCGTTATGAGTGGTTCCTCTATCAACAGATTCCTGATCGCCTGAATGGCCAGCTGACGCTGCCTGATATCACTAAATACCGGGCACACGACGCCGACCTGATCGACGGGGAACATTGGCGAAAAAACAAATATACGCTGCTTCAACAGAGCCATTTTACAAAATTAGCGGAGGAGCCTGAAAAGCTGATCAAACAGATGGCCATGGAATTGGATACCCGTTTGTACGAAGTCGGCGAATATCTTGAACAGGAAGACAACCGGAATATCATCTTGCGTAATCCGCAGGGTAAACGCTTCTGGCGCCTGCCTTCGGCCAGCAAACATCATCTGGTCAACAATCCCTTCTTCCAGCAAATTCCCACAACGGGGATTGCGGATGTACTGCGCATGGTTGATCGTGACACCGGTTTCATTGACTGCTTCGCTCATGTGCTGGGTTCCCAATCCAGAAGCCGTTCCCATGAATATGACCTGTTGGCAATTCTGGTCGGCAATGCAACCAATCAAGGCATTTACGGCATGGCACAGATCTCTGATCGTACCTATGATCAGCTCAGCACTATCCAGGCGAACTATCTTCGCCTGGAAACATTGAATGCTGCTAACGACAACATCAATAACGCGACAGCCAAGCTACCCATCTTCCGGTACTACAACATCCAGGAAGATGTGATCCACGCCAGTGCCGATGGTCAAAAGTTCGAAGCCCGGCGCGAGACCTTCAAAACCCGTTATTCGTCGAAGTACTTTGGCACTCAAAAAGGTGTTTCTGCCATGACCTTGATCGCCAATCACGCTGCGATCAACGCCAGAGTGATCGGCGCCAACGAACATGAATCGCACTACATCTTTGATTTGTTGATGAGCAATACGTCAGACATCATTCCGGATGTGCTCTCAACCGATACCCATGGGGTGAACCATGTGAACTTCGCGTTACTGGATCTGTTCGGATACCAGTTTGCCCCACGCTATGCCCAGGTTGGCAAAGTGATCAATGACATGTTTGATGTCAAGGAAGACAAAGAACACCGAATTCAGCTGTGCTTAAAAAAGCCAATCAATACCCATCGTATTGCGCAGCACTGGGATACCATCCAACGGATTGCAGTATCACTTAAGCAGCGGAAAACAACGCAAGCCACCTTGGTGAGAAAGCTCTCGGAGTACAAGCGCAATCACCCGCTGCTGGAAGCCCTGACGGAATACAATCGCCTGGTGAAAGCGAATTATCTACTGTGCTACATCGATGATGCCAGTTTAAGAAACTATGTTCAGCGCGCGCTGAACCGGGGAGAGGCCTATCACCAACTGCGTCGGGCCGTGAGCAGCGTCAATGGGGATCAGTTCCGGGGCAGTTCAGACGAAGAAATCCAGCTATGGAATGAGTGCGCTCGCCTGGTCACCAATGCCATCGTTTACTTCAACTCCAGGATACTCAGCCAGCTGTTGACCAGCTTCGAATACCAAGGAGATACCAAGAGAATAGATATCGTCAAACAGGCATCCCCTGTGGCCTGGCACAACATTAACCTCAAGGGGACTTACCACTTCGAATTGAGCGAAAAATTGCCAGATCTGGAGGAGCTTATGCGCTCAATCGAGGGATATTTACCCGTCAGCGAAAAGTAA"/>
                        <sequence id="seq_KLE_BA0562AA_AS" spec="Sequence" taxon="KLE_BA0562AA_AS" totalcount="4" value="ATGGCATTCGAAGAACGTGTCCAAATCTTGTCCGAGGCAGAACAAGATGAGTTATATGGACCCCCCGCTTTCACCTCCGCCGACCAACGCTTCTTTTTCTCGCTGAACGATAAGGAACTGGCGATCGCTAAAAGCCTCCGTCATCGGGGCCAGCGTTACATGCTGGTGGTACTGCTGGGCTATTTCAAAGCCAAGCCGGTGGTGCTGAATCCCGGCTTTCATCAGATCAAGCAGGACCTCAAATACGTTTATCAAACCGTTCTACCAGGCCCAGGCTGTAGACCCTTTAATCTCACGCCAAAAGAGAACGAACGGATTTACCAACGTGTTTTCCAGCTCTGCAACTACCAGCGCTGGAATGTCAAAGACCATGGAGCGGCGTTGAGAGATTACTTATCCCAGCAAGCCAGAGCCTGGACAGCGCCTAGGCACCTCTTCGATGCGGCCAATGAATATTGTTCGGGGCAGAAGATCGCAATCCCTGCCTACAGCACGCTGCAAAAGATCATCAGTCAGGTGGTGGGAGACGAACAGGAACACATGGCCGCGCACCTTGAGCGTGCAATGTCACGCGGTCTTAAGCAAGCACTGGCGGAGCTCGTGAACGGCACAGGTCCACTGCCGTTCCGACAGTTGCGACAATCGGCTCGTAACTTCACCGGAACCGAGTTGGAGAAAGAACTGATTGTCTATCGCCATATCCAGCATTGGATGCCGGAAGTGGATCTGCTGTTGAGCACGCTATCACTGTCGCAGAAAAATCTGCAACACCTGGCAGAGAAAGTCGACTACTACGGTGCCAAACTGAAACGTCAAACCGTAGGCAGCCAATGGCTGTATTTATTGTGCTATCTTCAAACGCGATGGCAGCAAGCGCTGGAACGTATTGCCGATGGCTTTGTGCATCATGTCAGACAGACCAAACAGAAGGCAAAGGATTATGCGCAGGAAGCGGTGTTTAAGGATTGGCAAAAAGCAGCTAAAAATGTCAGCAAGGCAGCTGAAGTACTGCACCTGTTCATTGATGACAGCATTGATCTGCAACTACCGTTTGCAACAGTAAGACAGCAAGCACTGAGCCTGCTGACCAAAAGGGATCTGGAATCTGTATGTCTCTTCCTGAACGAGCAGCGACGATCGGTCGATGAAGCCATGTGGCAGTACTGCGACGAGAAAGAAAGTCTGCGGAAAGGTTTGCTGCGAGAGTTGTTCCTATGTCTGCGCTTCGAAGGCTGCGACGGCACCCAGCACTTAGCGGCCGCCTTGGCGAAAACACAAAACGAACTCAACGGCCAGGACGCTCAGTTGCAAACTGCCGACACCAGACTCCTTTCCAAAAAATCACGTGAATTCCTGCTGGATGGTGAAGGGAATATCCTGATCGATCGTTATGAGTGGTTCCTCTATCAACAGATTCCTGATCGCCTGAATGGCCAGCTGACGCTGCCTGATATCACTAAATACCGGGCACACGACGCCGACCTGATCGACGGGGAACATTGGCGAAAAAACAAATATACGCTGCTTCAACAGAGCCATTTTACAAAATTAGCGGAGGAGCCTGAAAAGCTGATCAAACAGATGGCCATGGAATTGGATACCCGTTTGTACGAAGTCGGCGAATATCTTGAACAGGAAGACAACCGGAATATCATCTTGCGTAATCCGCAGGGTAAACGCTTCTGGCGCCTGCCTTCGGCCAGCAAACATCATCTGGTCAACAATCCCTTCTTCCAGCAAATTCCCACAACGGGGATTGCGGATGTACTGCGCATGGTTGATCGTGACACCGGTTTCATTGACTGCTTCGCTCATGTGCTGGGTTCCCAATCCAGAAGCCGTTCCCATGAATATGACCTGTTGGCAATTCTGGTCGGCAATGCAACCAATCAAGGCATTTACGGCATGGCACAGATCTCTGATCGTACCTATGATCAGCTCAGCACTATCCAGGCGAACTATCTTCGCCTGGAAACATTGAATGCTGCTAACGACAACATCAATAACGCGACAGCCAAGCTACCCATCTTCCGGTACTACAACATCCAGGAAGATGTGATCCACGCCAGTGCCGATGGTCAAAAGTTCGAAGCCCGGCGCGAGACCTTCAAAACCCGTTATTCGTCGAAGTACTTTGGCACTCAAAAAGGTGTTTCTGCCATGACCTTGATCGCCAATCACGCTGCGATCAACGCCAGAGTGATCGGCGCCAACGAACATGAATCGCACTACATCTTTGATTTGTTGATGAGCAATACGTCAGACATCATTCCGGATGTGCTCTCAACCGATACCCATGGGGTGAACCATGTGAACTTCGCGTTACTGGATCTGTTCGGATACCAGTTTGCCCCACGCTATGCCCAGGTTGGCAAAGTGATCAATGACATGTTTGATGTCAAGGAAGACAAAGAACACCGAATTCAGCTGTGCTTAAAAAAGCCAATCAATACCCATCGTATTGCGCAGCACTGGGATACCATCCAACGGATTGCAGTATCACTTAAGCAGCGGAAAACAACGCAAGCCACCTTGGTGAGAAAGCTCTCGGAGTACAAGCGCAATCACCCGCTGCTGGAAGCCCTGACGGAATACAATCGCCTGGTGAAAGCGAATTATCTACTGTGCTACATCGATGATGCCAGTTTAAGAAACTATGTTCAGCGCGCGCTGAACCGGGGAGAGGCCTATCACCAACTGCGTCGGGCCGTGAGCAGCGTCAATGGGGATCAGTTCCGGGGCAGTTCAGACGAAGAAATCCAGCTATGGAATGAGTGCGCTCGCCTGGTCACCAATGCCATCGTTTACTTCAACTCCAGGATACTCAGCCAGCTGTTGACCAGCTTCGAATACCAAGGAGATACCAAGAGAATAGATATCGTCAAACAGGCATCCCCTGTGGCCTGGCACAACATTAACCTCAAGGGGACTTACCACTTCGAATTGAGCGAAAAATTGCCAGATCTGGAGGAGCTTATGCGCTCAATCGAGGGATATTTACCCGTCAGCGAAAAGTAATACCCCTCTGGAGGCCACGGACGGCGCGGCCTCCAGAGCACTTTGTCGTTTTTGGACGGAAAATCCCTAGAACCCCATAGATGTATATTTCTGTGACCCACATTCACCCTGGCAAAAAGGCACATGCGAAAATATGAATGGTTTAATTAGGCAATATTTACCTAAAGGGATTGATTTAAATCAGGCAGATCAGCATTATTTAAATCAAGTTGCCATGTCACTGAATACTCGTCCTAGAAAGGCGTTAGATTGGCTTACACCATTAGAGAAATTTGCTCAGCTTGTTGATTATCATATGGCTTTTGAAACTGTCGCACCTCATGTTTGAATTCGCCCCATATTTTTGCTACAGTGAACCAAATTAAGATCATCTATTTACTAGGCCTCGCATTTGCGGGGTTTTTAATGCTGAATAAAAGGAAAACTTGATGGAATTGCCCAATATTATGCACCCGGTCGCGAAGCTGAGCACCGCATTAGCCGCTGCATTGATGCTGAGCGGGTGCATGCCCGGTGAAATCCGCCCGACGATTGGCCAGCAAATGGAAACTGGCGACCAACGGTTTGGCGATCTGGTTTTCCGCCAGCTCGCACCGAATGTCTGGCAGCACACTTCCTATCTCGACATGCCGGGTTTCGGGGCAGTCGCTTCCAACGGTTTGATCGTCAGGGATGGCGGCCGCGTGCTGGTGGTCGATACCGCCTGGACCGATGACCAGACCGCCCAGATCCTCAACTGGATCAAGCAGGAGATCAACCTGCCGGTCGCGCTGGCGGTGGTGACTCACGCGCATCAGGACAAGATGGGCGGTATGGACGCGCTGCATGCGGCGGGGATTGCGACTTATGCCAATGCGTTGTCGAACCAGCTTGCCCCGCAAGAGGGGATGGTTGCGGCGCAACACAGCCTGACTTTCGCCGCCAATGGCTGGGTCGAACCAGCAACCGCGCCCAACTTTGGCCCGCTCAAGGTATTTTACCCCGGCCCCGGCCACACCAGTGACAATATCACCGTTGGGATCGACGGCACCGACATCGCTTTTGGTGGCTGCCTGATCAAGGACAGCAAGGCCAAGTCGCTCGGCAATCTCGGTGATGCCGACACTGAGCACTACGCCGCGTCAGCGCGCGCGTTTGGTGCGGCGTTCCCCAAGGCCAGCATGATCGTGATGAGCCATTCCGCCCCCGATAGCCGCGCCGCAATCACTCATACGGCCCGCATGGCCGACAAGCTGCGCTGAGCCATGGCTGACCACGTCACCCCCAATCTGCCATCGCGCGATTTCGATGTGACAGAGGCGTTTTATGCGAAGCTGGGCTTTGCGACGAGTTGGAAGGATCGCGGCTGGATGATCCTGCAGCGCGGCGGTTTGCAGCTCGAATTCTTCCCCTATCCTGACCTCGACCCAGCTACGAGCTCGTTCGGCTGTTGCCTGCGGTTGGATGATCTCGATGCCATGGTGGCATTGGTGAACGCGGCGGGAGCCGAGGAAAAAAGCACCGGCTGGCCGCGCTTCAAAGCTCCGCAACTGGAGGCGAGCGGCCTGAGGATCGGCTACCTGATCGATCCCGACTGCACGCTGGTGCGGCTGATCCAGAACCCCGACTGACCGCATGCCCGCGAAAATCAAGATTTGCGGGATCAGCACACCCGAGGCGCTCGATGCGACCATCGCGGCGCGGGCGGACTATGCCGGGTTGGTGTTCTATCCAGCGTCGCCCCGTGCGGTTACGTCGAATGTCGCGGGCGCTTTGACATCGCGCGCAGCTGGCCAGATCGCCATGGTCGGTTTGTTCGTCGATGCGGATGATGCTGTCATCGCCGACGCACTGGTGGCAGCCAAGCTGAACGCGCTGCAGCTGCACGGTTCGGAATCGCCCGAACGCGTGGCCCAGTTGCGCGCGCGGTTTGGCAAGCCGGTGTGGAAGGCGCTGCCCGTCGCCAGCGCCAGCGATGTCGCACGCGCCGCAGCCTATGCCGGGGCGGCGGACTTGATCTTGTTCGACGCCAAGACCCCCAAAGGCGCGCTGCCCGGCGGCATGGGGTTGGCGTTCGACTGGTCGCTGCTGGCCGGATATCGCGGTGCCTTGCCGTGGGGGCTGGCAGGCGGGCTAAATCCGACGAATGTTGCCGAGGCGATTGCGCGCACCGGAGCGCCGCTGGTCGATACCTCCAGCGGCGTCGAAAGCGCGCCGGGCGTCAAGGATACCGACAAGATTACCAATTTCGCCTTTGCGGTGCGCTTGGCCTAAATCGCGTCGATCAATAGGCGTCGTTCAGCGCAAAGATCGGCTTGCGGGTGCGCCACTGCCCTCGGGTGAAGTCGGGAAAATCTAACGTGCGATTGCCCTCAGCAATCGATTGTTCCGACAGAGGCGTGATCGCGCTCCAGGCCAGCGCGTCGTAAATGTCGATTGGCATCGGGGCCTTGGCCTTCAGCGCCTCGACAAAAGCGTGGATCACGAACCAGTCCATCCCGCCATGCCCGGCCCCTGCCGCCAGATCGGCGTAGCGTTTCCATAGCGGGTGATCGTATTTCGCAAACCAGCCCTCGGCAGGCTCCCAGCGGTGCGGCTGTGGGCTCTTGCCCTCCAGATAGATCGACTTGTTGACGTCCATCCACAGCCCCTCGGTGCCTTGCACCCGAAAGCCGAGAGAATAGGGGCGCGGCAGCGAGGTGTCGTGGCACAGCATGATCGTTTCACCATTAGTGCAGCCGATCATGGTGTTGACCACATCACCCAGTGCGAATTTCACCTCGGCGTTGGGATGATCGGCAGAGCCGTTCTTGACGACATAATCATGCAGCCCGCGCGCCTTACAGCCGAAGCCGCCAGCGCCCGCTTCGCCCGGCAACGCGACCTTCAGGGTGCGGGTCTGCGGCGGGTAGCACACGCCGGCATCGGCGCAGCCCTGGTACTTCACGGTCAGGGTGGTCGCGCTCGCGCCGGCCGCGGGCGTGCCGGTGAGGGTGCCGAGCAATTCCTTGCGGTAGGTTTCGACGTCGCCGAAGAATTCGTCGCGGTAGGCCTTGCCCTTCGGCAGCGCCATGGTCGCGCCGGTGAAGGCGGCATCGGCCTTGACCGAGGTGCGGTGCCGGTACAGGTAATAGCCGTCGGCGATCCGCCAGCGCACCTCGATGCGGTCCGGCGCGGTGGCCTGCGCGGACAGGACGAAGACCTCGTCGACCGGCGGCAGTTCGAAGTCCTGGGCGACGGCCGAGGTCGCGGGCAGCGCAAGCAGCAGGGCGAGCCCGGCCAGCCAGCGGCGCAGGCGGATCGTGGATGCGGTCATTGGCTCAGTTTACCGGTCGGCTCTCGGCGGCCAGCCATTGCAGGTATTCGGGCAGGCCGGACGCGGCTTCGACCGCGAGCAGCTCCGGGAGTTCGTAGGGATGCAGTTGGCGCAGGCGTTCCTGCAGGGCGGGGTAGGCCTCGGCACTGGTCTTGACCAGCAGCAGGACCTCGGCCGCGGCCTCGACCTTGCGTTGCCAGCGATAGACCGAACGCAGGCCGGGCAGGAGGTTGACGCAGGCGGCCAGGCGCTCGGCCACCAGCGCGGTGGCGATGCGCTCGGCGCTGTCGGCGTCGGGACAGGTGCAGAAGCAGATCAGGGCGCTCACCGGCATAGGGTAGCGGCTGCCCCGATCCGGCGGGCCTGGCGGACATCCGCGTGCGGCCCTTGAAAGTCGGCGGGCCCGCCCCATCTCGGTGGCATGCCGGGTTCGCCCGGTTCTGTTGTCCGCGGTTTGGCACTCGCTTCGCGCGACTGCTAAAATCGCCGGGTTTTTCCACGTCAATCAACCATTTACCGAGGTTGCCATGTCCAATATCAAGCCGCTGCACGACCGCGTGGTCATCAAGCGCATGGAAGAAGAGAAGCTGTCCGCCGGCGGGATCGTGATCCCGGATTCGGCCACCGAGAAGCCGATCAAGGGCGAAGTCGTCGCCGTCGGCACCGGCAAGGTGCTGGACAACGGCCAGGTCCGCGCGCCGCAGGTCAAGGTCGGCGACAAGGTGCTGTTCGGCAAGTACAGCGGCACCGAAGTGAAGCTGGACGGCGTCGAGCTGCTGGTGGTGAAGGAAGACGACCTGTTCGCGATCCTCGGCTGATCGCGCGTCGCTCCCACACATTTCTCATCCGAATAATTTTTCGAGGTAATTCGCAATGGCTGCCAAGGACATTCGTTTCGGCGAAGACGCGCGCTCCAAGATGGTGCGCGGCGTCAACGTGCTCGCCAACGCCGTGAAGGCGACCCTCGGCCCGAAGGGCCGCAACGTCGTGCTGCAGAAGAGCTACGGCGCGCCGACCATCACCAAGGACGGCGTCTCCGTCGCCAAGGAAATCGAACTGGCTGACGCGTTCGAGAACATGGGCGCGCAGATGGTGAAGGAAGTCGCTTCCAAGACCTCCGACAACGCCGGCGACGGCACCACCACCGCCACCGTGCTGGCGCAGGCGTTCATCCGCGAGGGCATGAAGGCGGTCGCCGCCGGCATGAACCCGATGGACCTGAAGCGCGGCATCGACCAGGCGGTGAAGGCCGCGGTCGGCGAACTGAAGTCGCTGTCCAAGCCGTCGTCGACCAGCAAGGAAATCGCCCAGGTCGGCGCGATCTCCGCGAACTCGGATGCCAACATCGGCGACCTGATCGCGCAGGCGATGGACAAGGTCGGCAAGGAAGGCGTGATCACGGTCGAGGAAGGCAGCGGCCTGGACAACGAACTCGACGTGGTCGAGGGCATGCAGTTCGACCGCGGCTACCTGAGCCCGTACTTCGTCAACAACCAGCAGTCGATGTCGGCCGACCTGGATGATCCCTTCATCCTGCTGTACGACAAGAAGATCTCCAACGTGCGCGACCTGCTGCCCGTCCTCGAGGGCGTGGCCAAGGCCGGCAAGCCGCTGCTGATCGTGGCGGAGGAAGTCGAAGGCGAAGCGCTGGCGACCCTGGTGGTCAACACCATCCGCGGCATCGTCAAGGTCTGCGCGGTGAAGGCCCCGGGCTTCGGCGACCGTCGCAAGGCGATGCTGGAAGACATGGCGATCCTGACCGGCGGCGTGGTGATTTCCGAGGAAGTCGGCCTGTCGCTGGAGAAGGCCACCATCAAGGACCTCGGCCGCGCCAAGAAGATCCAGGTGTCGAAGGAAAACACCACCATCATCGATGGCGCCGGCGAAGGCGCGGGCATCGAGGCGCGCATCAAGCAGATCAAGGCGCAGATCGAGGAGACCTCCTCCGACTACGACCGCGAGAAGCTGCAGGAGCGCGTGGCCAAGCTGGCCGGCGGCGTTGCGGTGATCAAGGTCGGTGCCGCCACCGAAGTCGAGATGAAGGAAAAGAAGGCGCGCGTCGAAGACGCCCTGCACGCGACCCGTGCGGCCGTCGAGGAAGGCATCGTCCCGGGCGGCGGCGTCGCCCTGATCGGGGTTCTAGGGATTTTCCGTCCAAAAACGACAAAGTGCTCTGGAGGCCCCGCCGTCTGTGGCCTCCAGAGGGGTATTACTTTTTTCGAGATCCCTATTTGGGCTCTGTTTGAGTAAGATTTAGTCTTTTTGGGCTAAATCCATGGCATTCGAAGAACGTGTCCAAATCTTGTCCGAGGCAGAACAAGATGAGTTATATGGACCCCCCGCTTTCACCTCCGCCGACCAACGCTTCTTTTTCTCGCTGAACGATAAGGAACTGGCGATCGCTAAAAGCCTCCGTCATCGGGGCCAGCGTTACATGCTGGTGGTACTGCTGGGCTATTTCAAAGCCAAGCCGGTGGTGCTGAATCCCGGCTTTCATCAGATCAAGCAGGACCTCAAATACGTTTATCAAACCGTTCTACCAGGCCCAGGCTGTAGACCCTTTAATCTCACGCCAAAAGAGAACGAACGGATTTACCAACGTGTTTTCCAGCTCTGCAACTACCAGCGCTGGAATGTCAAAGACCATGGAGCGGCGTTGAGAGATTACTTATCCCAGCAAGCCAGAGCCTGGACAGCGCCTAGGCACCTCTTCGATGCGGCCATTGAATATTGTTCGGGGCAGAAGATCGCAATCCCTGCCTACAGCACGCTGCAAAAGATCATCAGTCAGGTGGTGGGAGACGAACAGGAACACATGGCCGCGCACCTTGAGCGTGCAATGTCACGCGGTCTTAAGCAAGCACTGGCGGAGCTCGTGAACGGCACAGGTCCACTGCCGTTCCGACAGTTGCGACAATCGGCTCGTAACTTCACCGGAACCGAGTTGGAGAAAGAACTGATTGTCTATCGCCATATCCAGCATTGGATGCCGGAAGTGGATCTGCTGTTGAGCACGCTATCACTGTCGCAGAAAAATCTGCAACACCTGGCAGAGAAAGTCGACTACTACGGTGCCAAACTGAAACGTCAAACCGTAGGCAGCCAATGGCTGTATTTATTGTGCTATCTTCAAACGCGATGGCAGCAAGCGCTGGAACGTATTGCCGATGGCTTTGTGCATCATGTCAGACAGACCAAACAGAAGGCAAAGGATTATGCGCAGGAAGCGGTGTTTAAGGATTGGCAAAAAGCAGCTAAAAATGTCAGCAAGGCAGCTGAAGTACTGCACCTGTTCATTGATGACAGCATTGATCTGCAACTACCGTTTGCAACAGTAAGACAGCAAGCACTGAGCCTGCTGACCAAAAGGGATCTGGAATCTGTATGTCTCTTCCTGAACGAGCAGCGACGATCGGTCGATGAAGCCATGTGGCAGTACTGCGACGAGAAAGAAAGTCTGCGGAAAGGTTTGCTGCGAGAGTTGTTCCTATGTCTGCGCTTCGAAGGCTGCGACGGCACCCAGCACTTAGCGGCCGCCTTGGCGAAAACACAAAACGAACTCAACGGCCAGGACGCTCAGTTGCAAACTGCCGACACCAGACTCCTTTCCAAAAAATCACGTGAATTCCTGCTGGATGGTGAAGGGAATATCCTGATCGATCGTTATGAGTGGTTCCTCTATCAACAGATTCCTGATCGCCTGAATGGCCAGCTGACGCTGCCTGATATCACTAAATACCGGGCACACGACGCCGACCTGATCGACGGGGAACATTGGCGAAAAAACAAATATACGCTGCTTCAACAGAGCCATTTTACAAAATTAGCGGAGGAGCCTGAAAAGCTGATCAAACAGATGGCCATGGAATTGGATACCCGTTTGTACGAAGTCGGCGAATATCTTGAACAGGAAGACAACCGGAATATCATCTTGCGTAATCCGCAGGGTAAACGCTTCTGGCGCCTGCCTTCGGCCAGCAAACATCATCTGGTCAACAATCCCTTCTTCCAGCAAATTCCCACAACGGGGATTGCGGATGTACTGCGCATGGTTGATCGTGACACCGGTTTCATTGACTGCTTCGCTCATGTGCTGGGTTCCCAATCCAGAAGCCGTTCCCATGAATATGACCTGTTGGCAATTCTGGTCGGCAATGCAACCAATCAAGGCATTTACGGCATGGCACAGATCTCTGATCGTACCTATGATCAGCTCAGCACTATCCAGGCGAACTATCTTCGCCTGGAAACATTGAATGCTGCTAACGACAACATCAATAACGCGACAGCCAAGCTACCCATCTTCCGGTACTACAACATCCAGGAAGATGTGATCCACGCCAGTGCCGATGGTCAAAAGTTCGAAGCCCGGCGCGAGACCTTCAAAACCCGTTATTCGTCGAAGTACTTTGGCACTCAAAAAGGTGTTTCTGCCATGACCTTGATCGCCAATCACGCTGCGATCAACGCCAGAGTGATCGGCGCCAACGAACATGAATCGCACTACATCTTTGATTTGTTGATGAGCAATACGTCAGACATCATTCCGGATGTGCTCTCAACCGATACCCATGGGGTGAACCATGTGAACTTCGCGTTACTGGATCTGTTCGGATACCAGTTTGCCCCACGCTATGCCCAGGTTGGCAAAGTGATCAATGACATGTTTGATGTCAAGGAAGACAAAGAACACCGAATTCAGCTGTGCTTAAAAAAGCCAATCAATACCCATCGTATTGCGCAGCACTGGGATACCATCCAACGGATTGCAGTATCACTTAAGCAGCGGAAAACAACGCAAGCCACCTTGGTGAGAAAGCTCTCGGAGTACAAGCGCAATCACCCGCTGCTGGAAGCCCTGACGGAATACAATCGCCTGGTGAAAGCGAATTATCTACTGTGCTACATCGATGATGCCAGTTTAAGAAACTATGTTCAGCGCGCGCTGAACCGGGGAGAGGCCTATCACCAACTGCGTCGGGCCGTGAGCAGCGTCAATGGGGATCAGTTCCGGGGCAGTTCAGACGAAGAAATCCAGCTATGGAATGAGTGCGCTCGCCTGGTCACCAATGCCATCGTTTACTTCAACTCCAGGATACTCAGCCAGCTGTTGACCAGCTTCGAATACCAAGGAGATACCAAGAGAATAGATATCGTCAAACAGGCATCCCCTGTGGCCTGGCACAACATTAACCTCAAGGGGACTTACCACTTCGAATTGAGCGAAAAATTGCCAGATCTGGAGGAGCTTATGCGCTCAATCGAGGGATATTTACCCGTCAGCGAAAAGTAA"/>
                        <sequence id="seq_KLE_BA0568AA_AS" spec="Sequence" taxon="KLE_BA0568AA_AS" totalcount="4" value="ATGGCATTCGAAGAACGTGTCCAAATCTTGTCCGAGGCAGAACAAGATGAGTTATATGGACCCCCCGCTTTCACCTCCGCCGACCAACGCTTCTTTTTCTCGCTGAACGATAAGGAACTGGCGATCGCTAAAAGCCTCCGTCATCGGGGCCAGCGTTACATGCTGGTGGTACTGCTGGGCTATTTCAAAGCCAAGCCGGTGGTGCTGAATCCCGGCTTTCATCAGATCAAGCAGGACCTCAAATACGTTTATCAAACCGTTCTACCAGGCCCAGGCTGTAGACCCTTTAATCTCACGCCAAAAGAGAACGAACGGATTTACCAACGTGTTTTCCAGCTCTGCAACTACCAGCGCTGGAATGTCAAAGACCATGGAGCGGCGTTGAGAGATTACTTATCCCAGCAAGCCAGAGCCTGGACAGCGCCTAGGCACCTCTTCGATGCGGCCATTGAATATTGTTCGGGGCAGAAGATCGCAATCCCTGCCTACAGCACGCTGCAAAAGATCATCAGTCAGGTGGTGGGAGACGAACAGGAACACATGGCCGCGCACCTTGAGCGTGCAATGTCACGCGGTCTTAAGCAAGCACTGGCGGAGCTCGTGAACGGCACAGGTCCACTGCCGTTCCGACAGTTGCGACAATCGGCTCGTAACTTCACCGGAACCGAGTTGGAGAAAGAACTGATTGTCTATCGCCATATCCAGCATTGGATGCCGGAAGTGGATCTGCTGTTGAGCACGCTATCACTGTCGCAGAAAAATCTGCAACACCTGGCAGAGAAAGTCGACTACTACGGTGCCAAACTGAAACGTCAAACCGTAGGCAGCCAATGGCTGTATTTATTGTGCTATCTTCAAACGCGATGGCAGCAAGCGCTGGAACGTATTGCCGATGGCTTTGTGCATCATGTCAGACAGACCAAACAGAAGGCAAAGGATTATGCGCAGGAAGCGGTGTTTAAGGATTGGCAAAAAGCAGCTAAAAATGTCAGCAAGGCAGCTGAAGTACTGCACCTGTTCATTGATGACAGCATTGATCTGCAACTACCGTTTGCAACAGTAAGACAGCAAGCACTGAGCCTGCTGACCAAAAGGGATCTGGAATCTGTATGTCTCTTCCTGAACGAGCAGCGACGATCGGTCGATGAAGCCATGTGGCAGTACTGCGACGAGAAAGAAAGTCTGCGGAAAGGTTTGCTGCGAGAGTTGTTCCTATGTCTGCGCTTCGAAGGCTGCGACGGCACCCAGCACTTAGCGGCCGCCTTGGCGAAAACACAAAACGAACTCAACGGCCAGGACGCTCAGTTGCAAACTGCCGACACCAGACTCCTTTCCAAAAAATCACGTGAATTCCTGCTGGATGGTGAAGGGAATATCCTGATCGATCGTTATGAGTGGTTCCTCTATCAACAGATTCCTGATCGCCTGAATGGCCAGCTGACGCTGCCTGATATCACTAAATACCGGGCACTCGACGCCGACCTGATCGACGGGGAACATTGGCGAAAAAACAAATATACGCTGCTTCAACAGAGCCATTTTACAAAATTAGCGGAGGAGCCTGAAAAGCTGATCAAACAGATGGCCATGGAATTGGATACCCGTTTGTACGAAGTCGGCGAATATCTTGAACAGGAAGACAACCGGAATATCATCTTGCGTAATCCGCAGGGTAAACGCTTCTGGCGCCTGCCTTCGGCCAGCAAACATCATCTGGTCAACAATCCCTTCTTCCAGCAAATTCCCACAACGGGGATTGCGGATGTACTGCGCATGGTTGATCGTGACACCGGTTTCATTGACTGCTTCGCTCATGTGCTGGGTTCCCAATCCAGAAGCCGTTCCCATGAATATGACCTGTTGGCAATTCTGGTCGGCAATGCAACCAATCAAGGCATTTACGGCATGGCACAGATCTCTGATCGTACCTATGATCAGCTCAGCACTATCCAGGCGAACTATCTTCGCCTGGAAACATTGAATGCTGCTAACGACAACATCAATAACGCGACAGCCAAGCTACCCATCTTCCGGTACTACAACATCCAGGAAGATGTGATCCACGCCAGTGCCGATGGTCAAAAGTTCGAAGCCCGGCGCGAGACCTTCAAAACCCGTTATTCGTCGAAGTACTTTGGCACTCAAAAAGGTGTTTCTGCCATGACCTTGATCGCCAATCACGCTGCGATCAACGCCAGAGTGATCGGCGCCAACGAACATGAATCGCACTACATCTTTGATTTGTTGATGAGCAATACGTCAGACATCATTCCGGATGTGCTCTCAACCGATACCCATGGGGTGAACCATGTGAACTTCGCGTTACTGGATCTGTTCGGATACCAGTTTGCCCCACGCTATGCCCAGGTTGGCAAAGTGATCAATGACATGTTTGATGTCAAGGAAGACAAAGAACACCGAATTCAGCTGTGCTTAAAAAAGCCAATCAATACCCATCGTATTGCGCAGCACTGGGATACCATCCAACGGATTGCAGTATCACTTAAGCAGCGGAAAACAACGCAAGCCACCTTGGTGAGAAAGCTCTCGGAGTACAAGCGCAATCACCCGCTGCTGGAAGCCCTGACGGAATACAATCGCCTGGTGAAAGCGAATTATCTACTGTGCTACATCGATGATGCCAGTTTAAGAAACTATGTTCAGCGCGCGCTGAACCGGGGAGAGGCCTATCACCAACTGCGTCGGGCCGTGAGCAGCGTCAATGGGGATCAGTTCCGGGGCAGTTCAGACGAAGAAATCCAGCTATGGAATGAGTGCGCTCGCCTGGTCACCAATGCCATCGTTTACTTCAACTCCAGGATACTCAGCCAGCTGTTGACCAGCTTCGAATACCAAGGAGATACCAAGAGAATAGATATCGTCAAACAGGCATCCCCTGTGGCCTGGCACAACATTAACCTCAAGGGGACTTACCACTTCGAATTGAGCGAAAAATTGCCAGATCTGGAGGAGCTTATGCGCTCAATCGAGGGATATTTACCCGTCAGCGAAAAGTAATACCCCTCTGGAGGCCACGGACGGCGCGGCCTCCAGAGCACTTTGTCGTTTTTGGACGGAAAATCCCTAGAACCCCATAGATGTATATTTCTGTGACCCACATTCACCCTGGCAAAAAGGCACATGCGAAAATATGAATGGTTTAATTAGGCAATATTTACCTAAAGGGATTGATTTAAATCAGGCAGATCAGCATTATTTAAATCAAGTTGCCATGTCACTGAATACTCGTCCTAGAAAGGCGTTAGATTGGCTTACACCATTAGAGAAATTTGCTCAGCTTGTTGATTATCATATGGCTTTTGAAACTGTCGCACCTCATGTTTGAATTCGCCCCATATTTTTGCTACAGTGAACCAAATTAAGATCATCTATTTACTAGGCCTCGCATTTGCGGGGTTTTTAATGCTGAATAAAAGGAAAACTTGATGGAATTGCCCAATATTATGCACCCGGTCGCGAAGCTGAGCACCGCATTAGCCGCTGCATTGATGCTGAGCGGGTGCATGCCCGGTGAAATCCGCCCGACGATTGGCCAGCAAATGGAAACTGGCGACCAACGGTTTGGCGATCTGGTTTTCCGCCAGCTCGCACCGAATGTCTGGCAGCACACTTCCTATCTCGACATGCCGGGTTTCGGGGCAGTCGCTTCCAACGGTTTGATCGTCAGGGATGGCGGCCGCGTGCTGGTGGTCGATACCGCCTGGACCGATGACCAGACCGCCCAGATCCTCAACTGGATCAAGCAGGAGATCAACCTGCCGGTCGCGCTGGCGGTGGTGACTCACGCGCATCAGGACAAGATGGGCGGTATGGACGCGCTGCATGCGGCGGGGATTGCGACTTATGCCAATGCGTTGTCGAACCAGCTTGCCCCGCAAGAGGGGATGGTTGCGGCGCAACACAGCCTGACTTTCGCCGCCAATGGCTGGGTCGAACCAGCAACCGCGCCCAACTTTGGCCCGCTCAAGGTATTTTACCCCGGCCCCGGCCACACCAGTGACAATATCACCGTTGGGATCGACGGCACCGACATCGCTTTTGGTGGCTGCCTGATCAAGGACAGCAAGGCCAAGTCGCTCGGCAATCTCGGTGATGCCGACACTGAGCACTACGCCGCGTCAGCGCGCGCGTTTGGTGCGGCGTTCCCCAAGGCCAGCATGATCGTGATGAGCCATTCCGCCCCCGATAGCCGCGCCGCAATCACTCATACGGCCCGCATGGCCGACAAGCTGCGCTGAGCCATGGCTGACCACGTCACCCCCAATCTGCCATCGCGCGATTTCGATGTGACAGAGGCGTTTTATGCGAAGCTGGGCTTTGCGACGAGTTGGAAGGATCGCGGCTGGATGATCCTGCAGCGCGGCGGTTTGCAGCTCGAATTCTTCCCCTATCCTGACCTCGACCCAGCTACGAGCTCGTTCGGCTGTTGCCTGCGGTTGGATGATCTCGATGCCATGGTGGCATTGGTGAACGCGGCGGGAGCCGAGGAAAAAAGCACCGGCTGGCCGCGCTTCAAAGCTCCGCAACTGGAGGCGAGCGGCCTGAGGATCGGCTACCTGATCGATCCCGACTGCACGCTGGTGCGGCTGATCCAGAACCCCGACTGACCGCATGCCCGCGAAAATCAAGATTTGCGGGATCAGCACACCCGAGGCGCTCGATGCGACCATCGCGGCGCGGGCGGACTATGCCGGGTTGGTGTTCTATCCAGCGTCGCCCCGTGCGGTTACGTCGAATGTCGCGGGCGCTTTGACATCGCGCGCAGCTGGCCAGATCGCCATGGTCGGTTTGTTCGTCGATGCGGATGATGCTGTCATCGCCGACGCACTGGTGGCAGCCAAGCTGAACGCGCTGCAGCTGCACGGTTCGGAATCGCCCGAACGCGTGGCCCAGTTGCGCGCGCGGTTTGGCAAGCCGGTGTGGAAGGCGCTGCCCGTCGCCAGCGCCAGCGATGTCGCACGCGCCGCAGCCTATGCCGGGGCGGCGGACTTGATCTTGTTCGACGCCAAGACCCCCAAAGGCGCGCTGCCCGGCGGCATGGGGTTGGCGTTCGACTGGTCGCTGCTGGCCGGATATCGCGGTGCCTTGCCGTGGGGGCTGGCAGGCGGGCTAAATCCGACGAATGTTGCCGAGGCGATTGCGCGCACCGGAGCGCCGCTGGTCGATACCTCCAGCGGCGTCGAAAGCGCGCCGGGCGTCAAGGATACCGACAAGATTACCAATTTCGCCTTTGCGGTGCGCTTGGCCTAAATCGCGTCGATCAATAGGCGTCGTTCAGCGCAAAGATCGGCTTGCGGGTGCGCCACTGCCCTCGGGTGAAGTCGGGAAAATCTAACGTGCGATTGCCCTCAGCAATCGATTGTTCCGACAGAGGCGTGATCGCGCTCCAGGCCAGCGCGTCGTAAATGTCGATTGGCATCGGGGCCTTGGCCTTCAGCGCCTCGACAAAAGCGTGGATCACGAACCAGTCCATCCCGCCATGCCCGGCCCCTGCCGCCAGATCGGCGTAGCGTTTCCATAGCGGGTGATCGTATTTCGCAAACCAGCCCTCGGCAGGCTCCCAGCGGTGCGGCTGTGGGCTCTTGCCCTCCAGATAGATCGACTTGTTGACGTCCATCCACAGCCCCTCGGTGCCTTGCACCCGAAAGCCGAGAGAATAGGGGCGCGGCAGCGAGGTGTCGTGGCACAGCATGATCGTTTCACCATTAGTGCAGCCGATCATGGTGTTGACCACATCACCCAGTGCGAATTTCACCTCGGCGTTGGGATGATCGGCAGAGCCGTTCTTGACGACATAATCATGCAGCCCGCGCGCCTTACAGCCGAAGCCGCCAGCGCCCGCTTCGCCCGGCAACGCGACCTTCAGGGTGCGGGTCTGCGGCGGGTAGCACACGCCGGCATCGGCGCAGCCCTGGTACTTCACGGTCAGGGTGGTCGCGCTCGCGCCGGCCGCGGGCGTGCCGGTGAGGGTGCCGAGCAATTCCTTGCGGTAGGTTTCGACGTCGCCGAAGAATTCGTCGCGGTAGGCCTTGCCCTTCGGCAGCGCCATGGTCGCGCCGGTGAAGGCGGCATCGGCCTTGACCGAGGTGCGGTGCCGGTACAGGTAATAGCCGTCGGCGATCCGCCAGCGCACCTCGATGCGGTCCGGCGCGGTGGCCTGCGCGGACAGGACGAAGACCTCGTCGACCGGCGGCAGTTCGAAGTCCTGGGCGACGGCCGAGGTCGCGGGCAGCGCAAGCAGCAGGGCGAGCCCGGCCAGCCAGCGGCGCAGGCGGATCGTGGATGCGGTCATTGGCTCAGTTTACCGGTCGGCTCTCGGCGGCCAGCCATTGCAGGTATTCGGGCAGGCCGGACGCGGCTTCGACCGCGAGCAGCTCCGGGAGTTCGTAGGGATGCAGTTGGCGCAGGCGTTCCTGCAGGGCGGGGTAGGCCTCGGCACTGGTCTTGACCAGCAGCAGGACCTCGGCCGCGGCCTCGACCTTGCGTTGCCAGCGATAGACCGAACGCAGGCCGGGCAGGAGGTTGACGCAGGCGGCCAGGCGCTCGGCCACCAGCGCGGTGGCGATGCGCTCGGCGCTGTCGGCGTCGGGACAGGTGCAGAAGCAGATCAGGGCGCTCACCGGCATAGGGTAGCGGCTGCCCCGATCCGGCGGGCCTGGCGGACATCCGCGTGCGGCCCTTGAAAGTCGGCGGGCCCGCCCCATCTCGGTGGCATGCCGGGTTCGCCCGGTTCTGTTGTCCGCGGTTTGGCACTCGCTTCGCGCGACTGCTAAAATCGCCGGGTTTTTCCACGTCAATCAACCATTTACCGAGGTTGCCATGTCCAATATCAAGCCGCTGCACGACCGCGTGGTCATCAAGCGCATGGAAGAAGAGAAGCTGTCCGCCGGCGGGATCGTGATCCCGGATTCGGCCACCGAGAAGCCGATCAAGGGCGAAGTCGTCGCCGTCGGCACCGGCAAGGTGCTGGACAACGGCCAGGTCCGCGCGCCGCAGGTCAAGGTCGGCGACAAGGTGCTGTTCGGCAAGTACAGCGGCACCGAAGTGAAGCTGGACGGCGTCGAGCTGCTGGTGGTGAAGGAAGACGACCTGTTCGCGATCCTCGGCTGATCGCGCGTCGCTCCCACACATTTCTCATCCGAATAATTTTTCGAGGTAATTCGCAATGGCTGCCAAGGACATTCGTTTCGGCGAAGACGCGCGCTCCAAGATGGTGCGCGGCGTCAACGTGCTCGCCAACGCCGTGAAGGCGACCCTCGGCCCGAAGGGCCGCAACGTCGTGCTGCAGAAGAGCTACGGCGCGCCGACCATCACCAAGGACGGCGTCTCCGTCGCCAAGGAAATCGAACTGGCTGACGCGTTCGAGAACATGGGCGCGCAGATGGTGAAGGAAGTCGCTTCCAAGACCTCCGACAACGCCGGCGACGGCACCACCACCGCCACCGTGCTGGCGCAGGCGTTCATCCGCGAGGGCATGAAGGCGGTCGCCGCCGGCATGAACCCGATGGACCTGAAGCGCGGCATCGACCAGGCGGTGAAGGCCGCGGTCGGCGAACTGAAGTCGCTGTCCAAGCCGTCGTCGACCAGCAAGGAAATCGCCCAGGTCGGCGCGATCTCCGCGAACTCGGATGCCAACATCGGCGACCTGATCGCGCAGGCGATGGACAAGGTCGGCAAGGAAGGCGTGATCACGGTCGAGGAAGGCAGCGGCCTGGACAACGAACTCGACGTGGTCGAGGGCATGCAGTTCGACCGCGGCTACCTGAGCCCGTACTTCGTCAACAACCAGCAGTCGATGTCGGCCGACCTGGATGATCCCTTCATCCTGCTGTACGACAAGAAGATCTCCAACGTGCGCGACCTGCTGCCCGTCCTCGAGGGCGTGGCCAAGGCCGGCAAGCCGCTGCTGATCGTGGCGGAGGAAGTCGAAGGCGAAGCGCTGGCGACCCTGGTGGTCAACACCATCCGCGGCATCGTCAAGGTCTGCGCGGTGAAGGCCCCGGGCTTCGGCGACCGTCGCAAGGCGATGCTGGAAGACATGGCGATCCTGACCGGCGGCGTGGTGATTTCCGAGGAAGTCGGCCTGTCGCTGGAGAAGGCCACCATCAAGGACCTCGGCCGCGCCAAGAAGATCCAGGTGTCGAAGGAAAACACCACCATCATCGATGGCGCCGGCGAAGGCGCGGGCATCGAGGCGCGCATCAAGCAGATCAAGGCGCAGATCGAGGAGACCTCCTCCGACTACGACCGCGAGAAGCTGCAGGAGCGCGTGGCCAAGCTGGCCGGCGGCGTTGCGGTGATCAAGGTCGGTGCCGCCACCGAAGTCGAGATGAAGGAAAAGAAGGCGCGCGTCGAAGACGCCCTGCACGCGACCCGTGCGGCCGTCGAGGAAGGCATCGTCCCGGGCGGCGGCGTCGCCCTGATCGGGGTTCTAGGGATTTTCCGTCCAAAAACGACAAAGTGCTCTGGAGGCCCCGCCGTCTGTGGCCTCCAGAGGGGTATTACTTTTTTCGAGATCCCTATTTGGGCTCTGTTTGAGTAAGATTTAGTCTTTTTGGGCTAAATCCATGGCATTCGAAGAACGTGTCCAAATCTTGTCCGAGGCAGAACAAGATGAGTTATATGGACCCCCCGCTTTCACCTCCGCCGACCAACGCTTCTTTTTCTCGCTGAACGATAAGGAACTGGCGATCGCTAAAAGCCTCCGTCATCGGGGCCAGCGTTACATGCTGGTGGTACTGCTGGGCTATTTCAAAGCCAAGCCGGTGGTGCTGAATCCCGGCTTTCATCAGATCAAGCAGGACCTCAAATACGTTTATCAAACCGTTCTACCAGGCCCAGGCTGTAGACCCTTTAATCTCACGCCAAAAGAGAACGAACGGATTTACCAACGTGTTTTCCAGCTCTGCAACTACCAGCGCTGGAATGTCAAAGACCATGGAGCGGCGTTGAGAGATTACTTATCCCAGCAAGCCAGAGCCTGGACAGCGCCTAGGCACCTCTTCGATGCGGCCAATGAATATTGTTCGGGGCAGAAGATCGCAATCCCTGCCTACAGCACGCTGCAAAAGATCATCAGTCAGGTGGTGGGAGACGAACAGGAACACATGGCCGCGCACCTTGAGCGTGCAATGTCACGCGGTCTTAAGCAAGCACTGGCGGAGCTCGTGAACGGCACAGGTCCACTGCCGTTCCGACAGTTGCGACAATCGGCTCGTAACTTCACCGGAACCGAGTTGGAGAAAGAACTGATTGTCTATCGCCATATCCAGCATTGGATGCCGGAAGTGGATCTGCTGTTGAGCACGCTATCACTGTCGCAGAAAAATCTGCAACACCTGGCAGAGAAAGTCGACTACTACGGTGCCAAACTGAAACGTCAAACCGTAGGCAGCCAATGGCTGTATTTATTGTGCTATCTTCAAACGCGATGGCAGCAAGCGCTGGAACGTATTGCCGATGGCTTTGTGCATCATGTCAGACAGACCAAACAGAAGGCAAAGGATTATGCGCAGGAAGCGGTGTTTAAGGATTGGCAAAAAGCAGCTAAAAATGTCAGCAAGGCAGCTGAAGTACTGCACCTGTTCATTGATGACAGCATTGATCTGCAACTACCGTTTGCAACAGTAAGACAGCAAGCACTGAGCCTGCTGACCAAAAGGGATCTGGAATCTGTATGTCTCTTCCTGAACGAGCAGCGACGATCGGTCGATGAAGCCATGTGGCAGTACTGCGACGAGAAAGAAAGTCTGCGGAAAGGTTTGCTGCGAGAGTTGTTCCTATGTCTGCGCTTCGAAGGCTGCGACGGCACCCAGCACTTAGCGGCCGCCTTGGCGAAAACACAAAACGAACTCAACGGCCAGGACGCTCAGTTGCAAACTGCCGACACCAGACTCCTTTCCAAAAAATCACGTGAATTCCTGCTGGATGGTGAAGGGAATATCCTGATCGATCGTTATGAGTGGTTCCTCTATCAACAGATTCCTGATCGCCTGAATGGCCAGCTGACGCTGCCTGATATCACTAAATACCGGGCACACGACGCCGACCTGATCGACGGGGAACATTGGCGAAAAAACAAATATACGCTGCTTCAACAGAGCCATTTTACAAAATTAGCGGAGGAGCCTGAAAAGCTGATCAAACAGATGGCCATGGAATTGGATACCCGTTTGTACGAAGTCGGCGAATATCTTGAACAGGAAGACAACCGGAATATCATCTTGCGTAATCCGCAGGGTAAACGCTTCTGGCGCCTGCCTTCGGCCAGCAAACATCATCTGGTCAACAATCCCTTCTTCCAGCAAATTCCCACAACGGGGATTGCGGATGTACTGCGCATGGTTGATCGTGACACCGGTTTCATTGACTGCTTCGCTCATGTGCTGGGTTCCCAATCCAGAAGCCGTTCCCATGAATATGACCTGTTGGCAATTCTGGTCGGCAATGCAACCAATCAAGGCATTTACGGCATGGCACAGATCTCTGATCGTACCTATGATCAGCTCAGCACTATCCAGGCGAACTATCTTCGCCTGGAAACATTGAATGCTGCTAACGACAACATCAATAACGCGACAGCCAAGCTACCCATCTTCCGGTACTACAACATCCAGGAAGATGTGATCCACGCCAGTGCCGATGGTCAAAAGTTCGAAGCCCGGCGCGAGACCTTCAAAACCCGTTATTCGTCGAAGTACTTTGGCACTCAAAAAGGTGTTTCTGCCATGACCTTGATCGCCAATCACGCTGCGATCAACGCCAGAGTGATCGGCGCCAACGAACATGAATCGCACTACATCTTTGATTTGTTGATGAGCAATACGTCAGACATCATTCCGGATGTGCTCTCAACCGATACCCATGGGGTGAACCATGTGAACTTCGCGTTACTGGATCTGTTCGGATACCAGTTTGCCCCACGCTATGCCCAGGTTGGCAAAGTGATCAATGACATGTTTGATGTCAAGGAAGACAAAGAACACCGAATTCAGCTGTGCTTAAAAAAGCCAATCAATACCCATCGTATTGCGCAGCACTGGGATACCATCCAACGGATTGCAGTATCACTTAAGCAGCGGAAAACAACGCAAGCCACCTTGGTGAGAAAGCTCTCGGAGTACAAGCGCAATCACCCGCTGCTGGAAGCCCTGACGGAATACAATCGCCTGGTGAAAGCGAATTATCTACTGTGCTACATCGATGATGCCAGTTTAAGAAACTATGTTCAGCGCGCGCTGAACCGGGGAGAGGCCTATCACCAACTGCGTCGGGCCGTGAGCAGCGTCAATGGGGATCAGTTCCGGGGCAGTTCAGACGAAGAAATCCAGCTATGGAATGAGTGCGCTCGCCTGGTCACCAATGCCATCGTTTACTTCAACTCCAGGATACTCAGCCAGCTGTTGACCAGCTTCGAATACCAAGGAGATACCAAGAGAATAGATATCGTCAAACAGGCATCCCCTGTGGCCTGGCACAACATTAACCTCAAGGGGACTTACCACTTCGAATTGAGCGAAAAATTGCCAGATCTGGAGGAGCTTATGCGCTCAATCGAGGGATATTTACCCGTCAGCGAAAAGTAA"/>
                        <sequence id="seq_KLE_BA0569AA_AS" spec="Sequence" taxon="KLE_BA0569AA_AS" totalcount="4" value="ATGGCATTCGAAGAACGTGTCCAAATCTTGTCCGAGGCAGAACAAGATGAGTTATATGGACCCCCCGCTTTCACCTCCGCCGACCAACGCTTCTTTTTCTCGCTGAACGATAAGGAACTGGCGATCGCTAAAAGCCTCCGTCATCGGGGCCAGCGTTACATGCTGGTGGTACTGCTGGGCTATTTCAAAGCCAAGCCGGTGGTGCTGAATCCCGGCTTTCATCAGATCAAGCAGGACCTCAAATACGTTTATCAAACCGTTCTACCAGGCCCAGGCTGTAGACCCTTTAATCTCACGCCAAAAGAGAACGAACGGATTTACCAACGTGTTTTCCAGCTCTGCAACTACCAGCGCTGGAATGTCAAAGACCATGGAGCGGCGTTGAGAGATTACTTATCCCAGCAAGCCAGAGCCTGGACAGCGCCTAGGCACCTCTTCGATGCGGCCATTGAATATTGTTCGGGGCAGAAGATCGCAATCCCTGCCTACAGCACGCTGCAAAAGATCATCAGTCAGGTGGTGGGAGACGAACAGGAACACATGGCCGCGCACCTTGAGCGTGCAATGTCACGCGGTCTTAAGCAAGCACTGGCGGAGCTCGTGAACGGCACAGGTCCACTGCCGTTCCGACAGTTGCGACAATCGGCTCGTAACTTCACCGGAACCGAGTTGGAGAAAGAACTGATTGTCTATCGCCATATCCAGCATTGGATGCCGGAAGTGGATCTGCTGTTGAGCACGCTATCACTGTCGCAGAAAAATCTGCAACACCTGGCAGAGAAAGTCGACTACTACGGTGCCAAACTGAAACGTCAAACCGTAGGCAGCCAATGGCTGTATTTATTGTGCTATCTTCAAACGCGATGGCAGCAAGCGCTGGAACGTATTGCCGATGGCTTTGTGCATCATGTCAGACAGACCAAACAGAAGGCAAAGGATTATGCGCAGGAAGCGGTGTTTAAGGATTGGCAAAAAGCAGCTAAAAATGTCAGCAAGGCAGCTGAAGTACTGCACCTGTTCATTGATGACAGCATTGATCTGCAACTACCGTTTGCAACAGTAAGACAGCAAGCACTGAGCCTGCTGACCAAAAGGGATCTGGAATCTGTATGTCTCTTCCTGAACGAGCAGCGACGATCGGTCGATGAAGCCATGTGGCAGTACTGCGACGAGAAAGAAAGTCTGCGGAAAGGTTTGCTGCGAGAGTTGTTCCTATGTCTGCGCTTCGAAGGCTGCGACGGCACCCAGCACTTAGCGGCCGCCTTGGCGAAAACACAAAACGAACTCAACGGCCAGGACGCTCAGTTGCAAACTGCCGACACCAGACTCCTTTCCAAAAAATCACGTGAATTCCTGCTGGATGGTGAAGGGAATATCCTGATCGATCGTTATGAGTGGTTCCTCTATCAACAGATTCCTGATCGCCTGAATGGCCAGCTGACGCTGCCTGATATCACTAAATACCGGGCACACGACGCCGACCTGATCGACGGGGAACATTGGCGAAAAAACAAATATACGCTGCTTCAACAGAGCCATTTTACAAAATTAGCGGAGGAGCCTGAAAAGCTGATCAAACAGATGGCCATGGAATTGGATACCCGTTTGTACGAAGTCGGCGAATATCTTGAACAGGAAGACAACCGGAATATCATCTTGCGTAATCCGCAGGGTAAACGCTTCTGGCGCCTGCCTTCGGCCAGCAAACATCATCTGGTCAACAATCCCTTCTTCCAGCAAATTCCCACAACGGGGATTGCGGATGTACTGCGCATGGTTGATCGTGACACCGGTTTCATTGACTGCTTCGCTCATGTGCTGGGTTCCCAATCCAGAAGCCGTTCCCATGAATATGACCTGTTGGCAATTCTGGTCGGCAATGCAACCAATCAAGGCATTTACGGCATGGCACAGATCTCTGATCGTACCTATGATCAGCTCAGCACTATCCAGGCGAACTATCTTCGCCTGGAAACATTGAATGCTGCTAACGACAACATCAATAACGCGACAGCCAAGCTACCCATCTTCCGGTACTACAACATCCAGGAAGATGTGATCCACGCCAGTGCCGATGGTCAAAAGTTCGAAGCCCGGCGCGAGACCTTCAAAACCCGTTATTCGTCGAAGTACTTTGGCACTCAAAAAGGTGTTTCTGCCATGACCTTGATCGCCAATCACGCTGCGATCAACGCCAGAGTGATCGGCGCCAACGAACATGAATCGCACTACATCTTTGATTTGTTGATGAGCAATACGTCAGACATCATTCCGGATGTGCTCTCAACCGATACCCATGGGGTGAACCATGTGAACTTCGCGTTACTGGATCTGTTCGGATACCAGTTTGCCCCACGCTATGCCCAGGTTGGCAAAGTGATCAATGACATGTTTGATGTCAAGGAAGACAAAGAACACCGAATTCAGCTGTGCTTAAAAAAGCCAATCAATACCCATCGTATTGCGCAGCACTGGGATACCATCCAACGGATTGCAGTATCACTTAAGCAGCGGAAAACAACGCAAGCCACCTTGGTGAGAAAGCTCTCGGAGTACAAGCGCAATCACCCGCTGCTGGAAGCCCTGACGGAATACAATCGCCTGGTGAAAGCGAATTATCTACTGTGCTACATCGATGATGCCAGTTTAAGAAACTATGTTCAGCGCGCGCTGAACCGGGGAGAGGCCTATCACCAACTGCGTCGGGCCGTGAGCAGCGTCAATGGGGATCAGTTCCGGGGCAGTTCAGACGAAGAAATCCAGCTATGGAATGAGTGCGCTCGCCTGGTCACCAATGCCATCGTTTACTTCAACTCCAGGATACTCAGCCAGCTGTTGACCAGCTTCGAATACCAAGGAGATACCAAGAGAATAGATATCGTCAAACAGGCATCCCCTGTGGCCTGGCACAACATTAACCTCAAGGGGACTTACCACTTCGAATTGAGCGAAAAATTGCCAGATCTGGAGGAGCTTATGCGCTCAATCGAGGGATATTTACCCGTCAGCGAAAAGTAATACCCCTCTGGAGGCCACGGACGGCGCGGCCTCCAGAGCACTTTGTCGTTTTTGGACGGAAAATCCCTAGAACCCCATAGATGTATATTTCTGTGACCCACATTCACCCTGGCAAAAAGGCACATGCGAAAATATGAATGGTTTAATTAGGCAATATTTACCTAAAGGGATTGATTTAAATCAGGCAGATCAGCATTATTTAAATCAAGTTGCCATGTCACTGAATACTCGTCCTAGAAAGGCGTTAGATTGGCTTACACCATTAGAGAAATTTGCTCAGCTTGTTGATTATCATATGGCTTTTGAAACTGTCGCACCTCATGTTTGAATTCGCCCCATATTTTTGCTACAGTGAACCAAATTAAGATCATCTATTTACTAGGCCTCGCATTTGCGGGGTTTTTAATGCTGAATAAAAGGAAAACTTGATGGAATTGCCCAATATTATGCACCCGGTCGCGAAGCTGAGCACCGCATTAGCCGCTGCATTGATGCTGAGCGGGTGCATGCCCGGTGAAATCCGCCCGACGATTGGCCAGCAAATGGAAACTGGCGACCAACGGTTTGGCGATCTGGTTTTCCGCCAGCTCGCACCGAATGTCTGGCAGCACACTTCCTATCTCGACATGCCGGGTTTCGGGGCAGTCGCTTCCAACGGTTTGATCGTCAGGGATGGCGGCCGCGTGCTGGTGGTCGATACCGCCTGGACCGATGACCAGACCGCCCAGATCCTCAACTGGATCAAGCAGGAGATCAACCTGCCGGTCGCGCTGGCGGTGGTGACTCACGCGCATCAGGACAAGATGGGCGGTATGGACGCGCTGCATGCGGCGGGGATTGCGACTTATGCCAATGCGTTGTCGAACCAGCTTGCCCCGCAAGAGGGGATGGTTGCGGCGCAACACAGCCTGACTTTCGCCGCCAATGGCTGGGTCGAACCAGCAACCGCGCCCAACTTTGGCCCGCTCAAGGTATTTTACCCCGGCCCCGGCCACACCAGTGACAATATCACCGTTGGGATCGACGGCACCGACATCGCTTTTGGTGGCTGCCTGATCAAGGACAGCAAGGCCAAGTCGCTCGGCAATCTCGGTGATGCCGACACTGAGCACTACGCCGCGTCAGCGCGCGCGTTTGGTGCGGCGTTCCCCAAGGCCAGCATGATCGTGATGAGCCATTCCGCCCCCGATAGCCGCGCCGCAATCACTCATACGGCCCGCATGGCCGACAAGCTGCGCTGAGCCATGGCTGACCACGTCACCCCCAATCTGCCATCGCGCGATTTCGATGTGACAGAGGCGTTTTATGCGAAGCTGGGCTTTGCGACGAGTTGGAAGGATCGCGGCTGGATGATCCTGCAGCGCGGCGGTTTGCAGCTCGAATTCTTCCCCTATCCTGACCTCGACCCAGCTACGAGCTCGTTCGGCTGTTGCCTGCGGTTGGATGATCTCGATGCCATGGTGGCATTGGTGAACGCGGCGGGAGCCGAGGAAAAAAGCACCGGCTGGCCGCGCTTCAAAGCTCCGCAACTGGAGGCGAGCGGCCTGAGGATCGGCTACCTGATCGATCCCGACTGCACGCTGGTGCGGCTGATCCAGAACCCCGACTGACCGCATGCCCGCGAAAATCAAGATTTGCGGGATCAGCACACCCGAGGCGCTCGATGCGACCATCGCGGCGCGGGCGGACTATGCCGGGTTGGTGTTCTATCCAGCGTCGCCCCGTGCGGTTACGTCGAATGTCGCGGGCGCTTTGACATCGCGCGCAGCTGGCCAGATCGCCATGGTCGGTTTGTTCGTCGATGCGGATGATGCTGTCATCGCCGACGCACTGGTGGCAGCCAAGCTGAACGCGCTGCAGCTGCACGGTTCGGAATCGCCCGAACGCGTGGCCCAGTTGCGCGCGCGGTTTGGCAAGCCGGTGTGGAAGGCGCTGCCCGTCGCCAGCGCCAGCGATGTCGCACGCGCCGCAGCCTATGCCGGGGCGGCGGACTTGATCTTGTTCGACGCCAAGACCCCCAAAGGCGCGCTGCCCGGCGGCATGGGGTTGGCGTTCGACTGGTCGCTGCTGGCCGGATATCGCGGTGCCTTGCCGTGGGGGCTGGCAGGCGGGCTAAATCCGACGAATGTTGCCGAGGCGATTGCGCGCACCGGAGCGCCGCTGGTCGATACCTCCAGCGGCGTCGAAAGCGCGCCGGGCGTCAAGGATACCGACAAGATTACCAATTTCGCCTTTGCGGTGCGCTTGGCCTAAATCGCGTCGATCAATAGGCGTCGTTCAGCGCAAAGATCGGCTTGCGGGTGCGCCACTGCCCTCGGGTGAAGTCGGGAAAATCTAACGTGCGATTGCCCTCAGCAATCGATTGTTCCGACAGAGGCGTGATCGCGCTCCAGGCCAGCGCGTCGTAAATGTCGATTGGCATCGGGGCCTTGGCCTTCAGCGCCTCGACAAAAGCGTGGATCACGAACCAGTCCATCCCGCCATGCCCGGCCCCTGCCGCCAGATCGGCGTAGCGTTTCCATAGCGGGTGATCGTATTTCGCAAACCAGCCCTCGGCAGGCTCCCAGCGGTGCGGCTGTGGGCTCTTGCCCTCCAGATAGATCGACTTGTTGACGTCCATCCACAGCCCCTCGGTGCCTTGCACCCGAAAGCCGAGAGAATAGGGGCGCGGCAGCGAGGTGTCGTGGCACAGCATGATCGTTTCACCATTAGTGCAGCCGATCATGGTGTTGACCACATCACCCAGTGCGAATTTCACCTCGGCGTTGGGATGATCGGCAGAGCCGTTCTTGACGACATAATCATGCAGCCCGCGCGCCTTACAGCCGAAGCCGCCAGCGCCCGCTTCGCCCGGCAACGCGACCTTCAGGGTGCGGGTCTGCGGCGGGTAGCACACGCCGGCATCGGCGCAGCCCTGGTACTTCACGGTCAGGGTGGTCGCGCTCGCGCCGGCCGCGGGCGTGCCGGTGAGGGTGCCGAGCAATTCCTTGCGGTAGGTTTCGACGTCGCCGAAGAATTCGTCGCGGTAGGCCTTGCCCTTCGGCAGCGCCATGGTCGCGCCGGTGAAGGCGGCATCGGCCTTGACCGAGGTGCGGTGCCGGTACAGGTAATAGCCGTCGGCGATCCGCCAGCGCACCTCGATGCGGTCCGGCGCGGTGGCCTGCGCGGACAGGACGAAGACCTCGTCGACCGGCGGCAGTTCGAAGTCCTGGGCGACGGCCGAGGTCGCGGGCAGCGCAAGCAGCAGGGCGAGCCCGGCCAGCCAGCGGCGCAGGCGGATCGTGGATGCGGTCATTGGCTCAGTTTACCGGTCGGCTCTCGGCGGCCAGCCATTGCAGGTATTCGGGCAGGCCGGACGCGGCTTCGACCGCGAGCAGCTCCGGGAGTTCGTAGGGATGCAGTTGGCGCAGGCGTTCCTGCAGGGCGGGGTAGGCCTCGGCACTGGTCTTGACCAGCAGCAGGACCTCGGCCGCGGCCTCGACCTTGCGTTGCCAGCGATAGACCGAACGCAGGCCGGGCAGGAGGTTGACGCAGGCGGCCAGGCGCTCGGCCACCAGCGCGGTGGCGATGCGCTCGGCGCTGTCGGCGTCGGGACAGGTGCAGAAGCAGATCAGGGCGCTCACCGGCATAGGGTAGCGGCTGCCCCGATCCGGCGGGCCTGGCGGACATCCGCGTGCGGCCCTTGAAAGTCGGCGGGCCCGCCCCATCTCGGTGGCATGCCGGGTTCGCCCGGTTCTGTTGTCCGCGGTTTGGCACTCGCTTCGCGCGACTGCTAAAATCGCCGGGTTTTTCCACGTCAATCAACCATTTACCGAGGTTGCCATGTCCAATATCAAGCCGCTGCACGACCGCGTGGTCATCAAGCGCATGGAAGAAGAGAAGCTGTCCGCCGGCGGGATCGTGATCCCGGATTCGGCCACCGAGAAGCCGATCAAGGGCGAAGTCGTCGCCGTCGGCACCGGCAAGGTGCTGGACAACGGCCAGGTCCGCGCGCCGCAGGTCAAGGTCGGCGACAAGGTGCTGTTCGGCAAGTACAGCGGCACCGAAGTGAAGCTGGACGGCGTCGAGCTGCTGGTGGTGAAGGAAGACGACCTGTTCGCGATCCTCGGCTGATCGCGCGTCGCTCCCACACATTTCTCATCCGAATAATTTTTCGAGGTAATTCGCAATGGCTGCCAAGGACATTCGTTTCGGCGAAGACGCGCGCTCCAAGATGGTGCGCGGCGTCAACGTGCTCGCCAACGCCGTGAAGGCGACCCTCGGCCCGAAGGGCCGCAACGTCGTGCTGCAGAAGAGCTACGGCGCGCCGACCATCACCAAGGACGGCGTCTCCGTCGCCAAGGAAATCGAACTGGCTGACGCGTTCGAGAACATGGGCGCGCAGATGGTGAAGGAAGTCGCTTCCAAGACCTCCGACAACGCCGGCGACGGCACCACCACCGCCACCGTGCTGGCGCAGGCGTTCATCCGCGAGGGCATGAAGGCGGTCGCCGCCGGCATGAACCCGATGGACCTGAAGCGCGGCATCGACCAGGCGGTGAAGGCCGCGGTCGGCGAACTGAAGTCGCTGTCCAAGCCGTCGTCGACCAGCAAGGAAATCGCCCAGGTCGGCGCGATCTCCGCGAACTCGGATGCCAACATCGGCGACCTGATCGCGCAGGCGATGGACAAGGTCGGCAAGGAAGGCGTGATCACGGTCGAGGAAGGCAGCGGCCTGGACAACGAACTCGACGTGGTCGAGGGCATGCAGTTCGACCGCGGCTACCTGAGCCCGTACTTCGTCAACAACCAGCAGTCGATGTCGGCCGACCTGGATGATCCCTTCATCCTGCTGTACGACAAGAAGATCTCCAACGTGCGCGACCTGCTGCCCGTCCTCGAGGGCGTGGCCAAGGCCGGCAAGCCGCTGCTGATCGTGGCGGAGGAAGTCGAAGGCGAAGCGCTGGCGACCCTGGTGGTCAACACCATCCGCGGCATCGTCAAGGTCTGCGCGGTGAAGGCCCCGGGCTTCGGCGACCGTCGCAAGGCGATGCTGGAAGACATGGCGATCCTGACCGGCGGCGTGGTGATTTCCGAGGAAGTCGGCCTGTCGCTGGAGAAGGCCACCATCAAGGACCTCGGCCGCGCCAAGAAGATCCAGGTGTCGAAGGAAAACACCACCATCATCGATGGCGCCGGCGAAGGCGCGGGCATCGAGGCGCGCATCAAGCAGATCAAGGCGCAGATCGAGGAGACCTCCTCCGACTACGACCGCGAGAAGCTGCAGGAGCGCGTGGCCAAGCTGGCCGGCGGCGTTGCGGTGATCAAGGTCGGTGCCGCCACCGAAGTCGAGATGAAGGAAAAGAAGGCGCGCGTCGAAGACGCCCTGCACGCGACCCGTGCGGCCGTCGAGGAAGGCATCGTCCCGGGCGGCGGCGTCGCCCTGATCGGGGTTCTAGGGATTTTCCGTCCAAAAACGACAAAGTGCTCTGGAGGCCCCGCCGTCTGTGGCCTCCAGAGGGGTATTACTTTTTTCGAGATCCCTATTTGGGCTCTGTTTGAGTAAGATTTAGTCTTTTTGGGCTAAATCCATGGCATTCGAAGAACGTGTCCAAATCTTGTCCGAGGCAGAACAAGATGAGTTATATGGACCCCCCGCTTTCACCTCCGCCGACCAACGCTTCTTTTTCTCGCTGAACGATAAGGAACTGGCGATCGCTAAAAGCCTCCGTCATCGGGGCCAGCGTTACATGCTGGTGGTACTGCTGGGCTATTTCAAAGCCAAGCCGGTGGTGCTGAATCCCGGCTTTCATCAGATCAAGCAGGACCTCAAATACGTTTATCAAACCGTTCTACCAGGCCCAGGCTGTAGACCCTTTAATCTCACGCCAAAAGAGAACGAACGGATTTACCAACGTGTTTTCCAGCTCTGCAACTACCAGCGCTGGAATGTCAAAGACCATGGAGCGGCGTTGAGAGATTACTTATCCCAGCAAGCCAGAGCCTGGACAGCGCCTAGGCACCTCTTCGATGCGGCCATTGAATATTGTTCGGGGCAGAAGATCGCAATCCCTGCCTACAGCACGCTGCAAAAGATCATCAGTCAGGTGGTGGGAGACGAACAGGAACACATGGCCGCGCACCTTGAGCGTGCAATGTCACGCGGTCTTAAGCAAGCACTGGCGGAGCTCGTGAACGGCACAGGTCCACTGCCGTTCCGACAGTTGCGACAATCGGCTCGTAACTTCACCGGAACCGAGTTGGAGAAAGAACTGATTGTCTATCGCCATATCCAGCATTGGATGCCGGAAGTGGATCTGCTGTTGAGCACGCTATCACTGTCGCAGAAAAATCTGCAACACCTGGCAGAGAAAGTCGACTACTACGGTGCCAAACTGAAACGTCAAACCGTAGGCAGCCAATGGCTGTATTTATTGTGCTATCTTCAAACGCGATGGCAGCAAGCGCTGGAACGTATTGCCGATGGCTTTGTGCATCATGTCAGACAGACCAAACAGAAGGCAAAGGATTATGCGCAGGAAGCGGTGTTTAAGGATTGGCAAAAAGCAGCTAAAAATGTCAGCAAGGCAGCTGAAGTACTGCACCTGTTCATTGATGACAGCATTGATCTGCAACTACCGTTTGCAACAGTAAGACAGCAAGCACTGAGCCTGCTGACCAAAAGGGATCTGGAATCTGTATGTCTCTTCCTGAACGAGCAGCGACGATCGGTCGATGAAGCCATGTGGCAGTACTGCGACGAGAAAGAAAGTCTGCGGAAAGGTTTGCTGCGAGAGTTGTTCCTATGTCTGCGCTTCGAAGGCTGCGACGGCACCCAGCACTTAGCGGCCGCCTTGGCGAAAACACAAAACGAACTCAACGGCCAGGACGCTCAGTTGCAAACTGCCGACACCAGACTCCTTTCCAAAAAATCACGTGAATTCCTGCTGGATGGTGAAGGGAATATCCTGATCGATCGTTATGAGTGGTTCCTCTATCAACAGATTCCTGATCGCCTGAATGGCCAGCTGACGCTGCCTGATATCACTAAATACCGGGCACACGACGCCGACCTGATCGACGGGGAACATTGGCGAAAAAACAAATATACGCTGCTTCAACAGAGCCATTTTACAAAATTAGCGGAGGAGCCTGAAAAGCTGATCAAACAGATGGCCATGGAATTGGATACCCGTTTGTACGAAGTCGGCGAATATCTTGAACAGGAAGACAACCGGAATATCATCTTGCGTAATCCGCAGGGTAAACGCTTCTGGCGCCTGCCTTCGGCCAGCAAACATCATCTGGTCAACAATCCCTTCTTCCAGCAAATTCCCACAACGGGGATTGCGGATGTACTGCGCATGGTTGATCGTGACACCGGTTTCATTGACTGCTTCGCTCATGTGCTGGGTTCCCAATCCAGAAGCCGTTCCCATGAATATGACCTGTTGGCAATTCTGGTCGGCAATGCAACCAATCAAGGCATTTACGGCATGGCACAGATCTCTGATCGTACCTATGATCAGCTCAGCACTATCCAGGCGAACTATCTTCGCCTGGAAACATTGAATGCTGCTAACGACAACATCAATAACGCGACAGCCAAGCTACCCATCTTCCGGTACTACAACATCCAGGAAGATGTGATCCACGCCAGTGCCGATGGTCAAAAGTTCGAAGCCCGGCGCGAGACCTTCAAAACCCGTTATTCGTCGAAGTACTTTGGCACTCAAAAAGGTGTTTCTGCCATGACCTTGATCGCCAATCACGCTGCGATCAACGCCAGAGTGATCGGCGCCAACGAACATGAATCGCACTACATCTTTGATTTGTTGATGAGCAATACGTCAGACATCATTCCGGATGTGCTCTCAACCGATACCCATGGGGTGAACCATGTGAACTTCGCGTTACTGGATCTGTTCGGATACCAGTTTGCCCCACGCTATGCCCAGGTTGGCAAAGTGATCAATGACATGTTTGATGTCAAGGAAGACAAAGAACACCGAATTCAGCTGTGCTTAAAAAAGCCAATCAATACCCATCGTATTGCGCAGCACTGGGATACCATCCAACGGATTGCAGTATCACTTAAGCAGCGGAAAACAACGCAAGCCACCTTGGTGAGAAAGCTCTCGGAGTACAAGCGCAATCACCCGCTGCTGGAAGCCCTGACGGAATACAATCGCCTGGTGAAAGCGAATTATCTACTGTGCTACATCGATGATGCCAGTTTAAGAAACTATGTTCAGCGCGCGCTGAACCGGGGAGAGGCCTATCACCAACTGCGTCGGGCCGTGAGCAGCGTCAATGGGGATCAGTTCCGGGGCAGTTCAGACGAAGAAATCCAGCTATGGAATGAGTGCGCTCGCCTGGTCACCAATGCCATCGTTTACTTCAACTCCAGGATACTCAGCCAGCTGTTGACCAGCTTCGAATACCAAGGAGATACCAAGAGAATAGATATCGTCAAACAGGCATCCCCTGTGGCCTGGCACAACATTAACCTCAAGGGGACTTACCACTTCGAATTGAGCGAAAAATTGCCAGATCTGGAGGAGCTTATGCGCTCAATCGAGGGATATTTACCCGTCAGCGAAAAGTAA"/>
                        <sequence id="seq_KLE_BA0570AA_AS" spec="Sequence" taxon="KLE_BA0570AA_AS" totalcount="4" value="ATGGCATTCGAAGAACGTGTCCAAATCTTGTCCGAGGCAGAACAAGATGAGTTATATGGACCCCCCGCTTTCACCTCCGCCGACCAACGCTTCTTTTTCTCGCTGAACGATAAGGAACTGGCGATCGCTAAAAGCCTCCGTCATCGGGGCCAGCGTTACATGCTGGTGGTACTGCTGGGCTATTTCAAAGCCAAGCCGGTGGTGCTGAATCCCGGCTTTCATCAGATCAAGCAGGACCTCAAATACGTTTATCAAACCGTTCTACCAGGCCCAGGCTGTAGACCCTTTAATCTCACGCCAAAAGAGAACGAACGGATTTACCAACGTGTTTTCCAGCTCTGCAACTACCAGCGCTGGAATGTCAAAGACCATGGAGCGGCGTTGAGAGATTACTTATCCCAGCAAGCCAGAGCCTGGACAGCGCCTAGGCACCTCTTCGATGCGGCCATTGAATATTGTTCGGGGCAGAAGATCGCAATCCCTGCCTACAGCACGCTGCAAAAGATCATCAGTCAGGTGGTGGGAGACGAACAGGAACACATGGCCGCGCACCTTGAGCGTGCAATGTCACGCGGTCTTAAGCAAGCACTGGCGGAGCTCGTGAACGGCACAGGTCCACTGCCGTTCCGACAGTTGCGACAATCGGCTCGTAACTTCACCGGAACCGAGTTGGAGAAAGAACTGATTGTCTATCGCCATATCCAGCATTGGATGCCGGAAGTGGATCTGCTGTTGAGCACGCTATCACTGTCGCAGAAAAATCTGCAACACCTGGCAGAGAAAGTCGACTACTACGGTGCCAAACTGAAACGTCAAACCGTAGGCAGCCAATGGCTGTATTTATTGTGCTATCTTCAAACGCGATGGCAGCAAGCGCTGGAACGTATTGCCGATGGCTTTGTGCATCATGTCAGACAGACCAAACAGAAGGCAAAGGATTATGCGCAGGAAGCGGTGTTTAAGGATTGGCAAAAAGCAGCTAAAAATGTCAGCAAGGCAGCTGAAGTACTGCACCTGTTCATTGATGACAGCATTGATCTGCAACTACCGTTTGCAACAGTAAGACAGCAAGCACTGAGCCTGCTGACCAAAAGGGATCTGGAATCTGTATGTCTCTTCCTGAACGAGCAGCGACGATCGGTCGATGAAGCCATGTGGCAGTACTGCGACGAGAAAGAAAGTCTGCGGAAAGGTTTGCTGCGAGAGTTGTTCCTATGTCTGCGCTTCGAAGGCTGCGACGGCACCCAGCACTTAGCGGCCGCCTTGGCGAAAACACAAAACGAACTCAACGGCCAGGACGCTCAGTTGCAAACTGCCGACACCAGACTCCTTTCCAAAAAATCACGTGAATTCCTGCTGGATGGTGAAGGGAATATCCTGATCGATCGTTATGAGTGGTTCCTCTATCAACAGATTCCTGATCGCCTGAATGGCCAGCTGACGCTGCCTGATATCACTAAATACCGGGCACACGACGCCGACCTGATCGACGGGGAACATTGGCGAAAAAACAAATATACGCTGCTTCAACAGAGCCATTTTACAAAATTAGCGGAGGAGCCTGAAAAGCTGATCAAACAGATGGCCATGGAATTGGATACCCGTTTGTACGAAGTCGGCGAATATCTTGAACAGGAAGACAACCGGAATATCATCTTGCGTAATCCGCAGGGTAAACGCTTCTGGCGCCTGCCTTCGGCCAGCAAACATCATCTGGTCAACAATCCCTTCTTCCAGCAAATTCCCACAACGGGGATTGCGGATGTACTGCGCATGGTTGATCGTGACACCGGTTTCATTGACTGCTTCGCTCATGTGCTGGGTTCCCAATCCAGAAGCCGTTCCCATGAATATGACCTGTTGGCAATTCTGGTCGGCAATGCAACCAATCAAGGCATTTACGGCATGGCACAGATCTCTGATCGTACCTATGATCAGCTCAGCACTATCCAGGCGAACTATCTTCGCCTGGAAACATTGAATGCTGCTAACGACAACATCAATAACGCGACAGCCAAGCTACCCATCTTCCGGTACTACAACATCCAGGAAGATGTGATCCACGCCAGTGCCGATGGTCAAAAGTTCGAAGCCCGGCGCGAGACCTTCAAAACCCGTTATTCGTCGAAGTACTTTGGCACTCAAAAAGGTGTTTCTGCCATGACCTTGATCGCCAATCACGCTGCGATCAACGCCAGAGTGATCGGCGCCAACGAACATGAATCGCACTACATCTTTGATTTGTTGATGAGCAATACGTCAGACATCATTCCGGATGTGCTCTCAACCGATACCCATGGGGTGAACCATGTGAACTTCGCGTTACTGGATCTGTTCGGATACCAGTTTGCCCCACGCTATGCCCAGGTTGGCAAAGTGATCAATGACATGTTTGATGTCAAGGAAGACAAAGAACACCGAATTCAGCTGTGCTTAAAAAAGCCAATCAATACCCATCGTATTGCGCAGCACTGGGATACCATCCAACGGATTGCAGTATCACTTAAGCAGCGGAAAACAACGCAAGCCACCTTGGTGAGAAAGCTCTCGGAGTACAAGCGCAATCACCCGCTGCTGGAAGCCCTGACGGAATACAATCGCCTGGTGAAAGCGAATTATCTACTGTGCTACATCGATGATGCCAGTTTAAGAAACTATGTTCAGCGCGCGCTGAACCGGGGAGAGGCCTATCACCAACTGCGTCGGGCCGTGAGCAGCGTCAATGGGGATCAGTTCCGGGGCAGTTCAGACGAAGAAATCCAGCTATGGAATGAGTGCGCTCGCCTGGTCACCAATGCCATCGTTTACTTCAACTCCAGGATACTCAGCCAGCTGTTGACCAGCTTCGAATACCAAGGAGATACCAAGAGAATAGATATCGTCAAACAGGCATCCCCTGTGGCCTGGCACAACATTAACCTCAAGGGGACTTACCACTTCGAATTGAGCGAAAAATTGCCAGATCTGGAGGAGCTTATGCGCTCAATCGAGGGATATTTACCCGTCAGCGAAAAGTAATACCCCTCTGGAGGCCACGGACGGCGCGGCCTCCAGAGCACTTTGTCGTTTTTGGACGGAAAATCCCTAGAACCCCATAGATGTATATTTCTGTGACCCACATTCACCCTGGCAAAAAGGCACATGCGAAAATATGAATGGTTTAATTAGGCAATATTTACCTAAAGGGATTGATTTAAATCAGGCAGATCAGCATTATTTAAATCAAGTTGCCATGTCACTGAATACTCGTCCTAGAAAGGCGTTAGATTGGCTTACACCATTAGAGAAATTTGCTCAGCTTGTTGATTATCATATGGCTTTTGAAACTGTCGCACCTCATGTTTGAATTCGCCCCATATTTTTGCTACAGTGAACCAAATTAAGATCATCTATTTACTAGGCCTCGCATTTGCGGGGTTTTTAATGCTGAATAAAAGGAAAACTTGATGGAATTGCCCAATATTATGCACCCGGTCGCGAAGCTGAGCACCGCATTAGCCGCTGCATTGATGCTGAGCGGGTGCATGCCCGGTGAAATCCGCCCGACGATTGGCCAGCAAATGGAAACTGGCGACCAACGGTTTGGCGATCTGGTTTTCCGCCAGCTCGCACCGAATGTCTGGCAGCACACTTCCTATCTCGACATGCCGGGTTTCGGGGCAGTCGCTTCCAACGGTTTGATCGTCAGGGATGGCGGCCGCGTGCTGGTGGTCGATACCGCCTGGACCGATGACCAGACCGCCCAGATCCTCAACTGGATCAAGCAGGAGATCAACCTGCCGGTCGCGCTGGCGGTGGTGACTCACGCGCATCAGGACAAGATGGGCGGTATGGACGCGCTGCATGCGGCGGGGATTGCGACTTATGCCAATGCGTTGTCGAACCAGCTTGCCCCGCAAGAGGGGATGGTTGCGGCGCAACACAGCCTGACTTTCGCCGCCAATGGCTGGGTCGAACCAGCAACCGCGCCCAACTTTGGCCCGCTCAAGGTATTTTACCCCGGCCCCGGCCACACCAGTGACAATATCACCGTTGGGATCGACGGCACCGACATCGCTTTTGGTGGCTGCCTGATCAAGGACAGCAAGGCCAAGTCGCTCGGCAATCTCGGTGATGCCGACACTGAGCACTACGCCGCGTCAGCGCGCGCGTTTGGTGCGGCGTTCCCCAAGGCCAGCATGATCGTGATGAGCCATTCCGCCCCCGATAGCCGCGCCGCAATCACTCATACGGCCCGCATGGCCGACAAGCTGCGCTGAGCCATGGCTGACCACGTCACCCCCAATCTGCCATCGCGCGATTTCGATGTGACAGAGGCGTTTTATGCGAAGCTGGGCTTTGCGACGAGTTGGAAGGATCGCGGCTGGATGATCCTGCAGCGCGGCGGTTTGCAGCTCGAATTCTTCCCCTATCCTGACCTCGACCCAGCTACGAGCTCGTTCGGCTGTTGCCTGCGGTTGGATGATCTCGATGCCATGGTGGCATTGGTGAACGCGGCGGGAGCCGAGGAAAAAAGCACCGGCTGGCCGCGCTTCAAAGCTCCGCAACTGGAGGCGAGCGGCCTGAGGATCGGCTACCTGATCGATCCCGACTGCACGCTGGTGCGGCTGATCCAGAACCCCGACTGACCGCATGCCCGCGAAAATCAAGATTTGCGGGATCAGCACACCCGAGGCGCTCGATGCGACCATCGCGGCGCGGGCGGACTATGCCGGGTTGGTGTTCTATCCAGCGTCGCCCCGTGCGGTTACGTCGAATGTCGCGGGCGCTTTGACATCGCGCGCAGCTGGCCAGATCGCCATGGTCGGTTTGTTCGTCGATGCGGATGATGCTGTCATCGCCGACGCACTGGTGGCAGCCAAGCTGAACGCGCTGCAGCTGCACGGTTCGGAATCGCCCGAACGCGTGGCCCAGTTGCGCGCGCGGTTTGGCAAGCCGGTGTGGAAGGCGCTGCCCGTCGCCAGCGCCAGCGATGTCGCACGCGCCGCAGCCTATGCCGGGGCGGCGGACTTGATCTTGTTCGACGCCAAGACCCCCAAAGGCGCGCTGCCCGGCGGCATGGGGTTGGCGTTCGACTGGTCGCTGCTGGCCGGATATCGCGGTGCCTTGCCGTGGGGGCTGGCAGGCGGGCTAAATCCGACGAATGTTGCCGAGGCGATTGCGCGCACCGGAGCGCCGCTGGTCGATACCTCCAGCGGCGTCGAAAGCGCGCCGGGCGTCAAGGATACCGACAAGATTACCAATTTCGCCTTTGCGGTGCGCTTGGCCTAAATCGCGTCGATCAATAGGCGTCGTTCAGCGCAAAGATCGGCTTGCGGGTGCGCCACTGCCCTCGGGTGAAGTCGGGAAAATCTAACGTGCGATTGCCCTCAGCAATCGATTGTTCCGACAGAGGCGTGATCGCGCTCCAGGCCAGCGCGTCGTAAATGTCGATTGGCATCGGGGCCTTGGCCTTCAGCGCCTCGACAAAAGCGTGGATCACGAACCAGTCCATCCCGCCATGCCCGGCCCCTGCCGCCAGATCGGCGTAGCGTTTCCATAGCGGGTGATCGTATTTCGCAAACCAGCCCTCGGCAGGCTCCCAGCGGTGCGGCTGTGGGCTCTTGCCCTCCAGATAGATCGACTTGTTGACGTCCATCCACAGCCCCTCGGTGCCTTGCACCCGAAAGCCGAGAGAATAGGGGCGCGGCAGCGAGGTGTCGTGGCACAGCATGATCGTTTCACCATTAGTGCAGCCGATCATGGTGTTGACCACATCACCCAGTGCGAATTTCACCTCGGCGTTGGGATGATCGGCAGAGCCGTTCTTGACGACATAATCATGCAGCCCGCGCGCCTTACAGCCGAAGCCGCCAGCGCCCGCTTCGCCCGGCAACGCGACCTTCAGGGTGCGGGTCTGCGGCGGGTAGCACACGCCGGCATCGGCGCAGCCCTGGTACTTCACGGTCAGGGTGGTCGCGCTCGCGCCGGCCGCGGGCGTGCCGGTGAGGGTGCCGAGCAATTCCTTGCGGTAGGTTTCGACGTCGCCGAAGAATTCGTCGCGGTAGGCCTTGCCCTTCGGCAGCGCCATGGTCGCGCCGGTGAAGGCGGCATCGGCCTTGACCGAGGTGCGGTGCCGGTACAGGTAATAGCCGTCGGCGATCCGCCAGCGCACCTCGATGCGGTCCGGCGCGGTGGCCTGCGCGGACAGGACGAAGACCTCGTCGACCGGCGGCAGTTCGAAGTCCTGGGCGACGGCCGAGGTCGCGGGCAGCGCAAGCAGCAGGGCGAGCCCGGCCAGCCAGCGGCGCAGGCGGATCGTGGATGCGGTCATTGGCTCAGTTTACCGGTCGGCTCTCGGCGGCCAGCCATTGCAGGTATTCGGGCAGGCCGGACGCGGCTTCGACCGCGAGCAGCTCCGGGAGTTCGTAGGGATGCAGTTGGCGCAGGCGTTCCTGCAGGGCGGGGTAGGCCTCGGCACTGGTCTTGACCAGCAGCAGGACCTCGGCCGCGGCCTCGACCTTGCGTTGCCAGCGATAGACCGAACGCAGGCCGGGCAGGAGGTTGACGCAGGCGGCCAGGCGCTCGGCCACCAGCGCGGTGGCGATGCGCTCGGCGCTGTCGGCGTCGGGACAGGTGCAGAAGCAGATCAGGGCGCTCACCGGCATAGGGTAGCGGCTGCCCCGATCCGGCGGGCCTGGCGGACATCCGCGTGCGGCCCTTGAAAGTCGGCGGGCCCGCCCCATCTCGGTGGCATGCCGGGTTCGCCCGGTTCTGTTGTCCGCGGTTTGGCACTCGCTTCGCGCGACTGCTAAAATCGCCGGGTTTTTCCACGTCAATCAACCATTTACCGAGGTTGCCATGTCCAATATCAAGCCGCTGCACGACCGCGTGGTCATCAAGCGCATGGAAGAAGAGAAGCTGTCCGCCGGCGGGATCGTGATCCCGGATTCGGCCACCGAGAAGCCGATCAAGGGCGAAGTCGTCGCCGTCGGCACCGGCAAGGTGCTGGACAACGGCCAGGTCCGCGCGCCGCAGGTCAAGGTCGGCGACAAGGTGCTGTTCGGCAAGTACAGCGGCACCGAAGTGAAGCTGGACGGCGTCGAGCTGCTGGTGGTGAAGGAAGACGACCTGTTCGCGATCCTCGGCTGATCGCGCGTCGCTCCCACACATTTCTCATCCGAATAATTTTTCGAGGTAATTCGCAATGGCTGCCAAGGACATTCGTTTCGGCGAAGACGCGCGCTCCAAGATGGTGCGCGGCGTCAACGTGCTCGCCAACGCCGTGAAGGCGACCCTCGGCCCGAAGGGCCGCAACGTCGTGCTGCAGAAGAGCTACGGCGCGCCGACCATCACCAAGGACGGCGTCTCCGTCGCCAAGGAAATCGAACTGGCTGACGCGTTCGAGAACATGGGCGCGCAGATGGTGAAGGAAGTCGCTTCCAAGACCTCCGACAACGCCGGCGACGGCACCACCACCGCCACCGTGCTGGCGCAGGCGTTCATCCGCGAGGGCATGAAGGCGGTCGCCGCCGGCATGAACCCGATGGACCTGAAGCGCGGCATCGACCAGGCGGTGAAGGCCGCGGTCGGCGAACTGAAGTCGCTGTCCAAGCCGTCGTCGACCAGCAAGGAAATCGCCCAGGTCGGCGCGATCTCCGCGAACTCGGATGCCAACATCGGCGACCTGATCGCGCAGGCGATGGACAAGGTCGGCAAGGAAGGCGTGATCACGGTCGAGGAAGGCAGCGGCCTGGACAACGAACTCGACGTGGTCGAGGGCATGCAGTTCGACCGCGGCTACCTGAGCCCGTACTTCGTCAACAACCAGCAGTCGATGTCGGCCGACCTGGATGATCCCTTCATCCTGCTGTACGACAAGAAGATCTCCAACGTGCGCGACCTGCTGCCCGTCCTCGAGGGCGTGGCCAAGGCCGGCAAGCCGCTGCTGATCGTGGCGGAGGAAGTCGAAGGCGAAGCGCTGGCGACCCTGGTGGTCAACACCATCCGCGGCATCGTCAAGGTCTGCGCGGTGAAGGCCCCGGGCTTCGGCGACCGTCGCAAGGCGATGCTGGAAGACATGGCGATCCTGACCGGCGGCGTGGTGATTTCCGAGGAAGTCGGCCTGTCGCTGGAGAAGGCCACCATCAAGGACCTCGGCCGCGCCAAGAAGATCCAGGTGTCGAAGGAAAACACCACCATCATCGATGGCGCCGGCGAAGGCGCGGGCATCGAGGCGCGCATCAAGCAGATCAAGGCGCAGATCGAGGAGACCTCCTCCGACTACGACCGCGAGAAGCTGCAGGAGCGCGTGGCCAAGCTGGCCGGCGGCGTTGCGGTGATCAAGGTCGGTGCCGCCACCGAAGTCGAGATGAAGGAAAAGAAGGCGCGCGTCGAAGACGCCCTGCACGCGACCCGTGCGGCCGTCGAGGAAGGCATCGTCCCGGGCGGCGGCGTCGCCCTGATCGGGGTTCTAGGGATTTTCCGTCCAAAAACGACAAAGTGCTCTGGAGGCCCCGCCGTCTGTGGCCTCCAGAGGGGTATTACTTTTTTCGAGATCCCTATTTGGGCTCTGTTTGAGTAAGATTTAGTCTTTTTGGGCTAAATCCATGGCATTCGAAGAACGTGTCCAAATCTTGTCCGAGGCAGAACAAGATGAGTTATATGGACCCCCCGCTTTCACCTCCGCCGACCAACGCTTCTTTTTCTCGCTGAACGATAAGGAACTGGCGATCGCTAAAAGCCTCCGTCATCGGGGCCAGCGTTACATGCTGGTGGTACTGCTGGGCTATTTCAAAGCCAAGCCGGTGGTGCTGAATCCCGGCTTTCATCAGATCAAGCAGGACCTCAAATACGTTTATCAAACCGTTCTACCAGGCCCAGGCTGTAGACCCTTTAATCTCACGCCAAAAGAGAACGAACGGATTTACCAACGTGTTTTCCAGCTCTGCAACTACCAGCGCTGGAATGTCAAAGACCATGGAGCGGCGTTGAGAGATTACTTATCCCAGCAAGCCAGAGCCTGGACAGCGCCTAGGCACCTCTTCGATGCGGCCATTGAATATTGTTCGGGGCAGAAGATCGCAATCCCTGCCTACAGCACGCTGCAAAAGATCATCAGTCAGGTGGTGGGAGACGAACAGGAACACATGGCCGCGCACCTTGAGCGTGCAATGTCACGCGGTCTTAAGCAAGCACTGGCGGAGCTCGTGAACGGCACAGGTCCACTGCCGTTCCGACAGTTGCGACAATCGGCTCGTAACTTCACCGGAACCGAGTTGGAGAAAGAACTGATTGTCTATCGCCATATCCAGCATTGGATGCCGGAAGTGGATCTGCTGTTGAGCACGCTATCACTGTCGCAGAAAAATCTGCAACACCTGGCAGAGAAAGTCGACTACTACGGTGCCAAACTGAAACGTCAAACCGTAGGCAGCCAATGGCTGTATTTATTGTGCTATCTTCAAACGCGATGGCAGCAAGCGCTGGAACGTATTGCCGATGGCTTTGTGCATCATGTCAGACAGACCAAACAGAAGGCAAAGGATTATGCGCAGGAAGCGGTGTTTAAGGATTGGCAAAAAGCAGCTAAAAATGTCAGCAAGGCAGCTGAAGTACTGCACCTGTTCATTGATGACAGCATTGATCTGCAACTACCGTTTGCAACAGTAAGACAGCAAGCACTGAGCCTGCTGACCAAAAGGGATCTGGAATCTGTATGTCTCTTCCTGAACGAGCAGCGACGATCGGTCGATGAAGCCATGTGGCAGTACTGCGACGAGAAAGAAAGTCTGCGGAAAGGTTTGCTGCGAGAGTTGTTCCTATGTCTGCGCTTCGAAGGCTGCGACGGCACCCAGCACTTAGCGGCCGCCTTGGCGAAAACACAAAACGAACTCAACGGCCAGGACGCTCAGTTGCAAACTGCCGACACCAGACTCCTTTCCAAAAAATCACGTGAATTCCTGCTGGATGGTGAAGGGAATATCCTGATCGATCGTTATGAGTGGTTCCTCTATCAACAGATTCCTGATCGCCTGAATGGCCAGCTGACGCTGCCTGATATCACTAAATACCGGGCACTCGACGCCGACCTGATCGACGGGGAACATTGGCGAAAAAACAAATATACGCTGCTTCAACAGAGCCATTTTACAAAATTAGCGGAGGAGCCTGAAAAGCTGATCAAACAGATGGCCATGGAATTGGATACCCGTTTGTACGAAGTCGGCGAATATCTTGAACAGGAAGACAACCGGAATATCATCTTGCGTAATCCGCAGGGTAAACGCTTCTGGCGCCTGCCTTCGGCCAGCAAACATCATCTGGTCAACAATCCCTTCTTCCAGCAAATTCCCACAACGGGGATTGCGGATGTACTGCGCATGGTTGATCGTGACACCGGTTTCATTGACTGCTTCGCTCATGTGCTGGGTTCCCAATCCAGAAGCCGTTCCCATGAATATGACCTGTTGGCAATTCTGGTCGGCAATGCAACCAATCAAGGCATTTACGGCATGGCACAGATCTCTGATCGTACCTATGATCAGCTCAGCACTATCCAGGCGAACTATCTTCGCCTGGAAACATTGAATGCTGCTAACGACAACATCAATAACGCGACAGCCAAGCTACCCATCTTCCGGTACTACAACATCCAGGAAGATGTGATCCACGCCAGTGCCGATGGTCAAAAGTTCGAAGCCCGGCGCGAGACCTTCAAAACCCGTTATTCGTCGAAGTACTTTGGCACTCAAAAAGGTGTTTCTGCCATGACCTTGATCGCCAATCACGCTGCGATCAACGCCAGAGTGATCGGCGCCAACGAACATGAATCGCACTACATCTTTGATTTGTTGATGAGCAATACGTCAGACATCATTCCGGATGTGCTCTCAACCGATACCCATGGGGTGAACCATGTGAACTTCGCGTTACTGGATCTGTTCGGATACCAGTTTGCCCCACGCTATGCCCAGGTTGGCAAAGTGATCAATGACATGTTTGATGTCAAGGAAGACAAAGAACACCGAATTCAGCTGTGCTTAAAAAAGCCAATCAATACCCATCGTATTGCGCAGCACTGGGATACCATCCAACGGATTGCAGTATCACTTAAGCAGCGGAAAACAACGCAAGCCACCTTGGTGAGAAAGCTCTCGGAGTACAAGCGCAATCACCCGCTGCTGGAAGCCCTGACGGAATACAATCGCCTGGTGAAAGCGAATTATCTACTGTGCTACATCGATGATGCCAGTTTAAGAAACTATGTTCAGCGCGCGCTGAACCGGGGAGAGGCCTATCACCAACTGCGTCGGGCCGTGAGCAGCGTCAATGGGGATCAGTTCCGGGGCAGTTCAGACGAAGAAATCCAGCTATGGAATGAGTGCGCTCGCCTGGTCACCAATGCCATCGTTTACTTCAACTCCAGGATACTCAGCCAGCTGTTGACCAGCTTCGAATACCAAGGAGATACCAAGAGAATAGATATCGTCAAACAGGCATCCCCTGTGGCCTGGCACAACATTAACCTCAAGGGGACTTACCACTTCGAATTGAGCGAAAAATTGCCAGATCTGGAGGAGCTTATGCGCTCAATCGAGGGATATTTACCCGTCAGCGAAAAGTAA"/>
                        <sequence id="seq_KLE_BA0571AA_AS" spec="Sequence" taxon="KLE_BA0571AA_AS" totalcount="4" value="ATGGCATTCGAAGAACGTGTCCAAATCTTGTCCGAGGCAGAACAAGATGAGTTATATGGACCCCCCGCTTTCACCTCCGCCGACCAACGCTTCTTTTTCTCGCTGAACGATAAGGAACTGGCGATCGCTAAAAGCCTCCGTCATCGGGGCCAGCGTTACATGCTGGTGGTACTGCTGGGCTATTTCAAAGCCAAGCCGGTGGTGCTGAATCCCGGCTTTCATCAGATCAAGCAGGACCTCAAATACGTTTATCAAACCGTTCTACCAGGCCCAGGCTGTAGACCCTTTAATCTCACGCCAAAAGAGAACGAACGGATTTACCAACGTGTTTTCCAGCTCTGCAACTACCAGCGCTGGAATGTCAAAGACCATGGAGCGGCGTTGAGAGATTACTTATCCCAGCAAGCCAGAGCCTGGACAGCGCCTAGGCACCTCTTCGATGCGGCCATTGAATATTGTTCGGGGCAGAAGATCGCAATCCCTGCCTACAGCACGCTGCAAAAGATCATCAGTCAGGTGGTGGGAGACGAACAGGAACACATGGCCGCGCACCTTGAGCGTGCAATGTCACGCGGTCTTAAGCAAGCACTGGCGGAGCTCGTGAACGGCACAGGTCCACTGCCGTTCCGACAGTTGCGACAATCGGCTCGTAACTTCACCGGAACCGAGTTGGAGAAAGAACTGATTGTCTATCGCCATATCCAGCATTGGATGCCGGAAGTGGATCTGCTGTTGAGCACGCTATCACTGTCGCAGAAAAATCTGCAACACCTGGCAGAGAAAGTCGACTACTACGGTGCCAAACTGAAACGTCAAACCGTAGGCAGCCAATGGCTGTATTTATTGTGCTATCTTCAAACGCGATGGCAGCAAGCGCTGGAACGTATTGCCGATGGCTTTGTGCATCATGTCAGACAGACCAAACAGAAGGCAAAGGATTATGCGCAGGAAGCGGTGTTTAAGGATTGGCAAAAAGCAGCTAAAAATGTCAGCAAGGCAGCTGAAGTACTGCACCTGTTCATTGATGACAGCATTGATCTGCAACTACCGTTTGCAACAGTAAGACAGCAAGCACTGAGCCTGCTGACCAAAAGGGATCTGGAATCTGTATGTCTCTTCCTGAACGAGCAGCGACGATCGGTCGATGAAGCCATGTGGCAGTACTGCGACGAGAAAGAAAGTCTGCGGAAAGGTTTGCTGCGAGAGTTGTTCCTATGTCTGCGCTTCGAAGGCTGCGACGGCACCCAGCACTTAGCGGCCGCCTTGGCGAAAACACAAAACGAACTCAACGGCCAGGACGCTCAGTTGCAAACTGCCGACACCAGACTCCTTTCCAAAAAATCACGTGAATTCCTGCTGGATGGTGAAGGGAATATCCTGATCGATCGTTATGAGTGGTTCCTCTATCAACAGATTCCTGATCGCCTGAATGGCCAGCTGACGCTGCCTGATATCACTAAATACCGGGCACACGACGCCGACCTGATCGACGGGGAACATTGGCGAAAAAACAAATATACGCTGCTTCAACAGAGCCATTTTACAAAATTAGCGGAGGAGCCTGAAAAGCTGATCAAACAGATGGCCATGGAATTGGATACCCGTTTGTACGAAGTCGGCGAATATCTTGAACAGGAAGACAACCGGAATATCATCTTGCGTAATCCGCAGGGTAAACGCTTCTGGCGCCTGCCTTCGGCCAGCAAACATCATCTGGTCAACAATCCCTTCTTCCAGCAAATTCCCACAACGGGGATTGCGGATGTACTGCGCATGGTTGATCGTGACACCGGTTTCATTGACTGCTTCGCTCATGTGCTGGGTTCCCAATCCAGAAGCCGTTCCCATGAATATGACCTGTTGGCAATTCTGGTCGGCAATGCAACCAATCAAGGCATTTACGGCATGGCACAGATCTCTGATCGTACCTATGATCAGCTCAGCACTATCCAGGCGAACTATCTTCGCCTGGAAACATTGAATGCTGCTAACGACAACATCAATAACGCGACAGCCAAGCTACCCATCTTCCGGTACTACAACATCCAGGAAGATGTGATCCACGCCAGTGCCGATGGTCAAAAGTTCGAAGCCCGGCGCGAGACCTTCAAAACCCGTTATTCGTCGAAGTACTTTGGCACTCAAAAAGGTGTTTCTGCCATGACCTTGATCGCCAATCACGCTGCGATCAACGCCAGAGTGATCGGCGCCAACGAACATGAATCGCACTACATCTTTGATTTGTTGATGAGCAATACGTCAGACATCATTCCGGATGTGCTCTCAACCGATACCCATGGGGTGAACCATGTGAACTTCGCGTTACTGGATCTGTTCGGATACCAGTTTGCCCCACGCTATGCCCAGGTTGGCAAAGTGATCAATGACATGTTTGATGTCAAGGAAGACAAAGAACACCGAATTCAGCTGTGCTTAAAAAAGCCAATCAATACCCATCGTATTGCGCAGCACTGGGATACCATCCAACGGATTGCAGTATCACTTAAGCAGCGGAAAACAACGCAAGCCACCTTGGTGAGAAAGCTCTCGGAGTACAAGCGCAATCACCCGCTGCTGGAAGCCCTGACGGAATACAATCGCCTGGTGAAAGCGAATTATCTACTGTGCTACATCGATGATGCCAGTTTAAGAAACTATGTTCAGCGCGCGCTGAACCGGGGAGAGGCCTATCACCAACTGCGTCGGGCCGTGAGCAGCGTCAATGGGGATCAGTTCCGGGGCAGTTCAGACGAAGAAATCCAGCTATGGAATGAGTGCGCTCGCCTGGTCACCAATGCCATCGTTTACTTCAACTCCAGGATACTCAGCCAGCTGTTGACCAGCTTCGAATACCAAGGAGATACCAAGAGAATAGATATCGTCAAACAGGCATCCCCTGTGGCCTGGCACAACATTAACCTCAAGGGGACTTACCACTTCGAATTGAGCGAAAAATTGCCAGATCTGGAGGAGCTTATGCGCTCAATCGAGGGATATTTACCCGTCAGCGAAAAGTAATACCCCTCTGGAGGCCACGGACGGCGCGGCCTCCAGAGCACTTTGTCGTTTTTGGACGGAAAATCCCTAGAACCCCATAGATGTATATTTCTGTGACCCACATTCACCCTGGCAAAAAGGCACATGCGAAAATATGAATGGTTTAATTAGGCAATATTTACCTAAAGGGATTGATTTAAATCAGGCAGATCAGCATTATTTAAATCAAGTTGCCATGTCACTGAATACTCGTCCTAGAAAGGCGTTAGATTGGCTTACACCATTAGAGAAATTTGCTCAGCTTGTTGATTATCATATGGCTTTTGAAACTGTCGCACCTCATGTTTGAATTCGCCCCATATTTTTGCTACAGTGAACCAAATTAAGATCATCTATTTACTAGGCCTCGCATTTGCGGGGTTTTTAATGCTGAATAAAAGGAAAACTTGATGGAATTGCCCAATATTATGCACCCGGTCGCGAAGCTGAGCACCGCATTAGCCGCTGCATTGATGCTGAGCGGGTGCATGCCCGGTGAAATCCGCCCGACGATTGGCCAGCAAATGGAAACTGGCGACCAACGGTTTGGCGATCTGGTTTTCCGCCAGCTCGCACCGAATGTCTGGCAGCACACTTCCTATCTCGACATGCCGGGTTTCGGGGCAGTCGCTTCCAACGGTTTGATCGTCAGGGATGGCGGCCGCGTGCTGGTGGTCGATACCGCCTGGACCGATGACCAGACCGCCCAGATCCTCAACTGGATCAAGCAGGAGATCAACCTGCCGGTCGCGCTGGCGGTGGTGACTCACGCGCATCAGGACAAGATGGGCGGTATGGACGCGCTGCATGCGGCGGGGATTGCGACTTATGCCAATGCGTTGTCGAACCAGCTTGCCCCGCAAGAGGGGATGGTTGCGGCGCAACACAGCCTGACTTTCGCCGCCAATGGCTGGGTCGAACCAGCAACCGCGCCCAACTTTGGCCCGCTCAAGGTATTTTACCCCGGCCCCGGCCACACCAGTGACAATATCACCGTTGGGATCGACGGCACCGACATCGCTTTTGGTGGCTGCCTGATCAAGGACAGCAAGGCCAAGTCGCTCGGCAATCTCGGTGATGCCGACACTGAGCACTACGCCGCGTCAGCGCGCGCGTTTGGTGCGGCGTTCCCCAAGGCCAGCATGATCGTGATGAGCCATTCCGCCCCCGATAGCCGCGCCGCAATCACTCATACGGCCCGCATGGCCGACAAGCTGCGCTGAGCCATGGCTGACCACGTCACCCCCAATCTGCCATCGCGCGATTTCGATGTGACAGAGGCGTTTTATGCGAAGCTGGGCTTTGCGACGAGTTGGAAGGATCGCGGCTGGATGATCCTGCAGCGCGGCGGTTTGCAGCTCGAATTCTTCCCCTATCCTGACCTCGACCCAGCTACGAGCTCGTTCGGCTGTTGCCTGCGGTTGGATGATCTCGATGCCATGGTGGCATTGGTGAACGCGGCGGGAGCCGAGGAAAAAAGCACCGGCTGGCCGCGCTTCAAAGCTCCGCAACTGGAGGCGAGCGGCCTGAGGATCGGCTACCTGATCGATCCCGACTGCACGCTGGTGCGGCTGATCCAGAACCCCGACTGACCGCATGCCCGCGAAAATCAAGATTTGCGGGATCAGCACACCCGAGGCGCTCGATGCGACCATCGCGGCGCGGGCGGACTATGCCGGGTTGGTGTTCTATCCAGCGTCGCCCCGTGCGGTTACGTCGAATGTCGCGGGCGCTTTGACATCGCGCGCAGCTGGCCAGATCGCCATGGTCGGTTTGTTCGTCGATGCGGATGATGCTGTCATCGCCGACGCACTGGTGGCAGCCAAGCTGAACGCGCTGCAGCTGCACGGTTCGGAATCGCCCGAACGCGTGGCCCAGTTGCGCGCGCGGTTTGGCAAGCCGGTGTGGAAGGCGCTGCCCGTCGCCAGCGCCAGCGATGTCGCACGCGCCGCAGCCTATGCCGGGGCGGCGGACTTGATCTTGTTCGACGCCAAGACCCCCAAAGGCGCGCTGCCCGGCGGCATGGGGTTGGCGTTCGACTGGTCGCTGCTGGCCGGATATCGCGGTGCCTTGCCGTGGGGGCTGGCAGGCGGGCTAAATCCGACGAATGTTGCCGAGGCGATTGCGCGCACCGGAGCGCCGCTGGTCGATACCTCCAGCGGCGTCGAAAGCGCGCCGGGCGTCAAGGATACCGACAAGATTACCAATTTCGCCTTTGCGGTGCGCTTGGCCTAAATCGCGTCGATCAATAGGCGTCGTTCAGCGCAAAGATCGGCTTGCGGGTGCGCCACTGCCCTCGGGTGAAGTCGGGAAAATCTAACGTGCGATTGCCCTCAGCAATCGATTGTTCCGACAGAGGCGTGATCGCGCTCCAGGCCAGCGCGTCGTAAATGTCGATTGGCATCGGGGCCTTGGCCTTCAGCGCCTCGACAAAAGCGTGGATCACGAACCAGTCCATCCCGCCATGCCCGGCCCCTGCCGCCAGATCGGCGTAGCGTTTCCATAGCGGGTGATCGTATTTCGCAAACCAGCCCTCGGCAGGCTCCCAGCGGTGCGGCTGTGGGCTCTTGCCCTCCAGATAGATCGACTTGTTGACGTCCATCCACAGCCCCTCGGTGCCTTGCACCCGAAAGCCGAGAGAATAGGGGCGCGGCAGCGAGGTGTCGTGGCACAGCATGATCGTTTCACCATTAGTGCAGCCGATCATGGTGTTGACCACATCACCCAGTGCGAATTTCACCTCGGCGTTGGGATGATCGGCAGAGCCGTTCTTGACGACATAATCATGCAGCCCGCGCGCCTTACAGCCGAAGCCGCCAGCGCCCGCTTCGCCCGGCAACGCGACCTTCAGGGTGCGGGTCTGCGGCGGGTAGCACACGCCGGCATCGGCGCAGCCCTGGTACTTCACGGTCAGGGTGGTCGCGCTCGCGCCGGCCGCGGGCGTGCCGGTGAGGGTGCCGAGCAATTCCTTGCGGTAGGTTTCGACGTCGCCGAAGAATTCGTCGCGGTAGGCCTTGCCCTTCGGCAGCGCCATGGTCGCGCCGGTGAAGGCGGCATCGGCCTTGACCGAGGTGCGGTGCCGGTACAGGTAATAGCCGTCGGCGATCCGCCAGCGCACCTCGATGCGGTCCGGCGCGGTGGCCTGCGCGGACAGGACGAAGACCTCGTCGACCGGCGGCAGTTCGAAGTCCTGGGCGACGGCCGAGGTCGCGGGCAGCGCAAGCAGCAGGGCGAGCCCGGCCAGCCAGCGGCGCAGGCGGATCGTGGATGCGGTCATTGGCTCAGTTTACCGGTCGGCTCTCGGCGGCCAGCCATTGCAGGTATTCGGGCAGGCCGGACGCGGCTTCGACCGCGAGCAGCTCCGGGAGTTCGTAGGGATGCAGTTGGCGCAGGCGTTCCTGCAGGGCGGGGTAGGCCTCGGCACTGGTCTTGACCAGCAGCAGGACCTCGGCCGCGGCCTCGACCTTGCGTTGCCAGCGATAGACCGAACGCAGGCCGGGCAGGAGGTTGACGCAGGCGGCCAGGCGCTCGGCCACCAGCGCGGTGGCGATGCGCTCGGCGCTGTCGGCGTCGGGACAGGTGCAGAAGCAGATCAGGGCGCTCACCGGCATAGGGTAGCGGCTGCCCCGATCCGGCGGGCCTGGCGGACATCCGCGTGCGGCCCTTGAAAGTCGGCGGGCCCGCCCCATCTCGGTGGCATGCCGGGTTCGCCCGGTTCTGTTGTCCGCGGTTTGGCACTCGCTTCGCGCGACTGCTAAAATCGCCGGGTTTTTCCACGTCAATCAACCATTTACCGAGGTTGCCATGTCCAATATCAAGCCGCTGCACGACCGCGTGGTCATCAAGCGCATGGAAGAAGAGAAGCTGTCCGCCGGCGGGATCGTGATCCCGGATTCGGCCACCGAGAAGCCGATCAAGGGCGAAGTCGTCGCCGTCGGCACCGGCAAGGTGCTGGACAACGGCCAGGTCCGCGCGCCGCAGGTCAAGGTCGGCGACAAGGTGCTGTTCGGCAAGTACAGCGGCACCGAAGTGAAGCTGGACGGCGTCGAGCTGCTGGTGGTGAAGGAAGACGACCTGTTCGCGATCCTCGGCTGATCGCGCGTCGCTCCCACACATTTCTCATCCGAATAATTTTTCGAGGTAATTCGCAATGGCTGCCAAGGACATTCGTTTCGGCGAAGACGCGCGCTCCAAGATGGTGCGCGGCGTCAACGTGCTCGCCAACGCCGTGAAGGCGACCCTCGGCCCGAAGGGCCGCAACGTCGTGCTGCAGAAGAGCTACGGCGCGCCGACCATCACCAAGGACGGCGTCTCCGTCGCCAAGGAAATCGAACTGGCTGACGCGTTCGAGAACATGGGCGCGCAGATGGTGAAGGAAGTCGCTTCCAAGACCTCCGACAACGCCGGCGACGGCACCACCACCGCCACCGTGCTGGCGCAGGCGTTCATCCGCGAGGGCATGAAGGCGGTCGCCGCCGGCATGAACCCGATGGACCTGAAGCGCGGCATCGACCAGGCGGTGAAGGCCGCGGTCGGCGAACTGAAGTCGCTGTCCAAGCCGTCGTCGACCAGCAAGGAAATCGCCCAGGTCGGCGCGATCTCCGCGAACTCGGATGCCAACATCGGCGACCTGATCGCGCAGGCGATGGACAAGGTCGGCAAGGAAGGCGTGATCACGGTCGAGGAAGGCAGCGGCCTGGACAACGAACTCGACGTGGTCGAGGGCATGCAGTTCGACCGCGGCTACCTGAGCCCGTACTTCGTCAACAACCAGCAGTCGATGTCGGCCGACCTGGATGATCCCTTCATCCTGCTGTACGACAAGAAGATCTCCAACGTGCGCGACCTGCTGCCCGTCCTCGAGGGCGTGGCCAAGGCCGGCAAGCCGCTGCTGATCGTGGCGGAGGAAGTCGAAGGCGAAGCGCTGGCGACCCTGGTGGTCAACACCATCCGCGGCATCGTCAAGGTCTGCGCGGTGAAGGCCCCGGGCTTCGGCGACCGTCGCAAGGCGATGCTGGAAGACATGGCGATCCTGACCGGCGGCGTGGTGATTTCCGAGGAAGTCGGCCTGTCGCTGGAGAAGGCCACCATCAAGGACCTCGGCCGCGCCAAGAAGATCCAGGTGTCGAAGGAAAACACCACCATCATCGATGGCGCCGGCGAAGGCGCGGGCATCGAGGCGCGCATCAAGCAGATCAAGGCGCAGATCGAGGAGACCTCCTCCGACTACGACCGCGAGAAGCTGCAGGAGCGCGTGGCCAAGCTGGCCGGCGGCGTTGCGGTGATCAAGGTCGGTGCCGCCACCGAAGTCGAGATGAAGGAAAAGAAGGCGCGCGTCGAAGACGCCCTGCACGCGACCCGTGCGGCCGTCGAGGAAGGCATCGTCCCGGGCGGCGGCGTCGCCCTGATCGGGGTTCTAGGGATTTTCCGTCCAAAAACGACAAAGTGCTCTGGAGGCCCCGCCGTCTGTGGCCTCCAGAGGGGTATTACTTTTTTCGAGATCCCTATTTGGGCTCTGTTTGAGTAAGATTTAGTCTTTTTGGGCTAAATCCATGGCATTCGAAGAACGTGTCCAAATCTTGTCCGAGGCAGAACAAGATGAGTTATATGGACCCCCCGCTTTCACCTCCGCCGACCAACGCTTCTTTTTCTCGCTGAACGATAAGGAACTGGCGATCGCTAAAAGCCTCCGTCATCGGGGCCAGCGTTACATGCTGGTGGTACTGCTGGGCTATTTCAAAGCCAAGCCGGTGGTGCTGAATCCCGGCTTTCATCAGATCAAGCAGGACCTCAAATACGTTTATCAAACCGTTCTACCAGGCCCAGGCTGTAGACCCTTTAATCTCACGCCAAAAGAGAACGAACGGATTTACCAACGTGTTTTCCAGCTCTGCAACTACCAGCGCTGGAATGTCAAAGACCATGGAGCGGCGTTGAGAGATTACTTATCCCAGCAAGCCAGAGCCTGGACAGCGCCTAGGCACCTCTTCGATGCGGCCAATGAATATTGTTCGGGGCAGAAGATCGCAATCCCTGCCTACAGCACGCTGCAAAAGATCATCAGTCAGGTGGTGGGAGACGAACAGGAACACATGGCCGCGCACCTTGAGCGTGCAATGTCACGCGGTCTTAAGCAAGCACTGGCGGAGCTCGTGAACGGCACAGGTCCACTGCCGTTCCGACAGTTGCGACAATCGGCTCGTAACTTCACCGGAACCGAGTTGGAGAAAGAACTGATTGTCTATCGCCATATCCAGCATTGGATGCCGGAAGTGGATCTGCTGTTGAGCACGCTATCACTGTCGCAGAAAAATCTGCAACACCTGGCAGAGAAAGTCGACTACTACGGTGCCAAACTGAAACGTCAAACCGTAGGCAGCCAATGGCTGTATTTATTGTGCTATCTTCAAACGCGATGGCAGCAAGCGCTGGAACGTATTGCCGATGGCTTTGTGCATCATGTCAGACAGACCAAACAGAAGGCAAAGGATTATGCGCAGGAAGCGGTGTTTAAGGATTGGCAAAAAGCAGCTAAAAATGTCAGCAAGGCAGCTGAAGTACTGCACCTGTTCATTGATGACAGCATTGATCTGCAACTACCGTTTGCAACAGTAAGACAGCAAGCACTGAGCCTGCTGACCAAAAGGGATCTGGAATCTGTATGTCTCTTCCTGAACGAGCAGCGACGATCGGTCGATGAAGCCATGTGGCAGTACTGCGACGAGAAAGAAAGTCTGCGGAAAGGTTTGCTGCGAGAGTTGTTCCTATGTCTGCGCTTCGAAGGCTGCGACGGCACCCAGCACTTAGCGGCCGCCTTGGCGAAAACACAAAACGAACTCAACGGCCAGGACGCTCAGTTGCAAACTGCCGACACCAGACTCCTTTCCAAAAAATCACGTGAATTCCTGCTGGATGGTGAAGGGAATATCCTGATCGATCGTTATGAGTGGTTCCTCTATCAACAGATTCCTGATCGCCTGAATGGCCAGCTGACGCTGCCTGATATCACTAAATACCGGGCACACGACGCCGACCTGATCGACGGGGAACATTGGCGAAAAAACAAATATACGCTGCTTCAACAGAGCCATTTTACAAAATTAGCGGAGGAGCCTGAAAAGCTGATCAAACAGATGGCCATGGAATTGGATACCCGTTTGTACGAAGTCGGCGAATATCTTGAACAGGAAGACAACCGGAATATCATCTTGCGTAATCCGCAGGGTAAACGCTTCTGGCGCCTGCCTTCGGCCAGCAAACATCATCTGGTCAACAATCCCTTCTTCCAGCAAATTCCCACAACGGGGATTGCGGATGTACTGCGCATGGTTGATCGTGACACCGGTTTCATTGACTGCTTCGCTCATGTGCTGGGTTCCCAATCCAGAAGCCGTTCCCATGAATATGACCTGTTGGCAATTCTGGTCGGCAATGCAACCAATCAAGGCATTTACGGCATGGCACAGATCTCTGATCGTACCTATGATCAGCTCAGCACTATCCAGGCGAACTATCTTCGCCTGGAAACATTGAATGCTGCTAACGACAACATCAATAACGCGACAGCCAAGCTACCCATCTTCCGGTACTACAACATCCAGGAAGATGTGATCCACGCCAGTGCCGATGGTCAAAAGTTCGAAGCCCGGCGCGAGACCTTCAAAACCCGTTATTCGTCGAAGTACTTTGGCACTCAAAAAGGTGTTTCTGCCATGACCTTGATCGCCAATCACGCTGCGATCAACGCCAGAGTGATCGGCGCCAACGAACATGAATCGCACTACATCTTTGATTTGTTGATGAGCAATACGTCAGACATCATTCCGGATGTGCTCTCAACCGATACCCATGGGGTGAACCATGTGAACTTCGCGTTACTGGATCTGTTCGGATACCAGTTTGCCCCACGCTATGCCCAGGTTGGCAAAGTGATCAATGACATGTTTGATGTCAAGGAAGACAAAGAACACCGAATTCAGCTGTGCTTAAAAAAGCCAATCAATACCCATCGTATTGCGCAGCACTGGGATACCATCCAACGGATTGCAGTATCACTTAAGCAGCGGAAAACAACGCAAGCCACCTTGGTGAGAAAGCTCTCGGAGTACAAGCGCAATCACCCGCTGCTGGAAGCCCTGACGGAATACAATCGCCTGGTGAAAGCGAATTATCTACTGTGCTACATCGATGATGCCAGTTTAAGAAACTATGTTCAGCGCGCGCTGAACCGGGGAGAGGCCTATCACCAACTGCGTCGGGCCGTGAGCAGCGTCAATGGGGATCAGTTCCGGGGCAGTTCAGACGAAGAAATCCAGCTATGGAATGAGTGCGCTCGCCTGGTCACCAATGCCATCGTTTACTTCAACTCCAGGATACTCAGCCAGCTGTTGACCAGCTTCGAATACCAAGGAGATACCAAGAGAATAGATATCGTCAAACAGGCATCCCCTGTGGCCTGGCACAACATTAACCTCAAGGGGACTTACCACTTCGAATTGAGCGAAAAATTGCCAGATCTGGAGGAGCTTATGCGCTCAATCGAGGGATATTTACCCGTCAGCGAAAAGTAA"/>
[truncated: 473,649 more chars]
