# Supplementary material for: Role of mobile genetic elements in the global dissemination of the carbapenem resistance gene blaNDM
Source: Nat Commun. 2022 Mar 3;13:1131. doi: 10.1038/s41467-022-28819-2 (PMC8894482; doi:10.1038/s41467-022-28819-2)
Supplement: Supplementary file 7 — Supplementary Data 3 [file 41467_2022_28819_MOESM7_ESM.zip › Supplementary_data3/Tn125_beast_exp_strict_GTR_treeprior.xml]

<?xml version="1.0" encoding="UTF-8" standalone="no"?><beast beautitemplate='Standard' beautistatus='' namespace="beast.core:beast.evolution.alignment:beast.evolution.tree.coalescent:beast.core.util:beast.evolution.nuc:beast.evolution.operators:beast.evolution.sitemodel:beast.evolution.substitutionmodel:beast.evolution.likelihood" required="" version="2.6">


    <data
id="alignment"
spec="Alignment"
name="alignment">
                        <sequence id="seq_DRR111572" spec="Sequence" taxon="DRR111572" totalcount="4" value="GGCAGAGTAAAACTTGAAGTGCGACATAAACCACCTAATTAATTTAAAGGGTTTATGGAGTATATAAAATTGTCATACCATCATCTTAACTTTGAAGATCGTACTGCATTAATGCTTGAGTCAAGAAAAGAAGGCTTTTCAGCCAGAAAATTTGCTGAACTCATTAAAAGACATCCTAGTACGATCTATCGTGAGCTTAAAAGAAATAGCATCAATGACGTTTATCAAGCTCGATATGCTTCTGATAACACCTTCGCTAGACGTAGACGTGGTCACAGAAAACTCAAAATCGATTCAATCCTCTGGAAATTTATTGTTGAAGCGATCCGTTGTTTATGGTCTCCTCAGCAAATAGCAAAGCGTTTAAAGACATTTCCTGATTTGGATCAAACAATGAATGTAAGCCATACAACGATTTATTCAACGATACGAGCATTACCAAAGGGTGAGTTGAAA-AAAGACTTATTATCCTGTCTACGTCATGAAAATA-AAAAGCGAAAAGCTAACGGTGAACCTAAAAAAGATTCTATATTACAGGATATTAAAACTATTCATGAGCGCCCAGCCGAAGTTCAAGAAAGAAAAATACCGGGTCATTGGGAAGCTGATTTAATTAAAGGTAAAGACAATAAAAGTTCGATAGCAACACTTATTGAACGAAATACACGGCTCTGTATCTTGGCAACATTACCTGATGCAAAGGCAGAATCAGTGCGCAAGGCTTTAACTGAAGCTCTGAAATATTTACCTGCAGAACTGCGTAAAACGTTGACCTATGACCGTGGACGTGAGATGTCAGAACATAAAATACTCGAAGAAGATTTAGGCATAGATGTATATTTCTGTGACCCACATTCACCCTGGCAAAAAGGCACATGCGAAAATATGAATGGTTTAATTAGGCAATATTTACCTAAAGGGATTGATTTAAATCAGGCAGATCAGCATTATTTAAATCAAGTTGCCA-TGTCACTGAATACTCGTAGAAAGGCGTTAGATTGGCTTACACCATTAGAGAAATTTGCTCAGCTTGTTGATTATCATATGGCTTTTGAAACTGTCGCACCTCATGTTTGAATTCGCCCCATATTTTTGCTACAGTGAACCAAATTAAGATCATCTATTTACTAGGCCTCGCATTTGCGGGGTTTTTAATGCTGAATAAAAGGAAAACTTGATGGAATTGCCCAATATTATGCACCCGGTCGCGAAGCTGAGCACCGCATTAGCCGCTGCATTGATGCTGAGCGGGTGCATGCCCGGTGAAATCCGCCCGACGATTGGCCAGCAAATGGAAACTGGCGACCAACGGTTTGGCGATCTGGTTTTCCGCCAGCTCGCACCGAATGTCTGGCAGCACACTTCCTATCTCGACATGCCGGGTTTCGGGGCAGTCGCTTCCAACGGTTTGATCGTCAGGGATGGCGGCCGCGTGCTGGTGGTCGATACCGCCTGGACCGATGACCAGACCGCCCAGATCCTCAACTGGATCAAGCAGGAGATCAACCTGCCGGTCGCGCTGGCGGTGGTGACTCACGCGCATCAGGACAAGATGGGCGGTATGGACGCGCTGCATGCGGCGGGGATTGCGACTTATGCCAATGCGTTGTCGAACCAGCTTGCCCCGCAAGAGGGGATGGTTGCGGCGCAACACAGCCTGACTTTCGCCGCCAATGGCTGGGTCGAACCAGCAACCGCGCCCAACTTTGGCCCGCTCAAGGTATTTTACCCCGGCCCCGGCCACACCAGTGACAATATCACCGTTGGGATCGACGGCACCGACATCGCTTTTGGTGGCTGCCTGATCAAGGACAGCAAGGCCAAGTCGCTCGGCAATCTCGGTGATGCCGACACTGAGCACTACGCCGCGTCAGCGCGCGCGTTTGGTGCGGCGTTCCCCAAGGCCAGCATGATCGTGATGAGCCATTCCGCCCCCGATAGCCGCGCCGCAATCACTCATACGGCCCGCATGGCCGACAAGCTGCGCTGAGCCATGGCTGACCACGTCACCCCCAATCTGCCATCGCGCGATTTCGATGTGACAGAGGCGTTTTATGCGAAGCTGGGCTTTGCGACGAGTTGGAAGGATCGCGGCTGGATGATCCTGCAGCGCGGCGGTTTGCAGCTCGAATTCTTCCCCTATCCTGACCTCGACCCAGCTACGAGCTCGTTCGGCTGTTGCCTGCGGTTGGATGATCTCGATGCCATGGTGGCATTGGTGAACGCGGCGGGAGCCGAGGAAA-AAAGCACCGGCTGGCCGCGCTTCAAAGCTCCGCAACTGGAGGCGAGCGGCCTGAGGATCGGCTACCTGATCGATCCCGACTGCACGCTGGTGCGGCTGATCCAGAACCCCGACTGACCGCATGCCCGCGAAAATCAAGATTTGCGGGATCAGCACACCCGAGGCGCTCGATGCGACCATCGCGGCGCGGGCGGACTATGCCGGGTTGGTGTTCTATCCAGCGTCGCCCCGTGCGGTTACGTCGAATGTCGCGGGCGCTTTGACATCGCGCGCAGCTGGCCAGATCGCCATGGTCGGTTTGTTCGTCGATGCGGATGATGCTGTCATCGCCGACGCACTGGTGGCAGCCAAGCTGAACGCGCTGCAGCTGCACGGTTCGGAATCGCCCGAACGCGTGGCCCAGTTGCGCGCGCGGTTTGGCAAGCCGGTGTGGAAGGCGCTGCCCGTCGCCAGCGCCAGCGATGTCGCACGCGCCGCAGCCTATGCCGGGGCGGCGGACTTGATCTTGTTCGACGCCAAGACCCCCAAAGGCGCGCTGCCCGGCGGCATGGGGTTGGCGTTCGACTGGTCGCTGCTGGCCGGATATCGCGGTGCCTTGCCGTGGGGGCTGGCAGGCGGGCTAAATCCGACGAATGTTGCCGAGGCGATTGCGCGCACCGGAGCGCCGCTGGTCGATACCTCCAGCGGCGTCGAAAGCGCGCCGGGCGTCAAGGATACCGACAAGATTACCAATTTCGCCTTTGCGGTGCGCTTGGCCTAAATCGCGTCGATCAATAGGCGTCGTTCAGCGCAAAGATCGGCTTGCGGGTGCGCCACTGCCCTCGGGTGAAGTCGGGAAAATCTAACGTGCGATTGCCCTCAGCAATCGATTGTTCCGACAGAGGCGTGATCGCGCTCCAGGCCAGCGCGTCGTAAATGTCGATTGGCATCGGGGCCTTGGCCTTCAGCGCCTCGACAAAAGCGTGGATCACGAACCAGTCCATCCCGCCATGCCCGGCCCCTGCCGCCAGATCGGCGTAGCGTTTCCATAGCGGGTGATCGTATTTCGCAAACCAGCCCTCGGCAGGCTCCCAGCGGTGCGGCTGTGGGCTCTTGCCCTCCAGATAGATCGACTTGTTGACGTCCATCCACAGCCCCTCGGTGCCTTGCACCCGAAAGCCGAGAGAATAGGGGCGCGGCAGCGAGGTGTCGTGGCACAGCATGATCGTTTCACCATTAGTGCAGCCGATCATGGTGTTGACCACATCACCCAGTGCGAATTTCACCTCGGCGTTGGGATGATCGGCAGAGCCGTTCTTGACGACATAATCATGCAGCCCGCGCGCCTTACAGCCGAAGCCGCCAGCGCCCGCTTCGCCCGGCAACGCGACCTTCAGGGTGCGGGTCTGCGGCGGGTAGCACACGCCGGCATCGGCGCAGCCCTGGTACTTCACGGTCAGGGTGGTCGCGCTCGCGCCGGCCGCGGGCGTGCCGGTGAGGGTGCCGAGCAATTCCTTGCGGTAGGTTTCGACGTCGCCGAAGAATTCGTCGCGGTAGGCCTTGCCCTTCGGCAGCGCCATGGTCGCGCCGGTGAAGGCGGCATCGGCCTTGACCGAGGTGCGGTGCCGGTACAGGTAATAGCCGTCGGCGATCCGCCAGCGCACCTCGATGCGGTCCGGCGCGGTGGCCTGCGCGGACAGGACGAAGACCTCGTCGACCGGCGGCAGTTCGAAGTCCTGGGCGACGGCCGAGGTCGCGGGCAGCGCAAGCAGCAGGGCGAGCCCGGCCAGCCAGCGGCGCAGGCGGATCGTGGATGCGGTCATTGGCTCAGTTTACCGGTCGGCTCTCGGCGGCCAGCCATTGCAGGTATTCGGGCAGGCCGGACGCGGCTTCGACCGCGAGCAGCTCCGGGAGTTCGTAGGGATGCAGTTGGCGCAGGCGTTCCTGCAGGGCGGGGTAGGCCTCGGCACTGGTCTTGACCAGCAGCAGGACCTCGGCCGCGGCCTCGACCTTGCGTTGCCAGCGATAGACCGAACGCAGGCCGGGCAGGAGGTTGACGCAGGCGGCCAGGCGCTCGGCCACCAGCGCGGTGGCGATGCGCTCGGCGCTGTCGGCGTCGGGACAGGTGCAGAAGCAGATCAGGGCGCTCACCGGCATAGGGTAGCGGCTGCCCCGATCCGGCGGGCCTGGCGGACATCCGCGTGCGGCCCTTGAAAGTCGGCGGGCCCGCCCCATCTCGGTGGCATGCCGGGTTCGCCCGGTTCTGTTGTCCGCGGTTTGGCACTCGCTTCGCGCGACTGCTAAAATCGCCGGGTTTTTCCACGTCAATCAACCATTTACCGAGGTTGCCATGTCCAATATCAAGCCGCTGCACGACCGCGTGGTCATCAAGCGCATGGAAGAAGAGAAGCTGTCCGCCGGCGGGATCGTGATCCCGGATTCGGCCACCGAGAAGCCGATCAAGGGCGAAGTCGTCGCCGTCGGCACCGGCAAGGTGCTGGACAACGGCCAGGTCCGCGCGCCGCAGGTCAAGGTCGGCGACAAGGTGCTGTTCGGCAAGTACAGCGGCACCGAAGTGAAGCTGGACGGCGTCGAGCTGCTGGTGGTGAAGGAAGACGACCTGTTCGCGATCCTCGGCTGATCGCGCGTCGCTCCCACACATTTCTCATCCGAATAATTTTTCGAGGTAATTCGCAATGGCTGCCAAGGACATTCGTTTCGGCGAAGACGCGCGCTCCAAGATGGTGCGCGGCGTCAACGTGCTCGCCAACGCCGTGAAGGCGACCCTCGGCCCGAAGGGCCGCAACGTCGTGCTGCAGAAGAGCTACGGCGCGCCGACCATCACCAAGGACGGCGTCTCCGTCGCCAAGGAAATCGAACTGGCTGACGCGTTCGAGAACATGGGCGCGCAGATGGTGAAGGAAGTCGCTTCCAAGACCTCCGACAACGCCGGCGACGGCACCACCACCGCCACCGTGCTGGCGCAGGCGTTCATCCGCGAGGGCATGAAGGCGGTCGCCGCCGGCATGAACCCGATGGACCTGAAGCGCGGCATCGACCAGGCGGTGAAGGCCGCGGTCGGCGAACTGAAGTCGCTGTCCAAGCCGTCGTCGACCAGCAAGGAAATCGCCCAGGTCGGCGCGATCTCCGCGAACTCGGATGCCAACATCGGCGACCTGATCGCGCAGGCGATGGACAAGGTCGGCAAGGAAGGCGTGATCACGGTCGAGGAAGGCAGCGGCCTGGACAACGAACTCGACGTGGTCGAGGGCATGCAGTTCGACCGCGGCTACCTGAGCCCGTACTTCGTCAACAACCAGCAGTCGATGTCGGCCGACCTGGATGATCCCTTCATCCTGCTGTACGACAAGAAGATCTCCAACGTGCGCGACCTGCTGCCCGTCCTCGAGGGCGTGGCCAAGGCCGGCAAGCCGCTGCTGATCGTGGCGGAGGAAGTCGAAGGCGAAGCGCTGGCGACCCTGGTGGTCAACACCATCCGCGGCATCGTCAAGGTCTGCGCGGTGAAGGCCCCGGGCTTCGGCGACCGTCGCAAGGCGATGCTGGAAGACATGGCGATCCTGACCGGCGGCGTGGTGATTTCCGAGGAAGTCGGCCTGTCGCTGGAGAAGGCCACCATCAAGGACCTCGGCCGCGCCAAGAAGATCCAGGTGTCGAAGGAAAACACCACCATCATCGATGGCGCCGGCGAAGGCGCGGGCATCGAGGCGCGCATCAAGCAGATCAAGGCGCAGATCGAGGAGACCTCCTCCGACTACGACCGCGAGAAGCTGCAGGAGCGCGTGGCCAAGCTGGCCGGCGGCGTTGCGGTGATCAAGGTCGGTGCCGCCACCGAAGTCGAGATGAAGGAAAAGAAGGCGCGCGTCGAAGACGCCCTGCACGCGACCCGTGCGGCCGTCGAGGAAGGCATCGTCCCGGGCGGCGGCGTCGCCCTGATCCGTGCCAAGGCGGCGATCGCCGGCATCAAGGGCGTGAACGAAGACCAGAACCACGGCATCCAGATCGCCCTGCGCGCGATGGAAGCCCCGCTGCGCGAGATCGTGACCAATGCCGGCGATGAGCCGTCGGTCATCCTCAACCGCGTGGTCGAAGGTTCGGGTGCGTTCGGCTACAACGCCGCCAACGGCGAGTTCGGCGACATGATCGAGTTCGGCATCCTGGACCCGACCAAGGTCACCCGCACCGCGCTGCAGAACGCCGCGTCGATCGCGGGCCTGATGATCACCACCGAAGCGATGGTGGCCGAGGCCCCGAAGAAGGACGAGCCGGCGATGCCGGCCGGCGGCGGCATGGGCGGCATGGGCGGCATGGATTTCTAAGCCCCGCGATCCATCAAGCAAGACCACAAAGCCCGGCCTCGTGCCGGGCTTTGTGCGTTCTGGCGTCCGAGGCGGGAGACTTCCTACCCGCCCCGCGGCAATGTCTGACGCGAAGATCAGAAAACGCCGATATGAACGCGTGCTCGCGGGCGCAACCCTGAGCAGCCGTCCCTGCAACGGAGCGCTGCGTGCCGCGC-CTGACCGCACCCCGGCGGCAGGCCGAGGTGTGCGCGCCACTGCCGGCCGCCCACGCCGCTGCGCGTTACGCGCGCCACCTGCCCGAGCGCACGCTGCTGTACGCGCTAGTGCAGGCGCACTACCCGGACTTCATCGCGCGTCTTGAGGCCGAAGACCGCCCGCTGCCCGAGTATGTGCGCGAGGAGTTCGAGACCTACCTGCGCTGCGGCGTGCTCGAGCACGGCTTCCTGCGCGTGGTCTGCGAGCACTGTCGTGCCGAGAGGCTGGTGGCGTATTCCTGCAAGAAGCGCGGGCTGTGCCCGAGCTGCGGCGCACGGCGCATGGCCGAGTCGGCGCGGCATCTGGTGGACGAGGTGTTCGGCCCGCGGCCGGTGCGGCAATGGGTGCTGAGTTTCCCGTACCCGTTGCGCTTCCTGTTCGCCAGCAAGCCTGAGGCGATCGGCCCGGTGCTGGGCATCGTGCATCGTGTGATCGCCGGTTGGCTTGCCGATCAGGCCGGCGTGCCGCGGGATACGGCGCAATGCGGCGTGGTGACCCTGATCCAGCGCTTCGGCAGCGCGCTGAATCTCAACATCCACTTCCACATGCTGTGGCTCGACGGCGTGTACGAGGACACCACCGAGCGTCCGCAGCGCAAGCCGCGCCTGCACCGCACCCGTGCGCCCACATCGGCGCAACTGACGGAACTGGCCAACACCATCGCGCATCGCGTGTGCCGGCACCTGTCGCGCCGCGGCTGGCTCGAAGGCGAAGACGAATCCGTGTTCCTGTCCGACAGCGCGGGTAGCGACGACGGCATGGATGGGCTGCGGATGAGTTCGATGACCTACCGCATCGCCACCGGTCGCGACGCTGGCCGCAAGGTCGTCACGCTGCAAACGCTGCCTGGCGACGCCGGTCCGCTGGAGGGCGACGCCGGCAAGGTCGGCGGCTTCTCGCTGCATGCCGGCGTGGCCGCGGAAGCACACGAAAGCCACAAGCTCGAAAAGCTGTGCCGCTACATCACGCGCCCGGCGATCAGCGAGCAGCGGCTATCGATCTCGCCACAGGGCAGGGTGCGTTACCAGCTCAAGACGCCGTGGCGCAATGGCACCACGCATGTCGAATGGGATGCGGTGGACTTCATCGCCAAGCTGGCGGCACTGGTCCCGCCGCCACGCGCGCATCTCACCCGCTTCCACGGCGTATTCGCCCCGAATGCAAACCTGCGCGCGCAGCTGACGCC-CTCGGGGCGCGGCAGGCGGCCTGCGGGCGATGCGGCGCCAGTGGACGTCAGCGCCCACGACGAGCCGCGCAGCCCCGAGCAGAAGCGCCGTGCGATGAGCTGGGCGCAACGGCTCAAGCGGGTCTTTTCCATCGACATCACCACCTGCGCCCACTGCGGCGGCGCGGTGCGGATCGTCGCCAGCATCGAAGACCCCAAGGCCATTCGCGCCATCCTCGCCCACTTCGAGAAACACGGCGCGCTGGAGCAAGCGCACTACCGGCCCGC----AGC-GCGCGCCCC--GCCGCCCGCCGCGTGATGAGGCGCCG--GCCACACAGCCGGCAGCCAAGCCAGAGTCCGATCCGATGCGGCCACGACCCCGCAGGGCTGCGCTCGGCCCTGTGCCGGGATTCGGTGAGAAATGGCTACGCACTGAGCCGCTGCGTGGCCCCGCGATGTCGAAAACCCACGCATGAACCCCCGATCTGTGCCCGATCTGTGCCCAAAGCGGCGCTTGCGCGGCCGCTTCCTACCCGCCAGACTCGCCAAAAAGGGCGGTTGAACTTCCTATACCCATATCCCACTTTAGGTTTGGCAGCACCTTTTCAATCAGGTGGTTGTTTACACCAATCCAGCTATTGGCCAATTGAATATTGGTTTCGTCTACTTTTTTTGATTTTTTAAACAGCTTGGTAAAACCGAGTGCCAAAACAGGGGGACCATGTAAAAACGTGCTTCCTGTAATGACTGAACCAACTGTGAGTCCTTTACTGACTTTTTGCAATAAGGATGCTTTTTTATGAGCAGTAGACATAAATCTAACCTTGAGTGTAGAGATTTAAAAAAATGTTCCAACTATAAACAACGGAAATTGAAATACAATTGTATATTTGAAGATGTTGACATTTTTTATGGATTTACCCATTTTCTGCAATTTTAATCCACTTTATCATAAGTGAAGCATTGGTATTTGGTGTATAAAGTTCTTAAAAACTTTTATTGAAACATATATCTCATGTTTTTAGAAATCCGATAAATTGAAAACAATGGAGGGCAGAGTAAAACTTGAAGTGCGACATAAACCACCTAATTAATTTAAAGGGTTTATGGAGTATATAAAATTGTCATACCATCATCTTAACTTTGAAGATCGTACTGCATTAATGCTTGAGTCAAGAAAAGAAGGCTTTTCAGCCAGAAAATTTGCTGAACTCATTAAAAGACATCCTAGTACGATCTATCGTGAGCTTAAAAGAAATAGCATCAATGACGTTTATCAAGCTCAATATGCTTCTGATAACACTTTTGCTAGACGTAGACGTGGTCACAGAAAACTCAAAATCGATTCAATCCTCTGGAAATTTATTGTTGAAGCGATCCGTTGTTTATGGTCTCCTCAGCAAATAGCAAAGCGTTTAAAGACATTTCCTGATTTGGATCAAACAATGAATGTAAGCCATACAACGATTTATTCAACGATACGAGCATTACCCAAGGGTGAGTTGAAAAAAGACTTATTATCCTGTCTACGTCATGAAAATAAAAAGCGAAAAGCTAACGGTGAACCTAAAAAAGATTCTATATTACAGGATATTAAAACTATTCATGAGCGCCCAGCCGAAGTTCAAGAAAGAA--AAATACCGGGTCATTGGGAAGCTGATTTAATTAAAGGTAAAGACAATAAAAGTTCGATAGCAACACTTATTGAACGAAATACACGGCTCTGTATCTTGGCAACATTACCTGATGCAAAGGCAGAATCAGTGCGCAAGGCTTTAACTGAAGCTCTGAAATATTTACCTGCAGAACTGCGTAAAACGTTGACCTATGACCGTGGACGTGAGATGTCAGAACATAAAATACTCGAAGAAGATTTAGGCATAGATGTATATTTCTGTGACCCACATTCACCCTGGCAAAAAGGCACATGCGAAAATATGAATGGTTTAATTAGGCAATATTTACCTAAAGGGATTGATTTAAATCAGGCAGATCAGCATTATTTAAATCAAGTTGCCATGTCACTGAATACTCGTCCTA"/>
                        <sequence id="seq_DRR121824" spec="Sequence" taxon="DRR121824" totalcount="4" value="GGCAGAGTAAAACTTGAAGTGCGACATAAACCACCTAATTAATTTAAAGGGTTTATGGAGTATATAAAATTGTCATACCATCATCTTAACTTTGAAGATCGTACTGCATTAATGCTTGAGTCAAGAAAAGAAGGCTTTTCAGCCAGAAAATTTGCTGAACTCATTAAAAGACATCCTAGTACGATCTATCGTGAGCTTAAAAGAAATAGCATCAATGACGTTTATCAAGCTCGATATGCTTCTGATAACACCTTCGCTAGACGTAGACGTGGTCACAGAAAACTCAAAATCGATTCAATCCTCTGGAAATTTATTGTTGAAGCGATCCGTTGTTTATGGTCTCCTCAGCAAATAGCAAAGCGTTTAAAGACATTTCCTGATTTGGATCAAACAATGAATGTAAGCCATACAACGATTTATTCAACGATACGAGCATTACCAAAGGGTGAGTTGAAA-AAAGACTTATTATCCTGTCTACGTCATGAAAATA-AAAAGCGAAAAGCTAACGGTGAACCTAAAAAAGATTCTATATTACAGGATATTAAAACTATTCATGAGCGCCCAGCCGAAGTTCAAGAAAGAAAAATACCGGGTCATTGGGAAGCTGATTTAATTAAAGGTAAAGACAATAAAAGTTCGATAGCAACACTTATTGAACGAAATACACGGCTCTGTATCTTGGCAACATTACCTGATGCAAAGGCAGAATCAGTGCGCAAGGCTTTAACTGAAGCTCTGAAATATTTACCTGCAGAACTGCGTAAAACGTTGACCTATGACCGTGGACGTGAGATGTCAGAACATAAAATACTCGAAGAAGATTTAGGCATAGATGTATATTTCTGTGACCCACATTCACCCTGGCAAAAAGGCACATGCGAAAATATGAATGGTTTAATTAGGCAATATTTACCTAAAGGGATTGATTTAAATCAGGCAGATCAGCATTATTTAAATCAAGTTGCCA-TGTCACTGAATACTCGTAGAAAGGCGTTAGATTGGCTTACACCATTAGAGAAATTTGCTCAGCTTGTTGATTATCATATGGCTTTTGAAACTGTCGCACCTCATGTTTGAATTCGCCCCATATTTTTGCTACAGTGAACCAAATTAAGATCATCTATTTACTAGGCCTCGCATTTGCGGGGTTTTTAATGCTGAATAAAAGGAAAACTTGATGGAATTGCCCAATATTATGCACCCGGTCGCGAAGCTGAGCACCGCATTAGCCGCTGCATTGATGCTGAGCGGGTGCATGCCCGGTGAAATCCGCCCGACGATTGGCCAGCAAATGGAAACTGGCGACCAACGGTTTGGCGATCTGGTTTTCCGCCAGCTCGCACCGAATGTCTGGCAGCACACTTCCTATCTCGACATGCCGGGTTTCGGGGCAGTCGCTTCCAACGGTTTGATCGTCAGGGATGGCGGCCGCGTGCTGGTGGTCGATACCGCCTGGACCGATGACCAGACCGCCCAGATCCTCAACTGGATCAAGCAGGAGATCAACCTGCCGGTCGCGCTGGCGGTGGTGACTCACGCGCATCAGGACAAGATGGGCGGTATGGACGCGCTGCATGCGGCGGGGATTGCGACTTATGCCAATGCGTTGTCGAACCAGCTTGCCCCGCAAGAGGGGATGGTTGCGGCGCAACACAGCCTGACTTTCGCCGCCAATGGCTGGGTCGAACCAGCAACCGCGCCCAACTTTGGCCCGCTCAAGGTATTTTACCCCGGCCCCGGCCACACCAGTGACAATATCACCGTTGGGATCGACGGCACCGACATCGCTTTTGGTGGCTGCCTGATCAAGGACAGCAAGGCCAAGTCGCTCGGCAATCTCGGTGATGCCGACACTGAGCACTACGCCGCGTCAGCGCGCGCGTTTGGTGCGGCGTTCCCCAAGGCCAGCATGATCGTGATGAGCCATTCCGCCCCCGATAGCCGCGCCGCAATCACTCATACGGCCCGCATGGCCGACAAGCTGCGCTGAGCCATGGCTGACCACGTCACCCCCAATCTGCCATCGCGCGATTTCGATGTGACAGAGGCGTTTTATGCGAAGCTGGGCTTTGCGACGAGTTGGAAGGATCGCGGCTGGATGATCCTGCAGCGCGGCGGTTTGCAGCTCGAATTCTTCCCCTATCCTGACCTCGACCCAGCTACGAGCTCGTTCGGCTGTTGCCTGCGGTTGGATGATCTCGATGCCATGGTGGCATTGGTGAACGCGGCGGGAGCCGAGGAAA-AAAGCACCGGCTGGCCGCGCTTCAAAGCTCCGCAACTGGAGGCGAGCGGCCTGAGGATCGGCTACCTGATCGATCCCGACTGCACGCTGGTGCGGCTGATCCAGAACCCCGACTGACCGCATGCCCGCGAAAATCAAGATTTGCGGGATCAGCACACCCGAGGCGCTCGATGCGACCATCGCGGCGCGGGCGGACTATGCCGGGTTGGTGTTCTATCCAGCGTCGCCCCGTGCGGTTACGTCGAATGTCGCGGGCGCTTTGACATCGCGCGCAGCTGGCCAGATCGCCATGGTCGGTTTGTTCGTCGATGCGGATGATGCTGTCATCGCCGACGCACTGGTGGCAGCCAAGCTGAACGCGCTGCAGCTGCACGGTTCGGAATCGCCCGAACGCGTGGCCCAGTTGCGCGCGCGGTTTGGCAAGCCGGTGTGGAAGGCGCTGCCCGTCGCCAGCGCCAGCGATGTCGCACGCGCCGCAGCCTATGCCGGGGCGGCGGACTTGATCTTGTTCGACGCCAAGACCCCCAAAGGCGCGCTGCCCGGCGGCATGGGGTTGGCGTTCGACTGGTCGCTGCTGGCCGGATATCGCGGTGCCTTGCCGTGGGGGCTGGCAGGCGGGCTAAATCCGACGAATGTTGCCGAGGCGATTGCGCGCACCGGAGCGCCGCTGGTCGATACCTCCAGCGGCGTCGAAAGCGCGCCGGGCGTCAAGGATACCGACAAGATTACCAATTTCGCCTTTGCGGTGCGCTTGGCCTAAATCGCGTCGATCAATAGGCGTCGTTCAGCGCAAAGATCGGCTTGCGGGTGCGCCACTGCCCTCGGGTGAAGTCGGGAAAATCTAACGTGCGATTGCCCTCAGCAATCGATTGTTCCGACAGAGGCGTGATCGCGCTCCAGGCCAGCGCGTCGTAAATGTCGATTGGCATCGGGGCCTTGGCCTTCAGCGCCTCGACAAAAGCGTGGATCACGAACCAGTCCATCCCGCCATGCCCGGCCCCTGCCGCCAGATCGGCGTAGCGTTTCCATAGCGGGTGATCGTATTTCGCAAACCAGCCCTCGGCAGGCTCCCAGCGGTGCGGCTGTGGGCTCTTGCCCTCCAGATAGATCGACTTGTTGACGTCCATCCACAGCCCCTCGGTGCCTTGCACCCGAAAGCCGAGAGAATAGGGGCGCGGCAGCGAGGTGTCGTGGCACAGCATGATCGTTTCACCATTAGTGCAGCCGATCATGGTGTTGACCACATCACCCAGTGCGAATTTCACCTCGGCGTTGGGATGATCGGCAGAGCCGTTCTTGACGACATAATCATGCAGCCCGCGCGCCTTACAGCCGAAGCCGCCAGCGCCCGCTTCGCCCGGCAACGCGACCTTCAGGGTGCGGGTCTGCGGCGGGTAGCACACGCCGGCATCGGCGCAGCCCTGGTACTTCACGGTCAGGGTGGTCGCGCTCGCGCCGGCCGCGGGCGTGCCGGTGAGGGTGCCGAGCAATTCCTTGCGGTAGGTTTCGACGTCGCCGAAGAATTCGTCGCGGTAGGCCTTGCCCTTCGGCAGCGCCATGGTCGCGCCGGTGAAGGCGGCATCGGCCTTGACCGAGGTGCGGTGCCGGTACAGGTAATAGCCGTCGGCGATCCGCCAGCGCACCTCGATGCGGTCCGGCGCGGTGGCCTGCGCGGACAGGACGAAGACCTCGTCGACCGGCGGCAGTTCGAAGTCCTGGGCGACGGCCGAGGTCGCGGGCAGCGCAAGCAGCAGGGCGAGCCCGGCCAGCCAGCGGCGCAGGCGGATCGTGGATGCGGTCATTGGCTCAGTTTACCGGTCGGCTCTCGGCGGCCAGCCATTGCAGGTATTCGGGCAGGCCGGACGCGGCTTCGACCGCGAGCAGCTCCGGGAGTTCGTAGGGATGCAGTTGGCGCAGGCGTTCCTGCAGGGCGGGGTAGGCCTCGGCACTGGTCTTGACCAGCAGCAGGACCTCGGCCGCGGCCTCGACCTTGCGTTGCCAGCGATAGACCGAACGCAGGCCGGGCAGGAGGTTGACGCAGGCGGCCAGGCGCTCGGCCACCAGCGCGGTGGCGATGCGCTCGGCGCTGTCGGCGTCGGGACAGGTGCAGAAGCAGATCAGGGCGCTCACCGGCATAGGGTAGCGGCTGCCCCGATCCGGCGGGCCTGGCGGACATCCGCGTGCGGCCCTTGAAAGTCGGCGGGCCCGCCCCATCTCGGTGGCATGCCGGGTTCGCCCGGTTCTGTTGTCCGCGGTTTGGCACTCGCTTCGCGCGACTGCTAAAATCGCCGGGTTTTTCCACGTCAATCAACCATTTACCGAGGTTGCCATGTCCAATATCAAGCCGCTGCACGACCGCGTGGTCATCAAGCGCATGGAAGAAGAGAAGCTGTCCGCCGGCGGGATCGTGATCCCGGATTCGGCCACCGAGAAGCCGATCAAGGGCGAAGTCGTCGCCGTCGGCACCGGCAAGGTGCTGGACAACGGCCAGGTCCGCGCGCCGCAGGTCAAGGTCGGCGACAAGGTGCTGTTCGGCAAGTACAGCGGCACCGAAGTGAAGCTGGACGGCGTCGAGCTGCTGGTGGTGAAGGAAGACGACCTGTTCGCGATCCTCGGCTGATCGCGCGTCGCTCCCACACATTTCTCATCCGAATAATTTTTCGAGGTAATTCGCAATGGCTGCCAAGGACATTCGTTTCGGCGAAGACGCGCGCTCCAAGATGGTGCGCGGCGTCAACGTGCTCGCCAACGCCGTGAAGGCGACCCTCGGCCCGAAGGGCCGCAACGTCGTGCTGCAGAAGAGCTACGGCGCGCCGACCATCACCAAGGACGGCGTCTCCGTCGCCAAGGAAATCGAACTGGCTGACGCGTTCGAGAACATGGGCGCGCAGATGGTGAAGGAAGTCGCTTCCAAGACCTCCGACAACGCCGGCGACGGCACCACCACCGCCACCGTGCTGGCGCAGGCGTTCATCCGCGAGGGCATGAAGGCGGTCGCCGCCGGCATGAACCCGATGGACCTGAAGCGCGGCATCGACCAGGCGGTGAAGGCCGCGGTCGGCGAACTGAAGTCGCTGTCCAAGCCGTCGTCGACCAGCAAGGAAATCGCCCAGGTCGGCGCGATCTCCGCGAACTCGGATGCCAACATCGGCGACCTGATCGCGCAGGCGATGGACAAGGTCGGCAAGGAAGGCGTGATCACGGTCGAGGAAGGCAGCGGCCTGGACAACGAACTCGACGTGGTCGAGGGCATGCAGTTCGACCGCGGCTACCTGAGCCCGTACTTCGTCAACAACCAGCAGTCGATGTCGGCCGACCTGGATGATCCCTTCATCCTGCTGTACGACAAGAAGATCTCCAACGTGCGCGACCTGCTGCCCGTCCTCGAGGGCGTGGCCAAGGCCGGCAAGCCGCTGCTGATCGTGGCGGAGGAAGTCGAAGGCGAAGCGCTGGCGACCCTGGTGGTCAACACCATCCGCGGCATCGTCAAGGTCTGCGCGGTGAAGGCCCCGGGCTTCGGCGACCGTCGCAAGGCGATGCTGGAAGACATGGCGATCCTGACCGGCGGCGTGGTGATTTCCGAGGAAGTCGGCCTGTCGCTGGAGAAGGCCACCATCAAGGACCTCGGCCGCGCCAAGAAGATCCAGGTGTCGAAGGAAAACACCACCATCATCGATGGCGCCGGCGAAGGCGCGGGCATCGAGGCGCGCATCAAGCAGATCAAGGCGCAGATCGAGGAGACCTCCTCCGACTACGACCGCGAGAAGCTGCAGGAGCGCGTGGCCAAGCTGGCCGGCGGCGTTGCGGTGATCAAGGTCGGTGCCGCCACCGAAGTCGAGATGAAGGAAAAGAAGGCGCGCGTCGAAGACGCCCTGCACGCGACCCGTGCGGCCGTCGAGGAAGGCATCGTCCCGGGCGGCGGCGTCGCCCTGATCCGTGCCAAGGCGGCGATCGCCGGCATCAAGGGCGTGAACGAAGACCAGAACCACGGCATCCAGATCGCCCTGCGCGCGATGGAAGCCCCGCTGCGCGAGATCGTGACCAATGCCGGCGATGAGCCGTCGGTCATCCTCAACCGCGTGGTCGAAGGTTCGGGTGCGTTCGGCTACAACGCCGCCAACGGCGAGTTCGGCGACATGATCGAGTTCGGCATCCTGGACCCGACCAAGGTCACCCGCACCGCGCTGCAGAACGCCGCGTCGATCGCGGGCCTGATGATCACCACCGAAGCGATGGTGGCCGAGGCCCCGAAGAAGGACGAGCCGGCGATGCCGGCCGGCGGCGGCATGGGCGGCATGGGCGGCATGGATTTCTAAGCCCCGCGATCCATCAAGCAAGACCACAAAGCCCGGCCTCGTGCCGGGCTTTGTGCGTTCTGGCGTCCGAGGCAGGAGACTTCCTACCCGCCCCGCGGCAATGTCTGACGCGAAGATCAGAAAACGCCGATATGAACGCGTGCTCGCGGGCGCAACCCTGAGCAGCCGTCCCTGCAACGGAGCGCTGCGTGCCGCGC-CTGACCGCACCCCGGCGGCAGGCCGAGGTGTGCGCGCCACTGCCGGCCGCCCACGCCGCTGCGCGTTACGCGCGCCACCTGCCCGAGCGCACGCTGCTGTACGCGCTAGTGCAGGCGCACTACCCGGACTTCATCGCGCGTCTTGAGGCCGAAGACCGCCCGCTGCCCGAGTATGTGCGCGAGGAGTTCGAGACCTACCTGCGCTGCGGCGTGCTCGAGCACGGCTTCCTGCGCGTGGTCTGCGAGCACTGTCGTGCCGAGAGGCTGGTGGCGTATTCCTGCAAGAAGCGCGGGCTGTGCCCGAGCTGCGGCGCACGGCGCATGGCCGAGTCGGCGCGGCATCTGGTGGACGAGGTGTTCGGCCCGCGGCCGGTGCGGCAATGGGTGCTGAGTTTCCCGTACCCGTTGCGCTTCCTGTTCGCCAGCAAGCCTGAGGCGATCGGCCCGGTGCTGGGCATCGTGCATCGTGTGATCGCCGGTTGGCTTGCCGATCAGGCCGGCGTGCCGCGGGATACGGCGCAATGCGGCGTGGTGACCCTGATCCAGCGCTTCGGCAGCGCGCTGAATCTCAACATCCACTTCCACATGCTGTGGCTCGACGGCGTGTACGAGGACACCACCGAGCGTCCGCAGCGCAAGCCGCGCCTGCACCGCACCCGTGCGCCCACATCGGCGCAACTGACGGAACTGGCCAACACCATCGCGCATCGCGTGTGCCGGCACCTGTCGCGCCGCGGCTGGCTCGAAGGCGAAGACGAATCCGTGTTCCTGTCCGACAGCGCGGGTAGCGACGACGGCATGGATGGGCTGCGGATGAGTTCGATGACCTACCGCATCGCCACCGGTCGCGACGCTGGCCGCAAGGTCGTCACGCTGCAAACGCTGCCTGGCGACGCCGGTCCGCTGGAGGGCGACGCCGGCAAGGTCGGCGGCTTCTCGCTGCATGCCGGCGTGGCCGCGGAAGCACACGAAAGCCACAAGCTCGAAAAGCTGTGCCGCTACATCACGCGCCCGGCGATCAGCGAGCAGCGGCTATCGATCTCGCCACAGGGCAGGGTGCGTTACCAGCTCAAGACGCCGTGGCGCAATGGCACCACGCATGTCGAATGGGATGCGGTGGACTTCATCGCCAAGCTGGCGGCACTGGTCCCGCCGCCACGCGCGCATCTCACCCGCTTCCACGGCGTATTCGCCCCGAATGCAAACCTGCGCGCGCAGCTGACGCC-CTCGGGGCGCGGCAGGCGGCCTGCGGGCGATGCGGCGCCAGTGGACGTCAGCGCCCACGACGAGCCGCGCAGCCCCGAGCAGAAGCGCCGTGCGATGAGCTGGGCGCAACGGCTCAAGCGGGTCTTTTCCATCGACATCACCACCTGCGCCCACTGCGGCGGCGCGGTGCGGATCGTCGCCAGCATCGAAGACCCCAAGGCCATTCGCGCCATCCTCGCCCACTTCGAGAAACACGGCGCGCTGGAGCAAGCGCACTACCGGCCCGC----AGC-GCGCGCCCC--GCCGCCCGCCGCGTGATGAGGCGCCG--GCCACACAGCCGGCAGCCAAGCCAGAGTCCGATCCGATGCGGCCACGACCCCGCAGGGCTGCGCTCGGCCCTGTGCCGGGATTCGGTGAGAAATGGCTACGCACTGAGCCGCTGCGTGGCCCCGCGATGTCGAAAACCCACGCATGAACCCCCGATCTGTGCCCGATCTGTGCCCAAAGCGGCGCTTGCGCGGCCGCTTCCTACCCGCCAGACTCGCCAAAAAGGGCGGTTGAACTTCCTATACCCATATCCCACTTTAGGTTTGGCAGCACCTTTTCAATCAGGTGGTTGTTTACACCAATCCAGCTATTGGCCAATTGAATATTGGTTTCGTCTACTTTTTTTGATTTTTTAAACAGCTTGGTAAAACCGAGTGCCAAAACAGGGGGACCATGTAAAAACGTGCTTCCTGTAATGACTGAACCAACTGTGAGTCCTTTACTGACTTTTTGCAATAAGGATGCTTTTTTATGAGCAGTAGACATAAATCTAACCTTGAGTGTAGAGATTTAAAAAAATGTTCCAACTATAAACAACGGAAATTGAAATACAATTGTATATTTGAAGATGTTGACATTTTTTATGGATTTACCCATTTTCTGCAATTTTAATCCACTTTATCATAAGTGAAGCATTGGTATTTGGTGTATAAAGTTCTTAAAAACTTTTATTGAAACATATATCTCATGTTTTTAGAAATCCGATAAATTGAAAACAATGGAGGGCAGAGTAAAACTTGAAGTGCGACATAAACCACCTAATTAATTTAAAGGGTTTATGGAGTATATAAAATTGTCATACCATCATCTTAACTTTGAAGATCGTACTGCATTAATGCTTGAGTCAAGAAAAGAAGGCTTTTCAGCCAGAAAATTTGCTGAACTCATTAAAAGACATCCTAGTACGATCTATCGTGAGCTTAAAAGAAATAGCATCAATGACGTTTATCAAGCTCAATATGCTTCTGATAACACTTTTGCTAGACGTAGACGTGGTCACAGAAAACTCAAAATCGATTCAATCCTCTGGAAATTTATTGTTGAAGCGATCCGTTGTTTATGGTCTCCTCAGCAAATAGCAAAGCGTTTAAAGACATTTCCTGATTTGGATCAAACAATGAATGTAAGCCATACAACGATTTATTCAACGATACGAGCATTACCCAAGGGTGAGTTGAAAAAAGACTTATTATCCTGTCTACGTCATGAAAATAAAAAGCGAAAAGCTAACGGTGAACCTAAAAAAGATTCTATATTACAGGATATTAAAACTATTCATGAGCGCCCAGCCGAAGTTCAAGAAAGAA--AAATACCGGGTCATTGGGAAGCTGATTTAATTAAAGGTAAAGACAATAAAAGTTCGATAGCAACACTTATTGAACGAAATACACGGCTCTGTATCTTGGCAACATTACCTGATGCAAAGGCAGAATCAGTGCGCAAGGCTTTAACTGAAGCTCTGAAATATTTACCTGCAGAACTGCGTAAAACGTTGACCTATGACCGTGGACGTGAGATGTCAGAACATAAAATACTCGAAGAAGATTTAGGCATAGATGTATATTTCTGTGACCCACATTCACCCTGGCAAAAAGGCACATGCGAAAATATGAATGGTTTAATTAGGCAATATTTACCTAAAGGGATTGATTTAAATCAGGCAGATCAGCATTATTTAAATCAAGTTGCCATGTCACTGAATACTCGTCCTA"/>
                        <sequence id="seq_DRR121825" spec="Sequence" taxon="DRR121825" totalcount="4" value="GGCAGAGTAAAACTTGAAGTGCGACATAAACCACCTAATTAATTTAAAGGGTTTATGGAGTATATAAAATTGTCATACCATCATCTTAACTTTGAAGATCGTACTGCATTAATGCTTGAGTCAAGAAAAGAAGGCTTTTCAGCCAGAAAATTTGCTGAACTCATTAAAAGACATCCTAGTACGATCTATCGTGAGCTTAAAAGAAATAGCATCAATGACGTTTATCAAGCTCGATATGCTTCTGATAACACCTTCGCTAGACGTAGACGTGGTCACAGAAAACTCAAAATCGATTCAATCCTCTGGAAATTTATTGTTGAAGCGATCCGTTGTTTATGGTCTCCTCAGCAAATAGCAAAGCGTTTAAAGACATTTCCTGATTTGGATCAAACAATGAATGTAAGCCATACAACGATTTATTCAACGATACGAGCATTACCAAAGGGTGAGTTGAAA-AAAGACTTATTATCCTGTCTACGTCATGAAAATA-AAAAGCGAAAAGCTAACGGTGAACCTAAAAAAGATTCTATATTACAGGATATTAAAACTATTCATGAGCGCCCAGCCGAAGTTCAAGAAAGAAAAATACCGGGTCATTGGGAAGCTGATTTAATTAAAGGTAAAGACAATAAAAGTTCGATAGCAACACTTATTGAACGAAATACACGGCTCTGTATCTTGGCAACATTACCTGATGCAAAGGCAGAATCAGTGCGCAAGGCTTTAACTGAAGCTCTGAAATATTTACCTGCAGAACTGCGTAAAACGTTGACCTATGACCGTGGACGTGAGATGTCAGAACATAAAATACTCGAAGAAGATTTAGGCATAGATGTATATTTCTGTGACCCACATTCACCCTGGCAAAAAGGCACATGCGAAAATATGAATGGTTTAATTAGGCAATATTTACCTAAAGGGATTGATTTAAATCAGGCAGATCAGCATTATTTAAATCAAGTTGCCA-TGTCACTGAATACTCGTAGAAAGGCGTTAGATTGGCTTACACCATTAGAGAAATTTGCTCAGCTTGTTGATTATCATATGGCTTTTGAAACTGTCGCACCTCATGTTTGAATTCGCCCCATATTTTTGCTACAGTGAACCAAATTAAGATCATCTATTTACTAGGCCTCGCATTTGCGGGGTTTTTAATGCTGAATAAAAGGAAAACTTGATGGAATTGCCCAATATTATGCACCCGGTCGCGAAGCTGAGCACCGCATTAGCCGCTGCATTGATGCTGAGCGGGTGCATGCCCGGTGAAATCCGCCCGACGATTGGCCAGCAAATGGAAACTGGCGACCAACGGTTTGGCGATCTGGTTTTCCGCCAGCTCGCACCGAATGTCTGGCAGCACACTTCCTATCTCGACATGCCGGGTTTCGGGGCAGTCGCTTCCAACGGTTTGATCGTCAGGGATGGCGGCCGCGTGCTGGTGGTCGATACCGCCTGGACCGATGACCAGACCGCCCAGATCCTCAACTGGATCAAGCAGGAGATCAACCTGCCGGTCGCGCTGGCGGTGGTGACTCACGCGCATCAGGACAAGATGGGCGGTATGGACGCGCTGCATGCGGCGGGGATTGCGACTTATGCCAATGCGTTGTCGAACCAGCTTGCCCCGCAAGAGGGGATGGTTGCGGCGCAACACAGCCTGACTTTCGCCGCCAATGGCTGGGTCGAACCAGCAACCGCGCCCAACTTTGGCCCGCTCAAGGTATTTTACCCCGGCCCCGGCCACACCAGTGACAATATCACCGTTGGGATCGACGGCACCGACATCGCTTTTGGTGGCTGCCTGATCAAGGACAGCAAGGCCAAGTCGCTCGGCAATCTCGGTGATGCCGACACTGAGCACTACGCCGCGTCAGCGCGCGCGTTTGGTGCGGCGTTCCCCAAGGCCAGCATGATCGTGATGAGCCATTCCGCCCCCGATAGCCGCGCCGCAATCACTCATACGGCCCGCATGGCCGACAAGCTGCGCTGAGCCATGGCTGACCACGTCACCCCCAATCTGCCATCGCGCGATTTCGATGTGACAGAGGCGTTTTATGCGAAGCTGGGCTTTGCGACGAGTTGGAAGGATCGCGGCTGGATGATCCTGCAGCGCGGCGGTTTGCAGCTCGAATTCTTCCCCTATCCTGACCTCGACCCAGCTACGAGCTCGTTCGGCTGTTGCCTGCGGTTGGATGATCTCGATGCCATGGTGGCATTGGTGAACGCGGCGGGAGCCGAGGAAA-AAAGCACCGGCTGGCCGCGCTTCAAAGCTCCGCAACTGGAGGCGAGCGGCCTGAGGATCGGCTACCTGATCGATCCCGACTGCACGCTGGTGCGGCTGATCCAGAACCCCGACTGACCGCATGCCCGCGAAAATCAAGATTTGCGGGATCAGCACACCCGAGGCGCTCGATGCGACCATCGCGGCGCGGGCGGACTATGCCGGGTTGGTGTTCTATCCAGCGTCGCCCCGTGCGGTTACGTCGAATGTCGCGGGCGCTTTGACATCGCGCGCAGCTGGCCAGATCGCCATGGTCGGTTTGTTCGTCGATGCGGATGATGCTGTCATCGCCGACGCACTGGTGGCAGCCAAGCTGAACGCGCTGCAGCTGCACGGTTCGGAATCGCCCGAACGCGTGGCCCAGTTGCGCGCGCGGTTTGGCAAGCCGGTGTGGAAGGCGCTGCCCGTCGCCAGCGCCAGCGATGTCGCACGCGCCGCAGCCTATGCCGGGGCGGCGGACTTGATCTTGTTCGACGCCAAGACCCCCAAAGGCGCGCTGCCCGGCGGCATGGGGTTGGCGTTCGACTGGTCGCTGCTGGCCGGATATCGCGGTGCCTTGCCGTGGGGGCTGGCAGGCGGGCTAAATCCGACGAATGTTGCCGAGGCGATTGCGCGCACCGGAGCGCCGCTGGTCGATACCTCCAGCGGCGTCGAAAGCGCGCCGGGCGTCAAGGATACCGACAAGATTACCAATTTCGCCTTTGCGGTGCGCTTGGCCTAAATCGCGTCGATCAATAGGCGTCGTTCAGCGCAAAGATCGGCTTGCGGGTGCGCCACTGCCCTCGGGTGAAGTCGGGAAAATCTAACGTGCGATTGCCCTCAGCAATCGATTGTTCCGACAGAGGCGTGATCGCGCTCCAGGCCAGCGCGTCGTAAATGTCGATTGGCATCGGGGCCTTGGCCTTCAGCGCCTCGACAAAAGCGTGGATCACGAACCAGTCCATCCCGCCATGCCCGGCCCCTGCCGCCAGATCGGCGTAGCGTTTCCATAGCGGGTGATCGTATTTCGCAAACCAGCCCTCGGCAGGCTCCCAGCGGTGCGGCTGTGGGCTCTTGCCCTCCAGATAGATCGACTTGTTGACGTCCATCCACAGCCCCTCGGTGCCTTGCACCCGAAAGCCGAGAGAATAGGGGCGCGGCAGCGAGGTGTCGTGGCACAGCATGATCGTTTCACCATTAGTGCAGCCGATCATGGTGTTGACCACATCACCCAGTGCGAATTTCACCTCGGCGTTGGGATGATCGGCAGAGCCGTTCTTGACGACATAATCATGCAGCCCGCGCGCCTTACAGCCGAAGCCGCCAGCGCCCGCTTCGCCCGGCAACGCGACCTTCAGGGTGCGGGTCTGCGGCGGGTAGCACACGCCGGCATCGGCGCAGCCCTGGTACTTCACGGTCAGGGTGGTCGCGCTCGCGCCGGCCGCGGGCGTGCCGGTGAGGGTGCCGAGCAATTCCTTGCGGTAGGTTTCGACGTCGCCGAAGAATTCGTCGCGGTAGGCCTTGCCCTTCGGCAGCGCCATGGTCGCGCCGGTGAAGGCGGCATCGGCCTTGACCGAGGTGCGGTGCCGGTACAGGTAATAGCCGTCGGCGATCCGCCAGCGCACCTCGATGCGGTCCGGCGCGGTGGCCTGCGCGGACAGGACGAAGACCTCGTCGACCGGCGGCAGTTCGAAGTCCTGGGCGACGGCCGAGGTCGCGGGCAGCGCAAGCAGCAGGGCGAGCCCGGCCAGCCAGCGGCGCAGGCGGATCGTGGATGCGGTCATTGGCTCAGTTTACCGGTCGGCTCTCGGCGGCCAGCCATTGCAGGTATTCGGGCAGGCCGGACGCGGCTTCGACCGCGAGCAGCTCCGGGAGTTCGTAGGGATGCAGTTGGCGCAGGCGTTCCTGCAGGGCGGGGTAGGCCTCGGCACTGGTCTTGACCAGCAGCAGGACCTCGGCCGCGGCCTCGACCTTGCGTTGCCAGCGATAGACCGAACGCAGGCCGGGCAGGAGGTTGACGCAGGCGGCCAGGCGCTCGGCCACCAGCGCGGTGGCGATGCGCTCGGCGCTGTCGGCGTCGGGACAGGTGCAGAAGCAGATCAGGGCGCTCACCGGCATAGGGTAGCGGCTGCCCCGATCCGGCGGGCCTGGCGGACATCCGCGTGCGGCCCTTGAAAGTCGGCGGGCCCGCCCCATCTCGGTGGCATGCCGGGTTCGCCCGGTTCTGTTGTCCGCGGTTTGGCACTCGCTTCGCGCGACTGCTAAAATCGCCGGGTTTTTCCACGTCAATCAACCATTTACCGAGGTTGCCATGTCCAATATCAAGCCGCTGCACGACCGCGTGGTCATCAAGCGCATGGAAGAAGAGAAGCTGTCCGCCGGCGGGATCGTGATCCCGGATTCGGCCACCGAGAAGCCGATCAAGGGCGAAGTCGTCGCCGTCGGCACCGGCAAGGTGCTGGACAACGGCCAGGTCCGCGCGCCGCAGGTCAAGGTCGGCGACAAGGTGCTGTTCGGCAAGTACAGCGGCACCGAAGTGAAGCTGGACGGCGTCGAGCTGCTGGTGGTGAAGGAAGACGACCTGTTCGCGATCCTCGGCTGATCGCGCGTCGCTCCCACACATTTCTCATCCGAATAATTTTTCGAGGTAATTCGCAATGGCTGCCAAGGACATTCGTTTCGGCGAAGACGCGCGCTCCAAGATGGTGCGCGGCGTCAACGTGCTCGCCAACGCCGTGAAGGCGACCCTCGGCCCGAAGGGCCGCAACGTCGTGCTGCAGAAGAGCTACGGCGCGCCGACCATCACCAAGGACGGCGTCTCCGTCGCCAAGGAAATCGAACTGGCTGACGCGTTCGAGAACATGGGCGCGCAGATGGTGAAGGAAGTCGCTTCCAAGACCTCCGACAACGCCGGCGACGGCACCACCACCGCCACCGTGCTGGCGCAGGCGTTCATCCGCGAGGGCATGAAGGCGGTCGCCGCCGGCATGAACCCGATGGACCTGAAGCGCGGCATCGACCAGGCGGTGAAGGCCGCGGTCGGCGAACTGAAGTCGCTGTCCAAGCCGTCGTCGACCAGCAAGGAAATCGCCCAGGTCGGCGCGATCTCCGCGAACTCGGATGCCAACATCGGCGACCTGATCGCGCAGGCGATGGACAAGGTCGGCAAGGAAGGCGTGATCACGGTCGAGGAAGGCAGCGGCCTGGACAACGAACTCGACGTGGTCGAGGGCATGCAGTTCGACCGCGGCTACCTGAGCCCGTACTTCGTCAACAACCAGCAGTCGATGTCGGCCGACCTGGATGATCCCTTCATCCTGCTGTACGACAAGAAGATCTCCAACGTGCGCGACCTGCTGCCCGTCCTCGAGGGCGTGGCCAAGGCCGGCAAGCCGCTGCTGATCGTGGCGGAGGAAGTCGAAGGCGAAGCGCTGGCGACCCTGGTGGTCAACACCATCCGCGGCATCGTCAAGGTCTGCGCGGTGAAGGCCCCGGGCTTCGGCGACCGTCGCAAGGCGATGCTGGAAGACATGGCGATCCTGACCGGCGGCGTGGTGATTTCCGAGGAAGTCGGCCTGTCGCTGGAGAAGGCCACCATCAAGGACCTCGGCCGCGCCAAGAAGATCCAGGTGTCGAAGGAAAACACCACCATCATCGATGGCGCCGGCGAAGGCGCGGGCATCGAGGCGCGCATCAAGCAGATCAAGGCGCAGATCGAGGAGACCTCCTCCGACTACGACCGCGAGAAGCTGCAGGAGCGCGTGGCCAAGCTGGCCGGCGGCGTTGCGGTGATCAAGGTCGGTGCCGCCACCGAAGTCGAGATGAAGGAAAAGAAGGCGCGCGTCGAAGACGCCCTGCACGCGACCCGTGCGGCCGTCGAGGAAGGCATCGTCCCGGGCGGCGGCGTCGCCCTGATCCGTGCCAAGGCGGCGATCGCCGGCATCAAGGGCGTGAACGAAGACCAGAACCACGGCATCCAGATCGCCCTGCGCGCGATGGAAGCCCCGCTGCGCGAGATCGTGACCAATGCCGGCGATGAGCCGTCGGTCATCCTCAACCGCGTGGTCGAAGGTTCGGGTGCGTTCGGCTACAACGCCGCCAACGGCGAGTTCGGCGACATGATCGAGTTCGGCATCCTGGACCCGACCAAGGTCACCCGCACCGCGCTGCAGAACGCCGCGTCGATCGCGGGCCTGATGATCACCACCGAAGCGATGGTGGCCGAGGCCCCGAAGAAGGACGAGCCGGCGATGCCGGCCGGCGGCGGCATGGGCGGCATGGGCGGCATGGATTTCTAAGCCCCGCGATCCATCAAGCAAGACCACAAAGCCCGGCCTCGTGCCGGGCTTTGTGCGTTCTGGCGTCCGAGGCAGGAGACTTCCTACCCGCCCCGCGGCAATGTCTGACGCGAAGATCAGAAAACGCCGATATGAACGCGTGCTCGCGGGCGCAACCCTGAGCAGCCGTCCCTGCAACGGAGCGCTGCGTGCCGCGC-CTGACCGCACCCCGGCGGCAGGCCGAGGTGTGCGCGCCACTGCCGGCCGCCCACGCCGCTGCGCGTTACGCGCGCCACCTGCCCGAGCGCACGCTGCTGTACGCGCTAGTGCAGGCGCACTACCCGGACTTCATCGCGCGTCTTGAGGCCGAAGACCGCCCGCTGCCCGAGTATGTGCGCGAGGAGTTCGAGACCTACCTGCGCTGCGGCGTGCTCGAGCACGGCTTCCTGCGCGTGGTCTGCGAGCACTGTCGTGCCGAGAGGCTGGTGGCGTATTCCTGCAAGAAGCGCGGGCTGTGCCCGAGCTGCGGCGCACGGCGCATGGCCGAGTCGGCGCGGCATCTGGTGGACGAGGTGTTCGGCCCGCGGCCGGTGCGGCAATGGGTGCTGAGTTTCCCGTACCCGTTGCGCTTCCTGTTCGCCAGCAAGCCTGAGGCGATCGGCCCGGTGCTGGGCATCGTGCATCGTGTGATCGCCGGTTGGCTTGCCGATCAGGCCGGCGTGCCGCGGGATACGGCGCAATGCGGCGTGGTGACCCTGATCCAGCGCTTCGGCAGCGCGCTGAATCTCAACATCCACTTCCACATGCTGTGGCTCGACGGCGTGTACGAGGACACCACCGAGCGTCCGCAGCGCAAGCCGCGCCTGCACCGCACCCGTGCGCCCACATCGGCGCAACTGACGGAACTGGCCAACACCATCGCGCATCGCGTGTGCCGGCACCTGTCGCGCCGCGGCTGGCTCGAAGGCGAAGACGAATCCGTGTTCCTGTCCGACAGCGCGGGTAGCGACGACGGCATGGATGGGCTGCGGATGAGTTCGATGACCTACCGCATCGCCACCGGTCGCGACGCTGGCCGCAAGGTCGTCACGCTGCAAACGCTGCCTGGCGACGCCGGTCCGCTGGAGGGCGACGCCGGCAAGGTCGGCGGCTTCTCGCTGCATGCCGGCGTGGCCGCGGAAGCACACGAAAGCCACAAGCTCGAAAAGCTGTGCCGCTACATCACGCGCCCGGCGATCAGCGAGCAGCGGCTATCGATCTCGCCACAGGGCAGGGTGCGTTACCAGCTCAAGACGCCGTGGCGCAATGGCACCACGCATGTCGAATGGGATGCGGTGGACTTCATCGCCAAGCTGGCGGCACTGGTCCCGCCGCCACGCGCGCATCTCACCCGCTTCCACGGCGTATTCGCCCCGAATGCAAACCTGCGCGCGCAGCTGACGCC-CTCGGGGCGCGGCAGGCGGCCTGCGGGCGATGCGGCGCCAGTGGACGTCAGCGCCCACGACGAGCCGCGCAGCCCCGAGCAGAAGCGCCGTGCGATGAGCTGGGCGCAACGGCTCAAGCGGGTCTTTTCCATCGACATCACCACCTGCGCCCACTGCGGCGGCGCGGTGCGGATCGTCGCCAGCATCGAAGACCCCAAGGCCATTCGCGCCATCCTCGCCCACTTCGAGAAACACGGCGCGCTGGAGCAAGCGCACTACCGGCCCGC----AGC-GCGCGCCCC--GCCGCCCGCCGCGTGATGAGGCGCCG--GCCACACAGCCGGCAGCCAAGCCAGAGTCCGATCCGATGCGGCCACGACCCCGCAGGGCTGCGCTCGGCCCTGTGCCGGGATTCGGTGAGAAATGGCTACGCACTGAGCCGCTGCGTGGCCCCGCGATGTCGAAAACCCACGCATGAACCCCCGATCTGTGCCCGATCTGTGCCCAAAGCGGCGCTTGCGCGGCCGCTTCCTACCCGCCAGACTCGCCAAAAAGGGCGGTTGAACTTCCTATACCCATATCCCACTTTAGGTTTGGCAGCACCTTTTCAATCAGGTGGTTGTTTACACCAATCCAGCTATTGGCCAATTGAATATTGGTTTCGTCTACTTTTTTTGATTTTTTAAACAGCTTGGTAAAACCGAGTGCCAAAACAGGGGGACCATGTAAAAACGTGCTTCCTGTAATGACTGAACCAACTGTGAGTCCTTTACTGACTTTTTGCAATAAGGATGCTTTTTTATGAGCAGTAGACATAAATCTAACCTTGAGTGTAGAGATTTAAAAAAATGTTCCAACTATAAACAACGGAAATTGAAATACAATTGTATATTTGAAGATGTTGACATTTTTTATGGATTTACCCATTTTCTGCAATTTTAATCCACTTTATCATAAGTGAAGCATTGGTATTTGGTGTATAAAGTTCTTAAAAACTTTTATTGAAACATATATCTCATGTTTTTAGAAATCCGATAAATTGAAAACAATGGAGGGCAGAGTAAAACTTGAAGTGCGACATAAACCACCTAATTAATTTAAAGGGTTTATGGAGTATATAAAATTGTCATACCATCATCTTAACTTTGAAGATCGTACTGCATTAATGCTTGAGTCAAGAAAAGAAGGCTTTTCAGCCAGAAAATTTGCTGAACTCATTAAAAGACATCCTAGTACGATCTATCGTGAGCTTAAAAGAAATAGCATCAATGACGTTTATCAAGCTCAATATGCTTCTGATAACACTTTTGCTAGACGTAGACGTGGTCACAGAAAACTCAAAATCGATTCAATCCTCTGGAAATTTATTGTTGAAGCGATCCGTTGTTTATGGTCTCCTCAGCAAATAGCAAAGCGTTTAAAGACATTTCCTGATTTGGATCAAACAATGAATGTAAGCCATACAACGATTTATTCAACGATACGAGCATTACCCAAGGGTGAGTTGAAAAAAGACTTATTATCCTGTCTACGTCATGAAAATAAAAAGCGAAAAGCTAACGGTGAACCTAAAAAAGATTCTATATTACAGGATATTAAAACTATTCATGAGCGCCCAGCCGAAGTTCAAGAAAGAA--AAATACCGGGTCATTGGGAAGCTGATTTAATTAAAGGTAAAGACAATAAAAGTTCGATAGCAACACTTATTGAACGAAATACACGGCTCTGTATCTTGGCAACATTACCTGATGCAAAGGCAGAATCAGTGCGCAAGGCTTTAACTGAAGCTCTGAAATATTTACCTGCAGAACTGCGTAAAACGTTGACCTATGACCGTGGACGTGAGATGTCAGAACATAAAATACTCGAAGAAGATTTAGGCATAGATGTATATTTCTGTGACCCACATTCACCCTGGCAAAAAGGCACATGCGAAAATATGAATGGTTTAATTAGGCAATATTTACCTAAAGGGATTGATTTAAATCAGGCAGATCAGCATTATTTAAATCAAGTTGCCATGTCACTGAATACTCGTCCTA"/>
                        <sequence id="seq_GCA_003428845" spec="Sequence" taxon="GCA_003428845" totalcount="4" value="GGCAGAGTAAAACTTGAAGTGCGACATAAACCACCTAATTAATTTAAAGGGTTTATGGAGTATATAAAATTGTCATACCATCATCTTAACTTTGAAGATCGTACTGCATTAATGCTTGAGTCAAGAAAAGAAGGCTTTTCAGCCAGAAAATTTGCTGAACTCATTAAAAGACATCCTAGTACGATCTATCGTGAGCTTAAAAGAAATAGCATCAATGACGTTTATCAAGCTCGATATGCTTCTGATAACACCTTCGCTAGACGTAGACGTGGTCACAGAAAACTCAAAATCGATTCAATCCTCTGGAAATTTATTGTTGAAGCGATCCGTTGTTTATGGTCTCCTCAGCAAATAGCAAAGCGTTTAAAGACATTTCCTGATTTGGATCAAACAATGAATGTAAGCCATACAACGATTTATTCAACGATACGAGCATTACCAAAGGGTGAGTTGAAA-AAAGACTTATTATCCTGTCTACGTCATGAAAATA-AAAAGCGAAAAGCTAACGGTGAACCTAAAAAAGATTCTATATTACAGGATATTAAAACTATTCATGAGCGCCCAGCCGAAGTTCAAGAAAGAAAAATACCGGGTCATTGGGAAGCTGATTTAATTAAAGGTAAAGACAATAAAAGTTCGATAGCAACACTTATTGAACGAAATACACGGCTCTGTATCTTGGCAACATTACCTGATGCAAAGGCAGAATCAGTGCGCAAGGCTTTAACTGAAGCTCTGAAATATTTACCTGCAGAACTGCGTAAAACGTTGACCTATGACCGTGGACGTGAGATGTCAGAACATAAAATACTCGAAGAAGATTTAGGCATAGATGTATATTTCTGTGACCCACATTCACCCTGGCAAAAAGGCACATGCGAAAATATGAATGGTTTAATTAGGCAATATTTACCTAAAGGGATTGATTTAAATCAGGCAGATCAGCATTATTTAAATCAAGTTGCCA-TGTCACTGAATACTCGTAGAAAGGCGTTAGATTGGCTTACACCATTAGAGAAATTTGCTCAGCTTGTTGATTATCATATGGCTTTTGAAACTGTCGCACCTCATGTTTGAATTCGCCCCATATTTTTGCTACAGTGAACCAAATTAAGATCATCTATTTACTAGGCCTCGCATTTGCGGGGTTTTTAATGCTGAATAAAAGGAAAACTTGATGGAATTGCCCAATATTATGCACCCGGTCGCGAAGCTGAGCACCGCATTAGCCGCTGCATTGATGCTGAGCGGGTGCATGCCCGGTGAAATCCGCCCGACGATTGGCCAGCAAATGGAAACTGGCGACCAACGGTTTGGCGATCTGGTTTTCCGCCAGCTCGCACCGAATGTCTGGCAGCACACTTCCTATCTCGACATGCCGGGTTTCGGGGCAGTCGCTTCCAACGGTTTGATCGTCAGGGATGGCGGCCGCGTGCTGGTGGTCGATACCGCCTGGACCGATGACCAGACCGCCCAGATCCTCAACTGGATCAAGCAGGAGATCAACCTGCCGGTCGCGCTGGCGGTGGTGACTCACGCGCATCAGGACAAGATGGGCGGTATGGACGCGCTGCATGCGGCGGGGATTGCGACTTATGCCAATGCGTTGTCGAACCAGCTTGCCCCGCAAGAGGGGATGGTTGCGGCGCAACACAGCCTGACTTTCGCCGCCAATGGCTGGGTCGAACCAGCAACCGCGCCCAACTTTGGCCCGCTCAAGGTATTTTACCCCGGCCCCGGCCACACCAGTGACAATATCACCGTTGGGATCGACGGCACCGACATCGCTTTTGGTGGCTGCCTGATCAAGGACAGCAAGGCCAAGTCGCTCGGCAATCTCGGTGATGCCGACACTGAGCACTACGCCGCGTCAGCGCGCGCGTTTGGTGCGGCGTTCCCCAAGGCCAGCATGATCGTGATGAGCCATTCCGCCCCCGATAGCCGCGCCGCAATCACTCATACGGCCCGCATGGCCGACAAGCTGCGCTGAGCCATGGCTGACCACGTCACCCCCAATCTGCCATCGCGCGATTTCGATGTGACAGAGGCGTTTTATGCGAAGCTGGGCTTTGCGACGAGTTGGAAGGATCGCGGCTGGATGATCCTGCAGCGCGGCGGTTTGCAGCTCGAATTCTTCCCCTATCCTGACCTCGACCCAGCTACGAGCTCGTTCGGCTGTTGCCTGCGGTTGGATGATCTCGATGCCATGGTGGCATTGGTGAACGCGGCGGGAGCCGAGGAAA-AAAGCACCGGCTGGCCGCGCTTCAAAGCTCCGCAACTGGAGGCGAGCGGCCTGAGGATCGGCTACCTGATCGATCCCGACTGCACGCTGGTGCGGCTGATCCAGAACCCCGACTGACCGCATGCCCGCGAAAATCAAGATTTGCGGGATCAGCACACCCGAGGCGCTCGATGCGACCATCGCGGCGCGGGCGGACTATGCCGGGTTGGTGTTCTATCCAGCGTCGCCCCGTGCGGTTACGTCGAATGTCGCGGGCGCTTTGACATCGCGCGCAGCTGGCCAGATCGCCATGGTCGGTTTGTTCGTCGATGCGGATGATGCTGTCATCGCCGACGCACTGGTGGCAGCCAAGCTGAACGCGCTGCAGCTGCACGGTTCGGAATCGCCCGAACGCGTGGCCCAGTTGCGCGCGCGGTTTGGCAAGCCGGTGTGGAAGGCGCTGCCCGTCGCCAGCGCCAGCGATGTCGCACGCGCCGCAGCCTATGCCGGGGCGGCGGACTTGATCTTGTTCGACGCCAAGACCCCCAAAGGCGCGCTGCCCGGCGGCATGGGGTTGGCGTTCGACTGGTCGCTGCTGGCCGGATATCGCGGTGCCTTGCCGTGGGGGCTGGCAGGCGGGCTAAATCCGACGAATGTTGCCGAGGCGATTGCGCGCACCGGAGCGCCGCTGGTCGATACCTCCAGCGGCGTCGAAAGCGCGCCGGGCGTCAAGGATACCGACAAGATTACCAATTTCGCCTTTGCGGTGCGCTTGGCCTAAATCGCGTCGATCAATAGGCGTCGTTCAGCGCAAAGATCGGCTTGCGGGTGCGCCACTGCCCTCGGGTGAAGTCGGGAAAATCTAACGTGCGATTGCCCTCAGCAATCGATTGTTCCGACAGAGGCGTGATCGCGCTCCAGGCCAGCGCGTCGTAAATGTCGATTGGCATCGGGGCCTTGGCCTTCAGCGCCTCGACAAAAGCGTGGATCACGAACCAGTCCATCCCGCCATGCCCGGCCCCTGCCGCCAGATCGGCGTAGCGTTTCCATAGCGGGTGATCGTATTTCGCAAACCAGCCCTCGGCAGGCTCCCAGCGGTGCGGCTGTGGGCTCTTGCCCTCCAGATAGATCGACTTGTTGACGTCCATCCACAGCCCCTCGGTGCCTTGCACCCGAAAGCCGAGAGAATAGGGGCGCGGCAGCGAGGTGTCGTGGCACAGCATGATCGTTTCACCATTAGTGCAGCCGATCATGGTGTTGACCACATCACCCAGTGCGAATTTCACCTCGGCGTTGGGATGATCGGCAGAGCCGTTCTTGACGACATAATCATGCAGCCCGCGCGCCTTACAGCCGAAGCCGCCAGCGCCCGCTTCGCCCGGCAACGCGACCTTCAGGGTGCGGGTCTGCGGCGGGTAGCACACGCCGGCATCGGCGCAGCCCTGGTACTTCACGGTCAGGGTGGTCGCGCTCGCGCCGGCCGCGGGCGTGCCGGTGAGGGTGCCGAGCAATTCCTTGCGGTAGGTTTCGACGTCGCCGAAGAATTCGTCGCGGTAGGCCTTGCCCTTCGGCAGCGCCATGGTCGCGCCGGTGAAGGCGGCATCGGCCTTGACCGAGGTGCGGTGCCGGTACAGGTAATAGCCGTCGGCGATCCGCCAGCGCACCTCGATGCGGTCCGGCGCGGTGGCCTGCGCGGACAGGACGAAGACCTCGTCGACCGGCGGCAGTTCGAAGTCCTGGGCGACGGCCGAGGTCGCGGGCAGCGCAAGCAGCAGGGCGAGCCCGGCCAGCCAGCGGCGCAGGCGGATCGTGGATGCGGTCATTGGCTCAGTTTACCGGTCGGCTCTCGGCGGCCAGCCATTGCAGGTATTCGGGCAGGCCGGACGCGGCTTCGACCGCGAGCAGCTCCGGGAGTTCGTAGGGATGCAGTTGGCGCAGGCGTTCCTGCAGGGCGGGGTAGGCCTCGGCACTGGTCTTGACCAGCAGCAGGACCTCGGCCGCGGCCTCGACCTTGCGTTGCCAGCGATAGACCGAACGCAGGCCGGGCAGGAGGTTGACGCAGGCGGCCAGGCGCTCGGCCACCAGCGCGGTGGCGATGCGCTCGGCGCTGTCGGCGTCGGGACAGGTGCAGAAGCAGATCAGGGCGCTCACCGGCATAGGGTAGCGGCTGCCCCGATCCGGCGGGCCTGGCGGACATCCGCGTGCGGCCCTTGAAAGTCGGCGGGCCCGCCCCATCTCGGTGGCATGCCGGGTTCGCCCGGTTCTGTTGTCCGCGGTTTGGCACTCGCTTCGCGCGACTGCTAAAATCGCCGGGTTTTTCCACGTCAATCAACCATTTACCGAGGTTGCCATGTCCAATATCAAGCCGCTGCACGACCGCGTGGTCATCAAGCGCATGGAAGAAGAGAAGCTGTCCGCCGGCGGGATCGTGATCCCGGATTCGGCCACCGAGAAGCCGATCAAGGGCGAAGTCGTCGCCGTCGGCACCGGCAAGGTGCTGGACAACGGCCAGGTCCGCGCGCCGCAGGTCAAGGTCGGCGACAAGGTGCTGTTCGGCAAGTACAGCGGCACCGAAGTGAAGCTGGACGGCGTCGAGCTGCTGGTGGTGAAGGAAGACGACCTGTTCGCGATCCTCGGCTGATCGCGCGTCGCTCCCACACATTTCTCATCCGAATAATTTTTCGAGGTAATTCGCAATGGCTGCCAAGGACATTCGTTTCGGCGAAGACGCGCGCTCCAAGATGGTGCGCGGCGTCAACGTGCTCGCCAACGCCGTGAAGGCGACCCTCGGCCCGAAGGGCCGCAACGTCGTGCTGCAGAAGAGCTACGGCGCGCCGACCATCACCAAGGACGGCGTCTCCGTCGCCAAGGAAATCGAACTGGCTGACGCGTTCGAGAACATGGGCGCGCAGATGGTGAAGGAAGTCGCTTCCAAGACCTCCGACAACGCCGGCGACGGCACCACCACCGCCACCGTGCTGGCGCAGGCGTTCATCCGCGAGGGCATGAAGGCGGTCGCCGCCGGCATGAACCCGATGGACCTGAAGCGCGGCATCGACCAGGCGGTGAAGGCCGCGGTCGGCGAACTGAAGTCGCTGTCCAAGCCGTCGTCGACCAGCAAGGAAATCGCCCAGGTCGGCGCGATCTCCGCGAACTCGGATGCCAACATCGGCGACCTGATCGCGCAGGCGATGGACAAGGTCGGCAAGGAAGGCGTGATCACGGTCGAGGAAGGCAGCGGCCTGGACAACGAACTCGACGTGGTCGAGGGCATGCAGTTCGACCGCGGCTACCTGAGCCCGTACTTCGTCAACAACCAGCAGTCGATGTCGGCCGACCTGGATGATCCCTTCATCCTGCTGTACGACAAGAAGATCTCCAACGTGCGCGACCTGCTGCCCGTCCTCGAGGGCGTGGCCAAGGCCGGCAAGCCGCTGCTGATCGTGGCGGAGGAAGTCGAAGGCGAAGCGCTGGCGACCCTGGTGGTCAACACCATCCGCGGCATCGTCAAGGTCTGCGCGGTGAAGGCCCCGGGCTTCGGCGACCGTCGCAAGGCGATGCTGGAAGACATGGCGATCCTGACCGGCGGCGTGGTGATTTCCGAGGAAGTCGGCCTGTCGCTGGAGAAGGCCACCATCAAGGACCTCGGCCGCGCCAAGAAGATCCAGGTGTCGAAGGAAAACACCACCATCATCGATGGCGCCGGCGAAGGCGCGGGCATCGAGGCGCGCATCAAGCAGATCAAGGCGCAGATCGAGGAGACCTCCTCCGACTACGACCGCGAGAAGCTGCAGGAGCGCGTGGCCAAGCTGGCCGGCGGCGTTGCGGTGATCAAGGTCGGTGCCGCCACCGAAGTCGAGATGAAGGAAAAGAAGGCGCGCGTCGAAGACGCCCTGCACGCGACCCGTGCGGCCGTCGAGGAAGGCATCGTCCCGGGCGGCGGCGTCGCCCTGATCCGTGCCAAGGCGGCGATCGCCGGCATCAAGGGCGTGAACGAAGACCAGAACCACGGCATCCAGATCGCCCTGCGCGCGATGGAAGCCCCGCTGCGCGAGATCGTGACCAATGCCGGCGATGAGCCGTCGGTCATCCTCAACCGCGTGGTCGAAGGTTCGGGTGCGTTCGGCTACAACGCCGCCAACGGCGAGTTCGGCGACATGATCGAGTTCGGCATCCTGGACCCGACCAAGGTCACCCGCACCGCGCTGCAGAACGCCGCGTCGATCGCGGGCCTGATGATCACCACCGAAGCGATGGTGGCCGAGGCCCCGAAGAAGGACGAGCCGGCGATGCCGGCCGGCGGCGGCATGGGCGGCATGGGCGGCATGGATTTCTAAGCCCCGCGATCCATCAAGCAAGACCACAAAGCCCGGCCTCGTGCCGGGCTTTGTGCGTTCTGGCGTCCGAGGCAGGAGACTTCCTACCCGCCCCGCGGCAATGTCTGACGCGAAGATCAGAAAACGCCGATATGAACGCGTGCTCGCGGGCGCAACCCTGAGCAGCCGTCCCTGCAACGGAGCGCTGCGTGCCGCGC-CTGACCGCACCCCGGCGGCAGGCCGAGGTGTGCGCGCCACTGCCGGCCGCCCACGCCGCTGCGCGTTACGCGCGCCACCTGCCCGAGCGCACGCTGCTGTACGCGCTAGTGCAGGCGCACTACCCGGACTTCATCGCGCGTCTTGAGGCCGAAGACCGCCCGCTGCCCGAGTATGTGCGCGAGGAGTTCGAGACCTACCTGCGCTGCGGCGTGCTCGAGCACGGCTTCCTGCGCGTGGTCTGCGAGCACTGTCGTGCCGAGAGGCTGGTGGCGTATTCCTGCAAGAAGCGCGGGCTGTGCCCGAGCTGCGGCGCACGGCGCATGGCCGAGTCGGCGCGGCATCTGGTGGACGAGGTGTTCGGCCCGCGGCCGGTGCGGCAATGGGTGCTGAGTTTCCCGTACCCGTTGCGCTTCCTGTTCGCCAGCAAGCCTGAGGCGATCGGCCCGGTGCTGGGCATCGTGCATCGTGTGATCGCCGGTTGGCTTGCCGATCAGGCCGGCGTGCCGCGGGATACGGCGCAATGCGGCGTGGTGACCCTGATCCAGCGCTTCGGCAGCGCGCTGAATCTCAACATCCACTTCCACATGCTGTGGCTCGACGGCGTGTACGAGGACACCACCGAGCGTCCGCAGCGCAAGCCGCGCCTGCACCGCACCCGTGCGCCCACATCGGCGCAACTGACGGAACTGGCCAACACCATCGCGCATCGCGTGTGCCGGCACCTGTCGCGCCGCGGCTGGCTCGAAGGCGAAGACGAATCCGTGTTCCTGTCCGACAGCGCGGGTAGCGACGACGGCATGGATGGGCTGCGGATGAGTTCGATGACCTACCGCATCGCCACCGGTCGCGACGCTGGCCGCAAGGTCGTCACGCTGCAAACGCTGCCTGGCGACGCCGGTCCGCTGGAGGGCGACGCCGGCAAGGTCGGCGGCTTCTCGCTGCATGCCGGCGTGGCCGCGGAAGCACACGAAAGCCACAAGCTCGAAAAGCTGTGCCGCTACATCACGCGCCCGGCGATCAGCGAGCAGCGGCTATCGATCTCGCCACAGGGCAGGGTGCGTTACCAGCTCAAGACGCCGTGGCGCAATGGCACCACGCATGTCGAATGGGATGCGGTGGACTTCATCGCCAAGCTGGCGGCACTGGTCCCGCCGCCACGCGCGCATCTCACCCGCTTCCACGGCGTATTCGCCCCGAATGCAAACCTGCGCGCGCAGCTGACGCC-CTCGGGGCGCGGCAGGCGGCCTGCGGGCGATGCGGCGCCAGTGGACGTCAGCGCCCACGACGAGCCGCGCAGCCCCGAGCAGAAGCGCCGTGCGATGAGCTGGGCGCAACGGCTCAAGCGGGTCTTTTCCATCGACATCACCACCTGCGCCCACTGCGGCGGCGCGGTGCGGATCGTCGCCAGCATCGAAGACCCCAAGGCCATTCGCGCCATCCTCGCCCACTTCGAGAAACACGGCGCGCTGGAGCAAGCGCACTACCGGCCCGC----AGC-GCGCGCCCC--GCCGCCCGCCGCGTGATGAGGCGCCG--GCCACACAGCCGGCAGCCAAGCCAGAGTCCGATCCGATGCGGCCACGACCCCGCAGGGCTGCGCTCGGCCCTGTGCCGGGATTCGGTGAGAAATGGCTACGCACTGAGCCGCTGCGTGGCCCCGCGATGTCGAAAACCCACGCATGAACCCCCGATCTGTGCCCGATCTGTGCCCAAAGCGGCGCTTGCGCGGCCGCTTCCTACCCGCCAGACTCGCCAAAAAGGGCGGTTGAACTTCCTATACCCATATCCCACTTTAGGTTTGGCAGCACCTTTTCAATCAGGTGGTTGTTTACACCAATCCAGCTATTGGCCAATTGAATATTGGTTTCGTCTACTTTTTTTGATTTTTTAAACAGCTTGGTAAAACCGAGTGCCAAAACAGGGGGACCATGTAAAAACGTGCTTCCTGTAATGACTGAACCAACTGTGAGTCCTTTACTGACTTTTTGCAATAAGGATGCTTTTTTATGAGCAGTAGACATAAATCTAACCTTGAGTGTAGAGATTTAAAAAAATGTTCCAACTATAAACAACGGAAATTGAAATACAATTGTATATTTGAAGATGTTGACATTTTTTATGGATTTACCCATTTTCTGCAATTTTAATCCACTTTATCATAAGTGAAGCATTGGTATTTGGTGTATAAAGTTCTTAAAAACTTTTATTGAAACATATATCTCATGTTTTTAGAAATCCGATAAATTGAAAACAATGGAGGGCAGAGTAAAACTTGAAGTGCGACATAAACCACCTAATTAATTTAAAGGGTTTATGGAGTATATAAAATTGTCATACCATCATCTTAACTTTGAAGATCGTACTGCATTAATGCTTGAGTCAAGAAAAGAAGGCTTTTCAGCCAGAAAATTTGCTGAACTCATTAAAAGACATCCTAGTACGATCTATCGTGAGCTTAAAAGAAATAGCATCAATGACGTTTATCAAGCTCAATATGCTTCTGATAACACTTTTGCTAGACGTAGACGTGGTCACAGAAAACTCAAAATCGATTCAATCCTCTGGAAATTTATTGTTGAAGCGATCCGTTGTTTATGGTCTCCTCAGCAAATAGCAAAGCGTTTAAAGACATTTCCTGATTTGGATCAAACAATGAATGTAAGCCATACAACGATTTATTCAACGATACGAGCATTACCCAAGGGTGAGTTGAAAAAAGACTTATTATCCTGTCTACGTCATGAAAATAAAAAGCGAAAAGCTAACGGTGAACCTAAAAAAGATTCTATATTACAGGATATTAAAACTATTCATGAGCGCCCAGCCGAAGTTCAAGAAAGAA--AAATACCGGGTCATTGGGAAGCTGATTTAATTAAAGGTAAAGACAATAAAAGTTCGATAGCAACACTTATTGAACGAAATACACGGCTCTGTATCTTGGCAACATTACCTGATGCAAAGGCAGAATCAGTGCGCAAGGCTTTAACTGAAGCTCTGAAATATTTACCTGCAGAACTGCGTAAAACGTTGACCTATGACCGTGGACGTGAGATGTCAGAACATAAAATACTCGAAGAAGATTTAGGCATAGATGTATATTTCTGTGACCCACATTCACCCTGGCAAAAAGGCACATGCGAAAATATGAATGGTTTAATTAGGCAATATTTACCTAAAGGGATTGATTTAAATCAGGCAGATCAGCATTATTTAAATCAAGTTGCCATGTCACTGAATACTCGTCCTA"/>
                        <sequence id="seq_GCA_003627485" spec="Sequence" taxon="GCA_003627485" totalcount="4" value="GGCAGAGTAAAACTTGAAGTGCGACATAAACCACCTAATTAATTTAAAGGGTTTATGGAGTATATAAAATTGTCATACCATCATCTTAACTTTGAAGATCGTACTGCATTAATGCTTGAGTCAAGAAAAGAAGGCTTTTCAGCCAGAAAATTTGCTGAACTCATTAAAAGACATCCTAGTACGATCTATCGTGAGCTTAAAAGAAATAGCATCAATGACGTTTATCAAGCTCGATATGCTTCTGATAACACCTTCGCTAGACGTAGACGTGGTCACAGAAAACTCAAAATCGATTCAATCCTCTGGAAATTTATTGTTGAAGCGATCCGTTGTTTATGGTCTCCTCAGCAAATAGCAAAGCGTTTAAAGACATTTCCTGATTTGGATCAAACAATGAATGTAAGCCATACAACGATTTATTCAACGATACGAGCATTACCAAAGGGTGAGTTGAAAAAAAGACTTATTATCCTGTCTACGTCATGAAAATAAAAAAGCGAAAAGCTAACGGTGAACCTAAAAAAGATTCTATATTACAGGATATTAAAACTATTCATGAGCGCCCAGCCGAAGTTCAAGAAAGAAAAATACCGGGTCATTGGGAAGCTGATTTAATTAAAGGTAAAGACAATAAAAGTTCGATAGCAACACTTATTGAACGAAATACACGGCTCTGTATCTTGGCAACATTACCTGATGCAAAGGCAGAATCAGTGCGCAAGGCTTTAACTGAAGCTCTGAAATATTTACCTGCAGAACTGCGTAAAACGTTGACCTATGACCGTGGACGTGAGATGTCAGAACATAAAATACTCGAAGAAGATTTAGGCATAGATGTATATTTCTGTGACCCACATTCACCCTGGCAAAAAGGCACATGCGAAAATATGAATGGTTTAATTAGGCAATATTTACCTAAAGGGATTGATTTAAATCAGGCAGATCAGCATTATTTAAATCAAGTTGCCA-TGTCACTGAATACTCGTAGAAAGGCGTTAGATTGGCTTACACCATTAGAGAAATTTGCTCAGCTTGTTGATTATCATATGGCTTTTGAAACTGTCGCACCTCATGTTTGAATTCGCCCCATATTTTTGCTACAGTGAACCAAATTAAGATCATCTATTTACTAGGCCTCGCATTTGCGGGGTTTTTAATGCTGAATAAAAGGAAAACTTGATGGAATTGCCCAATATTATGCACCCGGTCGCGAAGCTGAGCACCGCATTAGCCGCTGCATTGATGCTGAGCGGGTGCATGCCCGGTGAAATCCGCCCGACGATTGGCCAGCAAATGGAAACTGGCGACCAACGGTTTGGCGATCTGGTTTTCCGCCAGCTCGCACCGAATGTCTGGCAGCACACTTCCTATCTCGACATGCCGGGTTTCGGGGCAGTCGCTTCCAACGGTTTGATCGTCAGGGATGGCGGCCGCGTGCTGGTGGTCGATACCGCCTGGACCGATGACCAGACCGCCCAGATCCTCAACTGGATCAAGCAGGAGATCAACCTGCCGGTCGCGCTGGCGGTGGTGACTCACGCGCATCAGGACAAGATGGGCGGTATGGACGCGCTGCATGCGGCGGGGATTGCGACTTATGCCAATGCGTTGTCGAACCAGCTTGCCCCGCAAGAGGGGATGGTTGCGGCGCAACACAGCCTGACTTTCGCCGCCAATGGCTGGGTCGAACCAGCAACCGCGCCCAACTTTGGCCCGCTCAAGGTATTTTACCCCGGCCCCGGCCACACCAGTGACAATATCACCGTTGGGATCGACGGCACCGACATCGCTTTTGGTGGCTGCCTGATCAAGGACAGCAAGGCCAAGTCGCTCGGCAATCTCGGTGATGCCGACACTGAGCACTACGCCGCGTCAGCGCGCGCGTTTGGTGCGGCGTTCCCCAAGGCCAGCATGATCGTGATGAGCCATTCCGCCCCCGATAGCCGCGCCGCAATCACTCATACGGCCCGCATGGCCGACAAGCTGCGCTGAGCCATGGCTGACCACGTCACCCCCAATCTGCCATCGCGCGATTTCGATGTGACAGAGGCGTTTTATGCGAAGCTGGGCTTTGCGACGAGTTGGAAGGATCGCGGCTGGATGATCCTGCAGCGCGGCGGTTTGCAGCTCGAATTCTTCCCCTATCCTGACCTCGACCCAGCTACGAGCTCGTTCGGCTGTTGCCTGCGGTTGGATGATCTCGATGCCATGGTGGCATTGGTGAACGCGGCGGGAGCCGAGGAAAAAAAGCACCGGCTGGCCGCGCTTCAAAGCTCCGCAACTGGAGGCGAGCGGCCTGAGGATCGGCTACCTGATCGATCCCGACTGCACGCTGGTGCGGCTGATCCAGAACCCCGACTGACCGCATGCCCGCGAAAATCAAGATTTGCGGGATCAGCACACCCGAGGCGCTCGATGCGACCATCGCGGCGCGGGCGGACTATGCCGGGTTGGTGTTCTATCCAGCGTCGCCCCGTGCGGTTACGTCGAATGTCGCGGGCGCTTTGACATCGCGCGCAGCTGGCCAGATCGCCATGGTCGGTTTGTTCGTCGATGCGGATGATGCTGTCATCGCCGACGCACTGGTGGCAGCCAAGCTGAACGCGCTGCAGCTGCACGGTTCGGAATCGCCCGAACGCGTGGCCCAGTTGCGCGCGCGGTTTGGCAAGCCGGTGTGGAAGGCGCTGCCCGTCGCCAGCGCCAGCGATGTCGCACGCGCCGCAGCCTATGCCGGGGCGGCGGACTTGATCTTGTTCGACGCCAAGACCCCCAAAGGCGCGCTGCCCGGCGGCATGGGGTTGGCGTTCGACTGGTCGCTGCTGGCCGGATATCGCGGTGCCTTGCCGTGGGGGCTGGCAGGCGGGCTAAATCCGACGAATGTTGCCGAGGCGATTGCGCGCACCGGAGCGCCGCTGGTCGATACCTCCAGCGGCGTCGAAAGCGCGCCGGGCGTCAAGGATACCGACAAGATTACCAATTTCGCCTTTGCGGTGCGCTTGGCCTAAATCGCGTCGATCAATAGGCGTCGTTCAGCGCAAAGATCGGCTTGCGGGTGCGCCACTGCCCTCGGGTGAAGTCGGGAAAATCTAACGTGCGATTGCCCTCAGCAATCGATTGTTCCGACAGAGGCGTGATCGCGCTCCAGGCCAGCGCGTCGTAAATGTCGATTGGCATCGGGGCCTTGGCCTTCAGCGCCTCGACAAAAGCGTGGATCACGAACCAGTCCATCCCGCCATGCCCGGCCCCTGCCGCCAGATCGGCGTAGCGTTTCCATAGCGGGTGATCGTATTTCGCAAACCAGCCCTCGGCAGGCTCCCAGCGGTGCGGCTGTGGGCTCTTGCCCTCCAGATAGATCGACTTGTTGACGTCCATCCACAGCCCCTCGGTGCCTTGCACCCGAAAGCCGAGAGAATAGGGGCGCGGCAGCGAGGTGTCGTGGCACAGCATGATCGTTTCACCATTAGTGCAGCCGATCATGGTGTTGACCACATCACCCAGTGCGAATTTCACCTCGGCGTTGGGATGATCGGCAGAGCCGTTCTTGACGACATAATCATGCAGCCCGCGCGCCTTACAGCCGAAGCCGCCAGCGCCCGCTTCGCCCGGCAACGCGACCTTCAGGGTGCGGGTCTGCGGCGGGTAGCACACGCCGGCATCGGCGCAGCCCTGGTACTTCACGGTCAGGGTGGTCGCGCTCGCGCCGGCCGCGGGCGTGCCGGTGAGGGTGCCGAGCAATTCCTTGCGGTAGGTTTCGACGTCGCCGAAGAATTCGTCGCGGTAGGCCTTGCCCTTCGGCAGCGCCATGGTCGCGCCGGTGAAGGCGGCATCGGCCTTGACCGAGGTGCGGTGCCGGTACAGGTAATAGCCGTCGGCGATCCGCCAGCGCACCTCGATGCGGTCCGGCGCGGTGGCCTGCGCGGACAGGACGAAGACCTCGTCGACCGGCGGCAGTTCGAAGTCCTGGGCGACGGCCGAGGTCGCGGGCAGCGCAAGCAGCAGGGCGAGCCCGGCCAGCCAGCGGCGCAGGCGGATCGTGGATGCGGTCATTGGCTCAGTTTACCGGTCGGCTCTCGGCGGCCAGCCATTGCAGGTATTCGGGCAGGCCGGACGCGGCTTCGACCGCGAGCAGCTCCGGGAGTTCGTAGGGATGCAGTTGGCGCAGGCGTTCCTGCAGGGCGGGGTAGGCCTCGGCACTGGTCTTGACCAGCAGCAGGACCTCGGCCGCGGCCTCGACCTTGCGTTGCCAGCGATAGACCGAACGCAGGCCGGGCAGGAGGTTGACGCAGGCGGCCAGGCGCTCGGCCACCAGCGCGGTGGCGATGCGCTCGGCGCTGTCGGCGTCGGGACAGGTGCAGAAGCAGATCAGGGCGCTCACCGGCATAGGGTAGCGGCTGCCCCGATCCGGCGGGCCTGGCGGACATCCGCGTGCGGCCCTTGAAAGTCGGCGGGCCCGCCCCATCTCGGTGGCATGCCGGGTTCGCCCGGTTCTGTTGTCCGCGGTTTGGCACTCGCTTCGCGCGACTGCTAAAATCGCCGGGTTTTTCCACGTCAATCAACCATTTACCGAGGTTGCCATGTCCAATATCAAGCCGCTGCACGACCGCGTGGTCATCAAGCGCATGGAAGAAGAGAAGCTGTCCGCCGGCGGGATCGTGATCCCGGATTCGGCCACCGAGAAGCCGATCAAGGGCGAAGTCGTCGCCGTCGGCACCGGCAAGGTGCTGGACAACGGCCAGGTCCGCGCGCCGCAGGTCAAGGTCGGCGACAAGGTGCTGTTCGGCAAGTACAGCGGCACCGAAGTGAAGCTGGACGGCGTCGAGCTGCTGGTGGTGAAGGAAGACGACCTGTTCGCGATCCTCGGCTGATCGCGCGTCGCTCCCACACATTTCTCATCCGAATAATTTTTCGAGGTAATTCGCAATGGCTGCCAAGGACATTCGTTTCGGCGAAGACGCGCGCTCCAAGATGGTGCGCGGCGTCAACGTGCTCGCCAACGCCGTGAAGGCGACCCTCGGCCCGAAGGGCCGCAACGTCGTGCTGCAGAAGAGCTACGGCGCGCCGACCATCACCAAGGACGGCGTCTCCGTCGCCAAGGAAATCGAACTGGCTGACGCGTTCGAGAACATGGGCGCGCAGATGGTGAAGGAAGTCGCTTCCAAGACCTCCGACAACGCCGGCGACGGCACCACCACCGCCACCGTGCTGGCGCAGGCGTTCATCCGCGAGGGCATGAAGGCGGTCGCCGCCGGCATGAACCCGATGGACCTGAAGCGCGGCATCGACCAGGCGGTGAAGGCCGCGGTCGGCGAACTGAAGTCGCTGTCCAAGCCGTCGTCGACCAGCAAGGAAATCGCCCAGGTCGGCGCGATCTCCGCGAACTCGGATGCCAACATCGGCGACCTGATCGCGCAGGCGATGGACAAGGTCGGCAAGGAAGGCGTGATCACGGTCGAGGAAGGCAGCGGCCTGGACAACGAACTCGACGTGGTCGAGGGCATGCAGTTCGACCGCGGCTACCTGAGCCCGTACTTCGTCAACAACCAGCAGTCGATGTCGGCCGACCTGGATGATCCCTTCATCCTGCTGTACGACAAGAAGATCTCCAACGTGCGCGACCTGCTGCCCGTCCTCGAGGGCGTGGCCAAGGCCGGCAAGCCGCTGCTGATCGTGGCGGAGGAAGTCGAAGGCGAAGCGCTGGCGACCCTGGTGGTCAACACCATCCGCGGCATCGTCAAGGTCTGCGCGGTGAAGGCCCCGGGCTTCGGCGACCGTCGCAAGGCGATGCTGGAAGACATGGCGATCCTGACCGGCGGCGTGGTGATTTCCGAGGAAGTCGGCCTGTCGCTGGAGAAGGCCACCATCAAGGACCTCGGCCGCGCCAAGAAGATCCAGGTGTCGAAGGAAAACACCACCATCATCGATGGCGCCGGCGAAGGCGCGGGCATCGAGGCGCGCATCAAGCAGATCAAGGCGCAGATCGAGGAGACCTCCTCCGACTACGACCGCGAGAAGCTGCAGGAGCGCGTGGCCAAGCTGGCCGGCGGCGTTGCGGTGATCAAGGTCGGTGCCGCCACCGAAGTCGAGATGAAGGAAAAGAAGGCGCGCGTCGAAGACGCCCTGCACGCGACCCGTGCGGCCGTCGAGGAAGGCATCGTCCCGGGCGGCGGCGTCGCCCTGATCCGTGCCAAGGCGGCGATCGCCGGCATCAAGGGCGTGAACGAAGACCAGAACCACGGCATCCAGATCGCCCTGCGCGCGATGGAAGCCCCGCTGCGCGAGATCGTGACCAATGCCGGCGATGAGCCGTCGGTCATCCTCAACCGCGTGGTCGAAGGTTCGGGTGCGTTCGGCTACAACGCCGCCAACGGCGAGTTCGGCGACATGATCGAGTTCGGCATCCTGGACCCGACCAAGGTCACCCGCACCGCGCTGCAGAACGCCGCGTCGATCGCGGGCCTGATGATCACCACCGAAGCGATGGTGGCCGAGGCCCCGAAGAAGGACGAGCCGGCGATGCCGGCCGGCGGCGGCATGGGCGGCATGGGCGGCATGGATTTCTAAGCCCCGCGATCCATCAAGCAAGACCACAAAGCCCGGCCTCGTGCCGGGCTTTGTGCGTTCTGGCGTCCGAGGCGGGAGACTTCCTACCCGCCCCGCGGCAATGTCTGACGCGAAGATCAGAAAACGCCGATATGAACGCGTGCTCGCGGGCGCAACCCTGAGCAGCCGTCCCTGCAACGGAGCGCTGCGTGCCGCGC-CTGACCGCACCCCGGCGGCAGGCCGAGGTGTGCGCGCCACTGCCGGCCGCCCACGCCGCTGCGCGTTACGCGCGCCACCTGCCCGAGCGCACGCTGCTGTACGCGCTAGTGCAGGCGCACTACCCGGACTTCATCGCGCGTCTTGAGGCCGAAGACCGCCCGCTGCCCGAGTATGTGCGCGAGGAGTTCGAGACCTACCTGCGCTGCGGCGTGCTCGAGCACGGCTTCCTGCGCGTGGTCTGCGAGCACTGTCGTGCCGAGAGGCTGGTGGCGTATTCCTGCAAGAAGCGCGGGCTGTGCCCGAGCTGCGGCGCACGGCGCATGGCCGAGTCGGCGCGGCATCTGGTGGACGAGGTGTTCGGCCCGCGGCCGGTGCGGCAATGGGTGCTGAGTTTCCCGTACCCGTTGCGCTTCCTGTTCGCCAGCAAGCCTGAGGCGATCGGCCCGGTGCTGGGCATCGTGCATCGTGTGATCGCCGGTTGGCTTGCCGATCAGGCCGGCGTGCCGCGGGATACGGCGCAATGCGGCGTGGTGACCCTGATCCAGCGCTTCGGCAGCGCGCTGAATCTCAACATCCACTTCCACATGCTGTGGCTCGACGGCGTGTACGAGGACACCACCGAGCGTCCGCAGCGCAAGCCGCGCCTGCACCGCACCCGTGCGCCCACATCGGCGCAACTGACGGAACTGGCCAACACCATCGCGCATCGCGTGTGCCGGCACCTGTCGCGCCGCGGCTGGCTCGAAGGCGAAGACGAATCCGTGTTCCTGTCCGACAGCGCGGGTAGCGACGACGGCATGGATGGGCTGCGGATGAGTTCGATGACCTACCGCATCGCCACCGGTCGCGACGCTGGCCGCAAGGTCGTCACGCTGCAAACGCTGCCTGGCGACGCCGGTCCGCTGGAGGGCGACGCCGGCAAGGTCGGCGGCTTCTCGCTGCATGCCGGCGTGGCCGCGGAAGCACACGAAAGCCACAAGCTCGAAAAGCTGTGCCGCTACATCACGCGCCCGGCGATCAGCGAGCAGCGGCTATCGATCTCGCCACAGGGCAGGGTGCGTTACCAGCTCAAGACGCCGTGGCGCAATGGCACCACGCATGTCGAATGGGATGCGGTGGACTTCATCGCCAAGCTGGCGGCACTGGTCCCGCCGCCACGCGCGCATCTCACCCGCTTCCACGGCGTATTCGCCCCGAATGCAAACCTGCGCGCGCAGCTGACGCCCCTCGGGGCGCGGCAGGCGGCCTGCGGGCGATGCGGCGCCAGTGGACGTCAGCGCCCACGACGAGCCGCGCAGCCCCGAGCAGAAGCGCCGTGCGATGAGCTGGGCGCAACGGCTCAAGCGGGTCTTTTCCATCGACATCACCACCTGCGCCCACTGCGGCGGCGCGGTGCGGATCGTCGCCAGCATCGAAGACCCCAAGGCCATTCGCGCCATCCTCGCCCACTTCGAGAAACACGGCGCGCTGGAGCAAGCGCACTACCGGCCCGC----AGC-GCGCGCCCCCCGCCGCCCGCCGCGTGATGAGGCGCCG--GCCACACAGCCGGCAGCCAAGCCAGAGTCCGATCCGATGCGGCCACGACCCCGCAGGGCTGCGCTCGGCCCTGTGCCGGGATTCGGTGAGAAATGGCTACGCACTGAGCCGCTGCGTGGCCCCGCGATGTCGAAAACCCACGCATGAACCCCCGATCTGTGCCCGATCTGTGCCCAAAGCGGCGCTTGCGCGGCCGCTTCCTACCCGCCAGACTCGCCAAAAAGGGCGGTTGAACTTCCTATACCCATATCCCACTTTAGGTTTGGCAGCACCTTTTCAATCAGGTGGTTGTTTACACCAATCCAGCTATTGGCCAATTGAATATTGGTTTCGTCTACTTTTTTTGATTTTTTAAACAGCTTGGTAAAACCGAGTGCCAAAACAGGGGGACCATGTAAAAACGTGCTTCCTGTAATGACTGAACCAACTGTGAGTCCTTTACTGACTTTTTGCAATAAGGATGCTTTTTTATGAGCAGTAGACATAAATCTAACCTTGAGTGTAGAGATTTAAAAAAATGTTCCAACTATAAACAACGGAAATTGAAATACAATTGTATATTTGAAGATGTTGACATTTTTTATGGATTTACCCATTTTCTGCAATTTTAATCCACTTTATCATAAGTGAAGCATTGGTATTTGGTGTATAAAGTTCTTAAAAACTTTTATTGAAACATATATCTCATGTTTTTAGAAATCCGATAAATTGAAAACAATGGAGGGCAGAGTAAAACTTGAAGTGCGACATAAACCACCTAATTAATTTAAAGGGTTTATGGAGTATATAAAATTGTCATACCATCATCTTAACTTTGAAGATCGTACTGCATTAATGCTTGAGTCAAGAAAAGAAGGCTTTTCAGCCAGAAAATTTGCTGAACTCATTAAAAGACATCCTAGTACGATCTATCGTGAGCTTAAAAGAAATAGCATCAATGACGTTTATCAAGCTCAATATGCTTCTGATAACACTTTTGCTAGACGTAGACGTGGTCACAGAAAACTCAAAATCGATTCAATCCTCTGGAAATTTATTGTTGAAGCGATCCGTTGTTTATGGTCTCCTCAGCAAATAGCAAAGCGTTTAAAGACATTTCCTGATTTGGATCAAACAATGAATGTAAGCCATACAACGATTTATTCAACGATACGAGCATTACCAAAGGGTGAGTTGAAAAAAGACTTATTATCCTGTCTACGTCATGAAAATAAAAAGCGAAAAGCTAACGGTGAACCTAAA-AAGATTCTATATTACAGGATATTAAAACTATTCATGAGCGCCCAGCCGAAGTTCAAGAAAGAAAAAAATACCGGGTCATTGGGAAGCTGATTTAATTAAAGGTAAAGACAATAAAAGTTCGATAGCAACACTTATTGAACGAAATACACGGCTCTGTATCTTGGCAACATTACCTGATGCAAAGGCAGAATCAGTGCGCAAGGCTTTAACTGAAGCTCTGAAATATTTACCTGCAGAACTGCGTAAAACGTTGACCTATGACCGTGGACGTGAGATGTCAGAACATAAAATACTCGAAGAAGATTTAGGCATAGATGTATATTTCTGTGACCCACATTCACCCTGGCAAAAAGGCACATGCGAAAATATGAATGGTTTAATTAGGCAATATTTACCTAAAGGGATTGATTTAAATCAGGCAGATCAGCATTATTTAAATCAAGTTGCCATGTCACTGAATACTCGTCCTA"/>
                        <sequence id="seq_GCA_003860925" spec="Sequence" taxon="GCA_003860925" totalcount="4" value="GGCAGAGTAAAACTTGAAGTGCGACATAAACCACCTAATTAATTTAAAGGGTTTATGGAGTATATAAAATTGTCATACCATCATCTTAACTTTGAAGATCGTACTGCATTAATGCTTGAGTCAAGAAAAGAAGGCTTTTCAGCCAGAAAATTTGCTGAACTCATTAAAAGACATCCTAGTACGATCTATCGTGAGCTTAAAAGAAATAGCATCAATGACGTTTATCAAGCTCGATATGCTTCTGATAACACCTTCGCTAGACGTAGACGTGGTCACAGAAAACTCAAAATCGATTCAATCCTCTGGAAATTTATTGTTGAAGCGATCCGTTGTTTATGGTCTCCTCAGCAAATAGCAAAGCGTTTAAAGACATTTCCTGATTTGGATCAAACAATGAATGTAAGCCATACAACGATTTATTCAACGATACGAGCATTACCAAAGGGTGAGTTGAAA-AAAGACTTATTATCCTGTCTACGTCATGAAAATA-AAAAGCGAAAAGCTAACGGTGAACCTAAAAAAGATTCTATATTACAGGATATTAAAACTATTCATGAGCGCCCAGCCGAAGTTCAAGAAAGAAAAATACCGGGTCATTGGGAAGCTGATTTAATTAAAGGTAAAGACAATAAAAGTTCGATAGCAACACTTATTGAACGAAATACACGGCTCTGTATCTTGGCAACATTACCTGATGCAAAGGCAGAATCAGTGCGCAAGGCTTTAACTGAAGCTCTGAAATATTTACCTGCAGAACTGCGTAAAACGTTGACCTATGACCGTGGACGTGAGATGTCAGAACATAAAATACTCGAAGAAGATTTAGGCATAGATGTATATTTCTGTGACCCACATTCACCCTGGCAAAAAGGCACATGCGAAAATATGAATGGTTTAATTAGGCAATATTTACCTAAAGGGATTGATTTAAATCAGGCAGATCAGCATTATTTAAATCAAGTTGCCA-TGTCACTGAATACTCGTAGAAAGGCGTTAGATTGGCTTACACCATTAGAGAAATTTGCTCAGCTTGTTGATTATCATATGGCTTTTGAAACTGTCGCACCTCATGTTTGAATTCGCCCCATATTTTTGCTACAGTGAACCAAATTAAGATCATCTATTTACTAGGCCTCGCATTTGCGGGGTTTTTAATGCTGAATAAAAGGAAAACTTGATGGAATTGCCCAATATTATGCACCCGGTCGCGAAGCTGAGCACCGCATTAGCCGCTGCATTGATGCTGAGCGGGTGCATGCCCGGTGAAATCCGCCCGACGATTGGCCAGCAAATGGAAACTGGCGACCAACGGTTTGGCGATCTGGTTTTCCGCCAGCTCGCACCGAATGTCTGGCAGCACACTTCCTATCTCGACATGCCGGGTTTCGGGGCAGTCGCTTCCAACGGTTTGATCGTCAGGGATGGCGGCCGCGTGCTGGTGGTCGATACCGCCTGGACCGATGACCAGACCGCCCAGATCCTCAACTGGATCAAGCAGGAGATCAACCTGCCGGTCGCGCTGGCGGTGGTGACTCACGCGCATCAGGACAAGATGGGCGGTATGGACGCGCTGCATGCGGCGGGGATTGCGACTTATGCCAATGCGTTGTCGAACCAGCTTGCCCCGCAAGAGGGGATGGTTGCGGCGCAACACAGCCTGACTTTCGCCGCCAATGGCTGGGTCGAACCAGCAACCGCGCCCAACTTTGGCCCGCTCAAGGTATTTTACCCCGGCCCCGGCCACACCAGTGACAATATCACCGTTGGGATCGACGGCACCGACATCGCTTTTGGTGGCTGCCTGATCAAGGACAGCAAGGCCAAGTCGCTCGGCAATCTCGGTGATGCCGACACTGAGCACTACGCCGCGTCAGCGCGCGCGTTTGGTGCGGCGTTCCCCAAGGCCAGCATGATCGTGATGAGCCATTCCGCCCCCGATAGCCGCGCCGCAATCACTCATACGGCCCGCATGGCCGACAAGCTGCGCTGAGCCATGGCTGACCACGTCACCCCCAATCTGCCATCGCGCGATTTCGATGTGACAGAGGCGTTTTATGCGAAGCTGGGCTTTGCGACGAGTTGGAAGGATCGCGGCTGGATGATCCTGCAGCGCGGCGGTTTGCAGCTCGAATTCTTCCCCTATCCTGACCTCGACCCAGCTACGAGCTCGTTCGGCTGTTGCCTGCGGTTGGATGATCTCGATGCCATGGTGGCATTGGTGAACGCGGCGGGAGCCGAGGAAA-AAAGCACCGGCTGGCCGCGCTTCAAAGCTCCGCAACTGGAGGCGAGCGGCCTGAGGATCGGCTACCTGATCGATCCCGACTGCACGCTGGTGCGGCTGATCCAGAACCCCGACTGACCGCATGCCCGCGAAAATCAAGATTTGCGGGATCAGCACACCCGAGGCGCTCGATGCGACCATCGCGGCGCGGGCGGACTATGCCGGGTTGGTGTTCTATCCAGCGTCGCCCCGTGCGGTTACGTCGAATGTCGCGGGCGCTTTGACATCGCGCGCAGCTGGCCAGATCGCCATGGTCGGTTTGTTCGTCGATGCGGATGATGCTGTCATCGCCGACGCACTGGTGGCAGCCAAGCTGAACGCGCTGCAGCTGCACGGTTCGGAATCGCCCGAACGCGTGGCCCAGTTGCGCGCGCGGTTTGGCAAGCCGGTGTGGAAGGCGCTGCCCGTCGCCAGCGCCAGCGATGTCGCACGCGCCGCAGCCTATGCCGGGGCGGCGGACTTGATCTTGTTCGACGCCAAGACCCCCAAAGGCGCGCTGCCCGGCGGCATGGGGTTGGCGTTCGACTGGTCGCTGCTGGCCGGATATCGCGGTGCCTTGCCGTGGGGGCTGGCAGGCGGGCTAAATCCGACGAATGTTGCCGAGGCGATTGCGCGCACCGGAGCGCCGCTGGTCGATACCTCCAGCGGCGTCGAAAGCGCGCCGGGCGTCAAGGATACCGACAAGATTACCAATTTCGCCTTTGCGGTGCGCTTGGCCTAAATCGCGTCGATCAATAGGCGTCGTTCAGCGCAAAGATCGGCTTGCGGGTGCGCCACTGCCCTCGGGTGAAGTCGGGAAAATCTAACGTGCGATTGCCCTCAGCAATCGATTGTTCCGACAGAGGCGTGATCGCGCTCCAGGCCAGCGCGTCGTAAATGTCGATTGGCATCGGGGCCTTGGCCTTCAGCGCCTCGACAAAAGCGTGGATCACGAACCAGTCCATCCCGCCATGCCCGGCCCCTGCCGCCAGATCGGCGTAGCGTTTCCATAGCGGGTGATCGTATTTCGCAAACCAGCCCTCGGCAGGCTCCCAGCGGTGCGGCTGTGGGCTCTTGCCCTCCAGATAGATCGACTTGTTGACGTCCATCCACAGCCCCTCGGTGCCTTGCACCCGAAAGCCGAGAGAATAGGGGCGCGGCAGCGAGGTGTCGTGGCACAGCATGATCGTTTCACCATTAGTGCAGCCGATCATGGTGTTGACCACATCACCCAGTGCGAATTTCACCTCGGCGTTGGGATGATCGGCAGAGCCGTTCTTGACGACATAATCATGCAGCCCGCGCGCCTTACAGCCGAAGCCGCCAGCGCCCGCTTCGCCCGGCAACGCGACCTTCAGGGTGCGGGTCTGCGGCGGGTAGCACACGCCGGCATCGGCGCAGCCCTGGTACTTCACGGTCAGGGTGGTCGCGCTCGCGCCGGCCGCGGGCGTGCCGGTGAGGGTGCCGAGCAATTCCTTGCGGTAGGTTTCGACGTCGCCGAAGAATTCGTCGCGGTAGGCCTTGCCCTTCGGCAGCGCCATGGTCGCGCCGGTGAAGGCGGCATCGGCCTTGACCGAGGTGCGGTGCCGGTACAGGTAATAGCCGTCGGCGATCCGCCAGCGCACCTCGATGCGGTCCGGCGCGGTGGCCTGCGCGGACAGGACGAAGACCTCGTCGACCGGCGGCAGTTCGAAGTCCTGGGCGACGGCCGAGGTCGCGGGCAGCGCAAGCAGCAGGGCGAGCCCGGCCAGCCAGCGGCGCAGGCGGATCGTGGATGCGGTCATTGGCTCAGTTTACCGGTCGGCTCTCGGCGGCCAGCCATTGCAGGTATTCGGGCAGGCCGGACGCGGCTTCGACCGCGAGCAGCTCCGGGAGTTCGTAGGGATGCAGTTGGCGCAGGCGTTCCTGCAGGGCGGGGTAGGCCTCGGCACTGGTCTTGACCAGCAGCAGGACCTCGGCCGCGGCCTCGACCTTGCGTTGCCAGCGATAGACCGAACGCAGGCCGGGCAGGAGGTTGACGCAGGCGGCCAGGCGCTCGGCCACCAGCGCGGTGGCGATGCGCTCGGCGCTGTCGGCGTCGGGACAGGTGCAGAAGCAGATCAGGGCGCTCACCGGCATAGGGTAGCGGCTGCCCCGATCCGGCGGGCCTGGCGGACATCCGCGTGCGGCCCTTGAAAGTCGGCGGGCCCGCCCCATCTCGGTGGCATGCCGGGTTCGCCCGGTTCTGTTGTCCGCGGTTTGGCACTCGCTTCGCGCGACTGCTAAAATCGCCGGGTTTTTCCACGTCAATCAACCATTTACCGAGGTTGCCATGTCCAATATCAAGCCGCTGCACGACCGCGTGGTCATCAAGCGCATGGAAGAAGAGAAGCTGTCCGCCGGCGGGATCGTGATCCCGGATTCGGCCACCGAGAAGCCGATCAAGGGCGAAGTCGTCGCCGTCGGCACCGGCAAGGTGCTGGACAACGGCCAGGTCCGCGCGCCGCAGGTCAAGGTCGGCGACAAGGTGCTGTTCGGCAAGTACAGCGGCACCGAAGTGAAGCTGGACGGCGTCGAGCTGCTGGTGGTGAAGGAAGACGACCTGTTCGCGATCCTCGGCTGATCGCGCGTCGCTCCCACACATTTCTCATCCGAATAATTTTTCGAGGTAATTCGCAATGGCTGCCAAGGACATTCGTTTCGGCGAAGACGCGCGCTCCAAGATGGTGCGCGGCGTCAACGTGCTCGCCAACGCCGTGAAGGCGACCCTCGGCCCGAAGGGCCGCAACGTCGTGCTGCAGAAGAGCTACGGCGCGCCGACCATCACCAAGGACGGCGTCTCCGTCGCCAAGGAAATCGAACTGGCTGACGCGTTCGAGAACATGGGCGCGCAGATGGTGAAGGAAGTCGCTTCCAAGACCTCCGACAACGCCGGCGACGGCACCACCACCGCCACCGTGCTGGCGCAGGCGTTCATCCGCGAGGGCATGAAGGCGGTCGCCGCCGGCATGAACCCGATGGACCTGAAGCGCGGCATCGACCAGGCGGTGAAGGCCGCGGTCGGCGAACTGAAGTCGCTGTCCAAGCCGTCGTCGACCAGCAAGGAAATCGCCCAGGTCGGCGCGATCTCCGCGAACTCGGATGCCAACATCGGCGACCTGATCGCGCAGGCGATGGACAAGGTCGGCAAGGAAGGCGTGATCACGGTCGAGGAAGGCAGCGGCCTGGACAACGAACTCGACGTGGTCGAGGGCATGCAGTTCGACCGCGGCTACCTGAGCCCGTACTTCGTCAACAACCAGCAGTCGATGTCGGCCGACCTGGATGATCCCTTCATCCTGCTGTACGACAAGAAGATCTCCAACGTGCGCGACCTGCTGCCCGTCCTCGAGGGCGTGGCCAAGGCCGGCAAGCCGCTGCTGATCGTGGCGGAGGAAGTCGAAGGCGAAGCGCTGGCGACCCTGGTGGTCAACACCATCCGCGGCATCGTCAAGGTCTGCGCGGTGAAGGCCCCGGGCTTCGGCGACCGTCGCAAGGCGATGCTGGAAGACATGGCGATCCTGACCGGCGGCGTGGTGATTTCCGAGGAAGTCGGCCTGTCGCTGGAGAAGGCCACCATCAAGGACCTCGGCCGCGCCAAGAAGATCCAGGTGTCGAAGGAAAACACCACCATCATCGATGGCGCCGGCGAAGGCGCGGGCATCGAGGCGCGCATCAAGCAGATCAAGGCGCAGATCGAGGAGACCTCCTCCGACTACGACCGCGAGAAGCTGCAGGAGCGCGTGGCCAAGCTGGCCGGCGGCGTTGCGGTGATCAAGGTCGGTGCCGCCACCGAAGTCGAGATGAAGGAAAAGAAGGCGCGCGTCGAAGACGCCCTGCACGCGACCCGTGCGGCCGTCGAGGAAGGCATCGTCCCGGGCGGCGGCGTCGCCCTGATCCGTGCCAAGGCGGCGATCGCCGGCATCAAGGGCGTGAACGAAGACCAGAACCACGGCATCCAGATCGCCCTGCGCGCGATGGAAGCCCCGCTGCGCGAGATCGTGACCAATGCCGGCGATGAGCCGTCGGTCATCCTCAACCGCGTGGTCGAAGGTTCGGGTGCGTTCGGCTACAACGCCGCCAACGGCGAGTTCGGCGACATGATCGAGTTCGGCATCCTGGACCCGACCAAGGTCACCCGCACCGCGCTGCAGAACGCCGCGTCGATCGCGGGCCTGATGATCACCACCGAAGCGATGGTGGCCGAGGCCCCGAAGAAGGACGAGCCGGCGATGCCGGCCGGCGGCGGCATGGGCGGCATGGGCGGCATGGATTTCTAAGCCCCGCGATCCATCAAGCAAGACCACAAAGCCCGGCCTCGTGCCGGGCTTTGTGCGTTCTGGCGTCCGAGGCGGGAGACTTCCTACCCGCCCCGCGGCAATGTCTGACGCGAAGATCAGAAAACGCCGATATGAACGCGTGCTCGCGGGCGCAACCCTGAGCAGCCGTCCCTGCAACGGAGCGCTGCGTGCCGCGC-CTGACCGCACCCCGGCGGCAGGCCGAGGTGTGCGCGCCACTGCCGGCCGCCCACGCCGCTGCGCGTTACGCGCGCCACCTGCCCGAGCGCACGCTGCTGTACGCGCTAGTGCAGGCGCACTACCCGGACTTCATCGCGCGTCTTGAGGCCGAAGACCGCCCGCTGCCCGAGTATGTGCGCGAGGAGTTCGAGACCTACCTGCGCTGCGGCGTGCTCGAGCACGGCTTCCTGCGCGTGGTCTGCGAGCACTGTCGTGCCGAGAGGCTGGTGGCGTATTCCTGCAAGAAGCGCGGGCTGTGCCCGAGCTGCGGCGCACGGCGCATGGCCGAGTCGGCGCGGCATCTGGTGGACGAGGTGTTCGGCCCGCGGCCGGTGCGGCAATGGGTGCTGAGTTTCCCGTACCCGTTGCGCTTCCTGTTCGCCAGCAAGCCTGAGGCGATCGGCCCGGTGCTGGGCATCGTGCATCGTGTGATCGCCGGTTGGCTTGCCGATCAGGCCGGCGTGCCGCGGGATACGGCGCAATGCGGCGTGGTGACCCTGATCCAGCGCTTCGGCAGCGCGCTGAATCTCAACATCCACTTCCACATGCTGTGGCTCGACGGCGTGTACGAGGACACCACCGAGCGTCCGCAGCGCAAGCCGCGCCTGCACCGCACCCGTGCGCCCACATCGGCGCAACTGACGGAACTGGCCAACACCATCGCGCATCGCGTGTGCCGGCACCTGTCGCGCCGCGGCTGGCTCGAAGGCGAAGACGAATCCGTGTTCCTGTCCGACAGCGCGGGTAGCGACGACGGCATGGATGGGCTGCGGATGAGTTCGATGACCTACCGCATCGCCACCGGTCGCGACGCTGGCCGCAAGGTCGTCACGCTGCAAACGCTGCCTGGCGACGCCGGTCCGCTGGAGGGCGACGCCGGCAAGGTCGGCGGCTTCTCGCTGCATGCCGGCGTGGCCGCGGAAGCACACGAAAGCCACAAGCTCGAAAAGCTGTGCCGCTACATCACGCGCCCGGCGATCAGCGAGCAGCGGCTATCGATCTCGCCACAGGGCAGGGTGCGTTACCAGCTCAAGACGCCGTGGCGCAATGGCACCACGCATGTCGAATGGGATGCGGTGGACTTCATCGCCAAGCTGGCGGCACTGGTCCCGCCGCCACGCGCGCATCTCACCCGCTTCCACGGCGTATTCGCCCCGAATGCAAACCTGCGCGCGCAGCTGACGCC-CTCGGGGCGCGGCAGGCGGCCTGCGGGCGATGCGGCGCCAGTGGACGTCAGCGCCCACGACGAGCCGCGCAGCCCCGAGCAGAAGCGCCGTGCGATGAGCTGGGCGCAACGGCTCAAGCGGGTCTTTTCCATCGACATCACCACCTGCGCCCACTGCGGCGGCGCGGTGCGGATCGTCGCCAGCATCGAAGACCCCAAGGCCATTCGCGCCATCCTCGCCCACTTCGAGAAACACGGCGCGCTGGAGCAAGCGCACTACCGGCCCGC----AGC-GCGCGCCCC--GCCGCCCGCCGCGTGATGAGGCGCCG--GCCACACAGCCGGCAGCCAAGCCAGAGTCCGATCCGATGCGGCCACGACCCCGCAGGGCTGCGCTCGGCCCTGTGCCGGGATTCGGTGAGAAATGGCTACGCACTGAGCCGCTGCGTGGCCCCGCGATGTCGAAAACCCACGCATGAACCCCCGATCTGTGCCCGATCTGTGCCCAAAGCGGCGCTTGCGCGGCCGCTTCCTACCCGCCAGACTCGCCAAAAAGGGCGGTTGAACTTCCTATACCCATATCCCACTTTAGGTTTGGCAGCACCTTTTCAATCAGGTGGTTGTTTACACCAATCCAGCTATTGGCCAATTGAATATTGGTTTCGTCTACTTTTTTTGATTTTTTAAACAGCTTGGTAAAACCGAGTGCCAAAACAGGGGGACCATGTAAAAACGTGCTTCCTGTAATGACTGAACCAACTGTGAGTCCTTTACTGACTTTTTGCAATAAGGATGCTTTTTTATGAGCAGTAGACATAAATCTAACCTTGAGTGTAGAGATTTAAAAAAATGTTCCAACTATAAACAACGGAAATTGAAATACAATTGTATATTTGAAGATGTTGACATTTTTTATGGATTTACCCATTTTCTGCAATTTTAATCCACTTTATCATAAGTGAAGCATTGGTATTTGGTGTATAAAGTTCTTAAAAACTTTTATTGAAACATATATCTCATGTTTTTAGAAATCCGATAAATTGAAAACAATGGAGGGCAGAGTAAAACTTGAAGTGCGACATAAACCACCTAATTAATTTAAAGGGTTTATGGAGTATATAAAATTGTCATACCATCATCTTAACTTTGAAGATCGTACTGCATTAATGCTTGAGTCAAGAAAAGAAGGCTTTTCAGCCAGAAAATTTGCTGAACTCATTAAAAGACATCCTAGTACGATCTATCGTGAGCTTAAAAGAAATAGCATCAATGACGTTTATCAAGCTCAATATGCTTCTGATAACACTTTTGCTAGACGTAGACGTGGTCACAGAAAACTCAAAATCGATTCAATCCTCTGGAAATTTATTGTTGAAGCGATCCGTTGTTTATGGTCTCCTCAGCAAATAGCAAAGCGTTTAAAGACATTTCCTGATTTGGATCAAACAATGAATGTAAGCCATACAACGATTTATTCAACGATACGAGCATTACCCAAGGGTGAGTTGAAAAAAGACTTATTATCCTGTCTACGTCATGAAAATAAAAAGCGAAAAGCTAACGGTGAACCTAAAAAAGATTCTATATTACAGGATATTAAAACTATTCATGAGCGCCCAGCCGAAGTTCAAGAAAGAA--AAATACCGGGTCATTGGGAAGCTGATTTAATTAAAGGTAAAGACAATAAAAGTTCGATAGCAACACTTATTGAACGAAATACACGGCTCTGTATCTTGGCAACATTACCTGATGCAAAGGCAGAATCAGTGCGCAAGGCTTTAACTGAAGCTCTGAAATATTTACCTGCAGAACTGCGTAAAACGTTGACCTATGACCGTGGACGTGAGATGTCAGAACATAAAATACTCGAAGAAGATTTAGGCATAGATGTATATTTCTGTGACCCACATTCACCCTGGCAAAAAGGCACATGCGAAAATATGAATGGTTTAATTAGGCAATATTTACCTAAAGGGATTGATTTAAATCAGGCAGATCAGCATTATTTAAATCAAGTTGCCATGTCACTGAATACTCGTCCTA"/>
                        <sequence id="seq_GCA_005280355" spec="Sequence" taxon="GCA_005280355" totalcount="4" value="GGCAGAGTAAAACTTGAAGTGCGACATAAACCACCTAATTAATTTAAAGGGTTTATGGAGTATATAAAATTGTCATACCATCATCTTAACTTTGAAGATCGTACTGCATTAATGCTTGAGTCAAGAAAAGAAGGCTTTTCAGCCAGAAAATTTGCTGAACTCATTAAAAGACATCCTAGTACGATCTATCGTGAGCTTAAAAGAAATAGCATCAATGACGTTTATCAAGCTCGATATGCTTCTGATAACACCTTCGCTAGACGTAGACGTGGTCACAGAAAACTCAAAATCGATTCAATCCTCTGGAAATTTATTGTTGAAGCGATCCGTTGTTTATGGTCTCCTCAGCAAATAGCAAAGCGTTTAAAGACATTTCCTGATTTGGATCAAACAATGAATGTAAGCCATACAACGATTTATTCAACGATACGAGCATTACCAAAGGGTGAGTTGAAA-AAAGACTTATTATCCTGTCTACGTCATGAAAATAAAAAAGCGAAAAGCTAACGGTGAACCTAAAAAAGATTCTATATTACAGGATATTAAAACTATTCATGAGCGCCCAGCCGAAGTTCAAGAAAGAAAAATACCGGGTCATTGGGAAGCTGATTTAATTAAAGGTAAAGACAATAAAAGTTCGATAGCAACACTTATTGAACGAAATACACGGCTCTGTATCTTGGCAACATTACCTGATGCAAAGGCAGAATCAGTGCGCAAGGCTTTAACTGAAGCTCTGAAATATTTACCTGCAGAACTGCGTAAAACGTTGACCTATGACCGTGGACGTGAGATGTCAGAACATAAAATACTCGAAGAAGATTTAGGCATAGATGTATATTTCTGTGACCCACATTCACCCTGGCAAAAAGGCACATGCGAAAATATGAATGGTTTAATTAGGCAATATTTACCTAAAGGGATTGATTTAAATCAGGCAGATCAGCATTATTTAAATCAAGTTGCCA-TGTCACTGAATACTCGTAGAAAGGCGTTAGATTGGCTTACACCATTAGAGAAATTTGCTCAGCTTGTTGATTATCATATGGCTTTTGAAACTGTCGCACCTCATGTTTGAATTCGCCCCATATTTTTGCTACAGTGAACCAAATTAAGATCATCTATTTACTAGGCCTCGCATTTGCGGGGTTTTTAATGCTGAATAAAAGGAAAACTTGATGGAATTGCCCAATATTATGCACCCGGTCGCGAAGCTGAGCACCGCATTAGCCGCTGCATTGATGCTGAGCGGGTGCATGCCCGGTGAAATCCGCCCGACGATTGGCCAGCAAATGGAAACTGGCGACCAACGGTTTGGCGATCTGGTTTTCCGCCAGCTCGCACCGAATGTCTGGCAGCACACTTCCTATCTCGACATGCCGGGTTTCGGGGCAGTCGCTTCCAACGGTTTGATCGTCAGGGATGGCGGCCGCGTGCTGGTGGTCGATACCGCCTGGACCGATGACCAGACCGCCCAGATCCTCAACTGGATCAAGCAGGAGATCAACCTGCCGGTCGCGCTGGCGGTGGTGACTCACGCGCATCAGGACAAGATGGGCGGTATGGACGCGCTGCATGCGGCGGGGATTGCGACTTATGCCAATGCGTTGTCGAACCAGCTTGCCCCGCAAGAGGGGATGGTTGCGGCGCAACACAGCCTGACTTTCGCCGCCAATGGCTGGGTCGAACCAGCAACCGCGCCCAACTTTGGCCCGCTCAAGGTATTTTACCCCGGCCCCGGCCACACCAGTGACAATATCACCGTTGGGATCGACGGCACCGACATCGCTTTTGGTGGCTGCCTGATCAAGGACAGCAAGGCCAAGTCGCTCGGCAATCTCGGTGATGCCGACACTGAGCACTACGCCGCGTCAGCGCGCGCGTTTGGTGCGGCGTTCCCCAAGGCCAGCATGATCGTGATGAGCCATTCCGCCCCCGATAGCCGCGCCGCAATCACTCATACGGCCCGCATGGCCGACAAGCTGCGCTGAGCCATGGCTGACCACGTCACCCCCAATCTGCCATCGCGCGATTTCGATGTGACAGAGGCGTTTTATGCGAAGCTGGGCTTTGCGACGAGTTGGAAGGATCGCGGCTGGATGATCCTGCAGCGCGGCGGTTTGCAGCTCGAATTCTTCCCCTATCCTGACCTCGACCCAGCTACGAGCTCGTTCGGCTGTTGCCTGCGGTTGGATGATCTCGATGCCATGGTGGCATTGGTGAACGCGGCGGGAGCCGAGGAAA-AAAGCACCGGCTGGCCGCGCTTCAAAGCTCCGCAACTGGAGGCGAGCGGCCTGAGGATCGGCTACCTGATCGATCCCGACTGCACGCTGGTGCGGCTGATCCAGAACCCCGACTGACCGCATGCCCGCGAAAATCAAGATTTGCGGGATCAGCACACCCGAGGCGCTCGATGCGACCATCGCGGCGCGGGCGGACTATGCCGGGTTGGTGTTCTATCCAGCGTCGCCCCGTGCGGTTACGTCGAATGTCGCGGGCGCTTTGACATCGCGCGCAGCTGGCCAGATCGCCATGGTCGGTTTGTTCGTCGATGCGGATGATGCTGTCATCGCCGACGCACTGGTGGCAGCCAAGCTGAACGCGCTGCAGCTGCACGGTTCGGAATCGCCCGAACGCGTGGCCCAGTTGCGCGCGCGGTTTGGCAAGCCGGTGTGGAAGGCGCTGCCCGTCGCCAGCGCCAGCGATGTCGCACGCGCCGCAGCCTATGCCGGGGCGGCGGACTTGATCTTGTTCGACGCCAAGACCCCCAAAGGCGCGCTGCCCGGCGGCATGGGGTTGGCGTTCGACTGGTCGCTGCTGGCCGGATATCGCGGTGCCTTGCCGTGGGGGCTGGCAGGCGGGCTAAATCCGACGAATGTTGCCGAGGCGATTGCGCGCACCGGAGCGCCGCTGGTCGATACCTCCAGCGGCGTCGAAAGCGCGCCGGGCGTCAAGGATACCGACAAGATTACCAATTTCGCCTTTGCGGTGCGCTTGGCCTAAATCGCGTCGATCAATAGGCGTCGTTCAGCGCAAAGATCGGCTTGCGGGTGCGCCACTGCCCTCGGGTGAAGTCGGGAAAATCTAACGTGCGATTGCCCTCAGCAATCGATTGTTCCGACAGAGGCGTGATCGCGCTCCAGGCCAGCGCGTCGTAAATGTCGATTGGCATCGGGGCCTTGGCCTTCAGCGCCTCGACAAAAGCGTGGATCACGAACCAGTCCATCCCGCCATGCCCGGCCCCTGCCGCCAGATCGGCGTAGCGTTTCCATAGCGGGTGATCGTATTTCGCAAACCAGCCCTCGGCAGGCTCCCAGCGGTGCGGCTGTGGGCTCTTGCCCTCCAGATAGATCGACTTGTTGACGTCCATCCACAGCCCCTCGGTGCCTTGCACCCGAAAGCCGAGAGAATAGGGGCGCGGCAGCGAGGTGTCGTGGCACAGCATGATCGTTTCACCATTAGTGCAGCCGATCATGGTGTTGACCACATCACCCAGTGCGAATTTCACCTCGGCGTTGGGATGATCGGCAGAGCCGTTCTTGACGACATAATCATGCAGCCCGCGCGCCTTACAGCCGAAGCCGCCAGCGCCCGCTTCGCCCGGCAACGCGACCTTCAGGGTGCGGGTCTGCGGCGGGTAGCACACGCCGGCATCGGCGCAGCCCTGGTACTTCACGGTCAGGGTGGTCGCGCTCGCGCCGGCCGCGGGCGTGCCGGTGAGGGTGCCGAGCAATTCCTTGCGGTAGGTTTCGACGTCGCCGAAGAATTCGTCGCGGTAGGCCTTGCCCTTCGGCAGCGCCATGGTCGCGCCGGTGAAGGCGGCATCGGCCTTGACCGAGGTGCGGTGCCGGTACAGGTAATAGCCGTCGGCGATCCGCCAGCGCACCTCGATGCGGTCCGGCGCGGTGGCCTGCGCGGACAGGACGAAGACCTCGTCGACCGGCGGCAGTTCGAAGTCCTGGGCGACGGCCGAGGTCGCGGGCAGCGCAAGCAGCAGGGCGAGCCCGGCCAGCCAGCGGCGCAGGCGGATCGTGGATGCGGTCATTGGCTCAGTTTACCGGTCGGCTCTCGGCGGCCAGCCATTGCAGGTATTCGGGCAGGCCGGACGCGGCTTCGACCGCGAGCAGCTCCGGGAGTTCGTAGGGATGCAGTTGGCGCAGGCGTTCCTGCAGGGCGGGGTAGGCCTCGGCACTGGTCTTGACCAGCAGCAGGACCTCGGCCGCGGCCTCGACCTTGCGTTGCCAGCGATAGACCGAACGCAGGCCGGGCAGGAGGTTGACGCAGGCGGCCAGGCGCTCGGCCACCAGCGCGGTGGCGATGCGCTCGGCGCTGTCGGCGTCGGGACAGGTGCAGAAGCAGATCAGGGCGCTCACCGGCATAGGGTAGCGGCTGCCCCGATCCGGCGGGCCTGGCGGACATCCGCGTGCGGCCCTTGAAAGTCGGCGGGCCCGCCCCATCTCGGTGGCATGCCGGGTTCGCCCGGTTCTGTTGTCCGCGGTTTGGCACTCGCTTCGCGCGACTGCTAAAATCGCCGGGTTTTTCCACGTCAATCAACCATTTACCGAGGTTGCCATGTCCAATATCAAGCCGCTGCACGACCGCGTGGTCATCAAGCGCATGGAAGAAGAGAAGCTGTCCGCCGGCGGGATCGTGATCCCGGATTCGGCCACCGAGAAGCCGATCAAGGGCGAAGTCGTCGCCGTCGGCACCGGCAAGGTGCTGGACAACGGCCAGGTCCGCGCGCCGCAGGTCAAGGTCGGCGACAAGGTGCTGTTCGGCAAGTACAGCGGCACCGAAGTGAAGCTGGACGGCGTCGAGCTGCTGGTGGTGAAGGAAGACGACCTGTTCGCGATCCTCGGCTGATCGCGCGTCGCTCCCACACATTTCTCATCCGAATAATTTTTCGAGGTAATTCGCAATGGCTGCCAAGGACATTCGTTTCGGCGAAGACGCGCGCTCCAAGATGGTGCGCGGCGTCAACGTGCTCGCCAACGCCGTGAAGGCGACCCTCGGCCCGAAGGGCCGCAACGTCGTGCTGCAGAAGAGCTACGGCGCGCCGACCATCACCAAGGACGGCGTCTCCGTCGCCAAGGAAATCGAACTGGCTGACGCGTTCGAGAACATGGGCGCGCAGATGGTGAAGGAAGTCGCTTCCAAGACCTCCGACAACGCCGGCGACGGCACCACCACCGCCACCGTGCTGGCGCAGGCGTTCATCCGCGAGGGCATGAAGGCGGTCGCCGCCGGCATGAACCCGATGGACCTGAAGCGCGGCATCGACCAGGCGGTGAAGGCCGCGGTCGGCGAACTGAAGTCGCTGTCCAAGCCGTCGTCGACCAGCAAGGAAATCGCCCAGGTCGGCGCGATCTCCGCGAACTCGGATGCCAACATCGGCGACCTGATCGCGCAGGCGATGGACAAGGTCGGCAAGGAAGGCGTGATCACGGTCGAGGAAGGCAGCGGCCTGGACAACGAACTCGACGTGGTCGAGGGCATGCAGTTCGACCGCGGCTACCTGAGCCCGTACTTCGTCAACAACCAGCAGTCGATGTCGGCCGACCTGGATGATCCCTTCATCCTGCTGTACGACAAGAAGATCTCCAACGTGCGCGACCTGCTGCCCGTCCTCGAGGGCGTGGCCAAGGCCGGCAAGCCGCTGCTGATCGTGGCGGAGGAAGTCGAAGGCGAAGCGCTGGCGACCCTGGTGGTCAACACCATCCGCGGCATCGTCAAGGTCTGCGCGGTGAAGGCCCCGGGCTTCGGCGACCGTCGCAAGGCGATGCTGGAAGACATGGCGATCCTGACCGGCGGCGTGGTGATTTCCGAGGAAGTCGGCCTGTCGCTGGAGAAGGCCACCATCAAGGACCTCGGCCGCGCCAAGAAGATCCAGGTGTCGAAGGAAAACACCACCATCATCGATGGCGCCGGCGAAGGCGCGGGCATCGAGGCGCGCATCAAGCAGATCAAGGCGCAGATCGAGGAGACCTCCTCCGACTACGACCGCGAGAAGCTGCAGGAGCGCGTGGCCAAGCTGGCCGGCGGCGTTGCGGTGATCAAGGTCGGTGCCGCCACCGAAGTCGAGATGAAGGAAAAGAAGGCGCGCGTCGAAGACGCCCTGCACGCGACCCGTGCGGCCGTCGAGGAAGGCATCGTCCCGGGCGGCGGCGTCGCCCTGATCCGTGCCAAGGCGGCGATCGCCGGCATCAAGGGCGTGAACGAAGACCAGAACCACGGCATCCAGATCGCCCTGCGCGCGATGGAAGCCCCGCTGCGCGAGATCGTGACCAATGCCGGCGATGAGCCGTCGGTCATCCTCAACCGCGTGGTCGAAGGTTCGGGTGCGTTCGGCTACAACGCCGCCAACGGCGAGTTCGGCGACATGATCGAGTTCGGCATCCTGGACCCGACCAAGGTCACCCGCACCGCGCTGCAGAACGCCGCGTCGATCGCGGGCCTGATGATCACCACCGAAGCGATGGTGGCCGAGGCCCCGAAGAAGGACGAGCCGGCGATGCCGGCCGGCGGCGGCATGGGCGGCATGGGCGGCATGGATTTCTAAGCCCCGCGATCCATCAAGCAAGACCACAAAGCCCGGCCTCGTGCCGGGCTTTGTGCGTTCTGGCGTCCGAGGCGGGAGACTTCCTACCCGCCCCGCGGCAATGTCTGACGCGAAGATCAGAAAACGCCGATATGAACGCGTGCTCGCGGGCGCAACCCTGAGCAGCCGTCCCTGCAACGGAGCGCTGCGTGCCGCGCCCTGACCGCACCCCGGCGGCAGGCCGAGGTGTGCGCGCCACTGCCGGCCGCCCACGCCGCTGCGCGTTACGCGCGCCACCTGCCCGAGCGCACGCTGCTGTACGCGCTAGTGCAGGCGCACTACCCGGACTTCATCGCGCGTCTTGAGGCCGAAGACCGCCCGCTGCCCGAGTATGTGCGCGAGGAGTTCGAGACCTACCTGCGCTGCGGCGTGCTCGAGCACGGCTTCCTGCGCGTGGTCTGCGAGCACTGTCGTGCCGAGAGGCTGGTGGCGTATTCCTGCAAGAAGCGCGGGCTGTGCCCGAGCTGCGGCGCACGGCGCATGGCCGAGTCGGCGCGGCATCTGGTGGACGAGGTGTTCGGCCCGCGGCCGGTGCGGCAATGGGTGCTGAGTTTCCCGTACCCGTTGCGCTTCCTGTTCGCCAGCAAGCCTGAGGCGATCGGCCCGGTGCTGGGCATCGTGCATCGTGTGATCGCCGGTTGGCTTGCCGATCAGGCCGGCGTGCCGCGGGATACGGCGCAATGCGGCGTGGTGACCCTGATCCAGCGCTTCGGCAGCGCGCTGAATCTCAACATCCACTTCCACATGCTGTGGCTCGACGGCGTGTACGAGGACACCACCGAGCGTCCGCAGCGCAAGCCGCGCCTGCACCGCACCCGTGCGCCCACATCGGCGCAACTGACGGAACTGGCCAACACCATCGCGCATCGCGTGTGCCGGCACCTGTCGCGCCGCGGCTGGCTCGAAGGCGAAGACGAATCCGTGTTCCTGTCCGACAGCGCGGGTAGCGACGACGGCATGGATGGGCTGCGGATGAGTTCGATGACCTACCGCATCGCCACCGGTCGCGACGCTGGCCGCAAGGTCGTCACGCTGCAAACGCTGCCTGGCGACGCCGGTCCGCTGGAGGGCGACGCCGGCAAGGTCGGCGGCTTCTCGCTGCATGCCGGCGTGGCCGCGGAAGCACACGAAAGCCACAAGCTCGAAAAGCTGTGCCGCTACATCACGCGCCCGGCGATCAGCGAGCAGCGGCTATCGATCTCGCCACAGGGCAGGGTGCGTTACCAGCTCAAGACGCCGTGGCGCAATGGCACCACGCATGTCGAATGGGATGCGGTGGACTTCATCGCCAAGCTGGCGGCACTGGTCCCGCCGCCACGCGCGCATCTCACCCGCTTCCACGGCGTATTCGCCCCGAATGCAAACCTGCGCGCGCAGCTGACGCC-CTCGGGGCGCGGCAGGCGGCCTGCGGGCGATGCGGCGCCAGTGGACGTCAGCGCCCACGACGAGCCGCGCAGCCCCGAGCAGAAGCGCCGTGCGATGAGCTGGGCGCAACGGCTCAAGCGGGTCTTTTCCATCGACATCACCACCTGCGCCCACTGCGGCGGCGCGGTGCGGATCGTCGCCAGCATCGAAGACCCCAAGGCCATTCGCGCCATCCTCGCCCACTTCGAGAAACACGGCGCGCTGGAGCAAGCGCACTACCGGCCGGCCCGCAGC-GCGCCCCCC--GCCGCCCGCCGCGTGATGAGGCGCCG--GCCACACAGCCGGCAGCCAAGCCAGAGTCCGATCCGATGCGGCCACGACCCCGCAGGGCTGCGCTCGGCCCTGTGCCGGGATTCGGTGAGAAATGGCTACGCACTGAGCCGCTGCGTGGCCCCGCGATGTCGAAAACCCACGCATGAACCCCCGATCTGTGCCCGATCTGTGCCCAAAGCGGCGCTTGCGCGGCCGCTTCCTACCCGCCAGACTCGCCAAAAAGGGCGGTTGAACTTCCTATACCCATATCCCACTTTAGGTTTGGCAGCACCTTTTCAATCAGGTGGTTGTTTACACCAATCCAGCTATTGGCCAATTGAATATTGGTTTCGTCTACTTTTTTTGAATTTTTAAACAGCTTGGTAAAACCGAGTGCCAAAACAGGGGGACCATGTAAAAACGTGCTTCCTGTAATGACTGAACCAACTGTGAGTCCTTTACTGACTTTTTGCAATAAGGATGCTTTTTTATGAGCAGTAGACATAAATCTAACCTTGAGTGTAGAGATTTAAAAAAATGTTCCAACTATAAACAACGGAAATTGAAATACAATTGTATATTTGAAGATGTTGACATTTTTTATGGATTTACCCATTTTCTGCAATTTTAATCCACTTTATCATAAGTGAAGCATTGGTATTTGGTGTATAAAGTTCTTAAAAACTTTTATTGAAACATATATCTCATGTTTTTAGAAATCCGATAAATTGAAAACAATGGAGGGCAGAGTAAAACTTGAAGTGCGACATAAACCACCTAATTAATTTAAAGGGTTTATGGAGTATATAAAATTGTCATACCATCATCTTAACTTTGAAGATCGTACTGCATTAATGCTTGAGTCAAGAAAAGAAGGCTTTTCAGCCAGAAAATTTGCTGAACTCATTAAAAGACATCCTAGTACGATCTATCGTGAGCTTAAAAGAAATAGCATCAATGACGTTTATCAAGCTCAATATGCTTCTGATAACACTTTTGCTAGACGTAGACGTGGTCACAGAAAACTCAAAATCGATTCAATCCTCTGGAAATTTATTGTTGAAGCGATCCGTTGTTTATGGTCTCCTCAGCAAATAGCAAAGCGTTTAAAGACATTTCCTGATTTGGATCAAACAATGAATGTAAGCCATACAACGATTTATTCAACGATACGAGCATTACCCAAGGGTGAGTTGAAAAAAGACTTATTATCCTGTCTACGTCATGAAAATAAAAAGCGAAAAGCTAACGGTGAACCTAAAAAAGATTCTATATTACAGGATATTAAAACTATTCATGAGCGCCCAGCCGAAGTTCAAGAAAGAA--AAATACCGGGTCATTGGGAAGCTGATTTAATTAAAGGTAAAGACAATAAAAGTTCGATAGCAACACTTATTGAACGAAATACACGGCTCTGTATCTTGGCAACATTACCTGATGCAAAGGCAGAATCAGTGCGCAAGGCTTTAACTGAAGCTCTGAAATATTTACCTGCAGAACTGCGTAAAACGTTGACCTATGACCGTGGACGTGAGATGTCAGAACATAAAATACTCGAAGAAGATTTAGGCATAGATGTATATTTCTGTGACCCACATTCACCCTGGCAAAAAGGCACATGCGAAAATATGAATGGTTTAATTAGGCAATATTTACCTAAAGGGATTGATTTAAATCAGGCAGATCAGCATTATTTAAATCAAGTTGCCATGTCACTGAATACTCGTCCTA"/>
                        <sequence id="seq_GCA_016516135" spec="Sequence" taxon="GCA_016516135" totalcount="4" value="GGCAGAGTAAAACTTGAAGTGCGACATAAACCACCTAATTAATTTAAAGGGTTTATGGAGTATATAAAATTGTCATACCATCATCTTAACTTTGAAGATCGTACTGCATTAATGCTTGAGTCAAGAAAAGAAGGCTTTTCAGCCAGAAAATTTGCTGAACTCATTAAAAGACATCCTAGTACGATCTATCGTGAGCTTAAAAGAAATAGCATCAATGACGTTTATCAAGCTCGATATGCTTCTGATAACACCTTCGCTAGACGTAGACGTGGTCACAGAAAACTCAAAATCGATTCAATCCTCTGGAAATTTATTGTTGAAGCGATCCGTTGTTTATGGTCTCCTCAGCAAATAGCAAAGCGTTTAAAGACATTTCCTGATTTGGATCAAACAATGAATGTAAGCCATACAACGATTTATTCAACGATACGAGCATTACCAAAGGGTGAGTTGAAA-AAAGACTTATTATCCTGTCTACGTCATGAAAATA-AAAAGCGAAAAGCTAACGGTGAACCTAAAAAAGATTCTATATTACAGGATATTAAAACTATTCATGAGCGCCCAGCCGAAGTTCAAGAAAGAAAAATACCGGGTCATTGGGAAGCTGATTTAATTAAAGGTAAAGACAATAAAAGTTCGATAGCAACACTTATTGAACGAAATACACGGCTCTGTATCTTGGCAACATTACCTGATGCAAAGGCAGAATCAGTGCGCAAGGCTTTAACTGAAGCTCTGAAATATTTACCTGCAGAACTGCGTAAAACGTTGACCTATGACCGTGGACGTGAGATGTCAGAACATAAAATACTCGAAGAAGATTTAGGCATAGATGTATATTTCTGTGACCCACATTCACCCTGGCAAAAAGGCACATGCGAAAATATGAATGGTTTAATTAGGCAATATTTACCTAAAGGGATTGATTTAAATCAGGCAGATCAGCATTATTTAAATCAAGTTGCCA-TGTCACTGAATACTCGTAGAAAGGCGTTAGATTGGCTTACACCATTAGAGAAATTTGCTCAGCTTGTTGATTATCATATGGCTTTTGAAACTGTCGCACCTCATGTTTGAATTCGCCCCATATTTTTGCTACAGTGAACCAAATTAAGATCATCTATTTACTAGGCCTCGCATTTGCGGGGTTTTTAATGCTGAATAAAAGGAAAACTTGATGGAATTGCCCAATATTATGCACCCGGTCGCGAAGCTGAGCACCGCATTAGCCGCTGCATTGATGCTGAGCGGGTGCATGCCCGGTGAAATCCGCCCGACGATTGGCCAGCAAATGGAAACTGGCGACCAACGGTTTGGCGATCTGGTTTTCCGCCAGCTCGCACCGAATGTCTGGCAGCACACTTCCTATCTCGACATGCCGGGTTTCGGGGCAGTCGCTTCCAACGGTTTGATCGTCAGGGATGGCGGCCGCGTGCTGGTGGTCGATACCGCCTGGACCGATGACCAGACCGCCCAGATCCTCAACTGGATCAAGCAGGAGATCAACCTGCCGGTCGCGCTGGCGGTGGTGACTCACGCGCATCAGGACAAGATGGGCGGTATGGACGCGCTGCATGCGGCGGGGATTGCGACTTATGCCAATGCGTTGTCGAACCAGCTTGCCCCGCAAGAGGGGATGGTTGCGGCGCAACACAGCCTGACTTTCGCCGCCAATGGCTGGGTCGAACCAGCAACCGCGCCCAACTTTGGCCCGCTCAAGGTATTTTACCCCGGCCCCGGCCACACCAGTGACAATATCACCGTTGGGATCGACGGCACCGACATCGCTTTTGGTGGCTGCCTGATCAAGGACAGCAAGGCCAAGTCGCTCGGCAATCTCGGTGATGCCGACACTGAGCACTACGCCGCGTCAGCGCGCGCGTTTGGTGCGGCGTTCCCCAAGGCCAGCATGATCGTGATGAGCCATTCCGCCCCCGATAGCCGCGCCGCAATCACTCATACGGCCCGCATGGCCGACAAGCTGCGCTGAGCCATGGCTGACCACGTCACCCCCAATCTGCCATCGCGCGATTTCGATGTGACAGAGGCGTTTTATGCGAAGCTGGGCTTTGCGACGAGTTGGAAGGATCGCGGCTGGATGATCCTGCAGCGCGGCGGTTTGCAGCTCGAATTCTTCCCCTATCCTGACCTCGACCCAGCTACGAGCTCGTTCGGCTGTTGCCTGCGGTTGGATGATCTCGATGCCATGGTGGCATTGGTGAACGCGGCGGGAGCCGAGGAAA-AAAGCACCGGCTGGCCGCGCTTCAAAGCTCCGCAACTGGAGGCGAGCGGCCTGAGGATCGGCTACCTGATCGATCCCGACTGCACGCTGGTGCGGCTGATCCAGAACCCCGACTGACCGCATGCCCGCGAAAATCAAGATTTGCGGGATCAGCACACCCGAGGCGCTCGATGCGACCATCGCGGCGCGGGCGGACTATGCCGGGTTGGTGTTCTATCCAGCGTCGCCCCGTGCGGTTACGTCGAATGTCGCGGGCGCTTTGACATCGCGCGCAGCTGGCCAGATCGCCATGGTCGGTTTGTTCGTCGATGCGGATGATGCTGTCATCGCCGACGCACTGGTGGCAGCCAAGCTGAACGCGCTGCAGCTGCACGGTTCGGAATCGCCCGAACGCGTGGCCCAGTTGCGCGCGCGGTTTGGCAAGCCGGTGTGGAAGGCGCTGCCCGTCGCCAGCGCCAGCGATGTCGCACGCGCCGCAGCCTATGCCGGGGCGGCGGACTTGATCTTGTTCGACGCCAAGACCCCCAAAGGCGCGCTGCCCGGCGGCATGGGGTTGGCGTTCGACTGGTCGCTGCTGGCCGGATATCGCGGTGCCTTGCCGTGGGGGCTGGCAGGCGGGCTAAATCCGACGAATGTTGCCGAGGCGATTGCGCGCACCGGAGCGCCGCTGGTCGATACCTCCAGCGGCGTCGAAAGCGCGCCGGGCGTCAAGGATACCGACAAGATTACCAATTTCGCCTTTGCGGTGCGCTTGGCCTAAATCGCGTCGATCAATAGGCGTCGTTCAGCGCAAAGATCGGCTTGCGGGTGCGCCACTGCCCTCGGGTGAAGTCGGGAAAATCTAACGTGCGATTGCCCTCAGCAATCGATTGTTCCGACAGAGGCGTGATCGCGCTCCAGGCCAGCGCGTCGTAAATGTCGATTGGCATCGGGGCCTTGGCCTTCAGCGCCTCGACAAAAGCGTGGATCACGAACCAGTCCATCCCGCCATGCCCGGCCCCTGCCGCCAGATCGGCGTAGCGTTTCCATAGCGGGTGATCGTATTTCGCAAACCAGCCCTCGGCAGGCTCCCAGCGGTGCGGCTGTGGGCTCTTGCCCTCCAGATAGATCGACTTGTTGACGTCCATCCACAGCCCCTCGGTGCCTTGCACCCGAAAGCCGAGAGAATAGGGGCGCGGCAGCGAGGTGTCGTGGCACAGCATGATCGTTTCACCATTAGTGCAGCCGATCATGGTGTTGACCACATCACCCAGTGCGAATTTCACCTCGGCGTTGGGATGATCGGCAGAGCCGTTCTTGACGACATAATCATGCAGCCCGCGCGCCTTACAGCCGAAGCCGCCAGCGCCCGCTTCGCCCGGCAACGCGACCTTCAGGGTGCGGGTCTGCGGCGGGTAGCACACGCCGGCATCGGCGCAGCCCTGGTACTTCACGGTCAGGGTGGTCGCGCTCGCGCCGGCCGCGGGCGTGCCGGTGAGGGTGCCGAGCAATTCCTTGCGGTAGGTTTCGACGTCGCCGAAGAATTCGTCGCGGTAGGCCTTGCCCTTCGGCAGCGCCATGGTCGCGCCGGTGAAGGCGGCATCGGCCTTGACCGAGGTGCGGTGCCGGTACAGGTAATAGCCGTCGGCGATCCGCCAGCGCACCTCGATGCGGTCCGGCGCGGTGGCCTGCGCGGACAGGACGAAGACCTCGTCGACCGGCGGCAGTTCGAAGTCCTGGGCGACGGCCGAGGTCGCGGGCAGCGCAAGCAGCAGGGCGAGCCCGGCCAGCCAGCGGCGCAGGCGGATCGTGGATGCGGTCATTGGCTCAGTTTACCGGTCGGCTCTCGGCGGCCAGCCATTGCAGGTATTCGGGCAGGCCGGACGCGGCTTCGACCGCGAGCAGCTCCGGGAGTTCGTAGGGATGCAGTTGGCGCAGGCGTTCCTGCAGGGCGGGGTAGGCCTCGGCACTGGTCTTGACCAGCAGCAGGACCTCGGCCGCGGCCTCGACCTTGCGTTGCCAGCGATAGACCGAACGCAGGCCGGGCAGGAGGTTGACGCAGGCGGCCAGGCGCTCGGCCACCAGCGCGGTGGCGATGCGCTCGGCGCTGTCGGCGTCGGGACAGGTGCAGAAGCAGATCAGGGCGCTCACCGGCATAGGGTAGCGGCTGCCCCGATCCGGCGGGCCTGGCGGACATCCGCGTGCGGCCCTTGAAAGTCGGCGGGCCCGCCCCATCTCGGTGGCATGCCGGGTTCGCCCGGTTCTGTTGTCCGCGGTTTGGCACTCGCTTCGCGCGACTGCTAAAATCGCCGGGTTTTTCCACGTCAATCAACCATTTACCGAGGTTGCCATGTCCAATATCAAGCCGCTGCACGACCGCGTGGTCATCAAGCGCATGGAAGAAGAGAAGCTGTCCGCCGGCGGGATCGTGATCCCGGATTCGGCCACCGAGAAGCCGATCAAGGGCGAAGTCGTCGCCGTCGGCACCGGCAAGGTGCTGGACAACGGCCAGGTCCGCGCGCCGCAGGTCAAGGTCGGCGACAAGGTGCTGTTCGGCAAGTACAGCGGCACCGAAGTGAAGCTGGACGGCGTCGAGCTGCTGGTGGTGAAGGAAGACGACCTGTTCGCGATCCTCGGCTGATCGCGCGTCGCTCCCACACATTTCTCATCCGAATAATTTTTCGAGGTAATTCGCAATGGCTGCCAAGGACATTCGTTTCGGCGAAGACGCGCGCTCCAAGATGGTGCGCGGCGTCAACGTGCTCGCCAACGCCGTGAAGGCGACCCTCGGCCCGAAGGGCCGCAACGTCGTGCTGCAGAAGAGCTACGGCGCGCCGACCATCACCAAGGACGGCGTCTCCGTCGCCAAGGAAATCGAACTGGCTGACGCGTTCGAGAACATGGGCGCGCAGATGGTGAAGGAAGTCGCTTCCAAGACCTCCGACAACGCCGGCGACGGCACCACCACCGCCACCGTGCTGGCGCAGGCGTTCATCCGCGAGGGCATGAAGGCGGTCGCCGCCGGCATGAACCCGATGGACCTGAAGCGCGGCATCGACCAGGCGGTGAAGGCCGCGGTCGGCGAACTGAAGTCGCTGTCCAAGCCGTCGTCGACCAGCAAGGAAATCGCCCAGGTCGGCGCGATCTCCGCGAACTCGGATGCCAACATCGGCGACCTGATCGCGCAGGCGATGGACAAGGTCGGCAAGGAAGGCGTGATCACGGTCGAGGAAGGCAGCGGCCTGGACAACGAACTCGACGTGGTCGAGGGCATGCAGTTCGACCGCGGCTACCTGAGCCCGTACTTCGTCAACAACCAGCAGTCGATGTCGGCCGACCTGGATGATCCCTTCATCCTGCTGTACGACAAGAAGATCTCCAACGTGCGCGACCTGCTGCCCGTCCTCGAGGGCGTGGCCAAGGCCGGCAAGCCGCTGCTGATCGTGGCGGAGGAAGTCGAAGGCGAAGCGCTGGCGACCCTGGTGGTCAACACCATCCGCGGCATCGTCAAGGTCTGCGCGGTGAAGGCCCCGGGCTTCGGCGACCGTCGCAAGGCGATGCTGGAAGACATGGCGATCCTGACCGGCGGCGTGGTGATTTCCGAGGAAGTCGGCCTGTCGCTGGAGAAGGCCACCATCAAGGACCTCGGCCGCGCCAAGAAGATCCAGGTGTCGAAGGAAAACACCACCATCATCGATGGCGCCGGCGAAGGCGCGGGCATCGAGGCGCGCATCAAGCAGATCAAGGCGCAGATCGAGGAGACCTCCTCCGACTACGACCGCGAGAAGCTGCAGGAGCGCGTGGCCAAGCTGGCCGGCGGCGTTGCGGTGATCAAGGTCGGTGCCGCCACCGAAGTCGAGATGAAGGAAAAGAAGGCGCGCGTCGAAGACGCCCTGCACGCGACCCGTGCGGCCGTCGAGGAAGGCATCGTCCCGGGCGGCGGCGTCGCCCTGATCCGTGCCAAGGCGGCGATCGCCGGCATCAAGGGCGTGAACGAAGACCAGAACCACGGCATCCAGATCGCCCTGCGCGCGATGGAAGCCCCGCTGCGCGAGATCGTGACCAATGCCGGCGATGAGCCGTCGGTCATCCTCAACCGCGTGGTCGAAGGTTCGGGTGCGTTCGGCTACAACGCCGCCAACGGCGAGTTCGGCGACATGATCGAGTTCGGCATCCTGGACCCGACCAAGGTCACCCGCACCGCGCTGCAGAACGCCGCGTCGATCGCGGGCCTGATGATCACCACCGAAGCGATGGTGGCCGAGGCCCCGAAGAAGGACGAGCCGGCGATGCCGGCCGGCGGCGGCATGGGCGGCATGGGCGGCATGGATTTCTAAGCCCCGCGATCCATCAAGCAAGACCACAAAGCCCGGCCTCGTGCCGGGCTTTGTGCGTTCTGGCGTCCGAGGCGGGAGACTTCCTACCCGCCCCGCGGCAATGTCTGACGCGAAGATCAGAAAACGCCGATATGAACGCGTGCTCGCGGGCGCAACCCTGAGCAGCCGTCCCTGCAACGGAGCGCTGCGTGCCGCGC-CTGACCGCACCCCGGCGGCAGGCCGAGGTGTGCGCGCCACTGCCGGCCGCCCACGCCGCTGCGCGTTACGCGCGCCACCTGCCCGAGCGCACGCTGCTGTACGCGCTAGTGCAGGCGCACTACCCGGACTTCATCGCGCGTCTTGAGGCCGAAGACCGCCCGCTGCCCGAGTATGTGCGCGAGGAGTTCGAGACCTACCTGCGCTGCGGCGTGCTCGAGCACGGCTTCCTGCGCGTGGTCTGCGAGCACTGTCGTGCCGAGAGGCTGGTGGCGTATTCCTGCAAGAAGCGCGGGCTGTGCCCGAGCTGCGGCGCACGGCGCATGGCCGAGTCGGCGCGGCATCTGGTGGACGAGGTGTTCGGCCCGCGGCCGGTGCGGCAATGGGTGCTGAGTTTCCCGTACCCGTTGCGCTTCCTGTTCGCCAGCAAGCCTGAGGCGATCGGCCCGGTGCTGGGCATCGTGCATCGTGTGATCGCCGGTTGGCTTGCCGATCAGGCCGGCGTGCCGCGGGATACGGCGCAATGCGGCGTGGTGACCCTGATCCAGCGCTTCGGCAGCGCGCTGAATCTCAACATCCACTTCCACATGCTGTGGCTCGACGGCGTGTACGAGGACACCACCGAGCGTCCGCAGCGCAAGCCGCGCCTGCACCGCACCCGTGCGCCCACATCGGCGCAACTGACGGAACTGGCCAACACCATCGCGCATCGCGTGTGCCGGCACCTGTCGCGCCGCGGCTGGCTCGAAGGCGAAGACGAATCCGTGTTCCTGTCCGACAGCGCGGGTAGCGACGACGGCATGGATGGGCTGCGGATGAGTTCGATGACCTACCGCATCGCCACCGGTCGCGACGCTGGCCGCAAGGTCGTCACGCTGCAAACGCTGCCTGGCGACGCCGGTCCGCTGGAGGGCGACGCCGGCAAGGTCGGCGGCTTCTCGCTGCATGCCGGCGTGGCCGCGGAAGCACACGAAAGCCACAAGCTCGAAAAGCTGTGCCGCTACATCACGCGCCCGGCGATCAGCGAGCAGCGGCTATCGATCTCGCCACAGGGCAGGGTGCGTTACCAGCTCAAGACGCCGTGGCGCAATGGCACCACGCATGTCGAATGGGATGCGGTGGACTTCATCGCCAAGCTGGCGGCACTGGTCCCGCCGCCACGCGCGCATCTCACCCGCTTCCACGGCGTATTCGCCCCGAATGCAAACCTGCGCGCGCAGCTGACGCC-CTCGGGGCGCGGCAGGCGGCCTGCGGGCGATGCGGCGCCAGTGGACGTCAGCGCCCACGACGAGCCGCGCAGCCCCGAGCAGAAGCGCCGTGCGATGAGCTGGGCGCAACGGCTCAAGCGGGTCTTTTCCATCGACATCACCACCTGCGCCCACTGCGGCGGCGCGGTGCGGATCGTCGCCAGCATCGAAGACCCCAAGGCCATTCGCGCCATCCTCGCCCACTTCGAGAAACACGGCGCGCTGGAGCAAGCGCACTACCGGCCCGC----AGC-GCGCGCCCC--GCCGCCCGCCGCGTGATGAGGCGCCG--GCCACACAGCCGGCAGCCAAGCCAGAGTCCGATCCGATGCGGCCACGACCCCGCAGGGCTGCGCTCGGCCCTGTGCCGGGATTCGGTGAGAAATGGCTACGCACTGAGCCGCTGCGTGGCCCCGCGATGTCGAAAACCCACGCATGAACCCCCGATCT-----------GTGCCCAAAGCGGCGCTTGCGCGGCCGCTTCCTACCCGCCAGACTCGCCAAAAAGGGCGGTTGAACTTCCTATACCCATATCCCACTTTAGGTTTGGCAGCACCTTTTCAATCAGGTGGTTGTTTACACCAATCCAGCTATTGGCCAATTGAATATTGGTTTCGTCTACTTTTTTTGATTTTTTAAACAGCTTGGTAAAACCGAGTGCCAAAACAGGGGGACCATGTAAAAACGTGCTTCCTGTAATGACTGAACCAACTGTGAGTCCTTTACTGACTTTTTGCAATAAGGATGCTTTTTTATGAGCAGTAGACATAAATCTAACCTTGAGTGTAGAGATTTAAAAAAATGTTCCAACTATAAACAACGGAAATTGAAATACAATTGTATATTTGAAGATGTTGACATTTTTTATGGATTTACCCATTTTCTGCAATTTTAATCCACTTTATCATAAGTGAAGCATTGGTATTTGGTGTATAAAGTTCTTAAAAACTTTTATTGAAACATATATCTCATGTTTTTAGAAATCCGATAAATTGAAAACAATGGAGGGCAGAGTAAAACTTGAAGTGCGACATAAACCACCTAATTAATTTAAAGGGTTTATGGAGTATATAAAATTGTCATACCATCATCTTAACTTTGAAGATCGTACTGCATTAATGCTTGAGTCAAGAAAAGAAGGCTTTTCAGCCAGAAAATTTGCTGAACTCATTAAAAGACATCCTAGTACGATCTATCGTGAGCTTAAAAGAAATAGCATCAATGACGTTTATCAAGCTCGATATGCTTCTGATAACACCTTCGCTAGACGTAGACGTGGTCACAGAAAACTCAAAATCGATTCAATCCTCTGGAAATTTATTGTTGAAGCGATCCGTTGTTTATGGTCTCCTCAGCAAATAGCAAAGCGTTTAAAGACATTTCCTGATTTGGATCAAACAATGAATGTAAGCCATACAACGATTTATTCAACGATACGAGCATTACCAAAGGGTGAGTTGAAAAAAGACTTATTATCCTGTCTACGTCATGAAAATAAAAAGCGAAAAGCTAACGGTGAACCTAAAAAAGATTCTATATTACAGGATATTAAAACTATTCATGAGCGCCCAGCCGAAGTTCAAGAAAGAA--AAATACCGGGTCATTGGGAAGCTGATTTAATTAAAGGTAAAGACAATAAAAGTTCGATAGCAACACTTATTGAACGAAATACACGGCTCTGTATCTTGGCAACATTACCTGATGCAAAGGCAGAATCAGTGCGCAAGGCTTTAACTGAAGCTCTGAAATATTTACCTGCAGAACTGCGTAAAACGTTGACCTATGACCGTGGACGTGAGATGTCAGAACATAAAATACTCGAAGAAGATTTAGGCATAGATGTATATTTCTGTGACCCACATTCACCCTGGCAAAAAGGCACATGCGAAAATATGAATGGTTTAATTAGGCAATATTTACCTAAAGGGATTGATTTAAATCAGGCAGATCAGCATTATTTAAATCAAGTTGCCATGTCACTGAATACTCGTCCTA"/>
                        <sequence id="seq_GCA_016516275" spec="Sequence" taxon="GCA_016516275" totalcount="4" value="GGCAGAGTAAAACTTGAAGTGCGACATAAACCACCTAATTAATTTAAAGGGTTTATGGAGTATATAAAATTGTCATACCATCATCTTAACTTTGAAGATCGTACTGCATTAATGCTTGAGTCAAGAAAAGAAGGCTTTTCAGCCAGAAAATTTGCTGAACTCATTAAAAGACATCCTAGTACGATCTATCGTGAGCTTAAAAGAAATAGCATCAATGACGTTTATCAAGCTCGATATGCTTCTGATAACACCTTCGCTAGACGTAGACGTGGTCACAGAAAACTCAAAATCGATTCAATCCTCTGGAAATTTATTGTTGAAGCGATCCGTTGTTTATGGTCTCCTCAGCAAATAGCAAAGCGTTTAAAGACATTTCCTGATTTGGATCAAACAATGAATGTAAGCCATACAACGATTTATTCAACGATACGAGCATTACCAAAGGGTGAGTTGAAA-AAAGACTTATTATCCTGTCTACGTCATGAAAATA-AAAAGCGAAAAGCTAACGGTGAACCTAAAAAAGATTCTATATTACAGGATATTAAAACTATTCATGAGCGCCCAGCCGAAGTTCAAGAAAGAAAAATACCGGGTCATTGGGAAGCTGATTTAATTAAAGGTAAAGACAATAAAAGTTCGATAGCAACACTTATTGAACGAAATACACGGCTCTGTATCTTGGCAACATTACCTGATGCAAAGGCAGAATCAGTGCGCAAGGCTTTAACTGAAGCTCTGAAATATTTACCTGCAGAACTGCGTAAAACGTTGACCTATGACCGTGGACGTGAGATGTCAGAACATAAAATACTCGAAGAAGATTTAGGCATAGATGTATATTTCTGTGACCCACATTCACCCTGGCAAAAAGGCACATGCGAAAATATGAATGGTTTAATTAGGCAATATTTACCTAAAGGGATTGATTTAAATCAGGCAGATCAGCATTATTTAAATCAAGTTGCCA-TGTCACTGAATACTCGTAGAAAGGCGTTAGATTGGCTTACACCATTAGAGAAATTTGCTCAGCTTGTTGATTATCATATGGCTTTTGAAACTGTCGCACCTCATGTTTGAATTCGCCCCATATTTTTGCTACAGTGAACCAAATTAAGATCATCTATTTACTAGGCCTCGCATTTGCGGGGTTTTTAATGCTGAATAAAAGGAAAACTTGATGGAATTGCCCAATATTATGCACCCGGTCGCGAAGCTGAGCACCGCATTAGCCGCTGCATTGATGCTGAGCGGGTGCATGCCCGGTGAAATCCGCCCGACGATTGGCCAGCAAATGGAAACTGGCGACCAACGGTTTGGCGATCTGGTTTTCCGCCAGCTCGCACCGAATGTCTGGCAGCACACTTCCTATCTCGACATGCCGGGTTTCGGGGCAGTCGCTTCCAACGGTTTGATCGTCAGGGATGGCGGCCGCGTGCTGGTGGTCGATACCGCCTGGACCGATGACCAGACCGCCCAGATCCTCAACTGGATCAAGCAGGAGATCAACCTGCCGGTCGCGCTGGCGGTGGTGACTCACGCGCATCAGGACAAGATGGGCGGTATGGACGCGCTGCATGCGGCGGGGATTGCGACTTATGCCAATGCGTTGTCGAACCAGCTTGCCCCGCAAGAGGGGATGGTTGCGGCGCAACACAGCCTGACTTTCGCCGCCAATGGCTGGGTCGAACCAGCAACCGCGCCCAACTTTGGCCCGCTCAAGGTATTTTACCCCGGCCCCGGCCACACCAGTGACAATATCACCGTTGGGATCGACGGCACCGACATCGCTTTTGGTGGCTGCCTGATCAAGGACAGCAAGGCCAAGTCGCTCGGCAATCTCGGTGATGCCGACACTGAGCACTACGCCGCGTCAGCGCGCGCGTTTGGTGCGGCGTTCCCCAAGGCCAGCATGATCGTGATGAGCCATTCCGCCCCCGATAGCCGCGCCGCAATCACTCATACGGCCCGCATGGCCGACAAGCTGCGCTGAGCCAGGGCTGACCACGTCACCCCCAATCTGCCATCGCGCGATTTCGATGTGACAGAGGCGTTTTATGCGAAGCTGGGCTTTGCGACGAGTTGGAAGGATCGCGGCTGGATGATCCTGCAGCGCGGCGGTTTGCAGCTCGAATTCTTCCCCTATCCTGACCTCGACCCAGCTACGAGCTCGTTCGGCTGTTGCCTGCGGTTGGATGATCTCGATGCCATGGTGGCATTGGTGAACGCGGCGGGAGCCGAGGAAA-AAAGCACCGGCTGGCCGCGCTTCAAAGCTCCGCAACTGGAGGCGAGCGGCCTGAGGATCGGCTACCTGATCGATCCCGACTGCACGCTGGTGCGGCTGATCCAGAACCCCGACTGACCGCATGCCCGCGAAAATCAAGATTTGCGGGATCAGCACACCCGAGGCGCTCGATGCGACCATCGCGGCGCGGGCGGACTATGCCGGGTTGGTGTTCTATCCAGCGTCGCCCCGTGCGGTTACGTCGAATGTCGCGGGCGCTTTGACATCGCGCGCAGCTGGCCAGATCGCCATGGTCGGTTTGTTCGTCGATGCGGATGATGCTGTCATCGCCGACGCACTGGTGGCAGCCAAGCTGAACGCGCTGCAGCTGCACGGTTCGGAATCGCCCGAACGCGTGGCCCAGTTGCGCGCGCGGTTTGGCAAGCCGGTGTGGAAGGCGCTGCCCGTCGCCAGCGCCAGCGATGTCGCACGCGCCGCAGCCTATGCCGGGGCGGCGGACTTGATCTTGTTCGACGCCAAGACCCCCAAAGGCGCGCTGCCCGGCGGCATGGGGTTGGCGTTCGACTGGTCGCTGCTGGCCGGATATCGCGGTGCCTTGCCGTGGGGGCTGGCAGGCGGGCTAAATCCGACGAATGTTGCCGAGGCGATTGCGCGCACCGGAGCGCCGCTGGTCGATACCTCCAGCGGCGTCGAAAGCGCGCCGGGCGTCAAGGATACCGACAAGATTACCAATTTCGCCTTTGCGGTGCGCTTGGCCTAAATCGCGTCGATCAATAGGCGTCGTTCAGCGCAAAGATCGGCTTGCGGGTGCGCCACTGCCCTCGGGTGAAGTCGGGAAAATCTAACGTGCGATTGCCCTCAGCAATCGATTGTTCCGACAGAGGCGTGATCGCGCTCCAGGCCAGCGCGTCGTAAATGTCGATTGGCATCGGGGCCTTGGCCTTCAGCGCCTCGACAAAAGCGTGGATCACGAACCAGTCCATCCCGCCATGCCCGGCCCCTGCCGCCAGATCGGCGTAGCGTTTCCATAGCGGGTGATCGTATTTCGCAAACCAGCCCTCGGCAGGCTCCCAGCGGTGCGGCTGTGGGCTCTTGCCCTCCAGATAGATCGACTTGTTGACGTCCATCCACAGCCCCTCGGTGCCTTGCACCCGAAAGCCGAGAGAATAGGGGCGCGGCAGCGAGGTGTCGTGGCACAGCATGATCGTTTCACCATTAGTGCAGCCGATCATGGTGTTGACCACATCACCCAGTGCGAATTTCACCTCGGCGTTGGGATGATCGGCAGAGCCGTTCTTGACGACATAATCATGCAGCCCGCGCGCCTTACAGCCGAAGCCGCCAGCGCCCGCTTCGCCCGGCAACGCGACCTTCAGGGTGCGGGTCTGCGGCGGGTAGCACACGCCGGCATCGGCGCAGCCCTGGTACTTCACGGTCAGGGTGGTCGCGCTCGCGCCGGCCGCGGGCGTGCCGGTGAGGGTGCCGAGCAATTCCTTGCGGTAGGTTTCGACGTCGCCGAAGAATTCGTCGCGGTAGGCCTTGCCCTTCGGCAGCGCCATGGTCGCGCCGGTGAAGGCGGCATCGGCCTTGACCGAGGTGCGGTGCCGGTACAGGTAATAGCCGTCGGCGATCCGCCAGCGCACCTCGATGCGGTCCGGCGCGGTGGCCTGCGCGGACAGGACGAAGACCTCGTCGACCGGCGGCAGTTCGAAGTCCTGGGCGACGGCCGAGGTCGCGGGCAGCGCAAGCAGCAGGGCGAGCCCGGCCAGCCAGCGGCGCAGGCGGATCGTGGATGCGGTCATTGGCTCAGTTTACCGGTCGGCTCTCGGCGGCCAGCCATTGCAGGTATTCGGGCAGGCCGGACGCGGCTTCGACCGCGAGCAGCTCCGGGAGTTCGTAGGGATGCAGTTGGCGCAGGCGTTCCTGCAGGGCGGGGTAGGCCTCGGCACTGGTCTTGACCAGCAGCAGGACCTCGGCCGCGGCCTCGACCTTGCGTTGCCAGCGATAGACCGAACGCAGGCCGGGCAGGAGGTTGACGCAGGCGGCCAGGCGCTCGGCCACCAGCGCGGTGGCGATGCGCTCGGCGCTGTCGGCGTCGGGACAGGTGCAGAAGCAGATCAGGGCGCTCACCGGCATAGGGTAGCGGCTGCCCCGATCCGGCGGGCCTGGCGGACATCCGCGTGCGGCCCTTGAAAGTCGGCGGGCCCGCCCCATCTCGGTGGCATGCCGGGTTCGCCCGGTTCTGTTGTCCGCGGTTTGGCACTCGCTTCGCGCGACTGCTAAAATCGCCGGGTTTTTCCACGTCAATCAACCATTTACCGAGGTTGCCATGTCCAATATCAAGCCGCTGCACGACCGCGTGGTCATCAAGCGCATGGAAGAAGAGAAGCTGTCCGCCGGCGGGATCGTGATCCCGGATTCGGCCACCGAGAAGCCGATCAAGGGCGAAGTCGTCGCCGTCGGCACCGGCAAGGTGCTGGACAACGGCCAGGTCCGCGCGCCGCAGGTCAAGGTCGGCGACAAGGTGCTGTTCGGCAAGTACAGCGGCACCGAAGTGAAGCTGGACGGCGTCGAGCTGCTGGTGGTGAAGGAAGACGACCTGTTCGCGATCCTCGGCTGATCGCGCGTCGCTCCCACACATTTCTCATCCGAATAATTTTTCGAGGTAATTCGCAATGGCTGCCAAGGACATTCGTTTCGGCGAAGACGCGCGCTCCAAGATGGTGCGCGGCGTCAACGTGCTCGCCAACGCCGTGAAGGCGACCCTCGGCCCGAAGGGCCGCAACGTCGTGCTGCAGAAGAGCTACGGCGCGCCGACCATCACCAAGGACGGCGTCTCCGTCGCCAAGGAAATCGAACTGGCTGACGCGTTCGAGAACATGGGCGCGCAGATGGTGAAGGAAGTCGCTTCCAAGACCTCCGACAACGCCGGCGACGGCACCACCACCGCCACCGTGCTGGCGCAGGCGTTCATCCGCGAGGGCATGAAGGCGGTCGCCGCCGGCATGAACCCGATGGACCTGAAGCGCGGCATCGACCAGGCGGTGAAGGCCGCGGTCGGCGAACTGAAGTCGCTGTCCAAGCCGTCGTCGACCAGCAAGGAAATCGCCCAGGTCGGCGCGATCTCCGCGAACTCGGATGCCAACATCGGCGACCTGATCGCGCAGGCGATGGACAAGGTCGGCAAGGAAGGCGTGATCACGGTCGAGGAAGGCAGCGGCCTGGACAACGAACTCGACGTGGTCGAGGGCATGCAGTTCGACCGCGGCTACCTGAGCCCGTACTTCGTCAACAACCAGCAGTCGATGTCGGCCGACCTGGATGATCCCTTCATCCTGCTGTACGACAAGAAGATCTCCAACGTGCGCGACCTGCTGCCCGTCCTCGAGGGCGTGGCCAAGGCCGGCAAGCCGCTGCTGATCGTGGCGGAGGAAGTCGAAGGCGAAGCGCTGGCGACCCTGGTGGTCAACACCATCCGCGGCATCGTCAAGGTCTGCGCGGTGAAGGCCCCGGGCTTCGGCGACCGTCGCAAGGCGATGCTGGAAGACATGGCGATCCTGACCGGCGGCGTGGTGATTTCCGAGGAAGTCGGCCTGTCGCTGGAGAAGGCCACCATCAAGGACCTCGGCCGCGCCAAGAAGATCCAGGTGTCGAAGGAAAACACCACCATCATCGATGGCGCCGGCGAAGGCGCGGGCATCGAGGCGCGCATCAAGCAGATCAAGGCGCAGATCGAGGAGACCTCCTCCGACTACGACCGCGAGAAGCTGCAGGAGCGCGTGGCCAAGCTGGCCGGCGGCGTTGCGGTGATCAAGGTCGGTGCCGCCACCGAAGTCGAGATGAAGGAAAAGAAGGCGCGCGTCGAAGACGCCCTGCACGCGACCCGTGCGGCCGTCGAGGAAGGCATCGTCCCGGGCGGCGGCGTCGCCCTGATCCGTGCCAAGGCGGCGATCGCCGGCATCAAGGGCGTGAACGAAGACCAGAACCACGGCATCCAGATCGCCCTGCGCGCGATGGAAGCCCCGCTGCGCGAGATCGTGACCAATGCCGGCGATGAGCCGTCGGTCATCCTCAACCGCGTGGTCGAAGGTTCGGGTGCGTTCGGCTACAACGCCGCCAACGGCGAGTTCGGCGACATGATCGAGTTCGGCATCCTGGACCCGACCAAGGTCACCCGCACCGCGCTGCAGAACGCCGCGTCGATCGCGGGCCTGATGATCACCACCGAAGCGATGGTGGCCGAGGCCCCGAAGAAGGACGAGCCGGCGATGCCGGCCGGCGGCGGCATGGGCGGCATGGGCGGCATGGATTTCTAAGCCCCGCGATCCATCAAGCAAGACCACAAAGCCCGGCCTCGTGCCGGGCTTTGTGCGTTCTGGCGTCCGAGGCGGGAGACTTCCTACCCGCCCCGCGGCAATGTCTGACGCGAAGATCAGAAAACGCCGATATGAACGCGTGCTCGCGGGCGCAACCCTGAGCAGCCGTCCCTGCAACGGAGCGCTGCGTGCCGCGC-CTGACCGCACCCCGGCGGCAGGCCGAGGTGTGCGCGCCACTGCCGGCCGCCCACGCCGCTGCGCGTTACGCGCGCCACCTGCCCGAGCGCACGCTGCTGTACGCGCTAGTGCAGGCGCACTACCCGGACTTCATCGCGCGTCTTGAGGCCGAAGACCGCCCGCTGCCCGAGTATGTGCGCGAGGAGTTCGAGACCTACCTGCGCTGCGGCGTGCTCGAGCACGGCTTCCTGCGCGTGGTCTGCGAGCACTGTCGTGCCGAGAGGCTGGTGGCGTATTCCTGCAAGAAGCGCGGGCTGTGCCCGAGCTGCGGCGCACGGCGCATGGCCGAGTCGGCGCGGCATCTGGTGGACGAGGTGTTCGGCCCGCGGCCGGTGCGGCAATGGGTGCTGAGTTTCCCGTACCCGTTGCGCTTCCTGTTCGCCAGCAAGCCTGAGGCGATCGGCCCGGTGCTGGGCATCGTGCATCGTGTGATCGCCGGTTGGCTTGCCGATCAGGCCGGCGTGCCGCGGGATACGGCGCAATGCGGCGTGGTGACCCTGATCCAGCGCTTCGGCAGCGCGCTGAATCTCAACATCCACTTCCACATGCTGTGGCTCGACGGCGTGTACGAGGACACCACCGAGCGTCCGCAGCGCAAGCCGCGCCTGCACCGCACCCGTGCGCCCACATCGGCGCAACTGACGGAACTGGCCAACACCATCGCGCATCGCGTGTGCCGGCACCTGTCGCGCCGCGGCTGGCTCGAAGGCGAAGACGAATCCGTGTTCCTGTCCGACAGCGCGGGTAGCGACGACGGCATGGATGGGCTGCGGATGAGTTCGATGACCTACCGCATCGCCACCGGTCGCGACGCTGGCCGCAAGGTCGTCACGCTGCAAACGCTGCCTGGCGACGCCGGTCCGCTGGAGGGCGACGCCGGCAAGGTCGGCGGCTTCTCGCTGCATGCCGGCGTGGCCGCGGAAGCACACGAAAGCCACAAGCTCGAAAAGCTGTGCCGCTACATCACGCGCCCGGCGATCAGCGAGCAGCGGCTATCGATCTCGCCACAGGGCAGGGTGCGTTACCAGCTCAAGACGCCGTGGCGCAATGGCACCACGCATGTCGAATGGGATGCGGTGGACTTCATCGCCAAGCTGGCGGCACTGGTCCCGCCGCCACGCGCGCATCTCACCCGCTTCCACGGCGTATTCGCCCCGAATGCAAACCTGCGCGCGCAGCTGACGCC-CTCGGGGCGCGGCAGGCGGCCTGCGGGCGATGCGGCGCCAGTGGACGTCAGCGCCCACGACGAGCCGCGCAGCCCCGAGCAGAAGCGCCGTGCGATGAGCTGGGCGCAACGGCTCAAGCGGGTCTTTTCCATCGACATCACCACCTGCGCCCACTGCGGCGGCGCGGTGCGGATCGTCGCCAGCATCGAAGACCCCAAGGCCATTCGCGCCATCCTCGCCCACTTCGAGAAACACGGCGCGCTGGAGCAAGCGCACTACCGGCCCGC----AGC-GCGCGCCCC--GCCGCCCGCCGCGTGATGAGGCGCCG--GCCACACAGCCGGCAGCCAAGCCAGAGTCCGATCCGATGCGGCCACGACCCCGCAGGGCTGCGCTCGGCCCTGTGCCGGGATTCGGTGAGAAATGGCTACGCACTGAGCCGCTGCGTGGCCCCGCGATGTCGAAAACCCACGCATGAACCCCCGATCT-----------GTGCCCAAAGCGGCGCTTGCGCGGCCGCTTCCTACCCGCCAGACTCGCCAAAAAGGGCGGTTGAACTTCCTATACCCATATCCCACTTTAGGTTTGGCAGCACCTTTTCAATCAGGTGGTTGTTTACACCAATCCAGCTATTGGCCAATTGAATATTGGTTTCGTCTACTTTTTTTGATTTTTTAAACAGCTTGGTAAAACCGAGTGCCAAAACAGGGGGACCATGTAAAAACGTGCTTCCTGTAATGACTGAACCAACTGTGAGTCCTTTACTGACTTTTTGCAATAAGGATGCTTTTTTATGAGCAGTAGACATAAATCTAACCTTGAGTGTAGAGATTTAAAAAAATGTTCCAACTATAAACAACGGAAATTGAAATACAATTGTATATTTGAAGATGTTGACATTTTTTATGGATTTACCCATTTTCTGCAATTTTAATCCACTTTATCATAAGTGAAGCATTGGTATTTGGTGTATAAAGTTCTTAAAAACTTTTATTGAAACATATATCTCATGTTTTTAGAAATCCGATAAATTGAAAACAATGGAGGGCAGAGTAAAACTTGAAGTGCGACATAAACCACCTAATTAATTTAAAGGGTTTATGGAGTATATAAAATTGTCATACCATCATCTTAACTTTGAAGATCGTACTGCATTAATGCTTGAGTCAAGAAAAGAAGGCTTTTCAGCCAGAAAATTTGCTGAACTCATTAAAAGACATCCTAGTACGATCTATCGTGAGCTTAAAAGAAATAGCATCAATGACGTTTATCAAGCTCGATATGCTTCTGATAACACCTTCGCTAGACGTAGACGTGGTCACAGAAAACTCAAAATCGATTCAATCCTCTGGAAATTTATTGTTGAAGCGATCCGTTGTTTATGGTCTCCTCAGCAAATAGCAAAGCGTTTAAAGACATTTCCTGATTTGGATCAAACAATGAATGTAAGCCATACAACGATTTATTCAACGATACGAGCATTACCAAAGGGTGAGTTGAAAAAAGACTTATTATCCTGTCTACGTCATGAAAATAAAAAGCGAAAAGCTAACGGTGAACCTAAAAAAGATTCTATATTACAGGATATTAAAACTATTCATGAGCGCCCAGCCGAAGTTCAAGAAAGAA--AAATACCGGGTCATTGGGAAGCTGATTTAATTAAAGGTAAAGACAATAAAAGTTCGATAGCAACACTTATTGAACGAAATACACGGCTCTGTATCTTGGCAACATTACCTGATGCAAAGGCAGAATCAGTGCGCAAGGCTTTAACTGAAGCTCTGAAATATTTACCTGCAGAACTGCGTAAAACGTTGACCTATGACCGTGGACGTGAGATGTCAGAACATAAAATACTCGAAGAAGATTTAGGCATAGATGTATATTTCTGTGACCCACATTCACCCTGGCAAAAAGGCACATGCGAAAATATGAATGGTTTAATTAGGCAATATTTACCTAAAGGGATTGATTTAAATCAGGCAGATCAGCATTATTTAAATCAAGTTGCCATGTCACTGAATACTCGTCCTA"/>
                        <sequence id="seq_GCA_016516505" spec="Sequence" taxon="GCA_016516505" totalcount="4" value="GGCAGAGTAAAACTTGAAGTGCGACATAAACCACCTAATTAATTTAAAGGGTTTATGGAGTATATAAAATTGTCATACCATCATCTTAACTTTGAAGATCGTACTGCATTAATGCTTGAGTCAAGAAAAGAAGGCTTTTCAGCCAGAAAATTTGCTGAACTCATTAAAAGACATCCTAGTACGATCTATCGTGAGCTTAAAAGAAATAGCATCAATGACGTTTATCAAGCTCGATATGCTTCTGATAACACCTTCGCTAGACGTAGACGTGGTCACAGAAAACTCAAAATCGATTCAATCCTCTGGAAATTTATTGTTGAAGCGATCCGTTGTTTATGGTCTCCTCAGCAAATAGCAAAGCGTTTAAAGACATTTCCTGATTTGGATCAAACAATGAATGTAAGCCATACAACGATTTATTCAACGATACGAGCATTACCAAAGGGTGAGTTGAAA-AAAGACTTATTATCCTGTCTACGTCATGAAAATA-AAAAGCGAAAAGCTAACGGTGAACCTAAAAAAGATTCTATATTACAGGATATTAAAACTATTCATGAGCGCCCAGCCGAAGTTCAAGAAAGAAAAATACCGGGTCATTGGGAAGCTGATTTAATTAAAGGTAAAGACAATAAAAGTTCGATAGCAACACTTATTGAACGAAATACACGGCTCTGTATCTTGGCAACATTACCTGATGCAAAGGCAGAATCAGTGCGCAAGGCTTTAACTGAAGCTCTGAAATATTTACCTGCAGAACTGCGTAAAACGTTGACCTATGACCGTGGACGTGAGATGTCAGAACATAAAATACTCGAAGAAGATTTAGGCATAGATGTATATTTCTGTGACCCACATTCACCCTGGCAAAAAGGCACATGCGAAAATATGAATGGTTTAATTAGGCAATATTTACCTAAAGGGATTGATTTAAATCAGGCAGATCAGCATTATTTAAATCAAGTTGCCA-TGTCACTGAATACTCGTAGAAAGGCGTTAGATTGGCTTACACCATTAGAGAAATTTGCTCAGCTTGTTGATTATCATATGGCTTTTGAAACTGTCGCACCTCATGTTTGAATTCGCCCCATATTTTTGCTACAGTGAACCAAATTAAGATCATCTATTTACTAGGCCTCGCATTTGCGGGGTTTTTAATGCTGAATAAAAGGAAAACTTGATGGAATTGCCCAATATTATGCACCCGGTCGCGAAGCTGAGCACCGCATTAGCCGCTGCATTGATGCTGAGCGGGTGCATGCCCGGTGAAATCCGCCCGACGATTGGCCAGCAAATGGAAACTGGCGACCAACGGTTTGGCGATCTGGTTTTCCGCCAGCTCGCACCGAATGTCTGGCAGCACACTTCCTATCTCGACATGCCGGGTTTCGGGGCAGTCGCTTCCAACGGTTTGATCGTCAGGGATGGCGGCCGCGTGCTGGTGGTCGATACCGCCTGGACCGATGACCAGACCGCCCAGATCCTCAACTGGATCAAGCAGGAGATCAACCTGCCGGTCGCGCTGGCGGTGGTGACTCACGCGCATCAGGACAAGATGGGCGGTATGGACGCGCTGCATGCGGCGGGGATTGCGACTTATGCCAATGCGTTGTCGAACCAGCTTGCCCCGCAAGAGGGGATGGTTGCGGCGCAACACAGCCTGACTTTCGCCGCCAATGGCTGGGTCGAACCAGCAACCGCGCCCAACTTTGGCCCGCTCAAGGTATTTTACCCCGGCCCCGGCCACACCAGTGACAATATCACCGTTGGGATCGACGGCACCGACATCGCTTTTGGTGGCTGCCTGATCAAGGACAGCAAGGCCAAGTCGCTCGGCAATCTCGGTGATGCCGACACTGAGCACTACGCCGCGTCAGCGCGCGCGTTTGGTGCGGCGTTCCCCAAGGCCAGCATGATCGTGATGAGCCATTCCGCCCCCGATAGCCGCGCCGCAATCACTCATACGGCCCGCATGGCCGACAAGCTGCGCTGAGCCATGGCTGACCACGTCACCCCCAATCTGCCATCGCGCGATTTCGATGTGACAGAGGCGTTTTATGCGAAGCTGGGCTTTGCGACGAGTTGGAAGGATCGCGGCTGGATGATCCTGCAGCGCGGCGGTTTGCAGCTCGAATTCTTCCCCTATCCTGACCTCGACCCAGCTACGAGCTCGTTCGGCTGTTGCCTGCGGTTGGATGATCTCGATGCCATGGTGGCATTGGTGAACGCGGCGGGAGCCGAGGAAA-AAAGCACCGGCTGGCCGCGCTTCAAAGCTCCGCAACTGGAGGCGAGCGGCCTGAGGATCGGCTACCTGATCGATCCCGACTGCACGCTGGTGCGGCTGATCCAGAACCCCGACTGACCGCATGCCCGCGAAAATCAAGATTTGCGGGATCAGCACACCCGAGGCGCTCGATGCGACCATCGCGGCGCGGGCGGACTATGCCGGGTTGGTGTTCTATCCAGCGTCGCCCCGTGCGGTTACGTCGAATGTCGCGGGCGCTTTGACATCGCGCGCAGCTGGCCAGATCGCCATGGTCGGTTTGTTCGTCGATGCGGATGATGCTGTCATCGCCGACGCACTGGTGGCAGCCAAGCTGAACGCGCTGCAGCTGCACGGTTCGGAATCGCCCGAACGCGTGGCCCAGTTGCGCGCGCGGTTTGGCAAGCCGGTGTGGAAGGCGCTGCCCGTCGCCAGCGCCAGCGATGTCGCACGCGCCGCAGCCTATGCCGGGGCGGCGGACTTGATCTTGTTCGACGCCAAGACCCCCAAAGGCGCGCTGCCCGGCGGCATGGGGTTGGCGTTCGACTGGTCGCTGCTGGCCGGATATCGCGGTGCCTTGCCGTGGGGGCTGGCAGGCGGGCTAAATCCGACGAATGTTGCCGAGGCGATTGCGCGCACCGGAGCGCCGCTGGTCGATACCTCCAGCGGCGTCGAAAGCGCGCCGGGCGTCAAGGATACCGACAAGATTACCAATTTCGCCTTTGCGGTGCGCTTGGCCTAAATCGCGTCGATCAATAGGCGTCGTTCAGCGCAAAGATCGGCTTGCGGGTGCGCCACTGCCCTCGGGTGAAGTCGGGAAAATCTAACGTGCGATTGCCCTCAGCAATCGATTGTTCCGACAGAGGCGTGATCGCGCTCCAGGCCAGCGCGTCGTAAATGTCGATTGGCATCGGGGCCTTGGCCTTCAGCGCCTCGACAAAAGCGTGGATCACGAACCAGTCCATCCCGCCATGCCCGGCCCCTGCCGCCAGATCGGCGTAGCGTTTCCATAGCGGGTGATCGTATTTCGCAAACCAGCCCTCGGCAGGCTCCCAGCGGTGCGGCTGTGGGCTCTTGCCCTCCAGATAGATCGACTTGTTGACGTCCATCCACAGCCCCTCGGTGCCTTGCACCCGAAAGCCGAGAGAATAGGGGCGCGGCAGCGAGGTGTCGTGGCACAGCATGATCGTTTCACCATTAGTGCAGCCGATCATGGTGTTGACCACATCACCCAGTGCGAATTTCACCTCGGCGTTGGGATGATCGGCAGAGCCGTTCTTGACGACATAATCATGCAGCCCGCGCGCCTTACAGCCGAAGCCGCCAGCGCCCGCTTCGCCCGGCAACGCGACCTTCAGGGTGCGGGTCTGCGGCGGGTAGCACACGCCGGCATCGGCGCAGCCCTGGTACTTCACGGTCAGGGTGGTCGCGCTCGCGCCGGCCGCGGGCGTGCCGGTGAGGGTGCCGAGCAATTCCTTGCGGTAGGTTTCGACGTCGCCGAAGAATTCGTCGCGGTAGGCCTTGCCCTTCGGCAGCGCCATGGTCGCGCCGGTGAAGGCGGCATCGGCCTTGACCGAGGTGCGGTGCCGGTACAGGTAATAGCCGTCGGCGATCCGCCAGCGCACCTCGATGCGGTCCGGCGCGGTGGCCTGCGCGGACAGGACGAAGACCTCGTCGACCGGCGGCAGTTCGAAGTCCTGGGCGACGGCCGAGGTCGCGGGCAGCGCAAGCAGCAGGGCGAGCCCGGCCAGCCAGCGGCGCAGGCGGATCGTGGATGCGGTCATTGGCTCAGTTTACCGGTCGGCTCTCGGCGGCCAGCCATTGCAGGTATTCGGGCAGGCCGGACGCGGCTTCGACCGCGAGCAGCTCCGGGAGTTCGTAGGGATGCAGTTGGCGCAGGCGTTCCTGCAGGGCGGGGTAGGCCTCGGCACTGGTCTTGACCAGCAGCAGGACCTCGGCCGCGGCCTCGACCTTGCGTTGCCAGCGATAGACCGAACGCAGGCCGGGCAGGAGGTTGACGCAGGCGGCCAGGCGCTCGGCCACCAGCGCGGTGGCGATGCGCTCGGCGCTGTCGGCGTCGGGACAGGTGCAGAAGCAGATCAGGGCGCTCACCGGCATAGGGTAGCGGCTGCCCCGATCCGGCGGGCCTGGCGGACATCCGCGTGCGGCCCTTGAAAGTCGGCGGGCCCGCCCCATCTCGGTGGCATGCCGGGTTCGCCCGGTTCTGTTGTCCGCGGTTTGGCACTCGCTTCGCGCGACTGCTAAAATCGCCGGGTTTTTCCACGTCAATCAACCATTTACCGAGGTTGCCATGTCCAATATCAAGCCGCTGCACGACCGCGTGGTCATCAAGCGCATGGAAGAAGAGAAGCTGTCCGCCGGCGGGATCGTGATCCCGGATTCGGCCACCGAGAAGCCGATCAAGGGCGAAGTCGTCGCCGTCGGCACCGGCAAGGTGCTGGACAACGGCCAGGTCCGCGCGCCGCAGGTCAAGGTCGGCGACAAGGTGCTGTTCGGCAAGTACAGCGGCACCGAAGTGAAGCTGGACGGCGTCGAGCTGCTGGTGGTGAAGGAAGACGACCTGTTCGCGATCCTCGGCTGATCGCGCGTCGCTCCCACACATTTCTCATCCGAATAATTTTTCGAGGTAATTCGCAATGGCTGCCAAGGACATTCGTTTCGGCGAAGACGCGCGCTCCAAGATGGTGCGCGGCGTCAACGTGCTCGCCAACGCCGTGAAGGCGACCCTCGGCCCGAAGGGCCGCAACGTCGTGCTGCAGAAGAGCTACGGCGCGCCGACCATCACCAAGGACGGCGTCTCCGTCGCCAAGGAAATCGAACTGGCTGACGCGTTCGAGAACATGGGCGCGCAGATGGTGAAGGAAGTCGCTTCCAAGACCTCCGACAACGCCGGCGACGGCACCACCACCGCCACCGTGCTGGCGCAGGCGTTCATCCGCGAGGGCATGAAGGCGGTCGCCGCCGGCATGAACCCGATGGACCTGAAGCGCGGCATCGACCAGGCGGTGAAGGCCGCGGTCGGCGAACTGAAGTCGCTGTCCAAGCCGTCGTCGACCAGCAAGGAAATCGCCCAGGTCGGCGCGATCTCCGCGAACTCGGATGCCAACATCGGCGACCTGATCGCGCAGGCGATGGACAAGGTCGGCAAGGAAGGCGTGATCACGGTCGAGGAAGGCAGCGGCCTGGACAACGAACTCGACGTGGTCGAGGGCATGCAGTTCGACCGCGGCTACCTGAGCCCGTACTTCGTCAACAACCAGCAGTCGATGTCGGCCGACCTGGATGATCCCTTCATCCTGCTGTACGACAAGAAGATCTCCAACGTGCGCGACCTGCTGCCCGTCCTCGAGGGCGTGGCCAAGGCCGGCAAGCCGCTGCTGATCGTGGCGGAGGAAGTCGAAGGCGAAGCGCTGGCGACCCTGGTGGTCAACACCATCCGCGGCATCGTCAAGGTCTGCGCGGTGAAGGCCCCGGGCTTCGGCGACCGTCGCAAGGCGATGCTGGAAGACATGGCGATCCTGACCGGCGGCGTGGTGATTTCCGAGGAAGTCGGCCTGTCGCTGGAGAAGGCCACCATCAAGGACCTCGGCCGCGCCAAGAAGATCCAGGTGTCGAAGGAAAACACCACCATCATCGATGGCGCCGGCGAAGGCGCGGGCATCGAGGCGCGCATCAAGCAGATCAAGGCGCAGATCGAGGAGACCTCCTCCGACTACGACCGCGAGAAGCTGCAGGAGCGCGTGGCCAAGCTGGCCGGCGGCGTTGCGGTGATCAAGGTCGGTGCCGCCACCGAAGTCGAGATGAAGGAAAAGAAGGCGCGCGTCGAAGACGCCCTGCACGCGACCCGTGCGGCCGTCGAGGAAGGCATCGTCCCGGGCGGCGGCGTCGCCCTGATCCGTGCCAAGGCGGCGATCGCCGGCATCAAGGGCGTGAACGAAGACCAGAACCACGGCATCCAGATCGCCCTGCGCGCGATGGAAGCCCCGCTGCGCGAGATCGTGACCAATGCCGGCGATGAGCCGTCGGTCATCCTCAACCGCGTGGTCGAAGGTTCGGGTGCGTTCGGCTACAACGCCGCCAACGGCGAGTTCGGCGACATGATCGAGTTCGGCATCCTGGACCCGACCAAGGTCACCCGCACCGCGCTGCAGAACGCCGCGTCGATCGCGGGCCTGATGATCACCACCGAAGCGATGGTGGCCGAGGCCCCGAAGAAGGACGAGCCGGCGATGCCGGCCGGCGGCGGCATGGGCGGCATGGGCGGCATGGATTTCTAAGCCCCGCGATCCATCAAGCAAGACCACAAAGCCCGGCCTCGTGCCGGGCTTTGTGCGTTCTGGCGTCCGAGGCGGGAGACTTCCTACCCGCCCCGCGGCAATGTCTGACGCGAAGATCAGAAAACGCCGATATGAACGCGTGCTCGCGGGCGCAACCCTGAGCAGCCGTCCCTGCAACGGAGCGCTGCGTGCCGCGC-CTGACCGCACCCCGGCGGCAGGCCGAGGTGTGCGCGCCACTGCCGGCCGCCCACGCCGCTGCGCGTTACGCGCGCCACCTGCCCGAGCGCACGCTGCTGTACGCGCTAGTGCAGGCGCACTACCCGGACTTCATCGCGCGTCTTGAGGCCGAAGACCGCCCGCTGCCCGAGTATGTGCGCGAGGAGTTCGAGACCTACCTGCGCTGCGGCGTGCTCGAGCACGGCTTCCTGCGCGTGGTCTGCGAGCACTGTCGTGCCGAGAGGCTGGTGGCGTATTCCTGCAAGAAGCGCGGGCTGTGCCCGAGCTGCGGCGCACGGCGCATGGCCGAGTCGGCGCGGCATCTGGTGGACGAGGTGTTCGGCCCGCGGCCGGTGCGGCAATGGGTGCTGAGTTTCCCGTACCCGTTGCGCTTCCTGTTCGCCAGCAAGCCTGAGGCGATCGGCCCGGTGCTGGGCATCGTGCATCGTGTGATCGCCGGTTGGCTTGCCGATCAGGCCGGCGTGCCGCGGGATACGGCGCAATGCGGCGTGGTGACCCTGATCCAGCGCTTCGGCAGCGCGCTGAATCTCAACATCCACTTCCACATGCTGTGGCTCGACGGCGTGTACGAGGACACCACCGAGCGTCCGCAGCGCAAGCCGCGCCTGCACCGCACCCGTGCGCCCACATCGGCGCAACTGACGGAACTGGCCAACACCATCGCGCATCGCGTGTGCCGGCACCTGTCGCGCCGCGGCTGGCTCGAAGGCGAAGACGAATCCGTGTTCCTGTCCGACAGCGCGGGTAGCGACGACGGCATGGATGGGCTGCGGATGAGTTCGATGACCTACCGCATCGCCACCGGTCGCGACGCTGGCCGCAAGGTCGTCACGCTGCAAACGCTGCCTGGCGACGCCGGTCCGCTGGAGGGCGACGCCGGCAAGGTCGGCGGCTTCTCGCTGCATGCCGGCGTGGCCGCGGAAGCACACGAAAGCCACAAGCTCGAAAAGCTGTGCCGCTACATCACGCGCCCGGCGATCAGCGAGCAGCGGCTATCGATCTCGCCACAGGGCAGGGTGCGTTACCAGCTCAAGACGCCGTGGCGCAATGGCACCACGCATGTCGAATGGGATGCGGTGGACTTCATCGCCAAGCTGGCGGCACTGGTCCCGCCGCCACGCGCGCATCTCACCCGCTTCCACGGCGTATTCGCCCCGAATGCAAACCTGCGCGCGCAGCTGACGCC-CTCGGGGCGCGGCAGGCGGCCTGCGGGCGATGCGGCGCCAGTGGACGTCAGCGCCCACGACGAGCCGCGCAGCCCCGAGCAGAAGCGCCGTGCGATGAGCTGGGCGCAACGGCTCAAGCGGGTCTTTTCCATCGACATCACCACCTGCGCCCACTGCGGCGGCGCGGTGCGGATCGTCGCCAGCATCGAAGACCCCAAGGCCATTCGCGCCATCCTCGCCCACTTCGAGAAACACGGCGCGCTGGAGCAAGCGCACTACCGGCCCGC----AGC-GCGCGCCCC--GCCGCCCGCCGCGTGATGAGGCGCCG--GCCACACAGCCGGCAGCCAAGCCAGAGTCCGATCCGATGCGGCCACGACCCCGCAGGGCTGCGCTCGGCCCTGTGCCGGGATTCGGTGAGAAATGGCTACGCACTGAGCCGCTGCGTGGCCCCGCGATGTCGAAAACCCACGCATGAACCCCCGATCTGTGCCCGATCTGTGCCCAAAGCGGCGCTTGCGCGGCCGCTTCCTACCCGCCAGACTCGCCAAAAAGGGCGGTTGAACTTCCTATACCCATATCCCACTTTAGGTTTGGCAGCACCTTTTCAATCAGGTGGTTGTTTACACCAATCCAGCTATTGGCCAATTGAATATTGGTTTCGTCTACTTTTTTTGATTTTTTAAACAGCTTGGTAAAACCGAGTGCCAAAACAGGGGGACCATGTAAAAACGTGCTTCCTGTAATGACTGAACCAACTGTGAGTCCTTTACTGACTTTTTGCAATAAGGATGCTTTTTTATGAGCAGTAGACATAAATCTAACCTTGAGTGTAGAGATTTAAAAAAATGTTCCAACTATAAACAACGGAAATTGAAATACAATTGTATATTTGAAGATGTTGACATTTTTTATGGATTTACCCATTTTCTGCAATTTTAATCCACTTTATCATAAGTGAAGCATTGGTATTTGGTGTATAAAGTTCTTAAAAACTTTTATTGAAACATATATCTCATGTTTTTAGAAATCCGATAAATTGAAAACAATGGAGGGCAGAGTAAAACTTGAAGTGCGACATAAACCACCTAATTAATTTAAAGGGTTTATGGAGTATATAAAATTGTCATACCATCATCTTAACTTTGAAGATCGTACTGCATTAATGCTTGAGTCAAGAAAAGAAGGCTTTTCAGCCAGAAAATTTGCTGAACTCATTAAAAGACATCCTAGTACGATCTATCGTGAGCTTAAAAGAAATAGCATCAATGACGTTTATCAAGCTCAATATGCTTCTGATAACACTTTTGCTAGACGTAGACGTGGTCACAGAAAACTCAAAATCGATTCAATCCTCTGGAAATTTATTGTTGAAGCGATCCGTTGTTTATGGTCTCCTCAGCAAATAGCAAAGCGTTTAAAGACATTTCCTGATTTGGATCAAACAATGAATGTAAGCCATACAACGATTTATTCAACGATACGAGCATTACCAAAGGGTGAGTTGAAAAAAGACTTATTATCCTGTCTACGTCATGAAAATAAAAAGCGAAAAGCTAACGGTGAACCTAAAAAAGATTCTATATTACAGGATATTAAAACTATTCATGAGCGCCCAGCCGAAGTTCAAGAAAGAA--AAATACCGGGTCATTGGGAAGCTGATTTAATTAAAGGTAAAGACAATAAAAGTTCGATAGCAACACTTATTGAACGAAATACACGGCTCTGTATCTTGGCAACATTACCTGATGCAAAGGCAGAATCAGTGCGCAAGGCTTTAACTGAAGCTCTGAAATATTTACCTGCAGAACTGCGTAAAACGTTGACCTATGACCGTGGACGTGAGATGTCAGAACATAAAATACTCGAAGAAGATTTAGGCATAGATGTATATTTCTGTGACCCACATTCACCCTGGCAAAAAGGCACATGCGAAAATATGAATGGTTTAATTAGGCAATATTTACCTAAAGGGATTGATTTAAATCAGGCAGATCAGCATTATTTAAATCAAGTTGCCATGTCACTGAATACTCGTCCTA"/>
                        <sequence id="seq_GCA_016516515" spec="Sequence" taxon="GCA_016516515" totalcount="4" value="GGCAGAGTAAAACTTGAAGTGCGACATAAACCACCTAATTAATTTAAAGGGTTTATGGAGTATATAAAATTGTCATACCATCATCTTAACTTTGAAGATCGTACTGCATTAATGCTTGAGTCAAGAAAAGAAGGCTTTTCAGCCAGAAAATTTGCTGAACTCATTAAAAGACATCCTAGTACGATCTATCGTGAGCTTAAAAGAAATAGCATCAATGACGTTTATCAAGCTCGATATGCTTCTGATAACACCTTCGCTAGACGTAGACGTGGTCACAGAAAACTCAAAATCGATTCAATCCTCTGGAAATTTATTGTTGAAGCGATCCGTTGTTTATGGTCTCCTCAGCAAATAGCAAAGCGTTTAAAGACATTTCCTGATTTGGATCAAACAATGAATGTAAGCCATACAACGATTTATTCAACGATACGAGCATTACCAAAGGGTGAGTTGAAA-AAAGACTTATTATCCTGTCTACGTCATGAAAATA-AAAAGCGAAAAGCTAACGGTGAACCTAAAAAAGATTCTATATTACAGGATATTAAAACTATTCATGAGCGCCCAGCCGAAGTTCAAGAAAGAAAAATACCGGGTCATTGGGAAGCTGATTTAATTAAAGGTAAAGACAATAAAAGTTCGATAGCAACACTTATTGAACGAAATACACGGCTCTGTATCTTGGCAACATTACCTGATGCAAAGGCAGAATCAGTGCGCAAGGCTTTAACTGAAGCTCTGAAATATTTACCTGCAGAACTGCGTAAAACGTTGACCTATGACCGTGGACGTGAGATGTCAGAACATAAAATACTCGAAGAAGATTTAGGCATAGATGTATATTTCTGTGACCCACATTCACCCTGGCAAAAAGGCACATGCGAAAATATGAATGGTTTAATTAGGCAATATTTACCTAAAGGGATTGATTTAAATCAGGCAGATCAGCATTATTTAAATCAAGTTGCCA-TGTCACTGAATACTCGTAGAAAGGCGTTAGATTGGCTTACACCATTAGAGAAATTTGCTCAGCTTGTTGATTATCATATGGCTTTTGAAACTGTCGCACCTCATGTTTGAATTCGCCCCATATTTTTGCTACAGTGAACCAAATTAAGATCATCTATTTACTAGGCCTCGCATTTGCGGGGTTTTTAATGCTGAATAAAAGGAAAACTTGATGGAATTGCCCAATATTATGCACCCGGTCGCGAAGCTGAGCACCGCATTAGCCGCTGCATTGATGCTGAGCGGGTGCATGCCCGGTGAAATCCGCCCGACGATTGGCCAGCAAATGGAAACTGGCGACCAACGGTTTGGCGATCTGGTTTTCCGCCAGCTCGCACCGAATGTCTGGCAGCACACTTCCTATCTCGACATGCCGGGTTTCGGGGCAGTCGCTTCCAACGGTTTGATCGTCAGGGATGGCGGCCGCGTGCTGGTGGTCGATACCGCCTGGACCGATGACCAGACCGCCCAGATCCTCAACTGGATCAAGCAGGAGATCAACCTGCCGGTCGCGCTGGCGGTGGTGACTCACGCGCATCAGGACAAGATGGGCGGTATGGACGCGCTGCATGCGGCGGGGATTGCGACTTATGCCAATGCGTTGTCGAACCAGCTTGCCCCGCAAGAGGGGATGGTTGCGGCGCAACACAGCCTGACTTTCGCCGCCAATGGCTGGGTCGAACCAGCAACCGCGCCCAACTTTGGCCCGCTCAAGGTATTTTACCCCGGCCCCGGCCACACCAGTGACAATATCACCGTTGGGATCGACGGCACCGACATCGCTTTTGGTGGCTGCCTGATCAAGGACAGCAAGGCCAAGTCGCTCGGCAATCTCGGTGATGCCGACACTGAGCACTACGCCGCGTCAGCGCGCGCGTTTGGTGCGGCGTTCCCCAAGGCCAGCATGATCGTGATGAGCCATTCCGCCCCCGATAGCCGCGCCGCAATCACTCATACGGCCCGCATGGCCGACAAGCTGCGCTGAGCCATGGCTGACCACGTCACCCCCAATCTGCCATCGCGCGATTTCGATGTGACAGAGGCGTTTTATGCGAAGCTGGGCTTTGCGACGAGTTGGAAGGATCGCGGCTGGATGATCCTGCAGCGCGGCGGTTTGCAGCTCGAATTCTTCCCCTATCCTGACCTCGACCCAGCTACGAGCTCGTTCGGCTGTTGCCTGCGGTTGGATGATCTCGATGCCATGGTGGCATTGGTGAACGCGGCGGGAGCCGAGGAAA-AAAGCACCGGCTGGCCGCGCTTCAAAGCTCCGCAACTGGAGGCGAGCGGCCTGAGGATCGGCTACCTGATCGATCCCGACTGCACGCTGGTGCGGCTGATCCAGAACCCCGACTGACCGCATGCCCGCGAAAATCAAGATTTGCGGGATCAGCACACCCGAGGCGCTCGATGCGACCATCGCGGCGCGGGCGGACTATGCCGGGTTGGTGTTCTATCCAGCGTCGCCCCGTGCGGTTACGTCGAATGTCGCGGGCGCTTTGACATCGCGCGCAGCTGGCCAGATCGCCATGGTCGGTTTGTTCGTCGATGCGGATGATGCTGTCATCGCCGACGCACTGGTGGCAGCCAAGCTGAACGCGCTGCAGCTGCACGGTTCGGAATCGCCCGAACGCGTGGCCCAGTTGCGCGCGCGGTTTGGCAAGCCGGTGTGGAAGGCGCTGCCCGTCGCCAGCGCCAGCGATGTCGCACGCGCCGCAGCCTATGCCGGGGCGGCGGACTTGATCTTGTTCGACGCCAAGACCCCCAAAGGCGCGCTGCCCGGCGGCATGGGGTTGGCGTTCGACTGGTCGCTGCTGGCCGGATATCGCGGTGCCTTGCCGTGGGGGCTGGCAGGCGGGCTAAATCCGACGAATGTTGCCGAGGCGATTGCGCGCACCGGAGCGCCGCTGGTCGATACCTCCAGCGGCGTCGAAAGCGCGCCGGGCGTCAAGGATACCGACAAGATTACCAATTTCGCCTTTGCGGTGCGCTTGGCCTAAATCGCGTCGATCAATAGGCGTCGTTCAGCGCAAAGATCGGCTTGCGGGTGCGCCACTGCCCTCGGGTGAAGTCGGGAAAATCTAACGTGCGATTGCCCTCAGCAATCGATTGTTCCGACAGAGGCGTGATCGCGCTCCAGGCCAGCGCGTCGTAAATGTCGATTGGCATCGGGGCCTTGGCCTTCAGCGCCTCGACAAAAGCGTGGATCACGAACCAGTCCATCCCGCCATGCCCGGCCCCTGCCGCCAGATCGGCGTAGCGTTTCCATAGCGGGTGATCGTATTTCGCAAACCAGCCCTCGGCAGGCTCCCAGCGGTGCGGCTGTGGGCTCTTGCCCTCCAGATAGATCGACTTGTTGACGTCCATCCACAGCCCCTCGGTGCCTTGCACCCGAAAGCCGAGAGAATAGGGGCGCGGCAGCGAGGTGTCGTGGCACAGCATGATCGTTTCACCATTAGTGCAGCCGATCATGGTGTTGACCACATCACCCAGTGCGAATTTCACCTCGGCGTTGGGATGATCGGCAGAGCCGTTCTTGACGACATAATCATGCAGCCCGCGCGCCTTACAGCCGAAGCCGCCAGCGCCCGCTTCGCCCGGCAACGCGACCTTCAGGGTGCGGGTCTGCGGCGGGTAGCACACGCCGGCATCGGCGCAGCCCTGGTACTTCACGGTCAGGGTGGTCGCGCTCGCGCCGGCCGCGGGCGTGCCGGTGAGGGTGCCGAGCAATTCCTTGCGGTAGGTTTCGACGTCGCCGAAGAATTCGTCGCGGTAGGCCTTGCCCTTCGGCAGCGCCATGGTCGCGCCGGTGAAGGCGGCATCGGCCTTGACCGAGGTGCGGTGCCGGTACAGGTAATAGCCGTCGGCGATCCGCCAGCGCACCTCGATGCGGTCCGGCGCGGTGGCCTGCGCGGACAGGACGAAGACCTCGTCGACCGGCGGCAGTTCGAAGTCCTGGGCGACGGCCGAGGTCGCGGGCAGCGCAAGCAGCAGGGCGAGCCCGGCCAGCCAGCGGCGCAGGCGGATCGTGGATGCGGTCATTGGCTCAGTTTACCGGTCGGCTCTCGGCGGCCAGCCATTGCAGGTATTCGGGCAGGCCGGACGCGGCTTCGACCGCGAGCAGCTCCGGGAGTTCGTAGGGATGCAGTTGGCGCAGGCGTTCCTGCAGGGCGGGGTAGGCCTCGGCACTGGTCTTGACCAGCAGCAGGACCTCGGCCGCGGCCTCGACCTTGCGTTGCCAGCGATAGACCGAACGCAGGCCGGGCAGGAGGTTGACGCAGGCGGCCAGGCGCTCGGCCACCAGCGCGGTGGCGATGCGCTCGGCGCTGTCGGCGTCGGGACAGGTGCAGAAGCAGATCAGGGCGCTCACCGGCATAGGGTAGCGGCTGCCCCGATCCGGCGGGCCTGGCGGACATCCGCGTGCGGCCCTTGAAAGTCGGCGGGCCCGCCCCATCTCGGTGGCATGCCGGGTTCGCCCGGTTCTGTTGTCCGCGGTTTGGCACTCGCTTCGCGCGACTGCTAAAATCGCCGGGTTTTTCCACGTCAATCAACCATTTACCGAGGTTGCCATGTCCAATATCAAGCCGCTGCACGACCGCGTGGTCATCAAGCGCATGGAAGAAGAGAAGCTGTCCGCCGGCGGGATCGTGATCCCGGATTCGGCCACCGAGAAGCCGATCAAGGGCGAAGTCGTCGCCGTCGGCACCGGCAAGGTGCTGGACAACGGCCAGGTCCGCGCGCCGCAGGTCAAGGTCGGCGACAAGGTGCTGTTCGGCAAGTACAGCGGCACCGAAGTGAAGCTGGACGGCGTCGAGCTGCTGGTGGTGAAGGAAGACGACCTGTTCGCGATCCTCGGCTGATCGCGCGTCGCTCCCACACATTTCTCATCCGAATAATTTTTCGAGGTAATTCGCAATGGCTGCCAAGGACATTCGTTTCGGCGAAGACGCGCGCTCCAAGATGGTGCGCGGCGTCAACGTGCTCGCCAACGCCGTGAAGGCGACCCTCGGCCCGAAGGGCCGCAACGTCGTGCTGCAGAAGAGCTACGGCGCGCCGACCATCACCAAGGACGGCGTCTCCGTCGCCAAGGAAATCGAACTGGCTGACGCGTTCGAGAACATGGGCGCGCAGATGGTGAAGGAAGTCGCTTCCAAGACCTCCGACAACGCCGGCGACGGCACCACCACCGCCACCGTGCTGGCGCAGGCGTTCATCCGCGAGGGCATGAAGGCGGTCGCCGCCGGCATGAACCCGATGGACCTGAAGCGCGGCATCGACCAGGCGGTGAAGGCCGCGGTCGGCGAACTGAAGTCGCTGTCCAAGCCGTCGTCGACCAGCAAGGAAATCGCCCAGGTCGGCGCGATCTCCGCGAACTCGGATGCCAACATCGGCGACCTGATCGCGCAGGCGATGGACAAGGTCGGCAAGGAAGGCGTGATCACGGTCGAGGAAGGCAGCGGCCTGGACAACGAACTCGACGTGGTCGAGGGCATGCAGTTCGACCGCGGCTACCTGAGCCCGTACTTCGTCAACAACCAGCAGTCGATGTCGGCCGACCTGGATGATCCCTTCATCCTGCTGTACGACAAGAAGATCTCCAACGTGCGCGACCTGCTGCCCGTCCTCGAGGGCGTGGCCAAGGCCGGCAAGCCGCTGCTGATCGTGGCGGAGGAAGTCGAAGGCGAAGCGCTGGCGACCCTGGTGGTCAACACCATCCGCGGCATCGTCAAGGTCTGCGCGGTGAAGGCCCCGGGCTTCGGCGACCGTCGCAAGGCGATGCTGGAAGACATGGCGATCCTGACCGGCGGCGTGGTGATTTCCGAGGAAGTCGGCCTGTCGCTGGAGAAGGCCACCATCAAGGACCTCGGCCGCGCCAAGAAGATCCAGGTGTCGAAGGAAAACACCACCATCATCGATGGCGCCGGCGAAGGCGCGGGCATCGAGGCGCGCATCAAGCAGATCAAGGCGCAGATCGAGGAGACCTCCTCCGACTACGACCGCGAGAAGCTGCAGGAGCGCGTGGCCAAGCTGGCCGGCGGCGTTGCGGTGATCAAGGTCGGTGCCGCCACCGAAGTCGAGATGAAGGAAAAGAAGGCGCGCGTCGAAGACGCCCTGCACGCGACCCGTGCGGCCGTCGAGGAAGGCATCGTCCCGGGCGGCGGCGTCGCCCTGATCCGTGCCAAGGCGGCGATCGCCGGCATCAAGGGCGTGAACGAAGACCAGAACCACGGCATCCAGATCGCCCTGCGCGCGATGGAAGCCCCGCTGCGCGAGATCGTGACCAATGCCGGCGATGAGCCGTCGGTCATCCTCAACCGCGTGGTCGAAGGTTCGGGTGCGTTCGGCTACAACGCCGCCAACGGCGAGTTCGGCGACATGATCGAGTTCGGCATCCTGGACCCGACCAAGGTCACCCGCACCGCGCTGCAGAACGCCGCGTCGATCGCGGGCCTGATGATCACCACCGAAGCGATGGTGGCCGAGGCCCCGAAGAAGGACGAGCCGGCGATGCCGGCCGGCGGCGGCATGGGCGGCATGGGCGGCATGGATTTCTAAGCCCCGCGATCCATCAAGCAAGACCACAAAGCCCGGCCTCGTGCCGGGCTTTGTGCGTTCTGGCGTCCGAGGCGGGAGACTTCCTACCCGCCCCGCGGCAATGTCTGACGCGAAGATCAGAAAACGCCGATATGAACGCGTGCTCGCGGGCGCAACCCTGAGCAGCCGTCCCTGCAACGGAGCGCTGCGTGCCGCGC-CTGACCGCACCCCGGCGGCAGGCCGAGGTGTGCGCGCCACTGCCGGCCGCCCACGCCGCTGCGCGTTACGCGCGCCACCTGCCCGAGCGCACGCTGCTGTACGCGCTAGTGCAGGCGCACTACCCGGACTTCATCGCGCGTCTTGAGGCCGAAGACCGCCCGCTGCCCGAGTATGTGCGCGAGGAGTTCGAGACCTACCTGCGCTGCGGCGTGCTCGAGCACGGCTTCCTGCGCGTGGTCTGCGAGCACTGTCGTGCCGAGAGGCTGGTGGCGTATTCCTGCAAGAAGCGCGGGCTGTGCCCGAGCTGCGGCGCACGGCGCATGGCCGAGTCGGCGCGGCATCTGGTGGACGAGGTGTTCGGCCCGCGGCCGGTGCGGCAATGGGTGCTGAGTTTCCCGTACCCGTTGCGCTTCCTGTTCGCCAGCAAGCCTGAGGCGATCGGCCCGGTGCTGGGCATCGTGCATCGTGTGATCGCCGGTTGGCTTGCCGATCAGGCCGGCGTGCCGCGGGATACGGCGCAATGCGGCGTGGTGACCCTGATCCAGCGCTTCGGCAGCGCGCTGAATCTCAACATCCACTTCCACATGCTGTGGCTCGACGGCGTGTACGAGGACACCACCGAGCGTCCGCAGCGCAAGCCGCGCCTGCACCGCACCCGTGCGCCCACATCGGCGCAACTGACGGAACTGGCCAACACCATCGCGCATCGCGTGTGCCGGCACCTGTCGCGCCGCGGCTGGCTCGAAGGCGAAGACGAATCCGTGTTCCTGTCCGACAGCGCGGGTAGCGACGACGGCATGGATGGGCTGCGGATGAGTTCGATGACCTACCGCATCGCCACCGGTCGCGACGCTGGCCGCAAGGTCGTCACGCTGCAAACGCTGCCTGGCGACGCCGGTCCGCTGGAGGGCGACGCCGGCAAGGTCGGCGGCTTCTCGCTGCATGCCGGCGTGGCCGCGGAAGCACACGAAAGCCACAAGCTCGAAAAGCTGTGCCGCTACATCACGCGCCCGGCGATCAGCGAGCAGCGGCTATCGATCTCGCCACAGGGCAGGGTGCGTTACCAGCTCAAGACGCCGTGGCGCAATGGCACCACGCATGTCGAATGGGATGCGGTGGACTTCATCGCCAAGCTGGCGGCACTGGTCCCGCCGCCACGCGCGCATCTCACCCGCTTCCACGGCGTATTCGCCCCGAATGCAAACCTGCGCGCGCAGCTGACGCC-CTCGGGGCGCGGCAGGCGGCCTGCGGGCGATGCGGCGCCAGTGGACGTCAGCGCCCACGACGAGCCGCGCAGCCCCGAGCAGAAGCGCCGTGCGATGAGCTGGGCGCAACGGCTCAAGCGGGTCTTTTCCATCGACATCACCACCTGCGCCCACTGCGGCGGCGCGGTGCGGATCGTCGCCAGCATCGAAGACCCCAAGGCCATTCGCGCCATCCTCGCCCACTTCGAGAAACACGGCGCGCTGGAGCAAGCGCACTACCGGCCCGC----AGC-GCGCGCCCC--GCCGCCCGCCGCGTGATGAGGCGCCG--GCCACACAGCCGGCAGCCAAGCCAGAGTCCGATCCGATGCGGCCACGACCCCGCAGGGCTGCGCTCGGCCCTGTGCCGGGATTCGGTGAGAAATGGCTACGCACTGAGCCGCTGCGTGGCCCCGCGATGTCGAAAACCCACGCATGAACCCCCGATCT-----------GTGCCCAAAGCGGCGCTTGCGCGGCCGCTTCCTACCCGCCAGACTCGCCAAAAAGGGCGGTTGAACTTCCTATACCCATATCCCACTTTAGGTTTGGCAGCACCTTTTCAATCAGGTGGTTGTTTACACCAATCCAGCTATTGGCCAATTGAATATTGGTTTCGTCTACTTTTTTTGATTTTTTAAACAGCTTGGTAAAACCGAGTGCCAAAACAGGGGGACCATGTAAAAACGTGCTTCCTGTAATGACTGAACCAACTGTGAGTCCTTTACTGACTTTTTGCAATAAGGATGCTTTTTTATGAGCAGTAGACATAAATCTAACCTTGAGTGTAGAGATTTAAAAAAATGTTCCAACTATAAACAACGGAAATTGAAATACAATTGTATATTTGAAGATGTTGACATTTTTTATGGATTTACCCATTTTCTGCAATTTTAATCCACTTTATCATAAGTGAAGCATTGGTATTTGGTGTATAAAGTTCTTAAAAACTTTTATTGAAACATATATCTCATGTTTTTAGAAATCCGATAAATTGAAAACAATGGAGGGCAGAGTAAAACTTGAAGTGCGACATAAACCACCTAATTAATTTAAAGGGTTTATGGAGTATATAAAATTGTCATACCATCATCTTAACTTTGAAGATCGTACTGCATTAATGCTTGAGTCAAGAAAAGAAGGCTTTTCAGCCAGAAAATTTGCTGAACTCATTAAAAGACATCCTAGTACGATCTATCGTGAGCTTAAAAGAAATAGCATCAATGACGTTTATCAAGCTCGATATGCTTCTGATAACACCTTCGCTAGACGTAGACGTGGTCACAGAAAACTCAAAATCGATTCAATCCTCTGGAAATTTATTGTTGAAGCGATCCGTTGTTTATGGTCTCCTCAGCAAATAGCAAAGCGTTTAAAGACATTTCCTGATTTGGATCAAACAATGAATGTAAGCCATACAACGATTTATTCAACGATACGAGCATTACCAAAGGGTGAGTTGAAAAAAGACTTATTATCCTGTCTACGTCATGAAAATAAAAAGCGAAAAGCTAACGGTGAACCTAAAAAAGATTCTATATTACAGGATATTAAAACTATTCATGAGCGCCCAGCCGAAGTTCAAGAAAGAA--AAATACCGGGTCATTGGGAAGCTGATTTAATTAAAGGTAAAGACAATAAAAGTTCGATAGCAACACTTATTGAACGAAATACACGGCTCTGTATCTTGGCAACATTACCTGATGCAAAGGCAGAATCAGTGCGCAAGGCTTTAACTGAAGCTCTGAAATATTTACCTGCAGAACTGCGTAAAACGTTGACCTATGACCGTGGACGTGAGATGTCAGAACATAAAATACTCGAAGAAGATTTAGGCATAGATGTATATTTCTGTGACCCACATTCACCCTGGCAAAAAGGCACATGCGAAAATATGAATGGTTTAATTAGGCAATATTTACCTAAAGGGATTGATTTAAATCAGGCAGATCAGCATTATTTAAATCAAGTTGCCATGTCACTGAATACTCGTCCTA"/>
                        <sequence id="seq_GCA_016516615" spec="Sequence" taxon="GCA_016516615" totalcount="4" value="GGCAGAGTAAAACTTGAAGTGCGACATAAACCACCTAATTAATTTAAAGGGTTTATGGAGTATATAAAATTGTCATACCATCATCTTAACTTTGAAGATCGTACTGCATTAATGCTTGAGTCAAGAAAAGAAGGCTTTTCAGCCAGAAAATTTGCTGAACTCATTAAAAGACATCCTAGTACGATCTATCGTGAGCTTAAAAGAAATAGCATCAATGACGTTTATCAAGCTCGATATGCTTCTGATAACACCTTCGCTAGACGTAGACGTGGTCACAGAAAACTCAAAATCGATTCAATCCTCTGGAAATTTATTGTTGAAGCGATCCGTTGTTTATGGTCTCCTCAGCAAATAGCAAAGCGTTTAAAGACATTTCCTGATTTGGATCAAACAATGAATGTAAGCCATACAACGATTTATTCAACGATACGAGCATTACCAAAGGGTGAGTTGAAA-AAAGACTTATTATCCTGTCTACGTCATGAAAATA-AAAAGCGAAAAGCTAACGGTGAACCTAAAAAAGATTCTATATTACAGGATATTAAAACTATTCATGAGCGCCCAGCCGAAGTTCAAGAAAGAAAAATACCGGGTCATTGGGAAGCTGATTTAATTAAAGGTAAAGACAATAAAAGTTCGATAGCAACACTTATTGAACGAAATACACGGCTCTGTATCTTGGCAACATTACCTGATGCAAAGGCAGAATCAGTGCGCAAGGCTTTAACTGAAGCTCTGAAATATTTACCTGCAGAACTGCGTAAAACGTTGACCTATGACCGTGGACGTGAGATGTCAGAACATAAAATACTCGAAGAAGATTTAGGCATAGATGTATATTTCTGTGACCCACATTCACCCTGGCAAAAAGGCACATGCGAAAATATGAATGGTTTAATTAGGCAATATTTACCTAAAGGGATTGATTTAAATCAGGCAGATCAGCATTATTTAAATCAAGTTGCCA-TGTCACTGAATACTCGTAGAAAGGCGTTAGATTGGCTTACACCATTAGAGAAATTTGCTCAGCTTGTTGATTATCATATGGCTTTTGAAACTGTCGCACCTCATGTTTGAATTCGCCCCATATTTTTGCTACAGTGAACCAAATTAAGATCATCTATTTACTAGGCCTCGCATTTGCGGGGTTTTTAATGCTGAATAAAAGGAAAACTTGATGGAATTGCCCAATATTATGCACCCGGTCGCGAAGCTGAGCACCGCATTAGCCGCTGCATTGATGCTGAGCGGGTGCATGCCCGGTGAAATCCGCCCGACGATTGGCCAGCAAATGGAAACTGGCGACCAACGGTTTGGCGATCTGGTTTTCCGCCAGCTCGCACCGAATGTCTGGCAGCACACTTCCTATCTCGACATGCCGGGTTTCGGGGCAGTCGCTTCCAACGGTTTGATCGTCAGGGATGGCGGCCGCGTGCTGGTGGTCGATACCGCCTGGACCGATGACCAGACCGCCCAGATCCTCAACTGGATCAAGCAGGAGATCAACCTGCCGGTCGCGCTGGCGGTGGTGACTCACGCGCATCAGGACAAGATGGGCGGTATGGACGCGCTGCATGCGGCGGGGATTGCGACTTATGCCAATGCGTTGTCGAACCAGCTTGCCCCGCAAGAGGGGATGGTTGCGGCGCAACACAGCCTGACTTTCGCCGCCAATGGCTGGGTCGAACCAGCAACCGCGCCCAACTTTGGCCCGCTCAAGGTATTTTACCCCGGCCCCGGCCACACCAGTGACAATATCACCGTTGGGATCGACGGCACCGACATCGCTTTTGGTGGCTGCCTGATCAAGGACAGCAAGGCCAAGTCGCTCGGCAATCTCGGTGATGCCGACACTGAGCACTACGCCGCGTCAGCGCGCGCGTTTGGTGCGGCGTTCCCCAAGGCCAGCATGATCGTGATGAGCCATTCCGCCCCCGATAGCCGCGCCGCAATCACTCATACGGCCCGCATGGCCGACAAGCTGCGCTGAGCCATGGCTGACCACGTCACCCCCAATCTGCCATCGCGCGATTTCGATGTGACAGAGGCGTTTTATGCGAAGCTGGGCTTTGCGACGAGTTGGAAGGATCGCGGCTGGATGATCCTGCAGCGCGGCGGTTTGCAGCTCGAATTCTTCCCCTATCCTGACCTCGACCCAGCTACGAGCTCGTTCGGCTGTTGCCTGCGGTTGGATGATCTCGATGCCATGGTGGCATTGGTGAACGCGGCGGGAGCCGAGGAAA-AAAGCACCGGCTGGCCGCGCTTCAAAGCTCCGCAACTGGAGGCGAGCGGCCTGAGGATCGGCTACCTGATCGATCCCGACTGCACGCTGGTGCGGCTGATCCAGAACCCCGACTGACCGCATGCCCGCGAAAATCAAGATTTGCGGGATCAGCACACCCGAGGCGCTCGATGCGACCATCGCGGCGCGGGCGGACTATGCCGGGTTGGTGTTCTATCCAGCGTCGCCCCGTGCGGTTACGTCGAATGTCGCGGGCGCTTTGACATCGCGCGCAGCTGGCCAGATCGCCATGGTCGGTTTGTTCGTCGATGCGGATGATGCTGTCATCGCCGACGCACTGGTGGCAGCCAAGCTGAACGCGCTGCAGCTGCACGGTTCGGAATCGCCCGAACGCGTGGCCCAGTTGCGCGCGCGGTTTGGCAAGCCGGTGTGGAAGGCGCTGCCCGTCGCCAGCGCCAGCGATGTCGCACGCGCCGCAGCCTATGCCGGGGCGGCGGACTTGATCTTGTTCGACGCCAAGACCCCCAAAGGCGCGCTGCCCGGCGGCATGGGGTTGGCGTTCGACTGGTCGCTGCTGGCCGGATATCGCGGTGCCTTGCCGTGGGGGCTGGCAGGCGGGCTAAATCCGACGAATGTTGCCGAGGCGATTGCGCGCACCGGAGCGCCGCTGGTCGATACCTCCAGCGGCGTCGAAAGCGCGCCGGGCGTCAAGGATACCGACAAGATTACCAATTTCGCCTTTGCGGTGCGCTTGGCCTAAATCGCGTCGATCAATAGGCGTCGTTCAGCGCAAAGATCGGCTTGCGGGTGCGCCACTGCCCTCGGGTGAAGTCGGGAAAATCTAACGTGCGATTGCCCTCAGCAATCGATTGTTCCGACAGAGGCGTGATCGCGCTCCAGGCCAGCGCGTCGTAAATGTCGATTGGCATCGGGGCCTTGGCCTTCAGCGCCTCGACAAAAGCGTGGATCACGAACCAGTCCATCCCGCCATGCCCGGCCCCTGCCGCCAGATCGGCGTAGCGTTTCCATAGCGGGTGATCGTATTTCGCAAACCAGCCCTCGGCAGGCTCCCAGCGGTGCGGCTGTGGGCTCTTGCCCTCCAGATAGATCGACTTGTTGACGTCCATCCACAGCCCCTCGGTGCCTTGCACCCGAAAGCCGAGAGAATAGGGGCGCGGCAGCGAGGTGTCGTGGCACAGCATGATCGTTTCACCATTAGTGCAGCCGATCATGGTGTTGACCACATCACCCAGTGCGAATTTCACCTCGGCGTTGGGATGATCGGCAGAGCCGTTCTTGACGACATAATCATGCAGCCCGCGCGCCTTACAGCCGAAGCCGCCAGCGCCCGCTTCGCCCGGCAACGCGACCTTCAGGGTGCGGGTCTGCGGCGGGTAGCACACGCCGGCATCGGCGCAGCCCTGGTACTTCACGGTCAGGGTGGTCGCGCTCGCGCCGGCCGCGGGCGTGCCGGTGAGGGTGCCGAGCAATTCCTTGCGGTAGGTTTCGACGTCGCCGAAGAATTCGTCGCGGTAGGCCTTGCCCTTCGGCAGCGCCATGGTCGCGCCGGTGAAGGCGGCATCGGCCTTGACCGAGGTGCGGTGCCGGTACAGGTAATAGCCGTCGGCGATCCGCCAGCGCACCTCGATGCGGTCCGGCGCGGTGGCCTGCGCGGACAGGACGAAGACCTCGTCGACCGGCGGCAGTTCGAAGTCCTGGGCGACGGCCGAGGTCGCGGGCAGCGCAAGCAGCAGGGCGAGCCCGGCCAGCCAGCGGCGCAGGCGGATCGTGGATGCGGTCATTGGCTCAGTTTACCGGTCGGCTCTCGGCGGCCAGCCATTGCAGGTATTCGGGCAGGCCGGACGCGGCTTCGACCGCGAGCAGCTCCGGGAGTTCGTAGGGATGCAGTTGGCGCAGGCGTTCCTGCAGGGCGGGGTAGGCCTCGGCACTGGTCTTGACCAGCAGCAGGACCTCGGCCGCGGCCTCGACCTTGCGTTGCCAGCGATAGACCGAACGCAGGCCGGGCAGGAGGTTGACGCAGGCGGCCAGGCGCTCGGCCACCAGCGCGGTGGCGATGCGCTCGGCGCTGTCGGCGTCGGGACAGGTGCAGAAGCAGATCAGGGCGCTCACCGGCATAGGGTAGCGGCTGCCCCGATCCGGCGGGCCTGGCGGACATCCGCGTGCGGCCCTTGAAAGTCGGCGGGCCCGCCCCATCTCGGTGGCATGCCGGGTTCGCCCGGTTCTGTTGTCCGCGGTTTGGCACTCGCTTCGCGCGACTGCTAAAATCGCCGGGTTTTTCCACGTCAATCAACCATTTACCGAGGTTGCCATGTCCAATATCAAGCCGCTGCACGACCGCGTGGTCATCAAGCGCATGGAAGAAGAGAAGCTGTCCGCCGGCGGGATCGTGATCCCGGATTCGGCCACCGAGAAGCCGATCAAGGGCGAAGTCGTCGCCGTCGGCACCGGCAAGGTGCTGGACAACGGCCAGGTCCGCGCGCCGCAGGTCAAGGTCGGCGACAAGGTGCTGTTCGGCAAGTACAGCGGCACCGAAGTGAAGCTGGACGGCGTCGAGCTGCTGGTGGTGAAGGAAGACGACCTGTTCGCGATCCTCGGCTGATCGCGCGTCGCTCCCACACATTTCTCATCCGAATAATTTTTCGAGGTAATTCGCAATGGCTGCCAAGGACATTCGTTTCGGCGAAGACGCGCGCTCCAAGATGGTGCGCGGCGTCAACGTGCTCGCCAACGCCGTGAAGGCGACCCTCGGCCCGAAGGGCCGCAACGTCGTGCTGCAGAAGAGCTACGGCGCGCCGACCATCACCAAGGACGGCGTCTCCGTCGCCAAGGAAATCGAACTGGCTGACGCGTTCGAGAACATGGGCGCGCAGATGGTGAAGGAAGTCGCTTCCAAGACCTCCGACAACGCCGGCGACGGCACCACCACCGCCACCGTGCTGGCGCAGGCGTTCATCCGCGAGGGCATGAAGGCGGTCGCCGCCGGCATGAACCCGATGGACCTGAAGCGCGGCATCGACCAGGCGGTGAAGGCCGCGGTCGGCGAACTGAAGTCGCTGTCCAAGCCGTCGTCGACCAGCAAGGAAATCGCCCAGGTCGGCGCGATCTCCGCGAACTCGGATGCCAACATCGGCGACCTGATCGCGCAGGCGATGGACAAGGTCGGCAAGGAAGGCGTGATCACGGTCGAGGAAGGCAGCGGCCTGGACAACGAACTCGACGTGGTCGAGGGCATGCAGTTCGACCGCGGCTACCTGAGCCCGTACTTCGTCAACAACCAGCAGTCGATGTCGGCCGACCTGGATGATCCCTTCATCCTGCTGTACGACAAGAAGATCTCCAACGTGCGCGACCTGCTGCCCGTCCTCGAGGGCGTGGCCAAGGCCGGCAAGCCGCTGCTGATCGTGGCGGAGGAAGTCGAAGGCGAAGCGCTGGCGACCCTGGTGGTCAACACCATCCGCGGCATCGTCAAGGTCTGCGCGGTGAAGGCCCCGGGCTTCGGCGACCGTCGCAAGGCGATGCTGGAAGACATGGCGATCCTGACCGGCGGCGTGGTGATTTCCGAGGAAGTCGGCCTGTCGCTGGAGAAGGCCACCATCAAGGACCTCGGCCGCGCCAAGAAGATCCAGGTGTCGAAGGAAAACACCACCATCATCGATGGCGCCGGCGAAGGCGCGGGCATCGAGGCGCGCATCAAGCAGATCAAGGCGCAGATCGAGGAGACCTCCTCCGACTACGACCGCGAGAAGCTGCAGGAGCGCGTGGCCAAGCTGGCCGGCGGCGTTGCGGTGATCAAGGTCGGTGCCGCCACCGAAGTCGAGATGAAGGAAAAGAAGGCGCGCGTCGAAGACGCCCTGCACGCGACCCGTGCGGCCGTCGAGGAAGGCATCGTCCCGGGCGGCGGCGTCGCCCTGATCCGTGCCAAGGCGGCGATCGCCGGCATCAAGGGCGTGAACGAAGACCAGAACCACGGCATCCAGATCGCCCTGCGCGCGATGGAAGCCCCGCTGCGCGAGATCGTGACCAATGCCGGCGATGAGCCGTCGGTCATCCTCAACCGCGTGGTCGAAGGTTCGGGTGCGTTCGGCTACAACGCCGCCAACGGCGAGTTCGGCGACATGATCGAGTTCGGCATCCTGGACCCGACCAAGGTCACCCGCACCGCGCTGCAGAACGCCGCGTCGATCGCGGGCCTGATGATCACCACCGAAGCGATGGTGGCCGAGGCCCCGAAGAAGGACGAGCCGGCGATGCCGGCCGGCGGCGGCATGGGCGGCATGGGCGGCATGGATTTCTAAGCCCCGCGATCCATCAAGCAAGACCACAAAGCCCGGCCTCGTGCCGGGCTTTGTGCGTTCTGGCGTCCGAGGCGGGAGACTTCCTACCCGCCCCGCGGCAATGTCTGACGCGAAGATCAGAAAACGCCGATATGAACGCGTGCTCGCGGGCGCAACCCTGAGCAGCCGTCCCTGCAACGGAGCGCTGCGTGCCGCGC-CTGACCGCACCCCGGCGGCAGGCCGAGGTGTGCGCGCCACTGCCGGCCGCCCACGCCGCTGCGCGTTACGCGCGCCACCTGCCCGAGCGCACGCTGCTGTACGCGCTAGTGCAGGCGCACTACCCGGACTTCATCGCGCGTCTTGAGGCCGAAGACCGCCCGCTGCCCGAGTATGTGCGCGAGGAGTTCGAGACCTACCTGCGCTGCGGCGTGCTCGAGCACGGCTTCCTGCGCGTGGTCTGCGAGCACTGTCGTGCCGAGAGGCTGGTGGCGTATTCCTGCAAGAAGCGCGGGCTGTGCCCGAGCTGCGGCGCACGGCGCATGGCCGAGTCGGCGCGGCATCTGGTGGACGAGGTGTTCGGCCCGCGGCCGGTGCGGCAATGGGTGCTGAGTTTCCCGTACCCGTTGCGCTTCCTGTTCGCCAGCAAGCCTGAGGCGATCGGCCCGGTGCTGGGCATCGTGCATCGTGTGATCGCCGGTTGGCTTGCCGATCAGGCCGGCGTGCCGCGGGATACGGCGCAATGCGGCGTGGTGACCCTGATCCAGCGCTTCGGCAGCGCGCTGAATCTCAACATCCACTTCCACATGCTGTGGCTCGACGGCGTGTACGAGGACACCACCGAGCGTCCGCAGCGCAAGCCGCGCCTGCACCGCACCCGTGCGCCCACATCGGCGCAACTGACGGAACTGGCCAACACCATCGCGCATCGCGTGTGCCGGCACCTGTCGCGCCGCGGCTGGCTCGAAGGCGAAGACGAATCCGTGTTCCTGTCCGACAGCGCGGGTAGCGACGACGGCATGGATGGGCTGCGGATGAGTTCGATGACCTACCGCATCGCCACCGGTCGCGACGCTGGCCGCAAGGTCGTCACGCTGCAAACGCTGCCTGGCGACGCCGGTCCGCTGGAGGGCGACGCCGGCAAGGTCGGCGGCTTCTCGCTGCATGCCGGCGTGGCCGCGGAAGCACACGAAAGCCACAAGCTCGAAAAGCTGTGCCGCTACATCACGCGCCCGGCGATCAGCGAGCAGCGGCTATCGATCTCGCCACAGGGCAGGGTGCGTTACCAGCTCAAGACGCCGTGGCGCAATGGCACCACGCATGTCGAATGGGATGCGGTGGACTTCATCGCCAAGCTGGCGGCACTGGTCCCGCCGCCACGCGCGCATCTCACCCGCTTCCACGGCGTATTCGCCCCGAATGCAAACCTGCGCGCGCAGCTGACGCC-CTCGGGGCGCGGCAGGCGGCCTGCGGGCGATGCGGCGCCAGTGGACGTCAGCGCCCACGACGAGCCGCGCAGCCCCGAGCAGAAGCGCCGTGCGATGAGCTGGGCGCAACGGCTCAAGCGGGTCTTTTCCATCGACATCACCACCTGCGCCCACTGCGGCGGCGCGGTGCGGATCGTCGCCAGCATCGAAGACCCCAAGGCCATTCGCGCCATCCTCGCCCACTTCGAGAAACACGGCGCGCTGGAGCAAGCGCACTACCGGCCCGC----AGC-GCGCGCCCC--GCCGCCCGCCGCGTGATGAGGCGCCG--GCCACACAGCCGGCAGCCAAGCCAGAGTCCGATCCGATGCGGCCACGACCCCGCAGGGCTGCGCTCGGCCCTGTGCCGGGATTCGGTGAGAAATGGCTACGCACTGAGCCGCTGCGTGGCCCCGCGATGTCGAAAACCCACGCATGAACCCCCGATCT-----------GTGCCCAAAGCGGCGCTTGCGCGGCCGCTTCCTACCCGCCAGACTCGCCAAAAAGGGCGGTTGAACTTCCTATACCCATATCCCACTTTAGGTTTGGCAGCACCTTTTCAATCAGGTGGTTGTTTACACCAATCCAGCTATTGGCCAATTGAATATTGGTTTCGTCTACTTTTTTTGATTTTTTAAACAGCTTGGTAAAACCGAGTGCCAAAACAGGGGGACCATGTAAAAACGTGCTTCCTGTAATGACTGAACCAACTGTGAGTCCTTTACTGACTTTTTGCAATAAGGATGCTTTTTTATGAGCAGTAGACATAAATCTAACCTTGAGTGTAGAGATTTAAAAAAATGTTCCAACTATAAACAACGGAAATTGAAATACAATTGTATATTTGAAGATGTTGACATTTTTTATGGATTTACCCATTTTCTGCAATTTTAATCCACTTTATCATAAGTGAAGCATTGGTATTTGGTGTATAAAGTTCTTAAAAACTTTTATTGAAACATATATCTCATGTTTTTAGAAATCCGATAAATTGAAAACAATGGAGGGCAGAGTAAAACTTGAAGTGCGACATAAACCACCTAATTAATTTAAAGGGTTTATGGAGTATATAAAATTGTCATACCATCATCTTAACTTTGAAGATCGTACTGCATTAATGCTTGAGTCAAGAAAAGAAGGCTTTTCAGCCAGAAAATTTGCTGAACTCATTAAAAGACATCCTAGTACGATCTATCGTGAGCTTAAAAGAAATAGCATCAATGACGTTTATCAAGCTCGATATGCTTCTGATAACACCTTCGCTAGACGTAGACGTGGTCACAGAAAACTCAAAATCGATTCAATCCTCTGGAAATTTATTGTTGAAGCGATCCGTTGTTTATGGTCTCCTCAGCAAATAGCAAAGCGTTTAAAGACATTTCCTGATTTGGATCAAACAATGAATGTAAGCCATACAACGATTTATTCAACGATACGAGCATTACCAAAGGGTGAGTTGAAAAAAGACTTATTATCCTGTCTACGTCATGAAAATAAAAAGCGAAAAGCTAACGGTGAACCTAAAAAAGATTCTATATTACAGGATATTAAAACTATTCATGAGCGCCCAGCCGAAGTTCAAGAAAGAA--AAATACCGGGTCATTGGGAAGCTGATTTAATTAAAGGTAAAGACAATAAAAGTTCGATAGCAACACTTATTGAACGAAATACACGGCTCTGTATCTTGGCAACATTACCTGATGCAAAGGCAGAATCAGTGCGCAAGGCTTTAACTGAAGCTCTGAAATATTTACCTGCAGAACTGCGTAAAACGTTGACCTATGACCGTGGACGTGAGATGTCAGAACATAAAATACTCGAAGAAGATTTAGGCATAGATGTATATTTCTGTGACCCACATTCACCCTGGCAAAAAGGCACATGCGAAAATATGAATGGTTTAATTAGGCAATATTTACCTAAAGGGATTGATTTAAATCAGGCAGATCAGCATTATTTAAATCAAGTTGCCATGTCACTGAATACTCGTCCTA"/>
                        <sequence id="seq_GCA_016516655" spec="Sequence" taxon="GCA_016516655" totalcount="4" value="GGCAGAGTAAAACTTGAAGTGCGACATAAACCACCTAATTAATTTAAAGGGTTTATGGAGTATATAAAATTGTCATACCATCATCTTAACTTTGAAGATCGTACTGCATTAATGCTTGAGTCAAGAAAAGAAGGCTTTTCAGCCAGAAAATTTGCTGAACTCATTAAAAGACATCCTAGTACGATCTATCGTGAGCTTAAAAGAAATAGCATCAATGACGTTTATCAAGCTCGATATGCTTCTGATAACACCTTCGCTAGACGTAGACGTGGTCACAGAAAACTCAAAATCGATTCAATCCTCTGGAAATTTATTGTTGAAGCGATCCGTTGTTTATGGTCTCCTCAGCAAATAGCAAAGCGTTTAAAGACATTTCCTGATTTGGATCAAACAATGAATGTAAGCCATACAACGATTTATTCAACGATACGAGCATTACCAAAGGGTGAGTTGAAA-AAAGACTTATTATCCTGTCTACGTCATGAAAATA-AAAAGCGAAAAGCTAACGGTGAACCTAAAAAAGATTCTATATTACAGGATATTAAAACTATTCATGAGCGCCCAGCCGAAGTTCAAGAAAGAAAAATACCGGGTCATTGGGAAGCTGATTTAATTAAAGGTAAAGACAATAAAAGTTCGATAGCAACACTTATTGAACGAAATACACGGCTCTGTATCTTGGCAACATTACCTGATGCAAAGGCAGAATCAGTGCGCAAGGCTTTAACTGAAGCTCTGAAATATTTACCTGCAGAACTGCGTAAAACGTTGACCTATGACCGTGGACGTGAGATGTCAGAACATAAAATACTCGAAGAAGATTTAGGCATAGATGTATATTTCTGTGACCCACATTCACCCTGGCAAAAAGGCACATGCGAAAATATGAATGGTTTAATTAGGCAATATTTACCTAAAGGGATTGATTTAAATCAGGCAGATCAGCATTATTTAAATCAAGTTGCCA-TGTCACTGAATACTCGTAGAAAGGCGTTAGATTGGCTTACACCATTAGAGAAATTTGCTCAGCTTGTTGATTATCATATGGCTTTTGAAACTGTCGCACCTCATGTTTGAATTCGCCCCATATTTTTGCTACAGTGAACCAAATTAAGATCATCTATTTACTAGGCCTCGCATTTGCGGGGTTTTTAATGCTGAATAAAAGGAAAACTTGATGGAATTGCCCAATATTATGCACCCGGTCGCGAAGCTGAGCACCGCATTAGCCGCTGCATTGATGCTGAGCGGGTGCATGCCCGGTGAAATCCGCCCGACGATTGGCCAGCAAATGGAAACTGGCGACCAACGGTTTGGCGATCTGGTTTTCCGCCAGCTCGCACCGAATGTCTGGCAGCACACTTCCTATCTCGACATGCCGGGTTTCGGGGCAGTCGCTTCCAACGGTTTGATCGTCAGGGATGGCGGCCGCGTGCTGGTGGTCGATACCGCCTGGACCGATGACCAGACCGCCCAGATCCTCAACTGGATCAAGCAGGAGATCAACCTGCCGGTCGCGCTGGCGGTGGTGACTCACGCGCATCAGGACAAGATGGGCGGTATGGACGCGCTGCATGCGGCGGGGATTGCGACTTATGCCAATGCGTTGTCGAACCAGCTTGCCCCGCAAGAGGGGATGGTTGCGGCGCAACACAGCCTGACTTTCGCCGCCAATGGCTGGGTCGAACCAGCAACCGCGCCCAACTTTGGCCCGCTCAAGGTATTTTACCCCGGCCCCGGCCACACCAGTGACAATATCACCGTTGGGATCGACGGCACCGACATCGCTTTTGGTGGCTGCCTGATCAAGGACAGCAAGGCCAAGTCGCTCGGCAATCTCGGTGATGCCGACACTGAGCACTACGCCGCGTCAGCGCGCGCGTTTGGTGCGGCGTTCCCCAAGGCCAGCATGATCGTGATGAGCCATTCCGCCCCCGATAGCCGCGCCGCAATCACTCATACGGCCCGCATGGCCGACAAGCTGCGCTGAGCCATGGCTGACCACGTCACCCCCAATCTGCCATCGCGCGATTTCGATGTGACAGAGGCGTTTTATGCGAAGCTGGGCTTTGCGACGAGTTGGAAGGATCGCGGCTGGATGATCCTGCAGCGCGGCGGTTTGCAGCTCGAATTCTTCCCCTATCCTGACCTCGACCCAGCTACGAGCTCGTTCGGCTGTTGCCTGCGGTTGGATGATCTCGATGCCATGGTGGCATTGGTGAACGCGGCGGGAGCCGAGGAAA-AAAGCACCGGCTGGCCGCGCTTCAAAGCTCCGCAACTGGAGGCGAGCGGCCTGAGGATCGGCTACCTGATCGATCCCGACTGCACGCTGGTGCGGCTGATCCAGAACCCCGACTGACCGCATGCCCGCGAAAATCAAGATTTGCGGGATCAGCACACCCGAGGCGCTCGATGCGACCATCGCGGCGCGGGCGGACTATGCCGGGTTGGTGTTCTATCCAGCGTCGCCCCGTGCGGTTACGTCGAATGTCGCGGGCGCTTTGACATCGCGCGCAGCTGGCCAGATCGCCATGGTCGGTTTGTTCGTCGATGCGGATGATGCTGTCATCGCCGACGCACTGGTGGCAGCCAAGCTGAACGCGCTGCAGCTGCACGGTTCGGAATCGCCCGAACGCGTGGCCCAGTTGCGCGCGCGGTTTGGCAAGCCGGTGTGGAAGGCGCTGCCCGTCGCCAGCGCCAGCGATGTCGCACGCGCCGCAGCCTATGCCGGGGCGGCGGACTTGATCTTGTTCGACGCCAAGACCCCCAAAGGCGCGCTGCCCGGCGGCATGGGGTTGGCGTTCGACTGGTCGCTGCTGGCCGGATATCGCGGTGCCTTGCCGTGGGGGCTGGCAGGCGGGCTAAATCCGACGAATGTTGCCGAGGCGATTGCGCGCACCGGAGCGCCGCTGGTCGATACCTCCAGCGGCGTCGAAAGCGCGCCGGGCGTCAAGGATACCGACAAGATTACCAATTTCGCCTTTGCGGTGCGCTTGGCCTAAATCGCGTCGATCAATAGGCGTCGTTCAGCGCAAAGATCGGCTTGCGGGTGCGCCACTGCCCTCGGGTGAAGTCGGGAAAATCTAACGTGCGATTGCCCTCAGCAATCGATTGTTCCGACAGAGGCGTGATCGCGCTCCAGGCCAGCGCGTCGTAAATGTCGATTGGCATCGGGGCCTTGGCCTTCAGCGCCTCGACAAAAGCGTGGATCACGAACCAGTCCATCCCGCCATGCCCGGCCCCTGCCGCCAGATCGGCGTAGCGTTTCCATAGCGGGTGATCGTATTTCGCAAACCAGCCCTCGGCAGGCTCCCAGCGGTGCGGCTGTGGGCTCTTGCCCTCCAGATAGATCGACTTGTTGACGTCCATCCACAGCCCCTCGGTGCCTTGCACCCGAAAGCCGAGAGAATAGGGGCGCGGCAGCGAGGTGTCGTGGCACAGCATGATCGTTTCACCATTAGTGCAGCCGATCATGGTGTTGACCACATCACCCAGTGCGAATTTCACCTCGGCGTTGGGATGATCGGCAGAGCCGTTCTTGACGACATAATCATGCAGCCCGCGCGCCTTACAGCCGAAGCCGCCAGCGCCCGCTTCGCCCGGCAACGCGACCTTCAGGGTGCGGGTCTGCGGCGGGTAGCACACGCCGGCATCGGCGCAGCCCTGGTACTTCACGGTCAGGGTGGTCGCGCTCGCGCCGGCCGCGGGCGTGCCGGTGAGGGTGCCGAGCAATTCCTTGCGGTAGGTTTCGACGTCGCCGAAGAATTCGTCGCGGTAGGCCTTGCCCTTCGGCAGCGCCATGGTCGCGCCGGTGAAGGCGGCATCGGCCTTGACCGAGGTGCGGTGCCGGTACAGGTAATAGCCGTCGGCGATCCGCCAGCGCACCTCGATGCGGTCCGGCGCGGTGGCCTGCGCGGACAGGACGAAGACCTCGTCGACCGGCGGCAGTTCGAAGTCCTGGGCGACGGCCGAGGTCGCGGGCAGCGCAAGCAGCAGGGCGAGCCCGGCCAGCCAGCGGCGCAGGCGGATCGTGGATGCGGTCATTGGCTCAGTTTACCGGTCGGCTCTCGGCGGCCAGCCATTGCAGGTATTCGGGCAGGCCGGACGCGGCTTCGACCGCGAGCAGCTCCGGGAGTTCGTAGGGATGCAGTTGGCGCAGGCGTTCCTGCAGGGCGGGGTAGGCCTCGGCACTGGTCTTGACCAGCAGCAGGACCTCGGCCGCGGCCTCGACCTTGCGTTGCCAGCGATAGACCGAACGCAGGCCGGGCAGGAGGTTGACGCAGGCGGCCAGGCGCTCGGCCACCAGCGCGGTGGCGATGCGCTCGGCGCTGTCGGCGTCGGGACAGGTGCAGAAGCAGATCAGGGCGCTCACCGGCATAGGGTAGCGGCTGCCCCGATCCGGCGGGCCTGGCGGACATCCGCGTGCGGCCCTTGAAAGTCGGCGGGCCCGCCCCATCTCGGTGGCATGCCGGGTTCGCCCGGTTCTGTTGTCCGCGGTTTGGCACTCGCTTCGCGCGACTGCTAAAATCGCCGGGTTTTTCCACGTCAATCAACCATTTACCGAGGTTGCCATGTCCAATATCAAGCCGCTGCACGACCGCGTGGTCATCAAGCGCATGGAAGAAGAGAAGCTGTCCGCCGGCGGGATCGTGATCCCGGATTCGGCCACCGAGAAGCCGATCAAGGGCGAAGTCGTCGCCGTCGGCACCGGCAAGGTGCTGGACAACGGCCAGGTCCGCGCGCCGCAGGTCAAGGTCGGCGACAAGGTGCTGTTCGGCAAGTACAGCGGCACCGAAGTGAAGCTGGACGGCGTCGAGCTGCTGGTGGTGAAGGAAGACGACCTGTTCGCGATCCTCGGCTGATCGCGCGTCGCTCCCACACATTTCTCATCCGAATAATTTTTCGAGGTAATTCGCAATGGCTGCCAAGGACATTCGTTTCGGCGAAGACGCGCGCTCCAAGATGGTGCGCGGCGTCAACGTGCTCGCCAACGCCGTGAAGGCGACCCTCGGCCCGAAGGGCCGCAACGTCGTGCTGCAGAAGAGCTACGGCGCGCCGACCATCACCAAGGACGGCGTCTCCGTCGCCAAGGAAATCGAACTGGCTGACGCGTTCGAGAACATGGGCGCGCAGATGGTGAAGGAAGTCGCTTCCAAGACCTCCGACAACGCCGGCGACGGCACCACCACCGCCACCGTGCTGGCGCAGGCGTTCATCCGCGAGGGCATGAAGGCGGTCGCCGCCGGCATGAACCCGATGGACCTGAAGCGCGGCATCGACCAGGCGGTGAAGGCCGCGGTCGGCGAACTGAAGTCGCTGTCCAAGCCGTCGTCGACCAGCAAGGAAATCGCCCAGGTCGGCGCGATCTCCGCGAACTCGGATGCCAACATCGGCGACCTGATCGCGCAGGCGATGGACAAGGTCGGCAAGGAAGGCGTGATCACGGTCGAGGAAGGCAGCGGCCTGGACAACGAACTCGACGTGGTCGAGGGCATGCAGTTCGACCGCGGCTACCTGAGCCCGTACTTCGTCAACAACCAGCAGTCGATGTCGGCCGACCTGGATGATCCCTTCATCCTGCTGTACGACAAGAAGATCTCCAACGTGCGCGACCTGCTGCCCGTCCTCGAGGGCGTGGCCAAGGCCGGCAAGCCGCTGCTGATCGTGGCGGAGGAAGTCGAAGGCGAAGCGCTGGCGACCCTGGTGGTCAACACCATCCGCGGCATCGTCAAGGTCTGCGCGGTGAAGGCCCCGGGCTTCGGCGACCGTCGCAAGGCGATGCTGGAAGACATGGCGATCCTGACCGGCGGCGTGGTGATTTCCGAGGAAGTCGGCCTGTCGCTGGAGAAGGCCACCATCAAGGACCTCGGCCGCGCCAAGAAGATCCAGGTGTCGAAGGAAAACACCACCATCATCGATGGCGCCGGCGAAGGCGCGGGCATCGAGGCGCGCATCAAGCAGATCAAGGCGCAGATCGAGGAGACCTCCTCCGACTACGACCGCGAGAAGCTGCAGGAGCGCGTGGCCAAGCTGGCCGGCGGCGTTGCGGTGATCAAGGTCGGTGCCGCCACCGAAGTCGAGATGAAGGAAAAGAAGGCGCGCGTCGAAGACGCCCTGCACGCGACCCGTGCGGCCGTCGAGGAAGGCATCGTCCCGGGCGGCGGCGTCGCCCTGATCCGTGCCAAGGCGGCGATCGCCGGCATCAAGGGCGTGAACGAAGACCAGAACCACGGCATCCAGATCGCCCTGCGCGCGATGGAAGCCCCGCTGCGCGAGATCGTGACCAATGCCGGCGATGAGCCGTCGGTCATCCTCAACCGCGTGGTCGAAGGTTCGGGTGCGTTCGGCTACAACGCCGCCAACGGCGAGTTCGGCGACATGATCGAGTTCGGCATCCTGGACCCGACCAAGGTCACCCGCACCGCGCTGCAGAACGCCGCGTCGATCGCGGGCCTGATGATCACCACCGAAGCGATGGTGGCCGAGGCCCCGAAGAAGGACGAGCCGGCGATGCCGGCCGGCGGCGGCATGGGCGGCATGGGCGGCATGGATTTCTAAGCCCCGCGATCCATCAAGCAAGACCACAAAGCCCGGCCTCGTGCCGGGCTTTGTGCGTTCTGGCGTCCGAGGCGGGAGACTTCCTACCCGCCCCGCGGCAATGTCTGACGCGAAGATCAGAAAACGCCGATATGAACGCGTGCTCGCGGGCGCAACCCTGAGCAGCCGTCCCTGCAACGGAGCGCTGCGTGCCGCGC-CTGACCGCACCCCGGCGGCAGGCCGAGGTGTGCGCGCCACTGCCGGCCGCCCACGCCGCTGCGCGTTACGCGCGCCACCTGCCCGAGCGCACGCTGCTGTACGCGCTAGTGCAGGCGCACTACCCGGACTTCATCGCGCGTCTTGAGGCCGAAGACCGCCCGCTGCCCGAGTATGTGCGCGAGGAGTTCGAGACCTACCTGCGCTGCGGCGTGCTCGAGCACGGCTTCCTGCGCGTGGTCTGCGAGCACTGTCGTGCCGAGAGGCTGGTGGCGTATTCCTGCAAGAAGCGCGGGCTGTGCCCGAGCTGCGGCGCACGGCGCATGGCCGAGTCGGCGCGGCATCTGGTGGACGAGGTGTTCGGCCCGCGGCCGGTGCGGCAATGGGTGCTGAGTTTCCCGTACCCGTTGCGCTTCCTGTTCGCCAGCAAGCCTGAGGCGATCGGCCCGGTGCTGGGCATCGTGCATCGTGTGATCGCCGGTTGGCTTGCCGATCAGGCCGGCGTGCCGCGGGATACGGCGCAATGCGGCGTGGTGACCCTGATCCAGCGCTTCGGCAGCGCGCTGAATCTCAACATCCACTTCCACATGCTGTGGCTCGACGGCGTGTACGAGGACACCACCGAGCGTCCGCAGCGCAAGCCGCGCCTGCACCGCACCCGTGCGCCCACATCGGCGCAACTGACGGAACTGGCCAACACCATCGCGCATCGCGTGTGCCGGCACCTGTCGCGCCGCGGCTGGCTCGAAGGCGAAGACGAATCCGTGTTCCTGTCCGACAGCGCGGGTAGCGACGACGGCATGGATGGGCTGCGGATGAGTTCGATGACCTACCGCATCGCCACCGGTCGCGACGCTGGCCGCAAGGTCGTCACGCTGCAAACGCTGCCTGGCGACGCCGGTCCGCTGGAGGGCGACGCCGGCAAGGTCGGCGGCTTCTCGCTGCATGCCGGCGTGGCCGCGGAAGCACACGAAAGCCACAAGCTCGAAAAGCTGTGCCGCTACATCACGCGCCCGGCGATCAGCGAGCAGCGGCTATCGATCTCGCCACAGGGCAGGGTGCGTTACCAGCTCAAGACGCCGTGGCGCAATGGCACCACGCATGTCGAATGGGATGCGGTGGACTTCATCGCCAAGCTGGCGGCACTGGTCCCGCCGCCACGCGCGCATCTCACCCGCTTCCACGGCGTATTCGCCCCGAATGCAAACCTGCGCGCGCAGCTGACGCC-CTCGGGGCGCGGCAGGCGGCCTGCGGGCGATGCGGCGCCAGTGGACGTCAGCGCCCACGACGAGCCGCGCAGCCCCGAGCAGAAGCGCCGTGCGATGAGCTGGGCGCAACGGCTCAAGCGGGTCTTTTCCATCGACATCACCACCTGCGCCCACTGCGGCGGCGCGGTGCGGATCGTCGCCAGCATCGAAGACCCCAAGGCCATTCGCGCCATCCTCGCCCACTTCGAGAAACACGGCGCGCTGGAGCAAGCGCACTACCGGCCCGC----AGC-GCGCGCCCC--GCCGCCCGCCGCGTGATGAGGCGCCG--GCCACACAGCCGGCAGCCAAGCCAGAGTCCGATCCGATGCGGCCACGACCCCGCAGGGCTGCGCTCGGCCCTGTGCCGGGATTCGGTGAGAAATGGCTACGCACTGAGCCGCTGCGTGGCCCCGCGATGTCGAAAACCCACGCATGAACCCCCGATCT-----------GTGCCCAAAGCGGCGCTTGCGCGGCCGCTTCCTACCCGCCAGACTCGCCAAAAAGGGCGGTTGAACTTCCTATACCCATATCCCACTTTAGGTTTGGCAGCACCTTTTCAATCAGGTGGTTGTTTACACCAATCCAGCTATTGGCCAATTGAATATTGGTTTCGTCTACTTTTTTTGATTTTTTAAACAGCTTGGTAAAACCGAGTGCCAAAACAGGGGGACCATGTAAAAACGTGCTTCCTGTAATGACTGAACCAACTGTGAGTCCTTTACTGACTTTTTGCAATAAGGATGCTTTTTTATGAGCAGTAGACATAAATCTAACCTTGAGTGTAGAGATTTAAAAAAATGTTCCAACTATAAACAACGGAAATTGAAATACAATTGTATATTTGAAGATGTTGACATTTTTTATGGATTTACCCATTTTCTGCAATTTTAATCCACTTTATCATAAGTGAAGCATTGGTATTTGGTGTATAAAGTTCTTAAAAACTTTTATTGAAACATATATCTCATGTTTTTAGAAATCCGATAAATTGAAAACAATGGAGGGCAGAGTAAAACTTGAAGTGCGACATAAACCACCTAATTAATTTAAAGGGTTTATGGAGTATATAAAATTGTCATACCATCATCTTAACTTTGAAGATCGTACTGCATTAATGCTTGAGTCAAGAAAAGAAGGCTTTTCAGCCAGAAAATTTGCTGAACTCATTAAAAGACATCCTAGTACGATCTATCGTGAGCTTAAAAGAAATAGCATCAATGACGTTTATCAAGCTCGATATGCTTCTGATAACACCTTCGCTAGACGTAGACGTGGTCACAGAAAACTCAAAATCGATTCAATCCTCTGGAAATTTATTGTTGAAGCGATCCGTTGTTTATGGTCTCCTCAGCAAATAGCAAAGCGTTTAAAGACATTTCCTGATTTGGATCAAACAATGAATGTAAGCCATACAACGATTTATTCAACGATACGAGCATTACCAAAGGGTGAGTTGAAAAAAGACTTATTATCCTGTCTACGTCATGAAAATAAAAAGCGAAAAGCTAACGGTGAACCTAAAAAAGATTCTATATTACAGGATATTAAAACTATTCATGAGCGCCCAGCCGAAGTTCAAGAAAGAA--AAATACCGGGTCATTGGGAAGCTGATTTAATTAAAGGTAAAGACAATAAAAGTTCGATAGCAACACTTATTGAACGAAATACACGGCTCTGTATCTTGGCAACATTACCTGATGCAAAGGCAGAATCAGTGCGCAAGGCTTTAACTGAAGCTCTGAAATATTTACCTGCAGAACTGCGTAAAACGTTGACCTATGACCGTGGACGTGAGATGTCAGAACATAAAATACTCGAAGAAGATTTAGGCATAGATGTATATTTCTGTGACCCACATTCACCCTGGCAAAAAGGCACATGCGAAAATATGAATGGTTTAATTAGGCAATATTTACCTAAAGGGATTGATTTAAATCAGGCAGATCAGCATTATTTAAATCAAGTTGCCATGTCACTGAATACTCGTCCTA"/>
                        <sequence id="seq_GCA_016517275" spec="Sequence" taxon="GCA_016517275" totalcount="4" value="GGCAGAGTAAAACTTGAAGTGCGACATAAACCACCTAATTAATTTAAAGGGTTTATGGAGTATATAAAATTGTCATACCATCATCTTAACTTTGAAGATCGTACTGCATTAATGCTTGAGTCAAGAAAAGAAGGCTTTTCAGCCAGAAAATTTGCTGAACTCATTAAAAGACATCCTAGTACGATCTATCGTGAGCTTAAAAGAAATAGCATCAATGACGTTTATCAAGCTCGATATGCTTCTGATAACACCTTCGCTAGACGTAGACGTGGTCACAGAAAACTCAAAATCGATTCAATCCTCTGGAAATTTATTGTTGAAGCGATCCGTTGTTTATGGTCTCCTCAGCAAATAGCAAAGCGTTTAAAGACATTTCCTGATTTGGATCAAACAATGAATGTAAGCCATACAACGATTTATTCAACGATACGAGCATTACCAAAGGGTGAGTTGAAA-AAAGACTTATTATCCTGTCTACGTCATGAAAATA-AAAAGCGAAAAGCTAACGGTGAACCTAAAAAAGATTCTATATTACAGGATATTAAAACTATTCATGAGCGCCCAGCCGAAGTTCAAGAAAGAAAAATACCGGGTCATTGGGAAGCTGATTTAATTAAAGGTAAAGACAATAAAAGTTCGATAGCAACACTTATTGAACGAAATACACGGCTCTGTATCTTGGCAACATTACCTGATGCAAAGGCAGAATCAGTGCGCAAGGCTTTAACTGAAGCTCTGAAATATTTACCTGCAGAACTGCGTAAAACGTTGACCTATGACCGTGGACGTGAGATGTCAGAACATAAAATACTCGAAGAAGATTTAGGCATAGATGTATATTTCTGTGACCCACATTCACCCTGGCAAAAAGGCACATGCGAAAATATGAATGGTTTAATTAGGCAATATTTACCTAAAGGGATTGATTTAAATCAGGCAGATCAGCATTATTTAAATCAAGTTGCCA-TGTCACTGAATACTCGTAGAAAGGCGTTAGATTGGCTTACACCATTAGAGAAATTTGCTCAGCTTGTTGATTATCATATGGCTTTTGAAACTGTCGCACCTCATGTTTGAATTCGCCCCATATTTTTGCTACAGTGAACCAAATTAAGATCATCTATTTACTAGGCCTCGCATTTGCGGGGTTTTTAATGCTGAATAAAAGGAAAACTTGATGGAATTGCCCAATATTATGCACCCGGTCGCGAAGCTGAGCACCGCATTAGCCGCTGCATTGATGCTGAGCGGGTGCATGCCCGGTGAAATCCGCCCGACGATTGGCCAGCAAATGGAAACTGGCGACCAACGGTTTGGCGATCTGGTTTTCCGCCAGCTCGCACCGAATGTCTGGCAGCACACTTCCTATCTCGACATGCCGGGTTTCGGGGCAGTCGCTTCCAACGGTTTGATCGTCAGGGATGGCGGCCGCGTGCTGGTGGTCGATACCGCCTGGACCGATGACCAGACCGCCCAGATCCTCAACTGGATCAAGCAGGAGATCAACCTGCCGGTCGCGCTGGCGGTGGTGACTCACGCGCATCAGGACAAGATGGGCGGTATGGACGCGCTGCATGCGGCGGGGATTGCGACTTATGCCAATGCGTTGTCGAACCAGCTTGCCCCGCAAGAGGGGATGGTTGCGGCGCAACACAGCCTGACTTTCGCCGCCAATGGCTGGGTCGAACCAGCAACCGCGCCCAACTTTGGCCCGCTCAAGGTATTTTACCCCGGCCCCGGCCACACCAGTGACAATATCACCGTTGGGATCGACGGCACCGACATCGCTTTTGGTGGCTGCCTGATCAAGGACAGCAAGGCCAAGTCGCTCGGCAATCTCGGTGATGCCGACACTGAGCACTACGCCGCGTCAGCGCGCGCGTTTGGTGCGGCGTTCCCCAAGGCCAGCATGATCGTGATGAGCCATTCCGCCCCCGATAGCCGCGCCGCAATCACTCATACGGCCCGCATGGCCGACAAGCTGCGCTGAGCCATGGCTGACCACGTCACCCCCAATCTGCCATCGCGCGATTTCGATGTGACAGAGGCGTTTTATGCGAAGCTGGGCTTTGCGACGAGTTGGAAGGATCGCGGCTGGATGATCCTGCAGCGCGGCGGTTTGCAGCTCGAATTCTTCCCCTATCCTGACCTCGACCCAGCTACGAGCTCGTTCGGCTGTTGCCTGCGGTTGGATGATCTCGATGCCATGGTGGCATTGGTGAACGCGGCGGGAGCCGAGGAAA-AAAGCACCGGCTGGCCGCGCTTCAAAGCTCCGCAACTGGAGGCGAGCGGCCTGAGGATCGGCTACCTGATCGATCCCGACTGCACGCTGGTGCGGCTGATCCAGAACCCCGACTGACCGCATGCCCGCGAAAATCAAGATTTGCGGGATCAGCACACCCGAGGCGCTCGATGCGACCATCGCGGCGCGGGCGGACTATGCCGGGTTGGTGTTCTATCCAGCGTCGCCCCGTGCGGTTACGTCGAATGTCGCGGGCGCTTTGACATCGCGCGCAGCTGGCCAGATCGCCATGGTCGGTTTGTTCGTCGATGCGGATGATGCTGTCATCGCCGACGCACTGGTGGCAGCCAAGCTGAACGCGCTGCAGCTGCACGGTTCGGAATCGCCCGAACGCGTGGCCCAGTTGCGCGCGCGGTTTGGCAAGCCGGTGTGGAAGGCGCTGCCCGTCGCCAGCGCCAGCGATGTCGCACGCGCCGCAGCCTATGCCGGGGCGGCGGACTTGATCTTGTTCGACGCCAAGACCCCCAAAGGCGCGCTGCCCGGCGGCATGGGGTTGGCGTTCGACTGGTCGCTGCTGGCCGGATATCGCGGTGCCTTGCCGTGGGGGCTGGCAGGCGGGCTAAATCCGACGAATGTTGCCGAGGCGATTGCGCGCACCGGAGCGCCGCTGGTCGATACCTCCAGCGGCGTCGAAAGCGCGCCGGGCGTCAAGGATACCGACAAGATTACCAATTTCGCCTTTGCGGTGCGCTTGGCCTAAATCGCGTCGATCAATAGGCGTCGTTCAGCGCAAAGATCGGCTTGCGGGTGCGCCACTGCCCTCGGGTGAAGTCGGGAAAATCTAACGTGCGATTGCCCTCAGCAATCGATTGTTCCGACAGAGGCGTGATCGCGCTCCAGGCCAGCGCGTCGTAAATGTCGATTGGCATCGGGGCCTTGGCCTTCAGCGCCTCGACAAAAGCGTGGATCACGAACCAGTCCATCCCGCCATGCCCGGCCCCTGCCGCCAGATCGGCGTAGCGTTTCCATAGCGGGTGATCGTATTTCGCAAACCAGCCCTCGGCAGGCTCCCAGCGGTGCGGCTGTGGGCTCTTGCCCTCCAGATAGATCGACTTGTTGACGTCCATCCACAGCCCCTCGGTGCCTTGCACCCGAAAGCCGAGAGAATAGGGGCGCGGCAGCGAGGTGTCGTGGCACAGCATGATCGTTTCACCATTAGTGCAGCCGATCATGGTGTTGACCACATCACCCAGTGCGAATTTCACCTCGGCGTTGGGATGATCGGCAGAGCCGTTCTTGACGACATAATCATGCAGCCCGCGCGCCTTACAGCCGAAGCCGCCAGCGCCCGCTTCGCCCGGCAACGCGACCTTCAGGGTGCGGGTCTGCGGCGGGTAGCACACGCCGGCATCGGCGCAGCCCTGGTACTTCACGGTCAGGGTGGTCGCGCTCGCGCCGGCCGCGGGCGTGCCGGTGAGGGTGCCGAGCAATTCCTTGCGGTAGGTTTCGACGTCGCCGAAGAATTCGTCGCGGTAGGCCTTGCCCTTCGGCAGCGCCATGGTCGCGCCGGTGAAGGCGGCATCGGCCTTGACCGAGGTGCGGTGCCGGTACAGGTAATAGCCGTCGGCGATCCGCCAGCGCACCTCGATGCGGTCCGGCGCGGTGGCCTGCGCGGACAGGACGAAGACCTCGTCGACCGGCGGCAGTTCGAAGTCCTGGGCGACGGCCGAGGTCGCGGGCAGCGCAAGCAGCAGGGCGAGCCCGGCCAGCCAGCGGCGCAGGCGGATCGTGGATGCGGTCATTGGCTCAGTTTACCGGTCGGCTCTCGGCGGCCAGCCATTGCAGGTATTCGGGCAGGCCGGACGCGGCTTCGACCGCGAGCAGCTCCGGGAGTTCGTAGGGATGCAGTTGGCGCAGGCGTTCCTGCAGGGCGGGGTAGGCCTCGGCACTGGTCTTGACCAGCAGCAGGACCTCGGCCGCGGCCTCGACCTTGCGTTGCCAGCGATAGACCGAACGCAGGCCGGGCAGGAGGTTGACGCAGGCGGCCAGGCGCTCGGCCACCAGCGCGGTGGCGATGCGCTCGGCGCTGTCGGCGTCGGGACAGGTGCAGAAGCAGATCAGGGCGCTCACCGGCATAGGGTAGCGGCTGCCCCGATCCGGCGGGCCTGGCGGACATCCGCGTGCGGCCCTTGAAAGTCGGCGGGCCCGCCCCATCTCGGTGGCATGCCGGGTTCGCCCGGTTCTGTTGTCCGCGGTTTGGCACTCGCTTCGCGCGACTGCTAAAATCGCCGGGTTTTTCCACGTCAATCAACCATTTACCGAGGTTGCCATGTCCAATATCAAGCCGCTGCACGACCGCGTGGTCATCAAGCGCATGGAAGAAGAGAAGCTGTCCGCCGGCGGGATCGTGATCCCGGATTCGGCCACCGAGAAGCCGATCAAGGGCGAAGTCGTCGCCGTCGGCACCGGCAAGGTGCTGGACAACGGCCAGGTCCGCGCGCCGCAGGTCAAGGTCGGCGACAAGGTGCTGTTCGGCAAGTACAGCGGCACCGAAGTGAAGCTGGACGGCGTCGAGCTGCTGGTGGTGAAGGAAGACGACCTGTTCGCGATCCTCGGCTGATCGCGCGTCGCTCCCACACATTTCTCATCCGAATAATTTTTCGAGGTAATTCGCAATGGCTGCCAAGGACATTCGTTTCGGCGAAGACGCGCGCTCCAAGATGGTGCGCGGCGTCAACGTGCTCGCCAACGCCGTGAAGGCGACCCTCGGCCCGAAGGGCCGCAACGTCGTGCTGCAGAAGAGCTACGGCGCGCCGACCATCACCAAGGACGGCGTCTCCGTCGCCAAGGAAATCGAACTGGCTGACGCGTTCGAGAACATGGGCGCGCAGATGGTGAAGGAAGTCGCTTCCAAGACCTCCGACAACGCCGGCGACGGCACCACCACCGCCACCGTGCTGGCGCAGGCGTTCATCCGCGAGGGCATGAAGGCGGTCGCCGCCGGCATGAACCCGATGGACCTGAAGCGCGGCATCGACCAGGCGGTGAAGGCCGCGGTCGGCGAACTGAAGTCGCTGTCCAAGCCGTCGTCGACCAGCAAGGAAATCGCCCAGGTCGGCGCGATCTCCGCGAACTCGGATGCCAACATCGGCGACCTGATCGCGCAGGCGATGGACAAGGTCGGCAAGGAAGGCGTGATCACGGTCGAGGAAGGCAGCGGCCTGGACAACGAACTCGACGTGGTCGAGGGCATGCAGTTCGACCGCGGCTACCTGAGCCCGTACTTCGTCAACAACCAGCAGTCGATGTCGGCCGACCTGGATGATCCCTTCATCCTGCTGTACGACAAGAAGATCTCCAACGTGCGCGACCTGCTGCCCGTCCTCGAGGGCGTGGCCAAGGCCGGCAAGCCGCTGCTGATCGTGGCGGAGGAAGTCGAAGGCGAAGCGCTGGCGACCCTGGTGGTCAACACCATCCGCGGCATCGTCAAGGTCTGCGCGGTGAAGGCCCCGGGCTTCGGCGACCGTCGCAAGGCGATGCTGGAAGACATGGCGATCCTGACCGGCGGCGTGGTGATTTCCGAGGAAGTCGGCCTGTCGCTGGAGAAGGCCACCATCAAGGACCTCGGCCGCGCCAAGAAGATCCAGGTGTCGAAGGAAAACACCACCATCATCGATGGCGCCGGCGAAGGCGCGGGCATCGAGGCGCGCATCAAGCAGATCAAGGCGCAGATCGAGGAGACCTCCTCCGACTACGACCGCGAGAAGCTGCAGGAGCGCGTGGCCAAGCTGGCCGGCGGCGTTGCGGTGATCAAGGTCGGTGCCGCCACCGAAGTCGAGATGAAGGAAAAGAAGGCGCGCGTCGAAGACGCCCTGCACGCGACCCGTGCGGCCGTCGAGGAAGGCATCGTCCCGGGCGGCGGCGTCGCCCTGATCCGTGCCAAGGCGGCGATCGCCGGCATCAAGGGCGTGAACGAAGACCAGAACCACGGCATCCAGATCGCCCTGCGCGCGATGGAAGCCCCGCTGCGCGAGATCGTGACCAATGCCGGCGATGAGCCGTCGGTCATCCTCAACCGCGTGGTCGAAGGTTCGGGTGCGTTCGGCTACAACGCCGCCAACGGCGAGTTCGGCGACATGATCGAGTTCGGCATCCTGGACCCGACCAAGGTCACCCGCACCGCGCTGCAGAACGCCGCGTCGATCGCGGGCCTGATGATCACCACCGAAGCGATGGTGGCCGAGGCCCCGAAGAAGGACGAGCCGGCGATGCCGGCCGGCGGCGGCATGGGCGGCATGGGCGGCATGGATTTCTAAGCCCCGCGATCCATCAAGCAAGACCACAAAGCCCGGCCTCGTGCCGGGCTTTGTGCGTTCTGGCGTCCGAGGCGGGAGACTTCCTACCCGCCCCGCGGCAATGTCTGACGCGAAGATCAGAAAACGCCGATATGAACGCGTGCTCGCGGGCGCAACCCTGAGCAGCCGTCCCTGCAACGGAGCGCTGCGTGCCGCGC-CTGACCGCACCCCGGCGGCAGGCCGAGGTGTGCGCGCCACTGCCGGCCGCCCACGCCGCTGCGCGTTACGCGCGCCACCTGCCCGAGCGCACGCTGCTGTACGCGCTAGTGCAGGCGCACTACCCGGACTTCATCGCGCGTCTTGAGGCCGAAGACCGCCCGCTGCCCGAGTATGTGCGCGAGGAGTTCGAGACCTACCTGCGCTGCGGCGTGCTCGAGCACGGCTTCCTGCGCGTGGTCTGCGAGCACTGTCGTGCCGAGAGGCTGGTGGCGTATTCCTGCAAGAAGCGCGGGCTGTGCCCGAGCTGCGGCGCACGGCGCATGGCCGAGTCGGCGCGGCATCTGGTGGACGAGGTGTTCGGCCCGCGGCCGGTGCGGCAATGGGTGCTGAGTTTCCCGTACCCGTTGCGCTTCCTGTTCGCCAGCAAGCCTGAGGCGATCGGCCCGGTGCTGGGCATCGTGCATCGTGTGATCGCCGGTTGGCTTGCCGATCAGGCCGGCGTGCCGCGGGATACGGCGCAATGCGGCGTGGTGACCCTGATCCAGCGCTTCGGCAGCGCGCTGAATCTCAACATCCACTTCCACATGCTGTGGCTCGACGGCGTGTACGAGGACACCACCGAGCGTCCGCAGCGCAAGCCGCGCCTGCACCGCACCCGTGCGCCCACATCGGCGCAACTGACGGAACTGGCCAACACCATCGCGCATCGCGTGTGCCGGCACCTGTCGCGCCGCGGCTGGCTCGAAGGCGAAGACGAATCCGTGTTCCTGTCCGACAGCGCGGGTAGCGACGACGGCATGGATGGGCTGCGGATGAGTTCGATGACCTACCGCATCGCCACCGGTCGCGACGCTGGCCGCAAGGTCGTCACGCTGCAAACGCTGCCTGGCGACGCCGGTCCGCTGGAGGGCGACGCCGGCAAGGTCGGCGGCTTCTCGCTGCATGCCGGCGTGGCCGCGGAAGCACACGAAAGCCACAAGCTCGAAAAGCTGTGCCGCTACATCACGCGCCCGGCGATCAGCGAGCAGCGGCTATCGATCTCGCCACAGGGCAGGGTGCGTTACCAGCTCAAGACGCCGTGGCGCAATGGCACCACGCATGTCGAATGGGATGCGGTGGACTTCATCGCCAAGCTGGCGGCACTGGTCCCGCCGCCACGCGCGCATCTCACCCGCTTCCACGGCGTATTCGCCCCGAATGCAAACCTGCGCGCGCAGCTGACGCC-CTCGGGGCGCGGCAGGCGGCCTGCGGGCGATGCGGCGCCAGTGGACGTCAGCGCCCACGACGAGCCGCGCAGCCCCGAGCAGAAGCGCCGTGCGATGAGCTGGGCGCAACGGCTCAAGCGGGTCTTTTCCATCGACATCACCACCTGCGCCCACTGCGGCGGCGCGGTGCGGATCGTCGCCAGCATCGAAGACCCCAAGGCCATTCGCGCCATCCTCGCCCACTTCGAGAAACACGGCGCGCTGGAGCAAGCGCACTACCGGCCCGC----AGC-GCGCGCCCC--GCCGCCCGCCGCGTGATGAGGCGCCG--GCCACACAGCCGGCAGCCAAGCCAGAGTCCGATCCGATGCGGCCACGACCCCGCAGGGCTGCGCTCGGCCCTGTGCCGGGATTCGGTGAGAAATGGCTACGCACTGAGCCGCTGCGTGGCCCCGCGATGTCGAAAACCCACGCATGAACCCCCGATCTGTGCCCGATCTGTGCCCAAAGCGGCGCTTGCGCGGCCGCTTCCTACCCGCCAGACTCGCCAAAAAGGGCGGTTGAACTTCCTATACCCATATCCCACTTTAGGTTTGGCAGCACCTTTTCAATCAGGTGGTTGTTTACACCAATCCAGCTATTGGCCAATTGAATATTGGTTTCGTCTACTTTTTTTGATTTTTTAAACAGCTTGGTAAAACCGAGTGCCAAAACAGGGGGACCATGTAAAAACGTGCTTCCTGTAATGACTGAACCAACTGTGAGTCCTTTACTGACTTTTTGCAATAAGGATGCTTTTTTATGAGCAGTAGACATAAATCTAACCTTGAGTGTAGAGATTTAAAAAAATGTTCCAACTATAAACAACGGAAATTGAAATACAATTGTATATTTGAAGATGTTGACATTTTTTATGGATTTACCCATTTTCTGCAATTTTAATCCACTTTATCATAAGTGAAGCATTGGTATTTGGTGTATAAAGTTCTTAAAAACTTTTATTGAAACATATATCTCATGTTTTTAGAAATCCGATAAATTGAAAACAATGGAGGGCAGAGTAAAACTTGAAGTGCGACATAAACCACCTAATTAATTTAAAGGGTTTATGGAGTATATAAAATTGTCATACCATCATCTTAACTTTGAAGATCGTACTGCATTAATGCTTGAGTCAAGAAAAGAAGGCTTTTCAGCCAGAAAATTTGCTGAACTCATTAAAAGACATCCTAGTACGATCTATCGTGAGCTTAAAAGAAATAGCATCAATGACGTTTATCAAGCTCAATATGCTTCTGATAACACTTTTGCTAGACGTAGACGTGGTCACAGAAAACTCAAAATCGATTCAATCCTCTGGAAATTTATTGTTGAAGCGATCCGTTGTTTATGGTCTCCTCAGCAAATAGCAAAGCGTTTAAAGACATTTCCTGATTTGGATCAAACAATGAATGTAAGCCATACAACGATTTATTCAACGATACGAGCATTACCAAAGGGTGAGTTGAAAAAAGACTTATTATCCTGTCTACGTCATGAAAATAAAAAGCGAAAAGCTAACGGTGAACCTAAAAAAGATTCTATATTACAGGATATTAAAACTATTCATGAGCGCCCAGCCGAAGTTCAAGAAAGAA--AAATACCGGGTCATTGGGAAGCTGATTTAATTAAAGGTAAAGACAATAAAAGTTCGATAGCAACACTTATTGAACGAAATACACGGCTCTGTATCTTGGCAACATTACCTGATGCAAAGGCAGAATCAGTGCGCAAGGCTTTAACTGAAGCTCTGAAATATTTACCTGCAGAACTGCGTAAAACGTTGACCTATGACCGTGGACGTGAGATGTCAGAACATAAAATACTCGAAGAAGATTTAGGCATAGATGTATATTTCTGTGACCCACATTCACCCTGGCAAAAAGGCACATGCGAAAATATGAATGGTTTAATTAGGCAATATTTACCTAAAGGGATTGATTTAAATCAGGCAGATCAGCATTATTTAAATCAAGTTGCCATGTCACTGAATACTCGTCCTA"/>
                        <sequence id="seq_GCA_016517335" spec="Sequence" taxon="GCA_016517335" totalcount="4" value="GGCAGAGTAAAACTTGAAGTGCGACATAAACCACCTAATTAATTTAAAGGGTTTATGGAGTATATAAAATTGTCATACCATCATCTTAACTTTGAAGATCGTACTGCATTAATGCTTGAGTCAAGAAAAGAAGGCTTTTCAGCCAGAAAATTTGCTGAACTCATTAAAAGACATCCTAGTACGATCTATCGTGAGCTTAAAAGAAATAGCATCAATGACGTTTATCAAGCTCGATATGCTTCTGATAACACCTTCGCTAGACGTAGACGTGGTCACAGAAAACTCAAAATCGATTCAATCCTCTGGAAATTTATTGTTGAAGCGATCCGTTGTTTATGGTCTCCTCAGCAAATAGCAAAGCGTTTAAAGACATTTCCTGATTTGGATCAAACAATGAATGTAAGCCATACAACGATTTATTCAACGATACGAGCATTACCAAAGGGTGAGTTGAAA-AAAGACTTATTATCCTGTCTACGTCATGAAAATA-AAAAGCGAAAAGCTAACGGTGAACCTAAAAAAGATTCTATATTACAGGATATTAAAACTATTCATGAGCGCCCAGCCGAAGTTCAAGAAAGAAAAATACCGGGTCATTGGGAAGCTGATTTAATTAAAGGTAAAGACAATAAAAGTTCGATAGCAACACTTATTGAACGAAATACACGGCTCTGTATCTTGGCAACATTACCTGATGCAAAGGCAGAATCAGTGCGCAAGGCTTTAACTGAAGCTCTGAAATATTTACCTGCAGAACTGCGTAAAACGTTGACCTATGACCGTGGACGTGAGATGTCAGAACATAAAATACTCGAAGAAGATTTAGGCATAGATGTATATTTCTGTGACCCACATTCACCCTGGCAAAAAGGCACATGCGAAAATATGAATGGTTTAATTAGGCAATATTTACCTAAAGGGATTGATTTAAATCAGGCAGATCAGCATTATTTAAATCAAGTTGCCA-TGTCACTGAATACTCGTAGAAAGGCGTTAGATTGGCTTACACCATTAGAGAAATTTGCTCAGCTTGTTGATTATCATATGGCTTTTGAAACTGTCGCACCTCATGTTTGAATTCGCCCCATATTTTTGCTACAGTGAACCAAATTAAGATCATCTATTTACTAGGCCTCGCATTTGCGGGGTTTTTAATGCTGAATAAAAGGAAAACTTGATGGAATTGCCCAATATTATGCACCCGGTCGCGAAGCTGAGCACCGCATTAGCCGCTGCATTGATGCTGAGCGGGTGCATGCCCGGTGAAATCCGCCCGACGATTGGCCAGCAAATGGAAACTGGCGACCAACGGTTTGGCGATCTGGTTTTCCGCCAGCTCGCACCGAATGTCTGGCAGCACACTTCCTATCTCGACATGCCGGGTTTCGGGGCAGTCGCTTCCAACGGTTTGATCGTCAGGGATGGCGGCCGCGTGCTGGTGGTCGATACCGCCTGGACCGATGACCAGACCGCCCAGATCCTCAACTGGATCAAGCAGGAGATCAACCTGCCGGTCGCGCTGGCGGTGGTGACTCACGCGCATCAGGACAAGATGGGCGGTATGGACGCGCTGCATGCGGCGGGGATTGCGACTTATGCCAATGCGTTGTCGAACCAGCTTGCCCCGCAAGAGGGGATGGTTGCGGCGCAACACAGCCTGACTTTCGCCGCCAATGGCTGGGTCGAACCAGCAACCGCGCCCAACTTTGGCCCGCTCAAGGTATTTTACCCCGGCCCCGGCCACACCAGTGACAATATCACCGTTGGGATCGACGGCACCGACATCGCTTTTGGTGGCTGCCTGATCAAGGACAGCAAGGCCAAGTCGCTCGGCAATCTCGGTGATGCCGACACTGAGCACTACGCCGCGTCAGCGCGCGCGTTTGGTGCGGCGTTCCCCAAGGCCAGCATGATCGTGATGAGCCATTCCGCCCCCGATAGCCGCGCCGCAATCACTCATACGGCCCGCATGGCCGACAAGCTGCGCTGAGCCATGGCTGACCACGTCACCCCCAATCTGCCATCGCGCGATTTCGATGTGACAGAGGCGTTTTATGCGAAGCTGGGCTTTGCGACGAGTTGGAAGGATCGCGGCTGGATGATCCTGCAGCGCGGCGGTTTGCAGCTCGAATTCTTCCCCTATCCTGACCTCGACCCAGCTACGAGCTCGTTCGGCTGTTGCCTGCGGTTGGATGATCTCGATGCCATGGTGGCATTGGTGAACGCGGCGGGAGCCGAGGAAA-AAAGCACCGGCTGGCCGCGCTTCAAAGCTCCGCAACTGGAGGCGAGCGGCCTGAGGATCGGCTACCTGATCGATCCCGACTGCACGCTGGTGCGGCTGATCCAGAACCCCGACTGACCGCATGCCCGCGAAAATCAAGATTTGCGGGATCAGCACACCCGAGGCGCTCGATGCGACCATCGCGGCGCGGGCGGACTATGCCGGGTTGGTGTTCTATCCAGCGTCGCCCCGTGCGGTTACGTCGAATGTCGCGGGCGCTTTGACATCGCGCGCAGCTGGCCAGATCGCCATGGTCGGTTTGTTCGTCGATGCGGATGATGCTGTCATCGCCGACGCACTGGTGGCAGCCAAGCTGAACGCGCTGCAGCTGCACGGTTCGGAATCGCCCGAACGCGTGGCCCAGTTGCGCGCGCGGTTTGGCAAGCCGGTGTGGAAGGCGCTGCCCGTCGCCAGCGCCAGCGATGTCGCACGCGCCGCAGCCTATGCCGGGGCGGCGGACTTGATCTTGTTCGACGCCAAGACCCCCAAAGGCGCGCTGCCCGGCGGCATGGGGTTGGCGTTCGACTGGTCGCTGCTGGCCGGATATCGCGGTGCCTTGCCGTGGGGGCTGGCAGGCGGGCTAAATCCGACGAATGTTGCCGAGGCGATTGCGCGCACCGGAGCGCCGCTGGTCGATACCTCCAGCGGCGTCGAAAGCGCGCCGGGCGTCAAGGATACCGACAAGATTACCAATTTCGCCTTTGCGGTGCGCTTGGCCTAAATCGCGTCGATCAATAGGCGTCGTTCAGCGCAAAGATCGGCTTGCGGGTGCGCCACTGCCCTCGGGTGAAGTCGGGAAAATCTAACGTGCGATTGCCCTCAGCAATCGATTGTTCCGACAGAGGCGTGATCGCGCTCCAGGCCAGCGCGTCGTAAATGTCGATTGGCATCGGGGCCTTGGCCTTCAGCGCCTCGACAAAAGCGTGGATCACGAACCAGTCCATCCCGCCATGCCCGGCCCCTGCCGCCAGATCGGCGTAGCGTTTCCATAGCGGGTGATCGTATTTCGCAAACCAGCCCTCGGCAGGCTCCCAGCGGTGCGGCTGTGGGCTCTTGCCCTCCAGATAGATCGACTTGTTGACGTCCATCCACAGCCCCTCGGTGCCTTGCACCCGAAAGCCGAGAGAATAGGGGCGCGGCAGCGAGGTGTCGTGGCACAGCATGATCGTTTCACCATTAGTGCAGCCGATCATGGTGTTGACCACATCACCCAGTGCGAATTTCACCTCGGCGTTGGGATGATCGGCAGAGCCGTTCTTGACGACATAATCATGCAGCCCGCGCGCCTTACAGCCGAAGCCGCCAGCGCCCGCTTCGCCCGGCAACGCGACCTTCAGGGTGCGGGTCTGCGGCGGGTAGCACACGCCGGCATCGGCGCAGCCCTGGTACTTCACGGTCAGGGTGGTCGCGCTCGCGCCGGCCGCGGGCGTGCCGGTGAGGGTGCCGAGCAATTCCTTGCGGTAGGTTTCGACGTCGCCGAAGAATTCGTCGCGGTAGGCCTTGCCCTTCGGCAGCGCCATGGTCGCGCCGGTGAAGGCGGCATCGGCCTTGACCGAGGTGCGGTGCCGGTACAGGTAATAGCCGTCGGCGATCCGCCAGCGCACCTCGATGCGGTCCGGCGCGGTGGCCTGCGCGGACAGGACGAAGACCTCGTCGACCGGCGGCAGTTCGAAGTCCTGGGCGACGGCCGAGGTCGCGGGCAGCGCAAGCAGCAGGGCGAGCCCGGCCAGCCAGCGGCGCAGGCGGATCGTGGATGCGGTCATTGGCTCAGTTTACCGGTCGGCTCTCGGCGGCCAGCCATTGCAGGTATTCGGGCAGGCCGGACGCGGCTTCGACCGCGAGCAGCTCCGGGAGTTCGTAGGGATGCAGTTGGCGCAGGCGTTCCTGCAGGGCGGGGTAGGCCTCGGCACTGGTCTTGACCAGCAGCAGGACCTCGGCCGCGGCCTCGACCTTGCGTTGCCAGCGATAGACCGAACGCAGGCCGGGCAGGAGGTTGACGCAGGCGGCCAGGCGCTCGGCCACCAGCGCGGTGGCGATGCGCTCGGCGCTGTCGGCGTCGGGACAGGTGCAGAAGCAGATCAGGGCGCTCACCGGCATAGGGTAGCGGCTGCCCCGATCCGGCGGGCCTGGCGGACATCCGCGTGCGGCCCTTGAAAGTCGGCGGGCCCGCCCCATCTCGGTGGCATGCCGGGTTCGCCCGGTTCTGTTGTCCGCGGTTTGGCACTCGCTTCGCGCGACTGCTAAAATCGCCGGGTTTTTCCACGTCAATCAACCATTTACCGAGGTTGCCATGTCCAATATCAAGCCGCTGCACGACCGCGTGGTCATCAAGCGCATGGAAGAAGAGAAGCTGTCCGCCGGCGGGATCGTGATCCCGGATTCGGCCACCGAGAAGCCGATCAAGGGCGAAGTCGTCGCCGTCGGCACCGGCAAGGTGCTGGACAACGGCCAGGTCCGCGCGCCGCAGGTCAAGGTCGGCGACAAGGTGCTGTTCGGCAAGTACAGCGGCACCGAAGTGAAGCTGGACGGCGTCGAGCTGCTGGTGGTGAAGGAAGACGACCTGTTCGCGATCCTCGGCTGATCGCGCGTCGCTCCCACACATTTCTCATCCGAATAATTTTTCGAGGTAATTCGCAATGGCTGCCAAGGACATTCGTTTCGGCGAAGACGCGCGCTCCAAGATGGTGCGCGGCGTCAACGTGCTCGCCAACGCCGTGAAGGCGACCCTCGGCCCGAAGGGCCGCAACGTCGTGCTGCAGAAGAGCTACGGCGCGCCGACCATCACCAAGGACGGCGTCTCCGTCGCCAAGGAAATCGAACTGGCTGACGCGTTCGAGAACATGGGCGCGCAGATGGTGAAGGAAGTCGCTTCCAAGACCTCCGACAACGCCGGCGACGGCACCACCACCGCCACCGTGCTGGCGCAGGCGTTCATCCGCGAGGGCATGAAGGCGGTCGCCGCCGGCATGAACCCGATGGACCTGAAGCGCGGCATCGACCAGGCGGTGAAGGCCGCGGTCGGCGAACTGAAGTCGCTGTCCAAGCCGTCGTCGACCAGCAAGGAAATCGCCCAGGTCGGCGCGATCTCCGCGAACTCGGATGCCAACATCGGCGACCTGATCGCGCAGGCGATGGACAAGGTCGGCAAGGAAGGCGTGATCACGGTCGAGGAAGGCAGCGGCCTGGACAACGAACTCGACGTGGTCGAGGGCATGCAGTTCGACCGCGGCTACCTGAGCCCGTACTTCGTCAACAACCAGCAGTCGATGTCGGCCGACCTGGATGATCCCTTCATCCTGCTGTACGACAAGAAGATCTCCAACGTGCGCGACCTGCTGCCCGTCCTCGAGGGCGTGGCCAAGGCCGGCAAGCCGCTGCTGATCGTGGCGGAGGAAGTCGAAGGCGAAGCGCTGGCGACCCTGGTGGTCAACACCATCCGCGGCATCGTCAAGGTCTGCGCGGTGAAGGCCCCGGGCTTCGGCGACCGTCGCAAGGCGATGCTGGAAGACATGGCGATCCTGACCGGCGGCGTGGTGATTTCCGAGGAAGTCGGCCTGTCGCTGGAGAAGGCCACCATCAAGGACCTCGGCCGCGCCAAGAAGATCCAGGTGTCGAAGGAAAACACCACCATCATCGATGGCGCCGGCGAAGGCGCGGGCATCGAGGCGCGCATCAAGCAGATCAAGGCGCAGATCGAGGAGACCTCCTCCGACTACGACCGCGAGAAGCTGCAGGAGCGCGTGGCCAAGCTGGCCGGCGGCGTTGCGGTGATCAAGGTCGGTGCCGCCACCGAAGTCGAGATGAAGGAAAAGAAGGCGCGCGTCGAAGACGCCCTGCACGCGACCCGTGCGGCCGTCGAGGAAGGCATCGTCCCGGGCGGCGGCGTCGCCCTGATCCGTGCCAAGGCGGCGATCGCCGGCATCAAGGGCGTGAACGAAGACCAGAACCACGGCATCCAGATCGCCCTGCGCGCGATGGAAGCCCCGCTGCGCGAGATCGTGACCAATGCCGGCGATGAGCCGTCGGTCATCCTCAACCGCGTGGTCGAAGGTTCGGGTGCGTTCGGCTACAACGCCGCCAACGGCGAGTTCGGCGACATGATCGAGTTCGGCATCCTGGACCCGACCAAGGTCACCCGCACCGCGCTGCAGAACGCCGCGTCGATCGCGGGCCTGATGATCACCACCGAAGCGATGGTGGCCGAGGCCCCGAAGAAGGACGAGCCGGCGATGCCGGCCGGCGGCGGCATGGGCGGCATGGGCGGCATGGATTTCTAAGCCCCGCGATCCATCAAGCAAGACCACAAAGCCCGGCCTCGTGCCGGGCTTTGTGCGTTCTGGCGTCCGAGGCGGGAGACTTCCTACCCGCCCCGCGGCAATGTCTGACGCGAAGATCAGAAAACGCCGATATGAACGCGTGCTCGCGGGCGCAACCCTGAGCAGCCGTCCCTGCAACGGAGCGCTGCGTGCCGCGC-CTGACCGCACCCCGGCGGCAGGCCGAGGTGTGCGCGCCACTGCCGGCCGCCCACGCCGCTGCGCGTTACGCGCGCCACCTGCCCGAGCGCACGCTGCTGTACGCGCTAGTGCAGGCGCACTACCCGGACTTCATCGCGCGTCTTGAGGCCGAAGACCGCCCGCTGCCCGAGTATGTGCGCGAGGAGTTCGAGACCTACCTGCGCTGCGGCGTGCTCGAGCACGGCTTCCTGCGCGTGGTCTGCGAGCACTGTCGTGCCGAGAGGCTGGTGGCGTATTCCTGCAAGAAGCGCGGGCTGTGCCCGAGCTGCGGCGCACGGCGCATGGCCGAGTCGGCGCGGCATCTGGTGGACGAGGTGTTCGGCCCGCGGCCGGTGCGGCAATGGGTGCTGAGTTTCCCGTACCCGTTGCGCTTCCTGTTCGCCAGCAAGCCTGAGGCGATCGGCCCGGTGCTGGGCATCGTGCATCGTGTGATCGCCGGTTGGCTTGCCGATCAGGCCGGCGTGCCGCGGGATACGGCGCAATGCGGCGTGGTGACCCTGATCCAGCGCTTCGGCAGCGCGCTGAATCTCAACATCCACTTCCACATGCTGTGGCTCGACGGCGTGTACGAGGACACCACCGAGCGTCCGCAGCGCAAGCCGCGCCTGCACCGCACCCGTGCGCCCACATCGGCGCAACTGACGGAACTGGCCAACACCATCGCGCATCGCGTGTGCCGGCACCTGTCGCGCCGCGGCTGGCTCGAAGGCGAAGACGAATCCGTGTTCCTGTCCGACAGCGCGGGTAGCGACGACGGCATGGATGGGCTGCGGATGAGTTCGATGACCTACCGCATCGCCACCGGTCGCGACGCTGGCCGCAAGGTCGTCACGCTGCAAACGCTGCCTGGCGACGCCGGTCCGCTGGAGGGCGACGCCGGCAAGGTCGGCGGCTTCTCGCTGCATGCCGGCGTGGCCGCGGAAGCACACGAAAGCCACAAGCTCGAAAAGCTGTGCCGCTACATCACGCGCCCGGCGATCAGCGAGCAGCGGCTATCGATCTCGCCACAGGGCAGGGTGCGTTACCAGCTCAAGACGCCGTGGCGCAATGGCACCACGCATGTCGAATGGGATGCGGTGGACTTCATCGCCAAGCTGGCGGCACTGGTCCCGCCGCCACGCGCGCATCTCACCCGCTTCCACGGCGTATTCGCCCCGAATGCAAACCTGCGCGCGCAGCTGACGCC-CTCGGGGCGCGGCAGGCGGCCTGCGGGCGATGCGGCGCCAGTGGACGTCAGCGCCCACGACGAGCCGCGCAGCCCCGAGCAGAAGCGCCGTGCGATGAGCTGGGCGCAACGGCTCAAGCGGGTCTTTTCCATCGACATCACCACCTGCGCCCACTGCGGCGGCGCGGTGCGGATCGTCGCCAGCATCGAAGACCCCAAGGCCATTCGCGCCATCCTCGCCCACTTCGAGAAACACGGCGCGCTGGAGCAAGCGCACTACCGGCCCGC----AGC-GCGCGCCCC--GCCGCCCGCCGCGTGATGAGGCGCCG--GCCACACAGCCGGCAGCCAAGCCAGAGTCCGATCCGATGCGGCCACGACCCCGCAGGGCTGCGCTCGGCCCTGTGCCGGGATTCGGTGAGAAATGGCTACGCACTGAGCCGCTGCGTGGCCCCGCGATGTCGAAAACCCACGCATGAACCCCCGATCTGTGCCCGATCTGTGCCCAAAGCGGCGCTTGCGCGGCCGCTTCCTACCCGCCAGACTCGCCAAAAAGGGCGGTTGAACTTCCTATACCCATATCCCACTTTAGGTTTGGCAGCACCTTTTCAATCAGGTGGTTGTTTACACCAATCCAGCTATTGGCCAATTGAATATTGGTTTCGTCTACTTTTTTTGATTTTTTAAACAGCTTGGTAAAACCGAGTGCCAAAACAGGGGGACCATGTAAAAACGTGCTTCCTGTAATGACTGAACCAACTGTGAGTCCTTTACTGACTTTTTGCAATAAGGATGCTTTTTTATGAGCAGTAGACATAAATCTAACCTTGAGTGTAGAGATTTAAAAAAATGTTCCAACTATAAACAACGGAAATTGAAATACAATTGTATATTTGAAGATGTTGACATTTTTTATGGATTTACCCATTTTCTGCAATTTTAATCCACTTTATCATAAGTGAAGCATTGGTATTTGGTGTATAAAGTTCTTAAAAACTTTTATTGAAACATATATCTCATGTTTTTAGAAATCCGATAAATTGAAAACAATGGAGGGCAGAGTAAAACTTGAAGTGCGACATAAACCACCTAATTAATTTAAAGGGTTTATGGAGTATATAAAATTGTCATACCATCATCTTAACTTTGAAGATCGTACTGCATTAATGCTTGAGTCAAGAAAAGAAGGCTTTTCAGCCAGAAAATTTGCTGAACTCATTAAAAGACATCCTAGTACGATCTATCGTGAGCTTAAAAGAAATAGCATCAATGACGTTTATCAAGCTCGATATGCTTCTGATAACACCTTCGCTAGACGTAGACGTGGTCACAGAAAACTCAAAATCGATTCAATCCTCTGGAAATTTATTGTTGAAGCGATCCGTTGTTTATGGTCTCCTCAGCAAATAGCAAAGCGTTTAAAGACATTTCCTGATTTGGATCAAACAATGAATGTAAGCCATACAACGATTTATTCAACGATACGAGCATTACCAAAGGGTGAGTTGAAAAAAGACTTATTATCCTGTCTACGTCATGAAAATAAAAAGCGAAAAGCTAACGGTGAACCTAAAAAAGATTCTATATTACAGGATATTAAAACTATTCATGAGCGCCCAGCCGAAGTTCAAGAAAGAA--AAATACCGGGTCATTGGGAAGCTGATTTAATTAAAGGTAAAGACAATAAAAGTTCGATAGCAACACTTATTGAACGAAATACACGGCTCTGTATCTTGGCAACATTACCTGATGCAAAGGCAGAATCAGTGCGCAAGGCTTTAACTGAAGCTCTGAAATATTTACCTGCAGAACTGCGTAAAACGTTGACCTATGACCGTGGACGTGAGATGTCAGAACATAAAATACTCGAAGAAGATTTAGGCATAGATGTATATTTCTGTGACCCACATTCACCCTGGCAAAAAGGCACATGCGAAAATATGAATGGTTTAATTAGGCAATATTTACCTAAAGGGATTGATTTAAATCAGGCAGATCAGCATTATTTAAATCAAGTTGCCATGTCACTGAATACTCGTCCTA"/>
                        <sequence id="seq_GCF_000341835" spec="Sequence" taxon="GCF_000341835" totalcount="4" value="GGCAGAGTAAAACTTGAAGTGCGACATAAACCACCTAATTAATTTAAAGGGTTTATGGAGTATATAAAATTGTCATACCATCATCTTAACTTTGAAGATCGTACTGCATTAATGCTTGAGTCAAGAAAAGAAGGCTTTTCAGCCAGAAAATTTGCTGAACTCATTAAAAGACATCCTAGTACGATCTATCGTGAGCTTAAAAGAAATAGCATCAATGACGTTTATCAAGCTCGATATGCTTCTGATAACACCTTCGCTAGACGTAGACGTGGTCACAGAAAACTCAAAATCGATTCAATCCTCTGGAAATTTATTGTTGAAGCGATCCGTTGTTTATGGTCTCCTCAGCAAATAGCAAAGCGTTTAAAGACATTTCCTGATTTGGATCAAACAATGAATGTAAGCCATACAACGATTTATTCAACGATACGAGCATTACCAAAGGGTGAGTTGAAA-AAAGACTTATTATCCTGTCTACGTCATGAAAATA-AAAAGCGAAAAGCTAACGGTGAACCTAAAAAAGATTCTATATTACAGGATATTAAAACTATTCATGAGCGCCCAGCCGAAGTTCAAGAAAGAAAAATACCGGGTCATTGGGAAGCTGATTTAATTAAAGGTAAAGACAATAAAAGTTCGATAGCAACACTTATTGAACGAAATACACGGCTCTGTATCTTGGCAACATTACCTGATGCAAAGGCAGAATCAGTGCGCAAGGCTTTAACTGAAGCTCTGAAATATTTACCTGCAGAACTGCGTAAAACGTTGACCTATGACCGTGGACGTGAGATGTCAGAACATAAAATACTCGAAGAAGATTTAGGCATAGATGTATATTTCTGTGACCCACATTCACCCTGGCAAAAAGGCACATGCGAAAATATGAATGGTTTAATTAGGCAATATTTACCTAAAGGGATTGATTTAAATCAGGCAGATCAGCATTATTTAAATCAAGTTGCCA-TGTCACTGAATACTCGTAGAAAGGCGTTAGATTGGCTTACACCATTAGAGAAATTTGCTCAGCTTGTTGATTATCATATGGCTTTTGAAACTGTCGCACCTCATGTTTGAATTCGCCCCATATTTTTGCTACAGTGAACCAAATTAAGATCATCTATTTACTAGGCCTCGCATTTGCGGGGTTTTTAATGCTGAATAAAAGGAAAACTTGATGGAATTGCCCAATATTATGCACCCGGTCGCGAAGCTGAGCACCGCATTAGCCGCTGCATTGATGCTGAGCGGGTGCATGCCCGGTGAAATCCGCCCGACGATTGGCCAGCAAATGGAAACTGGCGACCAACGGTTTGGCGATCTGGTTTTCCGCCAGCTCGCACCGAATGTCTGGCAGCACACTTCCTATCTCGACATGCCGGGTTTCGGGGCAGTCGCTTCCAACGGTTTGATCGTCAGGGATGGCGGCCGCGTGCTGGTGGTCGATACCGCCTGGACCGATGACCAGACCGCCCAGATCCTCAACTGGATCAAGCAGGAGATCAACCTGCCGGTCGCGCTGGCGGTGGTGACTCACGCGCATCAGGACAAGATGGGCGGTATGGACGCGCTGCATGCGGCGGGGATTGCGACTTATGCCAATGCGTTGTCGAACCAGCTTGCCCCGCAAGAGGGGATGGTTGCGGCGCAACACAGCCTGACTTTCGCCGCCAATGGCTGGGTCGAACCAGCAACCGCGCCCAACTTTGGCCCGCTCAAGGTATTTTACCCCGGCCCCGGCCACACCAGTGACAATATCACCGTTGGGATCGACGGCACCGACATCGCTTTTGGTGGCTGCCTGATCAAGGACAGCAAGGCCAAGTCGCTCGGCAATCTCGGTGATGCCGACACTGAGCACTACGCCGCGTCAGCGCGCGCGTTTGGTGCGGCGTTCCCCAAGGCCAGCATGATCGTGATGAGCCATTCCGCCCCCGATAGCCGCGCCGCAATCACTCATACGGCCCGCATGGCCGACAAGCTGCGCTGAGCCATGGCTGACCACGTCACCCCCAATCTGCCATCGCGCGATTTCGATGTGACAGAGGCGTTTTATGCGAAGCTGGGCTTTGCGACGAGTTGGAAGGATCGCGGCTGGATGATCCTGCAGCGCGGCGGTTTGCAGCTCGAATTCTTCCCCTATCCTGACCTCGACCCAGCTACGAGCTCGTTCGGCTGTTGCCTGCGGTTGGATGATCTCGATGCCATGGTGGCATTGGTGAACGCGGCGGGAGCCGAGGAAA-AAAGCACCGGCTGGCCGCGCTTCAAAGCTCCGCAACTGGAGGCGAGCGGCCTGAGGATCGGCTACCTGATCGATCCCGACTGCACGCTGGTGCGGCTGATCCAGAACCCCGACTGACCGCATGCCCGCGAAAATCAAGATTTGCGGGATCAGCACACCCGAGGCGCTCGATGCGACCATCGCGGCGCGGGCGGACTATGCCGGGTTGGTGTTCTATCCAGCGTCGCCCCGTGCGGTTACGTCGAATGTCGCGGGCGCTTTGACATCGCGCGCAGCTGGCCAGATCGCCATGGTCGGTTTGTTCGTCGATGCGGATGATGCTGTCATCGCCGACGCACTGGTGGCAGCCAAGCTGAACGCGCTGCAGCTGCACGGTTCGGAATCGCCCGAACGCGTGGCCCAGTTGCGCGCGCGGTTTGGCAAGCCGGTGTGGAAGGCGCTGCCCGTCGCCAGCGCCAGCGATGTCGCACGCGCCGCAGCCTATGCCGGGGCGGCGGACTTGATCTTGTTCGACGCCAAGACCCCCAAAGGCGCGCTGCCCGGCGGCATGGGGTTGGCGTTCGACTGGTCGCTGCTGGCCGGATATCGCGGTGCCTTGCCGTGGGGGCTGGCAGGCGGGCTAAATCCGACGAATGTTGCCGAGGCGATTGCGCGCACCGGAGCGCCGCTGGTCGATACCTCCAGCGGCGTCGAAAGCGCGCCGGGCGTCAAGGATACCGACAAGATTACCAATTTCGCCTTTGCGGTGCGCTTGGCCTAAATCGCGTCGATCAATAGGCGTCGTTCAGCGCAAAGATCGGCTTGCGGGTGCGCCACTGCCCTCGGGTGAAGTCGGGAAAATCTAACGTGCGATTGCCCTCAGCAATCGATTGTTCCGACAGAGGCGTGATCGCGCTCCAGGCCAGCGCGTCGTAAATGTCGATTGGCATCGGGGCCTTGGCCTTCAGCGCCTCGACAAAAGCGTGGATCACGAACCAGTCCATCCCGCCATGCCCGGCCCCTGCCGCCAGATCGGCGTAGCGTTTCCATAGCGGGTGATCGTATTTCGCAAACCAGCCCTCGGCAGGCTCCCAGCGGTGCGGCTGTGGGCTCTTGCCCTCCAGATAGATCGACTTGTTGACGTCCATCCACAGCCCCTCGGTGCCTTGCACCCGAAAGCCGAGAGAATAGGGGCGCGGCAGCGAGGTGTCGTGGCACAGCATGATCGTTTCACCATTAGTGCAGCCGATCATGGTGTTGACCACATCACCCAGTGCGAATTTCACCTCGGCGTTGGGATGATCGGCAGAGCCGTTCTTGACGACATAATCATGCAGCCCGCGCGCCTTACAGCCGAAGCCGCCAGCGCCCGCTTCGCCCGGCAACGCGACCTTCAGGGTGCGGGTCTGCGGCGGGTAGCACACGCCGGCATCGGCGCAGCCCTGGTACTTCACGGTCAGGGTGGTCGCGCTCGCGCCGGCCGCGGGCGTGCCGGTGAGGGTGCCGAGCAATTCCTTGCGGTAGGTTTCGACGTCGCCGAAGAATTCGTCGCGGTAGGCCTTGCCCTTCGGCAGCGCCATGGTCGCGCCGGTGAAGGCGGCATCGGCCTTGACCGAGGTGCGGTGCCGGTACAGGTAATAGCCGTCGGCGATCCGCCAGCGCACCTCGATGCGGTCCGGCGCGGTGGCCTGCGCGGACAGGACGAAGACCTCGTCGACCGGCGGCAGTTCGAAGTCCTGGGCGACGGCCGAGGTCGCGGGCAGCGCAAGCAGCAGGGCGAGCCCGGCCAGCCAGCGGCGCAGGCGGATCGTGGATGCGGTCATTGGCTCAGTTTACCGGTCGGCTCTCGGCGGCCAGCCATTGCAGGTATTCGGGCAGGCCGGACGCGGCTTCGACCGCGAGCAGCTCCGGGAGTTCGTAGGGATGCAGTTGGCGCAGGCGTTCCTGCAGGGCGGGGTAGGCCTCGGCACTGGTCTTGACCAGCAGCAGGACCTCGGCCGCGGCCTCGACCTTGCGTTGCCAGCGATAGACCGAACGCAGGCCGGGCAGGAGGTTGACGCAGGCGGCCAGGCGCTCGGCCACCAGCGCGGTGGCGATGCGCTCGGCGCTGTCGGCGTCGGGACAGGTGCAGAAGCAGATCAGGGCGCTCACCGGCATAGGGTAGCGGCTGCCCCGATCCGGCGGGCCTGGCGGACATCCGCGTGCGGCCCTTGAAAGTCGGCGGGCCCGCCCCATCTCGGTGGCATGCCGGGTTCGCCCGGTTCTGTTGTCCGCGGTTTGGCACTCGCTTCGCGCGACTGCTAAAATCGCCGGGTTTTTCCACGTCAATCAACCATTTACCGAGGTTGCCATGTCCAATATCAAGCCGCTGCACGACCGCGTGGTCATCAAGCGCATGGAAGAAGAGAAGCTGTCCGCCGGCGGGATCGTGATCCCGGATTCGGCCACCGAGAAGCCGATCAAGGGCGAAGTCGTCGCCGTCGGCACCGGCAAGGTGCTGGACAACGGCCAGGTCCGCGCGCCGCAGGTCAAGGTCGGCGACAAGGTGCTGTTCGGCAAGTACAGCGGCACCGAAGTGAAGCTGGACGGCGTCGAGCTGCTGGTGGTGAAGGAAGACGACCTGTTCGCGATCCTCGGCTGATCGCGCGTCGCTCCCACACATTTCTCATCCGAATAATTTTTCGAGGTAATTCGCAATGGCTGCCAAGGACATTCGTTTCGGCGAAGACGCGCGCTCCAAGATGGTGCGCGGCGTCAACGTGCTCGCCAACGCCGTGAAGGCGACCCTCGGCCCGAAGGGCCGCAACGTCGTGCTGCAGAAGAGCTACGGCGCGCCGACCATCACCAAGGACGGCGTCTCCGTCGCCAAGGAAATCGAACTGGCTGACGCGTTCGAGAACATGGGCGCGCAGATGGTGAAGGAAGTCGCTTCCAAGACCTCCGACAACGCCGGCGACGGCACCACCACCGCCACCGTGCTGGCGCAGGCGTTCATCCGCGAGGGCATGAAGGCGGTCGCCGCCGGCATGAACCCGATGGACCTGAAGCGCGGCATCGACCAGGCGGTGAAGGCCGCGGTCGGCGAACTGAAGTCGCTGTCCAAGCCGTCGTCGACCAGCAAGGAAATCGCCCAGGTCGGCGCGATCTCCGCGAACTCGGATGCCAACATCGGCGACCTGATCGCGCAGGCGATGGACAAGGTCGGCAAGGAAGGCGTGATCACGGTCGAGGAAGGCAGCGGCCTGGACAACGAACTCGACGTGGTCGAGGGCATGCAGTTCGACCGCGGCTACCTGAGCCCGTACTTCGTCAACAACCAGCAGTCGATGTCGGCCGACCTGGATGATCCCTTCATCCTGCTGTACGACAAGAAGATCTCCAACGTGCGCGACCTGCTGCCCGTCCTCGAGGGCGTGGCCAAGGCCGGCAAGCCGCTGCTGATCGTGGCGGAGGAAGTCGAAGGCGAAGCGCTGGCGACCCTGGTGGTCAACACCATCCGCGGCATCGTCAAGGTCTGCGCGGTGAAGGCCCCGGGCTTCGGCGACCGTCGCAAGGCGATGCTGGAAGACATGGCGATCCTGACCGGCGGCGTGGTGATTTCCGAGGAAGTCGGCCTGTCGCTGGAGAAGGCCACCATCAAGGACCTCGGCCGCGCCAAGAAGATCCAGGTGTCGAAGGAAAACACCACCATCATCGATGGCGCCGGCGAAGGCGCGGGCATCGAGGCGCGCATCAAGCAGATCAAGGCGCAGATCGAGGAGACCTCCTCCGACTACGACCGCGAGAAGCTGCAGGAGCGCGTGGCCAAGCTGGCCGGCGGCGTTGCGGTGATCAAGGTCGGTGCCGCCACCGAAGTCGAGATGAAGGAAAAGAAGGCGCGCGTCGAAGACGCCCTGCACGCGACCCGTGCGGCCGTCGAGGAAGGCATCGTCCCGGGCGGCGGCGTCGCCCTGATCCGTGCCAAGGCGGCGATCGCCGGCATCAAGGGCGTGAACGAAGACCAGAACCACGGCATCCAGATCGCCCTGCGCGCGATGGAAGCCCCGCTGCGCGAGATCGTGACCAATGCCGGCGATGAGCCGTCGGTCATCCTCAACCGCGTGGTCGAAGGTTCGGGTGCGTTCGGCTACAACGCCGCCAACGGCGAGTTCGGCGACATGATCGAGTTCGGCATCCTGGACCCGACCAAGGTCACCCGCACCGCGCTGCAGAACGCCGCGTCGATCGCGGGCCTGATGATCACCACCGAAGCGATGGTGGCCGAGGCCCCGAAGAAGGACGAGCCGGCGATGCCGGCCGGCGGCGGCATGGGCGGCATGGGCGGCATGGATTTCTAAGCCCCGCGATCCATCAAGCAAGACCACAAAGCCCGGCCTCGTGCCGGGCTTTGTGCGTTCTGGCGTCCGAGGCGGGAGACTTCCTACCCGCCCCGCGGCAATGTCTGACGCGAAGATCAGAAAACGCCGATATGAACGCGTGCTCGCGGGCGCAACCCTGAGCAGCCGTCCCTGCAACGGAGCGCTGCGTGCCGCGC-CTGACCGCACCCCGGCGGCAGGCCGAGGTGTGCGCGCCACTGCCGGCCGCCCACGCCGCTGCGCGTTACGCGCGCCACCTGCCCGAGCGCACGCTGCTGTACGCGCTAGTGCAGGCGCACTACCCGGACTTCATCGCGCGTCTTGAGGCCGAAGACCGCCCGCTGCCCGAGTATGTGCGCGAGGAGTTCGAGACCTACCTGCGCTGCGGCGTGCTCGAGCACGGCTTCCTGCGCGTGGTCTGCGAGCACTGTCGTGCCGAGAGGCTGGTGGCGTATTCCTGCAAGAAGCGCGGGCTGTGCCCGAGCTGCGGCGCACGGCGCATGGCCGAGTCGGCGCGGCATCTGGTGGACGAGGTGTTCGGCCCGCGGCCGGTGCGGCAATGGGTGCTGAGTTTCCCGTACCCGTTGCGCTTCCTGTTCGCCAGCAAGCCTGAGGCGATCGGCCCGGTGCTGGGCATCGTGCATCGTGTGATCGCCGGTTGGCTTGCCGATCAGGCCGGCGTGCCGCGGGATACGGCGCAATGCGGCGTGGTGACCCTGATCCAGCGCTTCGGCAGCGCGCTGAATCTCAACATCCACTTCCACATGCTGTGGCTCGACGGCGTGTACGAGGACACCACCGAGCGTCCGCAGCGCAAGCCGCGCCTGCACCGCACCCGTGCGCCCACATCGGCGCAACTGACGGAACTGGCCAACACCATCGCGCATCGCGTGTGCCGGCACCTGTCGCGCCGCGGCTGGCTCGAAGGCGAAGACGAATCCGTGTTCCTGTCCGACAGCGCGGGTAGCGACGACGGCATGGATGGGCTGCGGATGAGTTCGATGACCTACCGCATCGCCACCGGTCGCGACGCTGGCCGCAAGGTCGTCACGCTGCAAACGCTGCCTGGCGACGCCGGTCCGCTGGAGGGCGACGCCGGCAAGGTCGGCGGCTTCTCGCTGCATGCCGGCGTGGCCGCGGAAGCACACGAAAGCCACAAGCTCGAAAAGCTGTGCCGCTACATCACGCGCCCGGCGATCAGCGAGCAGCGGCTATCGATCTCGCCACAGGGCAGGGTGCGTTACCAGCTCAAGACGCCGTGGCGCAATGGCACCACGCATGTCGAATGGGATGCGGTGGACTTCATCGCCAAGCTGGCGGCACTGGTCCCGCCGCCACGCGCGCATCTCACCCGCTTCCACGGCGTATTCGCCCCGAATGCAAACCTGCGCGCGCAGCTGACGCC-CTCGGGGCGCGGCAGGCGGCCTGCGGGCGATGCGGCGCCAGTGGACGTCAGCGCCCACGACGAGCCGCGCAGCCCCGAGCAGAAGCGCCGTGCGATGAGCTGGGCGCAACGGCTCAAGCGGGTCTTTTCCATCGACATCACCACCTGCGCCCACTGCGGCGGCGCGGTGCGGATCGTCGCCAGCATCGAAGACCCCAAGGCCATTCGCGCCATCCTCGCCCACTTCGAGAAACACGGCGCGCTGGAGCAAGCGCACTACCGGCCCGC----AGC-GCGCGCCCC--GCCGCCCGCCGCGTGATGAGGCGCCG--GCCACACAGCCGGCAGCCAAGCCAGAGTCCGATCCGATGCGGCCACGACCCCGCAGGGCTGCGCTCGGCCCTGTGCCGGGATTCGGTGAGAAATGGCTACGCACTGAGCCGCTGCGTGGCCCCGCGATGTCGAAAACCCACGCATGAACCCCCGATCTGTGCCCGATCTGTGCCCAAAGCGGCGCTTGCGCGGCCGCTTCCTACCCGCCAGACTCGCCAAAAAGGGCGGTTGAACTTCCTATACCCATATCCCACTTTAGGTTTGGCAGCACCTTTTCAATCAGGTGGTTGTTTACACCAATCCAGCTATTGGCCAATTGAATATTGGTTTCGTCTACTTTTTTTGATTTTTTAAACAGCTTGGTAAAACCGAGTGCCAAAACAGGGGGACCATGTAAAAACGTGCTTCCTGTAATGACTGAACCAACTGTGAGTCCTTTACTGACTTTTTGCAATAAGGATGCTTTTTTATGAGCAGTAGACATAAATCTAACCTTGAGTGTAGAGATTTAAAAAAATGTTCCAACTATAAACAACGGAAATTGAAATACAATTGTATATTTGAAGATGTTGACATTTTTTATGGATTTACCCATTTTCTGCAATTTTAATCCACTTTATCATAAGTGAAGCATTGGTATTTGGTGTATAAAGTTCTTAAAAACTTTTATTGAAACATATATCTCATGTTTTTAGAAATCCGATAAATTGAAAACAATGGAGGGCAGAGTAAAACTTGAAGTGCGACATAAACCACCTAATTAATTTAAAGGGTTTATGGAGTATATAAAATTGTCATACCATCATCTTAACTTTGAAGATCGTACTGCATTAATGCTTGAGTCAAGAAAAGAAGGCTTTTCAGCCAGAAAATTTGCTGAACTCATTAAAAGACATCCTAGTACGATCTATCGTGAGCTTAAAAGAAATAGCATCAATGACGTTTATCAAGCTCAATATGCTTCTGATAACACTTTTGCTAGACGTAGACGTGGTCACAGAAAACTCAAAATCGATTCAATCCTCTGGAAATTTATTGTTGAAGCGATCCGTTGTTTATGGTCTCCTCAGCAAATAGCAAAGCGTTTAAAGACATTTCCTGATTTGGATCAAACAATGAATGTAAGCCATACAACGATTTATTCAACGATACGAGCATTACCCAAGGGTGAGTTGAAAAAAGACTTATTATCCTGTCTACGTCATGAAAATAAAAAGCGAAAAGCTAACGGTGAACCTAAAAAAGATTCTATATTACAGGATATTAAAACTATTCATGAGCGCCCAGCCGAAGTTCAAGAAAGAA--AAATACCGGGTCATTGGGAAGCTGATTTAATTAAAGGTAAAGACAATAAAAGTTCGATAGCAACACTTATTGAACGAAATACACGGCTCTGTATCTTGGCAACATTACCTGATGCAAAGGCAGAATCAGTGCGCAAGGCTTTAACTGAAGCTCTGAAATATTTACCTGCAGAACTGCGTAAAACGTTGACCTATGACCGTGGACGTGAGATGTCAGAACATAAAATACTCGAAGAAGATTTAGGCATAGATGTATATTTCTGTGACCCACATTCACCCTGGCAAAAAGGCACATGCGAAAATATGAATGGTTTAATTAGGCAATATTTACCTAAAGGGATTGATTTAAATCAGGCAGATCAGCATTATTTAAATCAAGTTGCCATGTCACTGAATACTCGTCCTA"/>
                        <sequence id="seq_GCF_000807515" spec="Sequence" taxon="GCF_000807515" totalcount="4" value="GGCAGAGTAAAACTTGAAGTGCGACATAAACCACCTAATTAATTTAAAGGGTTTATGGAGTATATAAAATTGTCATACCATCATCTTAACTTTGAAGATCGTACTGCATTAATGCTTGAGTCAAGAAAAGAAGGCTTTTCAGCCAGAAAATTTGCTGAACTCATTAAAAGACATCCTAGTACGATCTATCGTGAGCTTAAAAGAAATAGCATCAATGACGTTTATCAAGCTCGATATGCTTCTGATAACACCTTCGCTAGACGTAGACGTGGTCACAGAAAACTCAAAATCGATTCAATCCTCTGGAAATTTATTGTTGAAGCGATCCGTTGTTTATGGTCTCCTCAGCAAATAGCAAAGCGTTTAAAGACATTTCCTGATTTGGATCAAACAATGAATGTAAGCCATACAACGATTTATTCAACGATACGAGCATTACCAAAGGGTGAGTTGAAA-AAAGACTTATTATCCTGTCTACGTCATGAAAATA-AAAAGCGAAAAGCTAACGGTGAACCTAAAAAAGATTCTATATTACAGGATATTAAAACTATTCATGAGCGCCCAGCCGAAGTTCAAGAAAGAAAAATACCGGGTCATTGGGAAGCTGATTTAATTAAAGGTAAAGACAATAAAAGTTCGATAGCAACACTTATTGAACGAAATACACGGCTCTGTATCTTGGCAACATTACCTGATGCAAAGGCAGAATCAGTGCGCAAGGCTTTAACTGAAGCTCTGAAATATTTACCTGCAGAACTGCGTAAAACGTTGACCTATGACCGTGGACGTGAGATGTCAGAACATAAAATACTCGAAGAAGATTTAGGCATAGATGTATATTTCTGTGACCCACATTCACCCTGGCAAAAAGGCACATGCGAAAATATGAATGGTTTAATTAGGCAATATTTACCTAAAGGGATTGATTTAAATCAGGCAGATCAGCATTATTTAAATCAAGTTGCCA-TGTCACTGAATACTCGTAGAAAGGCGTTAGATTGGCTTACACCATTAGAGAAATTTGCTCAGCTTGTTGATTATCATATGGCTTTTGAAACTGTCGCACCTCATGTTTGAATTCGCCCCATATTTTTGCTACAGTGAACCAAATTAAGATCATCTATTTACTAGGCCTCGCATTTGCGGGGTTTTTAATGCTGAATAAAAGGAAAACTTGATGGAATTGCCCAATATTATGCACCCGGTCGCGAAGCTGAGCACCGCATTAGCCGCTGCATTGATGCTGAGCGGGTGCATGCCCGGTGAAATCCGCCCGACGATTGGCCAGCAAATGGAAACTGGCGACCAACGGTTTGGCGATCTGGTTTTCCGCCAGCTCGCACCGAATGTCTGGCAGCACACTTCCTATCTCGACATGCCGGGTTTCGGGGCAGTCGCTTCCAACGGTTTGATCGTCAGGGATGGCGGCCGCGTGCTGGTGGTCGATACCGCCTGGACCGATGACCAGACCGCCCAGATCCTCAACTGGATCAAGCAGGAGATCAACCTGCCGGTCGCGCTGGCGGTGGTGACTCACGCGCATCAGGACAAGATGGGCGGTATGGACGCGCTGCATGCGGCGGGGATTGCGACTTATGCCAATGCGTTGTCGAACCAGCTTGCCCCGCAAGAGGGGATGGTTGCGGCGCAACACAGCCTGACTTTCGCCGCCAATGGCTGGGTCGAACCAGCAACCGCGCCCAACTTTGGCCCGCTCAAGGTATTTTACCCCGGCCCCGGCCACACCAGTGACAATATCACCGTTGGGATCGACGGCACCGACATCGCTTTTGGTGGCTGCCTGATCAAGGACAGCAAGGCCAAGTCGCTCGGCAATCTCGGTGATGCCGACACTGAGCACTACGCCGCGTCAGCGCGCGCGTTTGGTGCGGCGTTCCCCAAGGCCAGCATGATCGTGATGAGCCATTCCGCCCCCGATAGCCGCGCCGCAATCACTCATACGGCCCGCATGGCCGACAAGCTGCGCTGAGCCATGGCTGACCACGTCACCCCCAATCTGCCATCGCGCGATTTCGATGTGACAGAGGCGTTTTATGCGAAGCTGGGCTTTGCGACGAGTTGGAAGGATCGCGGCTGGATGATCCTGCAGCGCGGCGGTTTGCAGCTCGAATTCTTCCCCTATCCTGACCTCGACCCAGCTACGAGCTCGTTCGGCTGTTGCCTGCGGTTGGATGATCTCGATGCCATGGTGGCATTGGTGAACGCGGCGGGAGCCGAGGAAA-AAAGCACCGGCTGGCCGCGCTTCAAAGCTCCGCAACTGGAGGCGAGCGGCCTGAGGATCGGCTACCTGATCGATCCCGACTGCACGCTGGTGCGGCTGATCCAGAACCCCGACTGACCGCATGCCCGCGAAAATCAAGATTTGCGGGATCAGCACACCCGAGGCGCTCGATGCGACCATCGCGGCGCGGGCGGACTATGCCGGGTTGGTGTTCTATCCAGCGTCGCCCCGTGCGGTTACGTCGAATGTCGCGGGCGCTTTGACATCGCGCGCAGCTGGCCAGATCGCCATGGTCGGTTTGTTCGTCGATGCGGATGATGCTGTCATCGCCGACGCACTGGTGGCAGCCAAGCTGAACGCGCTGCAGCTGCACGGTTCGGAATCGCCCGAACGCGTGGCCCAGTTGCGCGCGCGGTTTGGCAAGCCGGTGTGGAAGGCGCTGCCCGTCGCCAGCGCCAGCGATGTCGCACGCGCCGCAGCCTATGCCGGGGCGGCGGACTTGATCTTGTTCGACGCCAAGACCCCCAAAGGCGCGCTGCCCGGCGGCATGGGGTTGGCGTTCGACTGGTCGCTGCTGGCCGGATATCGCGGTGCCTTGCCGTGGGGGCTGGCAGGCGGGCTAAATCCGACGAATGTTGCCGAGGCGATTGCGCGCACCGGAGCGCCGCTGGTCGATACCTCCAGCGGCGTCGAAAGCGCGCCGGGCGTCAAGGATACCGACAAGATTACCAATTTCGCCTTTGCGGTGCGCTTGGCCTAAATCGCGTCGATCAATAGGCGTCGTTCAGCGCAAAGATCGGCTTGCGGGTGCGCCACTGCCCTCGGGTGAAGTCGGGAAAATCTAACGTGCGATTGCCCTCAGCAATCGATTGTTCCGACAGAGGCGTGATCGCGCTCCAGGCCAGCGCGTCGTAAATGTCGATTGGCATCGGGGCCTTGGCCTTCAGCGCCTCGACAAAAGCGTGGATCACGAACCAGTCCATCCCGCCATGCCCGGCCCCTGCCGCCAGATCGGCGTAGCGTTTCCATAGCGGGTGATCGTATTTCGCAAACCAGCCCTCGGCAGGCTCCCAGCGGTGCGGCTGTGGGCTCTTGCCCTCCAGATAGATCGACTTGTTGACGTCCATCCACAGCCCCTCGGTGCCTTGCACCCGAAAGCCGAGAGAATAGGGGCGCGGCAGCGAGGTGTCGTGGCACAGCATGATCGTTTCACCATTAGTGCAGCCGATCATGGTGTTGACCACATCACCCAGTGCGAATTTCACCTCGGCGTTGGGATGATCGGCAGAGCCGTTCTTGACGACATAATCATGCAGCCCGCGCGCCTTACAGCCGAAGCCGCCAGCGCCCGCTTCGCCCGGCAACGCGACCTTCAGGGTGCGGGTCTGCGGCGGGTAGCACACGCCGGCATCGGCGCAGCCCTGGTACTTCACGGTCAGGGTGGTCGCGCTCGCGCCGGCCGCGGGCGTGCCGGTGAGGGTGCCGAGCAATTCCTTGCGGTAGGTTTCGACGTCGCCGAAGAATTCGTCGCGGTAGGCCTTGCCCTTCGGCAGCGCCATGGTCGCGCCGGTGAAGGCGGCATCGGCCTTGACCGAGGTGCGGTGCCGGTACAGGTAATAGCCGTCGGCGATCCGCCAGCGCACCTCGATGCGGTCCGGCGCGGTGGCCTGCGCGGACAGGACGAAGACCTCGTCGACCGGCGGCAGTTCGAAGTCCTGGGCGACGGCCGAGGTCGCGGGCAGCGCAAGCAGCAGGGCGAGCCCGGCCAGCCAGCGGCGCAGGCGGATCGTGGATGCGGTCATTGGCTCAGTTTACCGGTCGGCTCTCGGCGGCCAGCCATTGCAGGTATTCGGGCAGGCCGGACGCGGCTTCGACCGCGAGCAGCTCCGGGAGTTCGTAGGGATGCAGTTGGCGCAGGCGTTCCTGCAGGGCGGGGTAGGCCTCGGCACTGGTCTTGACCAGCAGCAGGACCTCGGCCGCGGCCTCGACCTTGCGTTGCCAGCGATAGACCGAACGCAGGCCGGGCAGGAGGTTGACGCAGGCGGCCAGGCGCTCGGCCACCAGCGCGGTGGCGATGCGCTCGGCGCTGTCGGCGTCGGGACAGGTGCAGAAGCAGATCAGGGCGCTCACCGGCATAGGGTAGCGGCTGCCCCGATCCGGCGGGCCTGGCGGACATCCGCGTGCGGCCCTTGAAAGTCGGCGGGCCCGCCCCATCTCGGTGGCATGCCGGGTTCGCCCGGTTCTGTTGTCCGCGGTTTGGCACTCGCTTCGCGCGACTGCTAAAATCGCCGGGTTTTTCCACGTCAATCAACCATTTACCGAGGTTGCCATGTCCAATATCAAGCCGCTGCACGACCGCGTGGTCATCAAGCGCATGGAAGAAGAGAAGCTGTCCGCCGGCGGGATCGTGATCCCGGATTCGGCCACCGAGAAGCCGATCAAGGGCGAAGTCGTCGCCGTCGGCACCGGCAAGGTGCTGGACAACGGCCAGGTCCGCGCGCCGCAGGTCAAGGTCGGCGACAAGGTGCTGTTCGGCAAGTACAGCGGCACCGAAGTGAAGCTGGACGGCGTCGAGCTGCTGGTGGTGAAGGAAGACGACCTGTTCGCGATCCTCGGCTGATCGCGCGTCGCTCCCACACATTTCTCATCCGAATAATTTTTCGAGGTAATTCGCAATGGCTGCCAAGGACATTCGTTTCGGCGAAGACGCGCGCTCCAAGATGGTGCGCGGCGTCAACGTGCTCGCCAACGCCGTGAAGGCGACCCTCGGCCCGAAGGGCCGCAACGTCGTGCTGCAGAAGAGCTACGGCGCGCCGACCATCACCAAGGACGGCGTCTCCGTCGCCAAGGAAATCGAACTGGCTGACGCGTTCGAGAACATGGGCGCGCAGATGGTGAAGGAAGTCGCTTCCAAGACCTCCGACAACGCCGGCGACGGCACCACCACCGCCACCGTGCTGGCGCAGGCGTTCATCCGCGAGGGCATGAAGGCGGTCGCCGCCGGCATGAACCCGATGGACCTGAAGCGCGGCATCGACCAGGCGGTGAAGGCCGCGGTCGGCGAACTGAAGTCGCTGTCCAAGCCGTCGTCGACCAGCAAGGAAATCGCCCAGGTCGGCGCGATCTCCGCGAACTCGGATGCCAACATCGGCGACCTGATCGCGCAGGCGATGGACAAGGTCGGCAAGGAAGGCGTGATCACGGTCGAGGAAGGCAGCGGCCTGGACAACGAACTCGACGTGGTCGAGGGCATGCAGTTCGACCGCGGCTACCTGAGCCCGTACTTCGTCAACAACCAGCAGTCGATGTCGGCCGACCTGGATGATCCCTTCATCCTGCTGTACGACAAGAAGATCTCCAACGTGCGCGACCTGCTGCCCGTCCTCGAGGGCGTGGCCAAGGCCGGCAAGCCGCTGCTGATCGTGGCGGAGGAAGTCGAAGGCGAAGCGCTGGCGACCCTGGTGGTCAACACCATCCGCGGCATCGTCAAGGTCTGCGCGGTGAAGGCCCCGGGCTTCGGCGACCGTCGCAAGGCGATGCTGGAAGACATGGCGATCCTGACCGGCGGCGTGGTGATTTCCGAGGAAGTCGGCCTGTCGCTGGAGAAGGCCACCATCAAGGACCTCGGCCGCGCCAAGAAGATCCAGGTGTCGAAGGAAAACACCACCATCATCGATGGCGCCGGCGAAGGCGCGGGCATCGAGGCGCGCATCAAGCAGATCAAGGCGCAGATCGAGGAGACCTCCTCCGACTACGACCGCGAGAAGCTGCAGGAGCGCGTGGCCAAGCTGGCCGGCGGCGTTGCGGTGATCAAGGTCGGTGCCGCCACCGAAGTCGAGATGAAGGAAAAGAAGGCGCGCGTCGAAGACGCCCTGCACGCGACCCGTGCGGCCGTCGAGGAAGGCATCGTCCCGGGCGGCGGCGTCGCCCTGATCCGTGCCAAGGCGGCGATCGCCGGCATCAAGGGCGTGAACGAAGACCAGAACCACGGCATCCAGATCGCCCTGCGCGCGATGGAAGCCCCGCTGCGCGAGATCGTGACCAATGCCGGCGATGAGCCGTCGGTCATCCTCAACCGCGTGGTCGAAGGTTCGGGTGCGTTCGGCTACAACGCCGCCAACGGCGAGTTCGGCGACATGATCGAGTTCGGCATCCTGGACCCGACCAAGGTCACCCGCACCGCGCTGCAGAACGCCGCGTCGATCGCGGGCCTGATGATCACCACCGAAGCGATGGTGGCCGAGGCCCCGAAGAAGGACGAGCCGGCGATGCCGGCCGGCGGCGGCATGGGCGGCATGGGCGGCATGGATTTCTAAGCCCCGCGATCCATCAAGCAAGACCACAAAGCCCGGCCTCGTGCCGGGCTTTGTGCGTTCTGGCGTCCGAGGCGGGAGACTTCCTACCCGCCCCGCGGCAATGTCTGACGCGAAGATCAGAAAACGCCGATATGAACGCGTGCTCGCGGGCGCAACCCTGAGCAGCCGTCCCTGCAACGGAGCGCTGCGTGCCGCGC-CTGACCGCACCCCGGCGGCAGGCCGAGGTGTGCGCGCCACTGCCGGCCGCCCACGCCGCTGCGCGTTACGCGCGCCACCTGCCCGAGCGCACGCTGCTGTACGCGCTAGTGCAGGCGCACTACCCGGACTTCATCGCGCGTCTTGAGGCCGAAGACCGCCCGCTGCCCGAGTATGTGCGCGAGGAGTTCGAGACCTACCTGCGCTGCGGCGTGCTCGAGCACGGCTTCCTGCGCGTGGTCTGCGAGCACTGTCGTGCCGAGAGGCTGGTGGCGTATTCCTGCAAGAAGCGCGGGCTGTGCCCGAGCTGCGGCGCACGGCGCATGGCCGAGTCGGCGCGGCATCTGGTGGACGAGGTGTTCGGCCCGCGGCCGGTGCGGCAATGGGTGCTGAGTTTCCCGTACCCGTTGCGCTTCCTGTTCGCCAGCAAGCCTGAGGCGATCGGCCCGGTGCTGGGCATCGTGCATCGTGTGATCGCCGGTTGGCTTGCCGATCAGGCCGGCGTGCCGCGGGATACGGCGCAATGCGGCGTGGTGACCCTGATCCAGCGCTTCGGCAGCGCGCTGAATCTCAACATCCACTTCCACATGCTGTGGCTCGACGGCGTGTACGAGGACACCACCGAGCGTCCGCAGCGCAAGCCGCGCCTGCACCGCACCCGTGCGCCCACATCGGCGCAACTGACGGAACTGGCCAACACCATCGCGCATCGCGTGTGCCGGCACCTGTCGCGCCGCGGCTGGCTCGAAGGCGAAGACGAATCCGTGTTCCTGTCCGACAGCGCGGGTAGCGACGACGGCATGGATGGGCTGCGGATGAGTTCGATGACCTACCGCATCGCCACCGGTCGCGACGCTGGCCGCAAGGTCGTCACGCTGCAAACGCTGCCTGGCGACGCCGGTCCGCTGGAGGGCGACGCCGGCAAGGTCGGCGGCTTCTCGCTGCATGCCGGCGTGGCCGCGGAAGCACACGAAAGCCACAAGCTCGAAAAGCTGTGCCGCTACATCACGCGCCCGGCGATCAGCGAGCAGCGGCTATCGATCTCGCCACAGGGCAGGGTGCGTTACCAGCTCAAGACGCCGTGGCGCAATGGCACCACGCATGTCGAATGGGATGCGGTGGACTTCATCGCCAAGCTGGCGGCACTGGTCCCGCCGCCACGCGCGCATCTCACCCGCTTCCACGGCGTATTCGCCCCGAATGCAAACCTGCGCGCGCAGCTGACGCC-CTCGGGGCGCGGCAGGCGGCCTGCGGGCGATGCGGCGCCAGTGGACGTCAGCGCCCACGACGAGCCGCGCAGCCCCGAGCAGAAGCGCCGTGCGATGAGCTGGGCGCAACGGCTCAAGCGGGTCTTTTCCATCGACATCACCACCTGCGCCCACTGCGGCGGCGCGGTGCGGATCGTCGCCAGCATCGAAGACCCCAAGGCCATTCGCGCCATCCTCGCCCACTTCGAGAAACACGGCGCGCTGGAGCAAGCGCACTACCGGCCCGC----AGC-GCGCGCCCC--GCCGCCCGCCGCGTGATGAGGCGCCG--GCCACACAGCCGGCAGCCAAGCCAGAGTCCGATCCGATGCGGCCACGACCCCGCAGGGCTGCGCTCGGCCCTGTGCCGGGATTCGGTGAGAAATGGCTACGCACTGAGCCGCTGCGTGGCCCCGCGATGTCGAAAACCCACGCATGAACCCCCGATCTGTGCCCGATCTGTGCCCAAAGCGGCGCTTGCGCGGCCGCTTCCTACCCGCCAGACTCGCCAAAAAGGGCGGTTGAACTTCCTATACCCATATCCCACTTTAGGTTTGGCAGCACCTTTTCAATCAGGTGGTTGTTTACACCAATCCAGCTATTGGCCAATTGAATATTGGTTTCGTCTACTTTTTTTGATTTTTTAAACAGCTTGGTAAAACCGAGTGCCAAAACAGGGGGACCATGTAAAAACGTGCTTCCTGTAATGACTGAACCAACTGTGAGTCCTTTACTGACTTTTTGCAATAAGGATGCTTTTTTATGAGCAGTAGACATAAATCTAACCTTGAGTGTAGAGATTTAAAAAAATGTTCCAACTATAAACAACGGAAATTGAAATACAATTGTATATTTGAAGATGTTGACATTTTTTATGGATTTACCCATTTTCTGCAATTTTAATCCACTTTATCATAAGTGAAGCATTGGTATTTGGTGTATAAAGTTCTTAAAAACTTTTATTGAAACATATATCTCATGTTTTTAGAAATCCGATAAATTGAAAACAATGGAGGGCAGAGTAAAACTTGAAGTGCGACATAAACCACCTAATTAATTTAAAGGGTTTATGGAGTATATAAAATTGTCATACCATCATCTTAACTTTGAAGATCGTACTGCATTAATGCTTGAGTCAAGAAAAGAAGGCTTTTCAGCCAGAAAATTTGCTGAACTCATTAAAAGACATCCTAGTACGATCTATCGTGAGCTTAAAAGAAATAGCATCAATGACGTTTATCAAGCTCAATATGCTTCTGATAACACTTTTGCTAGACGTAGACGTGGTCACAGAAAACTCAAAATCGATTCAATCCTCTGGAAATTTATTGTTGAAGCGATCCGTTGTTTATGGTCTCCTCAGCAAATAGCAAAGCGTTTAAAGACATTTCCTGATTTGGATCAAACAATGAATGTAAGCCATACAACGATTTATTCAACGATACGAGCATTACCAAAGGGTGAGTTGAAAAAAGACTTATTATCCTGTCTACGTCATGAAAATAAAAAGCGAAAAGCTAACGGTGAACCTAAAAAAGATTCTATATTACAGGATATTAAAACTATTCATGAGCGCCCAGCCGAAGTTCAAGAAAGAA--AAATACCGGGTCATTGGGAAGCTGATTTAATTAAAGGTAAAGACAATAAAAGTTCGATAGCAACACTTATTGAACGAAATACACGGCTCTGTATCTTGGCAACATTACCTGATGCAAAGGCAGAATCAGTGCGCAAGGCTTTAACTGAAGCTCTGAAATATTTACCTGCAGAACTGCGTAAAACGTTGACCTATGACCGTGGACGTGAGATGTCAGAACATAAAATACTCGAAGAAGATTTAGGCATAGATGTATATTTCTGTGACCCACATTCACCCTGGCAAAAAGGCACATGCGAAAATATGAATGGTTTAATTAGGCAATATTTACCTAAAGGGATTGATTTAAATCAGGCAGATCAGCATTATTTAAATCAAGTTGCCATGTCACTGAATACTCGTCCTA"/>
                        <sequence id="seq_GCF_001500155" spec="Sequence" taxon="GCF_001500155" totalcount="4" value="GGCAGAGTAAAACTTGAAGTGCGACATAAACCACCTAATTAATTTAAAGGGTTTATGGAGTATATAAAATTGTCATACCATCATCTTAACTTTGAAGATCGTACTGCATTAATGCTTGAGTCAAGAAAAGAAGGCTTTTCAGCCAGAAAATTTGCTGAACTCATTAAAAGACATCCTAGTACGATCTATCGTGAGCTTAAAAGAAATAGCATCAATGACGTTTATCAAGCTCGATATGCTTCTGATAACACCTTCGCTAGACGTAGACGTGGTCACAGAAAACTCAAAATCGATTCAATCCTCTGGAAATTTATTGTTGAAGCGATCCGTTGTTTATGGTCTCCTCAGCAAATAGCAAAGCGTTTAAAGACATTTCCTGATTTGGATCAAACAATGAATGTAAGCCATACAACGATTTATTCAACGATACGAGCATTACCAAAGGGTGAGTTGAAA-AAAGACTTATTATCCTGTCTACGTCATGAAAATA-AAAAGCGAAAAGCTAACGGTGAACCTAAAAAAGATTCTATATTACAGGATATTAAAACTATTCATGAGCGCCCAGCCGAAGTTCAAGAAAGAAAAATACCGGGTCATTGGGAAGCTGATTTAATTAAAGGTAAAGACAATAAAAGTTCGATAGCAACACTTATTGAACGAAATACACGGCTCTGTATCTTGGCAACATTACCTGATGCAAAGGCAGAATCAGTGCGCAAGGCTTTAACTGAAGCTCTGAAATATTTACCTGCAGAACTGCGTAAAACGTTGACCTATGACCGTGGACGTGAGATGTCAGAACATAAAATACTCGAAGAAGATTTAGGCATAGATGTATATTTCTGTGACCCACATTCACCCTGGCAAAAAGGCACATGCGAAAATATGAATGGTTTAATTAGGCAATATTTACCTAAAGGGATTGATTTAAATCAGGCAGATCAGCATTATTTAAATCAAGTTGCCA-TGTCACTGAATACTCGTAGAAAGGCGTTAGATTGGCTTACACCATTAGAGAAATTTGCTCAGCTTGTTGATTATCATATGGCTTTTGAAACTGTCGCACCTCATGTTTGAATTCGCCCCATATTTTTGCTACAGTGAACCAAATTAAGATCATCTATTTACTAGGCCTCGCATTTGCGGGGTTTTTAATGCTGAATAAAAGGAAAACTTGATGGAATTGCCCAATATTATGCACCCGGTCGCGAAGCTGAGCACCGCATTAGCCGCTGCATTGATGCTGAGCGGGTGCATGCCCGGTGAAATCCGCCCGACGATTGGCCAGCAAATGGAAACTGGCGACCAACGGTTTGGCGATCTGGTTTTCCGCCAGCTCGCACCGAATGTCTGGCAGCACACTTCCTATCTCGACATGCCGGGTTTCGGGGCAGTCGCTTCCAACGGTTTGATCGTCAGGGATGGCGGCCGCGTGCTGGTGGTCGATACCGCCTGGACCGATGACCAGACCGCCCAGATCCTCAACTGGATCAAGCAGGAGATCAACCTGCCGGTCGCGCTGGCGGTGGTGACTCACGCGCATCAGGACAAGATGGGCGGTATGGACGCGCTGCATGCGGCGGGGATTGCGACTTATGCCAATGCGTTGTCGAACCAGCTTGCCCCGCAAGAGGGGATGGTTGCGGCGCAACACAGCCTGACTTTCGCCGCCAATGGCTGGGTCGAACCAGCAACCGCGCCCAACTTTGGCCCGCTCAAGGTATTTTACCCCGGCCCCGGCCACACCAGTGACAATATCACCGTTGGGATCGACGGCACCGACATCGCTTTTGGTGGCTGCCTGATCAAGGACAGCAAGGCCAAGTCGCTCGGCAATCTCGGTGATGCCGACACTGAGCACTACGCCGCGTCAGCGCGCGCGTTTGGTGCGGCGTTCCCCAAGGCCAGCATGATCGTGATGAGCCATTCCGCCCCCGATAGCCGCGCCGCAATCACTCATACGGCCCGCATGGCCGACAAGCTGCGCTGAGCCATGGCTGACCACGTCACCCCCAATCTGCCATCGCGCGATTTCGATGTGACAGAGGCGTTTTATGCGAAGCTGGGCTTTGCGACGAGTTGGAAGGATCGCGGCTGGATGATCCTGCAGCGCGGCGGTTTGCAGCTCGAATTCTTCCCCTATCCTGACCTCGACCCAGCTACGAGCTCGTTCGGCTGTTGCCTGCGGTTGGATGATCTCGATGCCATGGTGGCATTGGTGAACGCGGCGGGAGCCGAGGAAA-AAAGCACCGGCTGGCCGCGCTTCAAAGCTCCGCAACTGGAGGCGAGCGGCCTGAGGATCGGCTACCTGATCGATCCCGACTGCACGCTGGTGCGGCTGATCCAGAACCCCGACTGACCGCATGCCCGCGAAAATCAAGATTTGCGGGATCAGCACACCCGAGGCGCTCGATGCGACCATCGCGGCGCGGGCGGACTATGCCGGGTTGGTGTTCTATCCAGCGTCGCCCCGTGCGGTTACGTCGAATGTCGCGGGCGCTTTGACATCGCGCGCAGCTGGCCAGATCGCCATGGTCGGTTTGTTCGTCGATGCGGATGATGCTGTCATCGCCGACGCACTGGTGGCAGCCAAGCTGAACGCGCTGCAGCTGCACGGTTCGGAATCGCCCGAACGCGTGGCCCAGTTGCGCGCGCGGTTTGGCAAGCCGGTGTGGAAGGCGCTGCCCGTCGCCAGCGCCAGCGATGTCGCACGCGCCGCAGCCTATGCCGGGGCGGCGGACTTGATCTTGTTCGACGCCAAGACCCCCAAAGGCGCGCTGCCCGGCGGCATGGGGTTGGCGTTCGACTGGTCGCTGCTGGCCGGATATCGCGGTGCCTTGCCGTGGGGGCTGGCAGGCGGGCTAAATCCGACGAATGTTGCCGAGGCGATTGCGCGCACCGGAGCGCCGCTGGTCGATACCTCCAGCGGCGTCGAAAGCGCGCCGGGCGTCAAGGATACCGACAAGATTACCAATTTCGCCTTTGCGGTGCGCTTGGCCTAAATCGCGTCGATCAATAGGCGTCGTTCAGCGCAAAGATCGGCTTGCGGGTGCGCCACTGCCCTCGGGTGAAGTCGGGAAAATCTAACGTGCGATTGCCCTCAGCAATCGATTGTTCCGACAGAGGCGTGATCGCGCTCCAGGCCAGCGCGTCGTAAATGTCGATTGGCATCGGGGCCTTGGCCTTCAGCGCCTCGACAAAAGCGTGGATCACGAACCAGTCCATCCCGCCATGCCCGGCCCCTGCCGCCAGATCGGCGTAGCGTTTCCATAGCGGGTGATCGTATTTCGCAAACCAGCCCTCGGCAGGCTCCCAGCGGTGCGGCTGTGGGCTCTTGCCCTCCAGATAGATCGACTTGTTGACGTCCATCCACAGCCCCTCGGTGCCTTGCACCCGAAAGCCGAGAGAATAGGGGCGCGGCAGCGAGGTGTCGTGGCACAGCATGATCGTTTCACCATTAGTGCAGCCGATCATGGTGTTGACCACATCACCCAGTGCGAATTTCACCTCGGCGTTGGGATGATCGGCAGAGCCGTTCTTGACGACATAATCATGCAGCCCGCGCGCCTTACAGCCGAAGCCGCCAGCGCCCGCTTCGCCCGGCAACGCGACCTTCAGGGTGCGGGTCTGCGGCGGGTAGCACACGCCGGCATCGGCGCAGCCCTGGTACTTCACGGTCAGGGTGGTCGCGCTCGCGCCGGCCGCGGGCGTGCCGGTGAGGGTGCCGAGCAATTCCTTGCGGTAGGTTTCGACGTCGCCGAAGAATTCGTCGCGGTAGGCCTTGCCCTTCGGCAGCGCCATGGTCGCGCCGGTGAAGGCGGCATCGGCCTTGACCGAGGTGCGGTGCCGGTACAGGTAATAGCCGTCGGCGATCCGCCAGCGCACCTCGATGCGGTCCGGCGCGGTGGCCTGCGCGGACAGGACGAAGACCTCGTCGACCGGCGGCAGTTCGAAGTCCTGGGCGACGGCCGAGGTCGCGGGCAGCGCAAGCAGCAGGGCGAGCCCGGCCAGCCAGCGGCGCAGGCGGATCGTGGATGCGGTCATTGGCTCAGTTTACCGGTCGGCTCTCGGCGGCCAGCCATTGCAGGTATTCGGGCAGGCCGGACGCGGCTTCGACCGCGAGCAGCTCCGGGAGTTCGTAGGGATGCAGTTGGCGCAGGCGTTCCTGCAGGGCGGGGTAGGCCTCGGCACTGGTCTTGACCAGCAGCAGGACCTCGGCCGCGGCCTCGACCTTGCGTTGCCAGCGATAGACCGAACGCAGGCCGGGCAGGAGGTTGACGCAGGCGGCCAGGCGCTCGGCCACCAGCGCGGTGGCGATGCGCTCGGCGCTGTCGGCGTCGGGACAGGTGCAGAAGCAGATCAGGGCGCTCACCGGCATAGGGTAGCGGCTGCCCCGATCCGGCGGGCCTGGCGGACATCCGCGTGCGGCCCTTGAAAGTCGGCGGGCCCGCCCCATCTCGGTGGCATGCCGGGTTCGCCCGGTTCTGTTGTCCGCGGTTTGGCACTCGCTTCGCGCGACTGCTAAAATCGCCGGGTTTTTCCACGTCAATCAACCATTTACCGAGGTTGCCATGTCCAATATCAAGCCGCTGCACGACCGCGTGGTCATCAAGCGCATGGAAGAAGAGAAGCTGTCCGCCGGCGGGATCGTGATCCCGGATTCGGCCACCGAGAAGCCGATCAAGGGCGAAGTCGTCGCCGTCGGCACCGGCAAGGTGCTGGACAACGGCCAGGTCCGCGCGCCGCAGGTCAAGGTCGGCGACAAGGTGCTGTTCGGCAAGTACAGCGGCACCGAAGTGAAGCTGGACGGCGTCGAGCTGCTGGTGGTGAAGGAAGACGACCTGTTCGCGATCCTCGGCTGATCGCGCGTCGCTCCCACACATTTCTCATCCGAATAATTTTTCGAGGTAATTCGCAATGGCTGCCAAGGACATTCGTTTCGGCGAAGACGCGCGCTCCAAGATGGTGCGCGGCGTCAACGTGCTCGCCAACGCCGTGAAGGCGACCCTCGGCCCGAAGGGCCGCAACGTCGTGCTGCAGAAGAGCTACGGCGCGCCGACCATCACCAAGGACGGCGTCTCCGTCGCCAAGGAAATCGAACTGGCTGACGCGTTCGAGAACATGGGCGCGCAGATGGTGAAGGAAGTCGCTTCCAAGACCTCCGACAACGCCGGCGACGGCACCACCACCGCCACCGTGCTGGCGCAGGCGTTCATCCGCGAGGGCATGAAGGCGGTCGCCGCCGGCATGAACCCGATGGACCTGAAGCGCGGCATCGACCAGGCGGTGAAGGCCGCGGTCGGCGAACTGAAGTCGCTGTCCAAGCCGTCGTCGACCAGCAAGGAAATCGCCCAGGTCGGCGCGATCTCCGCGAACTCGGATGCCAACATCGGCGACCTGATCGCGCAGGCGATGGACAAGGTCGGCAAGGAAGGCGTGATCACGGTCGAGGAAGGCAGCGGCCTGGACAACGAACTCGACGTGGTCGAGGGCATGCAGTTCGACCGCGGCTACCTGAGCCCGTACTTCGTCAACAACCAGCAGTCGATGTCGGCCGACCTGGATGATCCCTTCATCCTGCTGTACGACAAGAAGATCTCCAACGTGCGCGACCTGCTGCCCGTCCTCGAGGGCGTGGCCAAGGCCGGCAAGCCGCTGCTGATCGTGGCGGAGGAAGTCGAAGGCGAAGCGCTGGCGACCCTGGTGGTCAACACCATCCGCGGCATCGTCAAGGTCTGCGCGGTGAAGGCCCCGGGCTTCGGCGACCGTCGCAAGGCGATGCTGGAAGACATGGCGATCCTGACCGGCGGCGTGGTGATTTCCGAGGAAGTCGGCCTGTCGCTGGAGAAGGCCACCATCAAGGACCTCGGCCGCGCCAAGAAGATCCAGGTGTCGAAGGAAAACACCACCATCATCGATGGCGCCGGCGAAGGCGCGGGCATCGAGGCGCGCATCAAGCAGATCAAGGCGCAGATCGAGGAGACCTCCTCCGACTACGACCGCGAGAAGCTGCAGGAGCGCGTGGCCAAGCTGGCCGGCGGCGTTGCGGTGATCAAGGTCGGTGCCGCCACCGAAGTCGAGATGAAGGAAAAGAAGGCGCGCGTCGAAGACGCCCTGCACGCGACCCGTGCGGCCGTCGAGGAAGGCATCGTCCCGGGCGGCGGCGTCGCCCTGATCCGTGCCAAGGCGGCGATCGCCGGCATCAAGGGCGTGAACGAAGACCAGAACCACGGCATCCAGATCGCCCTGCGCGCGATGGAAGCCCCGCTGCGCGAGATCGTGACCAATGCCGGCGATGAGCCGTCGGTCATCCTCAACCGCGTGGTCGAAGGTTCGGGTGCGTTCGGCTACAACGCCGCCAACGGCGAGTTCGGCGACATGATCGAGTTCGGCATCCTGGACCCGACCAAGGTCACCCGCACCGCGCTGCAGAACGCCGCGTCGATCGCGGGCCTGATGATCACCACCGAAGCGATGGTGGCCGAGGCCCCGAAGAAGGACGAGCCGGCGATGCCGGCCGGCGGCGGCATGGGCGGCATGGGCGGCATGGATTTCTAAGCCCCGCGATCCATCAAGCAAGACCACAAAGCCCGGCCTCGTGCCGGGCTTTGTGCGTTCTGGCGTCCGAGGCGGGAGACTTCCTACCCGCCCCGCGGCAATGTCTGACGCGAAGATCAGAAAACGCCGATATGAACGCGTGCTCGCGGGCGCAACCCTGAGCAGCCGTCCCTGCAACGGAGCGCTGCGTGCCGCGC-CTGACCGCACCCCGGCGGCAGGCCGAGGTGTGCGCGCCACTGCCGGCCGCCCACGCCGCTGCGCGTTACGCGCGCCACCTGCCCGAGCGCACGCTGCTGTACGCGCTAGTGCAGGCGCACTACCCGGACTTCATCGCGCGTCTTGAGGCCGAAGACCGCCCGCTGCCCGAGTATGTGCGCGAGGAGTTCGAGACCTACCTGCGCTGCGGCGTGCTCGAGCACGGCTTCCTGCGCGTGGTCTGCGAGCACTGTCGTGCCGAGAGGCTGGTGGCGTATTCCTGCAAGAAGCGCGGGCTGTGCCCGAGCTGCGGCGCACGGCGCATGGCCGAGTCGGCGCGGCATCTGGTGGACGAGGTGTTCGGCCCGCGGCCGGTGCGGCAATGGGTGCTGAGTTTCCCGTACCCGTTGCGCTTCCTGTTCGCCAGCAAGCCTGAGGCGATCGGCCCGGTGCTGGGCATCGTGCATCGTGTGATCGCCGGTTGGCTTGCCGATCAGGCCGGCGTGCCGCGGGATACGGCGCAATGCGGCGTGGTGACCCTGATCCAGCGCTTCGGCAGCGCGCTGAATCTCAACATCCACTTCCACATGCTGTGGCTCGACGGCGTGTACGAGGACACCACCGAGCGTCCGCAGCGCAAGCCGCGCCTGCACCGCACCCGTGCGCCCACATCGGCGCAACTGACGGAACTGGCCAACACCATCGCGCATCGCGTGTGCCGGCACCTGTCGCGCCGCGGCTGGCTCGAAGGCGAAGACGAATCCGTGTTCCTGTCCGACAGCGCGGGTAGCGACGACGGCATGGATGGGCTGCGGATGAGTTCGATGACCTACCGCATCGCCACCGGTCGCGACGCTGGCCGCAAGGTCGTCACGCTGCAAACGCTGCCTGGCGACGCCGGTCCGCTGGAGGGCGACGCCGGCAAGGTCGGCGGCTTCTCGCTGCATGCCGGCGTGGCCGCGGAAGCACACGAAAGCCACAAGCTCGAAAAGCTGTGCCGCTACATCACGCGCCCGGCGATCAGCGAGCAGCGGCTATCGATCTCGCCACAGGGCAGGGTGCGTTACCAGCTCAAGACGCCGTGGCGCAATGGCACCACGCATGTCGAATGGGATGCGGTGGACTTCATCGCCAAGCTGGCGGCACTGGTCCCGCCGCCACGCGCGCATCTCACCCGCTTCCACGGCGTATTCGCCCCGAATGCAAACCTGCGCGCGCAGCTGACGCC-CTCGGGGCGCGGCAGGCGGCCTGCGGGCGATGCGGCGCCAGTGGACGTCAGCGCCCACGACGAGCCGCGCAGCCCCGAGCAGAAGCGCCGTGCGATGAGCTGGGCGCAACGGCTCAAGCGGGTCTTTTCCATCGACATCACCACCTGCGCCCACTGCGGCGGCGCGGTGCGGATCGTCGCCAGCATCGAAGACCCCAAGGCCATTCGCGCCATCCTCGCCCACTTCGAGAAACACGGCGCGCTGGAGCAAGCGCACTACCGGCCCGC----AGC-GCGCGCCCC--GCCGCCCGCCGCGTGATGAGGCGCCG--GCCACACAGCCGGCAGCCAAGCCAGAGTCCGATCCGATGCGGCCACGACCCCGCAGGGCTGCGCTCGGCCCTGTGCCGGGATTCGGTGAGAAATGGCTACGCACTGAGCCGCTGCGTGGCCCCGCGATGTCGAAAACCCACGCATGAACCCCCGATCTGTGCCCGATCTGTGCCCAAAGCGGCGCTTGCGCGGCCGCTTCCTACCCGCCAGACTCGCCAAAAAGGGCGGTTGAACTTCCTATACCCATATCCCACTTTAGGTTTGGCAGCACCTTTTCAATCAGGTGGTTGTTTACACCAATCCAGCTATTGGCCAATTGAATATTGGTTTCGTCTACTTTTTTTGATTTTTTAAACAGCTTGGTAAAACCGAGTGCCAAAACAGGGGGACCATGTAAAAACGTGCTTCCTGTAATGACTGAACCAACTGTGAGTCCTTTACTGACTTTTTGCAATAAGGATGCTTTTTTATGAGCAGTAGACATAAATCTAACCTTGAGTGTAGAGATTTAAAAAAATGTTCCAACTATAAACAACGGAAATTGAAATACAATTGTATATTTGAAGATGTTGACATTTTTTATGGATTTACCCATTTTCTGCAATTTTAATCCACTTTATCATAAGTGAAGCATTGGTATTTGGTGTATAAAGTTCTTAAAAACTTTTATTGAAACATATATCTCATGTTTTTAGAAATCCGATAAATTGAAAACAATGGAGGGCAGAGTAAAACTTGAAGTGCGACATAAACCACCTAATTAATTTAAAGGGTTTATGGAGTATATAAAATTGTCATACCATCATCTTAACTTTGAAGATCGTACTGCATTAATGCTTGAGTCAAGAAAAGAAGGCTTTTCAGCCAGAAAATTTGCTGAACTCATTAAAAGACATCCTAGTACGATCTATCGTGAGCTTAAAAGAAATAGCATCAATGACGTTTATCAAGCTCAATATGCTTCTGATAACACTTTTGCTAGACGTAGACGTGGTCACAGAAAACTCAAAATCGATTCAATCCTCTGGAAATTTATTGTTGAAGCGATCCGTTGTTTATGGTCTCCTCAGCAAATAGCAAAGCGTTTAAAGACATTTCCTGATTTGGATCAAACAATGAATGTAAGCCATACAACGATTTATTCAACGATACGAGCATTACCCAAGGGTGAGTTGAAAAAAGACTTATTATCCTGTCTACGTCATGAAAATAAAAAGCGAAAAGCTAACGGTGAACCTAAAAAAGATTCTATATTACAGGATATTAAAACTATTCATGAGCGCCCAGCCGAAGTTCAAGAAAGAA--AAATACCGGGTCATTGGGAAGCTGATTTAATTAAAGGTAAAGACAATAAAAGTTCGATAGCAACACTTATTGAACGAAATACACGGCTCTGTATCTTGGCAACATTACCTGATGCAAAGGCAGAATCAGTGCGCAAGGCTTTAACTGAAGCTCTGAAATATTTACCTGCAGAACTGCGTAAAACGTTGACCTATGACCGTGGACGTGAGATGTCAGAACATAAAATACTCGAAGAAGATTTAGGCATAGATGTATATTTCTGTGACCCACATTCACCCTGGCAAAAAGGCACATGCGAAAATATGAATGGTTTAATTAGGCAATATTTACCTAAAGGGATTGATTTAAATCAGGCAGATCAGCATTATTTAAATCAAGTTGCCATGTCACTGAATACTCGTCCTA"/>
                        <sequence id="seq_GCF_001577285" spec="Sequence" taxon="GCF_001577285" totalcount="4" value="GGCAGAGTAAAACTTGAAGTGCGACATAAACCACCTAATTAATTTAAAGGGTTTATGGAGTATATAAAATTGTCATACCATCATCTTAACTTTGAAGATCGTACTGCATTAATGCTTGAGTCAAGAAAAGAAGGCTTTTCAGCCAGAAAATTTGCTGAACTCATTAAAAGACATCCTAGTACGATCTATCGTGAGCTTAAAAGAAATAGCATCAATGACGTTTATCAAGCTCGATATGCTTCTGATAACACCTTCGCTAGACGTAGACGTGGTCACAGAAAACTCAAAATCGATTCAATCCTCTGGAAATTTATTGTTGAAGCGATCCGTTGTTTATGGTCTCCTCAGCAAATAGCAAAGCGTTTAAAGACATTTCCTGATTTGGATCAAACAATGAATGTAAGCCATACAACGATTTATTCAACGATACGAGCATTACCCAAGGGTGAGTTGAAA-AAAGACTTATTATCCTGTCTACGTCATGAAAATA-AAAAGCGAAAAGCTAACGGTGAACCTAAAAAAGATTCTATATTACAGGATATTAAAACTATTCATGAGCGCCCAGCCGAAGTTCAAGAAAGAAAAATACCGGGTCATTGGGAAGCTGATTTAATTAAAGGTAAAGACAATAAAAGTTCGATAGCAACACTTATTGAACGAAATACACGGCTCTGTATCTTGGCAACATTACCTGATGCAAAGGCAGAATCAGTGCGCAAGGCTTTAACTGAAGCTCTGAAATATTTACCTGCAGAACTGCGTAAAACGTTGACCTATGACCGTGGACGTGAGATGTCAGAACATAAAATACTCGAAGAAGATTTAGGCATAGATGTATATTTCTGTGACCCACATTCACCCTGGCAAAAAGGCACATGCGAAAATATGAATGGTTTAATTAGGCAATATTTACCTAAAGGGATTGATTTAAATCAGGCAGATCAGCATTATTTAAATCAAGTTGCCA-TGTCACTGAATACTCGTAGAAAGGCGTTAGATTGGCTTACACCATTAGAGAAATTTGCTCAGCTTGTTGATTATCATATGGCTTTTGAAACTGTCGCACCTCATGTTTGAATTCGCCCCATATTTTTGCTACAGTGAACCAAATTAAGATCATCTATTTACTAGGCCTCGCATTTGCGGGGTTTTTAATGCTGAATAAAAGGAAAACTTGATGGAATTGCCCAATATTATGCACCCGGTCGCGAAGCTGAGCACCGCATTAGCCGCTGCATTGATGCTGAGCGGGTGCATGCCCGGTGAAATCCGCCCGACGATTGGCCAGCAAATGGAAACTGGCGACCAACGGTTTGGCGATCTGGTTTTCCGCCAGCTCGCACCGAATGTCTGGCAGCACACTTCCTATCTCGACATGCCGGGTTTCGGGGCAGTCGCTTCCAACGGTTTGATCGTCAGGGATGGCGGCCGCGTGCTGGTGGTCGATACCGCCTGGACCGATGACCAGACCGCCCAGATCCTCAACTGGATCAAGCAGGAGATCAACCTGCCGGTCGCGCTGGCGGTGGTGACTCACGCGCATCAGGACAAGATGGGCGGTATGGACGCGCTGCATGCGGCGGGGATTGCGACTTATGCCAATGCGTTGTCGAACCAGCTTGCCCCGCAAGAGGGGATGGTTGCGGCGCAACACAGCCTGACTTTCGCCGCCAATGGCTGGGTCGAACCAGCAACCGCGCCCAACTTTGGCCCGCTCAAGGTATTTTACCCCGGCCCCGGCCACACCAGTGACAATATCACCGTTGGGATCGACGGCACCGACATCGCTTTTGGTGGCTGCCTGATCAAGGACAGCAAGGCCAAGTCGCTCGGCAATCTCGGTGATGCCGACACTGAGCACTACGCCGCGTCAGCGCGCGCGTTTGGTGCGGCGTTCCCCAAGGCCAGCATGATCGTGATGAGCCATTCCGCCCCCGATAGCCGCGCCGCAATCACTCATACGGCCCGCATGGCCGACAAGCTGCGCTGAGCCATGGCTGACCACGTCACCCCCAATCTGCCATCGCGCGATTTCGATGTGACAGAGGCGTTTTATGCGAAGCTGGGCTTTGCGACGAGTTGGAAGGATCGCGGCTGGATGATCCTGCAGCGCGGCGGTTTGCAGCTCGAATTCTTCCCCTATCCTGACCTCGACCCAGCTACGAGCTCGTTCGGCTGTTGCCTGCGGTTGGATGATCTCGATGCCATGGTGGCATTGGTGAACGCGGCGGGAGCCGAGGAAA-AAAGCACCGGCTGGCCGCGCTTCAAAGCTCCGCAACTGGAGGCGAGCGGCCTGAGGATCGGCTACCTGATCGATCCCGACTGCACGCTGGTGCGGCTGATCCAGAACCCCGACTGACCGCATGCCCGCGAAAATCAAGATTTGCGGGATCAGCACACCCGAGGCGCTCGATGCGACCATCGCGGCGCGGGCGGACTATGCCGGGTTGGTGTTCTATCCAGCGTCGCCCCGTGCGGTTACGTCGAATGTCGCGGGCGCTTTGACATCGCGCGCAGCTGGCCAGATCGCCATGGTCGGTTTGTTCGTCGATGCGGATGATGCTGTCATCGCCGACGCACTGGTGGCAGCCAAGCTGAACGCGCTGCAGCTGCACGGTTCGGAATCGCCCGAACGCGTGGCCCAGTTGCGCGCGCGGTTTGGCAAGCCGGTGTGGAAGGCGCTGCCCGTCGCCAGCGCCAGCGATGTCGCACGCGCCGCAGCCTATGCCGGGGCGGCGGACTTGATCTTGTTCGACGCCAAGACCCCCAAAGGCGCGCTGCCCGGCGGCATGGGGTTGGCGTTCGACTGGTCGCTGCTGGCCGGATATCGCGGTGCCTTGCCGTGGGGGCTGGCAGGCGGGCTAAATCCGACGAATGTTGCCGAGGCGATTGCGCGCACCGGAGCGCCGCTGGTCGATACCTCCAGCGGCGTCGAAAGCGCGCCGGGCGTCAAGGATACCGACAAGATTACCAATTTCGCCTTTGCGGTGCGCTTGGCCTAAATCGCGTCGATCAATAGGCGTCGTTCAGCGCAAAGATCGGCTTGCGGGTGCGCCACTGCCCTCGGGTGAAGTCGGGAAAATCTAACGTGCGATTGCCCTCAGCAATCGATTGTTCCGACAGAGGCGTGATCGCGCTCCAGGCCAGCGCGTCGTAAATGTCGATTGGCATCGGGGCCTTGGCCTTCAGCGCCTCGACAAAAGCGTGGATCACGAACCAGTCCATCCCGCCATGCCCGGCCCCTGCCGCCAGATCGGCGTAGCGTTTCCATAGCGGGTGATCGTATTTCGCAAACCAGCCCTCGGCAGGCTCCCAGCGGTGCGGCTGTGGGCTCTTGCCCTCCAGATAGATCGACTTGTTGACGTCCATCCACAGCCCCTCGGTGCCTTGCACCCGAAAGCCGAGAGAATAGGGGCGCGGCAGCGAGGTGTCGTGGCACAGCATGATCGTTTCACCATTAGTGCAGCCGATCATGGTGTTGACCACATCACCCAGTGCGAATTTCACCTCGGCGTTGGGATGATCGGCAGAGCCGTTCTTGACGACATAATCATGCAGCCCGCGCGCCTTACAGCCGAAGCCGCCAGCGCCCGCTTCGCCCGGCAACGCGACCTTCAGGGTGCGGGTCTGCGGCGGGTAGCACACGCCGGCATCGGCGCAGCCCTGGTACTTCACGGTCAGGGTGGTCGCGCTCGCGCCGGCCGCGGGCGTGCCGGTGAGGGTGCCGAGCAATTCCTTGCGGTAGGTTTCGACGTCGCCGAAGAATTCGTCGCGGTAGGCCTTGCCCTTCGGCAGCGCCATGGTCGCGCCGGTGAAGGCGGCATCGGCCTTGACCGAGGTGCGGTGCCGGTACAGGTAATAGCCGTCGGCGATCCGCCAGCGCACCTCGATGCGGTCCGGCGCGGTGGCCTGCGCGGACAGGACGAAGACCTCGTCGACCGGCGGCAGTTCGAAGTCCTGGGCGACGGCCGAGGTCGCGGGCAGCGCAAGCAGCAGGGCGAGCCCGGCCAGCCAGCGGCGCAGGCGGATCGTGGATGCGGTCATTGGCTCAGTTTACCGGTCGGCTCTCGGCGGCCAGCCATTGCAGGTATTCGGGCAGGCCGGACGCGGCTTCGACCGCGAGCAGCTCCGGGAGTTCGTAGGGATGCAGTTGGCGCAGGCGTTCCTGCAGGGCGGGGTAGGCCTCGGCACTGGTCTTGACCAGCAGCAGGACCTCGGCCGCGGCCTCGACCTTGCGTTGCCAGCGATAGACCGAACGCAGGCCGGGCAGGAGGTTGACGCAGGCGGCCAGGCGCTCGGCCACCAGCGCGGTGGCGATGCGCTCGGCGCTGTCGGCGTCGGGACAGGTGCAGAAGCAGATCAGGGCGCTCACCGGCATAGGGTAGCGGCTGCCCCGATCCGGCGGGCCTGGCGGACATCCGCGTGCGGCCCTTGAAAGTCGGCGGGCCCGCCCCATCTCGGTGGCATGCCGGGTTCGCCCGGTTCTGTTGTCCGCGGTTTGGCACTCGCTTCGCGCGACTGCTAAAATCGCCGGGTTTTTCCACGTCAATCAACCATTTACCGAGGTTGCCATGTCCAATATCAAGCCGCTGCACGACCGCGTGGTCATCAAGCGCATGGAAGAAGAGAAGCTGTCCGCCGGCGGGATCGTGATCCCGGATTCGGCCACCGAGAAGCCGATCAAGGGCGAAGTCGTCGCCGTCGGCACCGGCAAGGTGCTGGACAACGGCCAGGTCCGCGCGCCGCAGGTCAAGGTCGGCGACAAGGTGCTGTTCGGCAAGTACAGCGGCACCGAAGTGAAGCTGGACGGCGTCGAGCTGCTGGTGGTGAAGGAAGACGACCTGTTCGCGATCCTCGGCTGATCGCGCGTCGCTCCCACACATTTCTCATCCGAATAATTTTTCGAGGTAATTCGCAATGGCTGCCAAGGACATTCGTTTCGGCGAAGACGCGCGCTCCAAGATGGTGCGCGGCGTCAACGTGCTCGCCAACGCCGTGAAGGCGACCCTCGGCCCGAAGGGCCGCAACGTCGTGCTGCAGAAGAGCTACGGCGCGCCGACCATCACCAAGGACGGCGTCTCCGTCGCCAAGGAAATCGAACTGGCTGACGCGTTCGAGAACATGGGCGCGCAGATGGTGAAGGAAGTCGCTTCCAAGACCTCCGACAACGCCGGCGACGGCACCACCACCGCCACCGTGCTGGCGCAGGCGTTCATCCGCGAGGGCATGAAGGCGGTCGCCGCCGGCATGAACCCGATGGACCTGAAGCGCGGCATCGACCAGGCGGTGAAGGCCGCGGTCGGCGAACTGAAGTCGCTGTCCAAGCCGTCGTCGACCAGCAAGGAAATCGCCCAGGTCGGCGCGATCTCCGCGAACTCGGATGCCAACATCGGCGACCTGATCGCGCAGGCGATGGACAAGGTCGGCAAGGAAGGCGTGATCACGGTCGAGGAAGGCAGCGGCCTGGACAACGAACTCGACGTGGTCGAGGGCATGCAGTTCGACCGCGGCTACCTGAGCCCGTACTTCGTCAACAACCAGCAGTCGATGTCGGCCGACCTGGATGATCCCTTCATCCTGCTGTACGACAAGAAGATCTCCAACGTGCGCGACCTGCTGCCCGTCCTCGAGGGCGTGGCCAAGGCCGGCAAGCCGCTGCTGATCGTGGCGGAGGAAGTCGAAGGCGAAGCGCTGGCGACCCTGGTGGTCAACACCATCCGCGGCATCGTCAAGGTCTGCGCGGTGAAGGCCCCGGGCTTCGGCGACCGTCGCAAGGCGATGCTGGAAGACATGGCGATCCTGACCGGCGGCGTGGTGATTTCCGAGGAAGTCGGCCTGTCGCTGGAGAAGGCCACCATCAAGGACCTCGGCCGCGCCAAGAAGATCCAGGTGTCGAAGGAAAACACCACCATCATCGATGGCGCCGGCGAAGGCGCGGGCATCGAGGCGCGCATCAAGCAGATCAAGGCGCAGATCGAGGAGACCTCCTCCGACTACGACCGCGAGAAGCTGCAGGAGCGCGTGGCCAAGCTGGCCGGCGGCGTTGCGGTGATCAAGGTCGGTGCCGCCACCGAAGTCGAGATGAAGGAAAAGAAGGCGCGCGTCGAAGACGCCCTGCACGCGACCCGTGCGGCCGTCGAGGAAGGCATCGTCCCGGGCGGCGGCGTCGCCCTGATCCGTGCCAAGGCGGCGATCGCCGGCATCAAGGGCGTGAACGAAGACCAGAACCACGGCATCCAGATCGCCCTGCGCGCGATGGAAGCCCCGCTGCGCGAGATCGTGACCAATGCCGGCGATGAGCCGTCGGTCATCCTCAACCGCGTGGTCGAAGGTTCGGGTGCGTTCGGCTACAACGCCGCCAACGGCGAGTTCGGCGACATGATCGAGTTCGGCATCCTGGACCCGACCAAGGTCACCCGCACCGCGCTGCAGAACGCCGCGTCGATCGCGGGCCTGATGATCACCACCGAAGCGATGGTGGCCGAGGCCCCGAAGAAGGACGAGCCGGCGATGCCGGCCGGCGGCGGCATGGGCGGCATGGGCGGCATGGATTTCTAAGCCCCGCGATCCATCAAGCAAGACCACAAAGCCCGGCCTCGTGCCGGGCTTTGTGCGTTCTGGCGTCCGAGGCGGGAGACTTCCTACCCGCCCCGCGGCAATGTCTGACGCGAAGATCAGAAAACGCCGATATGAACGCGTGCTCGCGGGCGCAACCCTGAGCAGCCGTCCCTGCAACGGAGCGCTGCGTGCCGCGC-CTGACCGCACCCCGGCGGCAGGCCGAGGTGTGCGCGCCACTGCCGGCCGCCCACGCCGCTGCGCGTTACGCGCGCCACCTGCCCGAGCGCACGCTGCTGTACGCGCTAGTGCAGGCGCACTACCCGGACTTCATCGCGCGTCTTGAGGCCGAAGACCGCCCGCTGCCCGAGTATGTGCGCGAGGAGTTCGAGACCTACCTGCGCTGCGGCGTGCTCGAGCACGGCTTCCTGCGCGTGGTCTGCGAGCACTGTCGTGCCGAGAGGCTGGTGGCGTATTCCTGCAAGAAGCGCGGGCTGTGCCCGAGCTGCGGCGCACGGCGCATGGCCGAGTCGGCGCGGCATCTGGTGGACGAGGTGTTCGGCCCGCGGCCGGTGCGGCAATGGGTGCTGAGTTTCCCGTACCCGTTGCGCTTCCTGTTCGCCAGCAAGCCTGAGGCGATCGGCCCGGTGCTGGGCATCGTGCATCGTGTGATCGCCGGTTGGCTTGCCGATCAGGCCGGCGTGCCGCGGGATACGGCGCAATGCGGCGTGGTGACCCTGATCCAGCGCTTCGGCAGCGCGCTGAATCTCAACATCCACTTCCACATGCTGTGGCTCGACGGCGTGTACGAGGACACCACCGAGCGTCCGCAGCGCAAGCCGCGCCTGCACCGCACCCGTGCGCCCACATCGGCGCAACTGACGGAACTGGCCAACACCATCGCGCATCGCGTGTGCCGGCACCTGTCGCGCCGCGGCTGGCTCGAAGGCGAAGACGAATCCGTGTTCCTGTCCGACAGCGCGGGTAGCGACGACGGCATGGATGGGCTGCGGATGAGTTCGATGACCTACCGCATCGCCACCGGTCGCGACGCTGGCCGCAAGGTCGTCACGCTGCAAACGCTGCCTGGCGACGCCGGTCCGCTGGAGGGCGACGCCGGCAAGGTCGGCGGCTTCTCGCTGCATGCCGGCGTGGCCGCGGAAGCACACGAAAGCCACAAGCTCGAAAAGCTGTGCCGCTACATCACGCGCCCGGCGATCAGCGAGCAGCGGCTATCGATCTCGCCACAGGGCAGGGTGCGTTACCAGCTCAAGACGCCGTGGCGCAATGGCACCACGCATGTCGAATGGGATGCGGTGGACTTCATCGCCAAGCTGGCGGCACTGGTCCCGCCGCCACGCGCGCATCTCACCCGCTTCCACGGCGTATTCGCCCCGAATGCAAACCTGCGCGCGCAGCTGACGCC-CTCGGGGCGCGGCAGGCGGCCTGCGGGCGATGCGGCGCCAGTGGACGTCAGCGCCCACGACGAGCCGCGCAGCCCCGAGCAGAAGCGCCGTGCGATGAGCTGGGCGCAACGGCTCAAGCGGGTCTTTTCCATCGACATCACCACCTGCGCCCACTGCGGCGGCGCGGTGCGGATCGTCGCCAGCATCGAAGACCCCAAGGCCATTCGCGCCATCCTCGCCCACTTCGAGAAACACGGCGCGCTGGAGCAAGCGCACTACCGGCCCGC----AGC-GCGCGCCCC--GCCGCCCGCCGCGTGATGAGGCGCCG--GCCACACAGCCGGCAGCCAAGCCAGAGTCCGATCCGATGCGGCCACGACCCCGCAGGGCTGCGCTCGGCCCTGTGCCGGGATTCGGTGAGAAATGGCTACGCACTGAGCCGCTGCGTGGCCCCGCGATGTCGAAAACCCACGCATGAACCCCCGATCTGTGCCCGATCTGTGCCCAAAGCGGCGCTTGCGCGGCCGCTTCCTACCCGCCAGACTCGCCAAAAAGGGCGGTTGAACTTCCTATACCCATATCCCACTTTAGGTTTGGCAGCACCTTTTCAATCAGGTGGTTGTTTACACCAATCCAGCTATTGGCCAATTGAATATTGGTTTCGTCTACTTTTTTTGATTTTTTAAACAGCTTGGTAAAACCGAGTGCCAAAACAGGGGGACCATGTAAAAACGTGCTTCCTGTAATGACTGAACCAACTGTGAGTCCTTTACTGACTTTTTGCAATAAGGATGCTTTTTTATGAGCAGTAGACATAAATCTAACCTTGAGTGTAGAGATTTAAAAAAATGTTCCAACTATAAACAACGGAAATTGAAATACAATTGTATATTTGAAGATGTTGACATTTTTTATGGATTTACCCATTTTCTGCAATTTTAATCCACTTTATCATAAGTGAAGCATTGGTATTTGGTGTATAAAGTTCTTAAAAACTTTTATTGAAACATATATCTCATGTTTTTAGAAATCCGATAAATTGAAAACAATGGAGGGCAGAGTAAAACTTGAAGTGCGACATAAACCACCTAATTAATTTAAAGGGTTTATGGAGTATATAAAATTGTCATACCATCATCTTAACTTTGAAGATCGTACTGCATTAATGCTTGAGTCAAGAAAAGAAGGCTTTTCAGCCAGAAAATTTGCTGAACTCATTAAAAGACATCCTAGTACGATCTATCGTGAGCTTAAAAGAAATAGCATCAATGACGTTTATCAAGCTCGATATGCTTCTGATAACACCTTCGCTAGACGTAGACGTGGTCACAGAAAACTCAAAATCGATTCAATCCTCTGGAAATTTATTGTTGAAGCGATCCGTTGTTTATGGTCTCCTCAGCAAATAGCAAAGCGTTTAAAGACATTTCCTGATTTGGATCAAACAATGAATGTAAGCCATACAACGATTTATTCAACGATACGAGCATTACCCAAGGGTGAGTTGAAAAAAGACTTATTATCCTGTCTACGTCATGAAAATAAAAAGCGAAAAGCTAACGGTGAACCTAAAAAAGATTCTATATTACAGGATATTAAAACTATTCATGAGCGCCCAGCCGAAGTTCAAGAAAGAA--AAATACCGGGTCATTGGGAAGCTGATTTAATTAAAGGTAAAGACAATAAAAGTTCGATAGCAACACTTATTGAACGAAATACACGGCTCTGTATCTTGGCAACATTACCTGATGCAAAGGCAGAATCAGTGCGCAAGGCTTTAACTGAAGCTCTGAAATATTTACCTGCAGAACTGCGTAAAACGTTGACCTATGACCGTGGACGTGAGATGTCAGAACATAAAATACTCGAAGAAGATTTAGGCATAGATGTATATTTCTGTGACCCACATTCACCCTGGCAAAAAGGCACATGCGAAAATATGAATGGTTTAATTAGGCAATATTTACCTAAAGGGATTGATTTAAATCAGGCAGATCAGCATTATTTAAATCAAGTTGCCATGTCACTGAATACTCGTCCTA"/>
                        <sequence id="seq_GCF_001595745" spec="Sequence" taxon="GCF_001595745" totalcount="4" value="GGCAGAGTAAAACTTGAAGTGCGACATAAACCACCTAATTAATTTAAAGGGTTTATGGAGTATATAAAATTGTCATACCATCATCTTAACTTTGAAGATCGTACTGCATTAATGCTTGAGTCAAGAAAAGAAGGCTTTTCAGCCAGAAAATTTGCTGAACTCATTAAAAGACATCCTAGTACGATCTATCGTGAGCTTAAAAGAAATAGCATCAATGACGTTTATCAAGCTCGATATGCTTCTGATAACACCTTCGCTAGACGTAGACGTGGTCACAGAAAACTCAAAATCGATTCAATCCTCTGGAAATTTATTGTTGAAGCGATCCGTTGTTTATGGTCTCCTCAGCAAATAGCAAAGCGTTTAAAGACATTTCCTGATTTGGATCAAACAATGAATGTAAGCCATACAACGATTTATTCAACGATACGAGCATTACCCAAGGGTGAGTTGAAA-AAAGACTTATTATCCTGTCTACGTCATGAAAATA-AAAAGCGAAAAGCTAACGGTGAACCTAAAAAAGATTCTATATTACAGGATATTAAAACTATTCATGAGCGCCCAGCCGAAGTTCAAGAAAGAAAAATACCGGGTCATTGGGAAGCTGATTTAATTAAAGGTAAAGACAATAAAAGTTCGATAGCAACACTTATTGAACGAAATACACGGCTCTGTATCTTGGCAACATTACCTGATGCAAAGGCAGAATCAGTGCGCAAGGCTTTAACTGAAGCTCTGAAATATTTACCTGCAGAACTGCGTAAAACGTTGACCTATGACCGTGGACGTGAGATGTCAGAACATAAAATACTCGAAGAAGATTTAGGCATAGATGTATATTTCTGTGACCCACATTCACCCTGGCAAAAAGGCACATGCGAAAATATGAATGGTTTAATTAGGCAATATTTACCTAAAGGGATTGATTTAAATCAGGCAGATCAGCATTATTTAAATCAAGTTGCCA-TGTCACTGAATACTCGTAGAAAGGCGTTAGATTGGCTTACACCATTAGAGAAATTTGCTCAGCTTGTTGATTATCATATGGCTTTTGAAACTGTCGCACCTCATGTTTGAATTCGCCCCATATTTTTGCTACAGTGAACCAAATTAAGATCATCTATTTACTAGGCCTCGCATTTGCGGGGTTTTTAATGCTGAATAAAAGGAAAACTTGATGGAATTGCCCAATATTATGCACCCGGTCGCGAAGCTGAGCACCGCATTAGCCGCTGCATTGATGCTGAGCGGGTGCATGCCCGGTGAAATCCGCCCGACGATTGGCCAGCAAATGGAAACTGGCGACCAACGGTTTGGCGATCTGGTTTTCCGCCAGCTCGCACCGAATGTCTGGCAGCACACTTCCTATCTCGACATGCCGGGTTTCGGGGCAGTCGCTTCCAACGGTTTGATCGTCAGGGATGGCGGCCGCGTGCTGGTGGTCGATACCGCCTGGACCGATGACCAGACCGCCCAGATCCTCAACTGGATCAAGCAGGAGATCAACCTGCCGGTCGCGCTGGCGGTGGTGACTCACGCGCATCAGGACAAGATGGGCGGTATGGACGCGCTGCATGCGGCGGGGATTGCGACTTATGCCAATGCGTTGTCGAACCAGCTTGCCCCGCAAGAGGGGATGGTTGCGGCGCAACACAGCCTGACTTTCGCCGCCAATGGCTGGGTCGAACCAGCAACCGCGCCCAACTTTGGCCCGCTCAAGGTATTTTACCCCGGCCCCGGCCACACCAGTGACAATATCACCGTTGGGATCGACGGCACCGACATCGCTTTTGGTGGCTGCCTGATCAAGGACAGCAAGGCCAAGTCGCTCGGCAATCTCGGTGATGCCGACACTGAGCACTACGCCGCGTCAGCGCGCGCGTTTGGTGCGGCGTTCCCCAAGGCCAGCATGATCGTGATGAGCCATTCCGCCCCCGATAGCCGCGCCGCAATCACTCATACGGCCCGCATGGCCGACAAGCTGCGCTGAGCCATGGCTGACCACGTCACCCCCAATCTGCCATCGCGCGATTTCGATGTGACAGAGGCGTTTTATGCGAAGCTGGGCTTTGCGACGAGTTGGAAGGATCGCGGCTGGATGATCCTGCAGCGCGGCGGTTTGCAGCTCGAATTCTTCCCCTATCCTGACCTCGACCCAGCTACGAGCTCGTTCGGCTGTTGCCTGCGGTTGGATGATCTCGATGCCATGGTGGCATTGGTGAACGCGGCGGGAGCCGAGGAAA-AAAGCACCGGCTGGCCGCGCTTCAAAGCTCCGCAACTGGAGGCGAGCGGCCTGAGGATCGGCTACCTGATCGATCCCGACTGCACGCTGGTGCGGCTGATCCAGAACCCCGACTGACCGCATGCCCGCGAAAATCAAGATTTGCGGGATCAGCACACCCGAGGCGCTCGATGCGACCATCGCGGCGCGGGCGGACTATGCCGGGTTGGTGTTCTATCCAGCGTCGCCCCGTGCGGTTACGTCGAATGTCGCGGGCGCTTTGACATCGCGCGCAGCTGGCCAGATCGCCATGGTCGGTTTGTTCGTCGATGCGGATGATGCTGTCATCGCCGACGCACTGGTGGCAGCCAAGCTGAACGCGCTGCAGCTGCACGGTTCGGAATCGCCCGAACGCGTGGCCCAGTTGCGCGCGCGGTTTGGCAAGCCGGTGTGGAAGGCGCTGCCCGTCGCCAGCGCCAGCGATGTCGCACGCGCCGCAGCCTATGCCGGGGCGGCGGACTTGATCTTGTTCGACGCCAAGACCCCCAAAGGCGCGCTGCCCGGCGGCATGGGGTTGGCGTTCGACTGGTCGCTGCTGGCCGGATATCGCGGTGCCTTGCCGTGGGGGCTGGCAGGCGGGCTAAATCCGACGAATGTTGCCGAGGCGATTGCGCGCACCGGAGCGCCGCTGGTCGATACCTCCAGCGGCGTCGAAAGCGCGCCGGGCGTCAAGGATACCGACAAGATTACCAATTTCGCCTTTGCGGTGCGCTTGGCCTAAATCGCGTCGATCAATAGGCGTCGTTCAGCGCAAAGATCGGCTTGCGGGTGCGCCACTGCCCTCGGGTGAAGTCGGGAAAATCTAACGTGCGATTGCCCTCAGCAATCGATTGTTCCGACAGAGGCGTGATCGCGCTCCAGGCCAGCGCGTCGTAAATGTCGATTGGCATCGGGGCCTTGGCCTTCAGCGCCTCGACAAAAGCGTGGATCACGAACCAGTCCATCCCGCCATGCCCGGCCCCTGCCGCCAGATCGGCGTAGCGTTTCCATAGCGGGTGATCGTATTTCGCAAACCAGCCCTCGGCAGGCTCCCAGCGGTGCGGCTGTGGGCTCTTGCCCTCCAGATAGATCGACTTGTTGACGTCCATCCACAGCCCCTCGGTGCCTTGCACCCGAAAGCCGAGAGAATAGGGGCGCGGCAGCGAGGTGTCGTGGCACAGCATGATCGTTTCACCATTAGTGCAGCCGATCATGGTGTTGACCACATCACCCAGTGCGAATTTCACCTCGGCGTTGGGATGATCGGCAGAGCCGTTCTTGACGACATAATCATGCAGCCCGCGCGCCTTACAGCCGAAGCCGCCAGCGCCCGCTTCGCCCGGCAACGCGACCTTCAGGGTGCGGGTCTGCGGCGGGTAGCACACGCCGGCATCGGCGCAGCCCTGGTACTTCACGGTCAGGGTGGTCGCGCTCGCGCCGGCCGCGGGCGTGCCGGTGAGGGTGCCGAGCAATTCCTTGCGGTAGGTTTCGACGTCGCCGAAGAATTCGTCGCGGTAGGCCTTGCCCTTCGGCAGCGCCATGGTCGCGCCGGTGAAGGCGGCATCGGCCTTGACCGAGGTGCGGTGCCGGTACAGGTAATAGCCGTCGGCGATCCGCCAGCGCACCTCGATGCGGTCCGGCGCGGTGGCCTGCGCGGACAGGACGAAGACCTCGTCGACCGGCGGCAGTTCGAAGTCCTGGGCGACGGCCGAGGTCGCGGGCAGCGCAAGCAGCAGGGCGAGCCCGGCCAGCCAGCGGCGCAGGCGGATCGTGGATGCGGTCATTGGCTCAGTTTACCGGTCGGCTCTCGGCGGCCAGCCATTGCAGGTATTCGGGCAGGCCGGACGCGGCTTCGACCGCGAGCAGCTCCGGGAGTTCGTAGGGATGCAGTTGGCGCAGGCGTTCCTGCAGGGCGGGGTAGGCCTCGGCACTGGTCTTGACCAGCAGCAGGACCTCGGCCGCGGCCTCGACCTTGCGTTGCCAGCGATAGACCGAACGCAGGCCGGGCAGGAGGTTGACGCAGGCGGCCAGGCGCTCGGCCACCAGCGCGGTGGCGATGCGCTCGGCGCTGTCGGCGTCGGGACAGGTGCAGAAGCAGATCAGGGCGCTCACCGGCATAGGGTAGCGGCTGCCCCGATCCGGCGGGCCTGGCGGACATCCGCGTGCGGCCCTTGAAAGTCGGCGGGCCCGCCCCATCTCGGTGGCATGCCGGGTTCGCCCGGTTCTGTTGTCCGCGGTTTGGCACTCGCTTCGCGCGACTGCTAAAATCGCCGGGTTTTTCCACGTCAATCAACCATTTACCGAGGTTGCCATGTCCAATATCAAGCCGCTGCACGACCGCGTGGTCATCAAGCGCATGGAAGAAGAGAAGCTGTCCGCCGGCGGGATCGTGATCCCGGATTCGGCCACCGAGAAGCCGATCAAGGGCGAAGTCGTCGCCGTCGGCACCGGCAAGGTGCTGGACAACGGCCAGGTCCGCGCGCCGCAGGTCAAGGTCGGCGACAAGGTGCTGTTCGGCAAGTACAGCGGCACCGAAGTGAAGCTGGACGGCGTCGAGCTGCTGGTGGTGAAGGAAGACGACCTGTTCGCGATCCTCGGCTGATCGCGCGTCGCTCCCACACATTTCTCATCCGAATAATTTTTCGAGGTAATTCGCAATGGCTGCCAAGGACATTCGTTTCGGCGAAGACGCGCGCTCCAAGATGGTGCGCGGCGTCAACGTGCTCGCCAACGCCGTGAAGGCGACCCTCGGCCCGAAGGGCCGCAACGTCGTGCTGCAGAAGAGCTACGGCGCGCCGACCATCACCAAGGACGGCGTCTCCGTCGCCAAGGAAATCGAACTGGCTGACGCGTTCGAGAACATGGGCGCGCAGATGGTGAAGGAAGTCGCTTCCAAGACCTCCGACAACGCCGGCGACGGCACCACCACCGCCACCGTGCTGGCGCAGGCGTTCATCCGCGAGGGCATGAAGGCGGTCGCCGCCGGCATGAACCCGATGGACCTGAAGCGCGGCATCGACCAGGCGGTGAAGGCCGCGGTCGGCGAACTGAAGTCGCTGTCCAAGCCGTCGTCGACCAGCAAGGAAATCGCCCAGGTCGGCGCGATCTCCGCGAACTCGGATGCCAACATCGGCGACCTGATCGCGCAGGCGATGGACAAGGTCGGCAAGGAAGGCGTGATCACGGTCGAGGAAGGCAGCGGCCTGGACAACGAACTCGACGTGGTCGAGGGCATGCAGTTCGACCGCGGCTACCTGAGCCCGTACTTCGTCAACAACCAGCAGTCGATGTCGGCCGACCTGGATGATCCCTTCATCCTGCTGTACGACAAGAAGATCTCCAACGTGCGCGACCTGCTGCCCGTCCTCGAGGGCGTGGCCAAGGCCGGCAAGCCGCTGCTGATCGTGGCGGAGGAAGTCGAAGGCGAAGCGCTGGCGACCCTGGTGGTCAACACCATCCGCGGCATCGTCAAGGTCTGCGCGGTGAAGGCCCCGGGCTTCGGCGACCGTCGCAAGGCGATGCTGGAAGACATGGCGATCCTGACCGGCGGCGTGGTGATTTCCGAGGAAGTCGGCCTGTCGCTGGAGAAGGCCACCATCAAGGACCTCGGCCGCGCCAAGAAGATCCAGGTGTCGAAGGAAAACACCACCATCATCGATGGCGCCGGCGAAGGCGCGGGCATCGAGGCGCGCATCAAGCAGATCAAGGCGCAGATCGAGGAGACCTCCTCCGACTACGACCGCGAGAAGCTGCAGGAGCGCGTGGCCAAGCTGGCCGGCGGCGTTGCGGTGATCAAGGTCGGTGCCGCCACCGAAGTCGAGATGAAGGAAAAGAAGGCGCGCGTCGAAGACGCCCTGCACGCGACCCGTGCGGCCGTCGAGGAAGGCATCGTCCCGGGCGGCGGCGTCGCCCTGATCCGTGCCAAGGCGGCGATCGCCGGCATCAAGGGCGTGAACGAAGACCAGAACCACGGCATCCAGATCGCCCTGCGCGCGATGGAAGCCCCGCTGCGCGAGATCGTGACCAATGCCGGCGATGAGCCGTCGGTCATCCTCAACCGCGTGGTCGAAGGTTCGGGTGCGTTCGGCTACAACGCCGCCAACGGCGAGTTCGGCGACATGATCGAGTTCGGCATCCTGGACCCGACCAAGGTCACCCGCACCGCGCTGCAGAACGCCGCGTCGATCGCGGGCCTGATGATCACCACCGAAGCGATGGTGGCCGAGGCCCCGAAGAAGGACGAGCCGGCGATGCCGGCCGGCGGCGGCATGGGCGGCATGGGCGGCATGGATTTCTAAGCCCCGCGATCCATCAAGCAAGACCACAAAGCCCGGCCTCGTGCCGGGCTTTGTGCGTTCTGGCGTCCGAGGCGGGAGACTTCCTACCCGCCCCGCGGCAATGTCTGACGCGAAGATCAGAAAACGCCGATATGAACGCGTGCTCGCGGGCGCAACCCTGAGCAGCCGTCCCTGCAACGGAGCGCTGCGTGCCGCGC-CTGACCGCACCCCGGCGGCAGGCCGAGGTGTGCGCGCCACTGCCGGCCGCCCACGCCGCTGCGCGTTACGCGCGCCACCTGCCCGAGCGCACGCTGCTGTACGCGCTAGTGCAGGCGCACTACCCGGACTTCATCGCGCGTCTTGAGGCCGAAGACCGCCCGCTGCCCGAGTATGTGCGCGAGGAGTTCGAGACCTACCTGCGCTGCGGCGTGCTCGAGCACGGCTTCCTGCGCGTGGTCTGCGAGCACTGTCGTGCCGAGAGGCTGGTGGCGTATTCCTGCAAGAAGCGCGGGCTGTGCCCGAGCTGCGGCGCACGGCGCATGGCCGAGTCGGCGCGGCATCTGGTGGACGAGGTGTTCGGCCCGCGGCCGGTGCGGCAATGGGTGCTGAGTTTCCCGTACCCGTTGCGCTTCCTGTTCGCCAGCAAGCCTGAGGCGATCGGCCCGGTGCTGGGCATCGTGCATCGTGTGATCGCCGGTTGGCTTGCCGATCAGGCCGGCGTGCCGCGGGATACGGCGCAATGCGGCGTGGTGACCCTGATCCAGCGCTTCGGCAGCGCGCTGAATCTCAACATCCACTTCCACATGCTGTGGCTCGACGGCGTGTACGAGGACACCACCGAGCGTCCGCAGCGCAAGCCGCGCCTGCACCGCACCCGTGCGCCCACATCGGCGCAACTGACGGAACTGGCCAACACCATCGCGCATCGCGTGTGCCGGCACCTGTCGCGCCGCGGCTGGCTCGAAGGCGAAGACGAATCCGTGTTCCTGTCCGACAGCGCGGGTAGCGACGACGGCATGGATGGGCTGCGGATGAGTTCGATGACCTACCGCATCGCCACCGGTCGCGACGCTGGCCGCAAGGTCGTCACGCTGCAAACGCTGCCTGGCGACGCCGGTCCGCTGGAGGGCGACGCCGGCAAGGTCGGCGGCTTCTCGCTGCATGCCGGCGTGGCCGCGGAAGCACACGAAAGCCACAAGCTCGAAAAGCTGTGCCGCTACATCACGCGCCCGGCGATCAGCGAGCAGCGGCTATCGATCTCGCCACAGGGCAGGGTGCGTTACCAGCTCAAGACGCCGTGGCGCAATGGCACCACGCATGTCGAATGGGATGCGGTGGACTTCATCGCCAAGCTGGCGGCACTGGTCCCGCCGCCACGCGCGCATCTCACCCGCTTCCACGGCGTATTCGCCCCGAATGCAAACCTGCGCGCGCAGCTGACGCC-CTCGGGGCGCGGCAGGCGGCCTGCGGGCGATGCGGCGCCAGTGGACGTCAGCGCCCACGACGAGCCGCGCAGCCCCGAGCAGAAGCGCCGTGCGATGAGCTGGGCGCAACGGCTCAAGCGGGTCTTTTCCATCGACATCACCACCTGCGCCCACTGCGGCGGCGCGGTGCGGATCGTCGCCAGCATCGAAGACCCCAAGGCCATTCGCGCCATCCTCGCCCACTTCGAGAAACACGGCGCGCTGGAGCAAGCGCACTACCGGCCCGC----AGC-GCGCGCCCC--GCCGCCCGCCGCGTGATGAGGCGCCG--GCCACACAGCCGGCAGCCAAGCCAGAGTCCGATCCGATGCGGCCACGACCCCGCAGGGCTGCGCTCGGCCCTGTGCCGGGATTCGGTGAGAAATGGCTACGCACTGAGCCGCTGCGTGGCCCCGCGATGTCGAAAACCCACGCATGAACCCCCGATCTGTGCCCGATCTGTGCCCAAAGCGGCGCTTGCGCGGCCGCTTCCTACCCGCCAGACTCGCCAAAAAGGGCGGTTGAACTTCCTATACCCATATCCCACTTTAGGTTTGGCAGCACCTTTTCAATCAGGTGGTTGTTTACACCAATCCAGCTATTGGCCAATTGAATATTGGTTTCGTCTACTTTTTTTGATTTTTTAAACAGCTTGGTAAAACCGAGTGCCAAAACAGGGGGACCATGTAAAAACGTGCTTCCTGTAATGACTGAACCAACTGTGAGTCCTTTACTGACTTTTTGCAATAAGGATGCTTTTTTATGAGCAGTAGACATAAATCTAACCTTGAGTGTAGAGATTTAAAAAAATGTTCCAACTATAAACAACGGAAATTGAAATACAATTGTATATTTGAAGATGTTGACATTTTTTATGGATTTACCCATTTTCTGCAATTTTAATCCACTTTATCATAAGTGAAGCATTGGTATTTGGTGTATAAAGTTCTTAAAAACTTTTATTGAAACATATATCTCATGTTTTTAGAAATCCGATAAATTGAAAACAATGGAGGGCAGAGTAAAACTTGAAGTGCGACATAAACCACCTAATTAATTTAAAGGGTTTATGGAGTATATAAAATTGTCATACCATCATCTTAACTTTGAAGATCGTACTGCATTAATGCTTGAGTCAAGAAAAGAAGGCTTTTCAGCCAGAAAATTTGCTGAACTCATTAAAAGACATCCTAGTACGATCTATCGTGAGCTTAAAAGAAATAGCATCAATGACGTTTATCAAGCTCAATATGCTTCTGATAACACTTTTGCTAGACGTAGACGTGGTCACAGAAAACTCAAAATCGATTCAATCCTCTGGAAATTTATTGTTGAAGCGATCCGTTGTTTATGGTCTCCTCAGCAAATAGCAAAGCGTTTAAAGACATTTCCTGATTTGGATCAAACAATGAATGTAAGCCATACAACGATTTATTCAACGATACGAGCATTACCCAAGGGTGAGTTGAAAAAAGACTTATTATCCTGTCTACGTCATGAAAATAAAAAGCGAAAAGCTAACGGTGAACCTAAAAAAGATTCTATATTACAGGATATTAAAACTATTCATGAGCGCCCAGCCGAAGTTCAAGAAAGAA--AAATACCGGGTCATTGGGAAGCTGATTTAATTAAAGGTAAAGACAATAAAAGTTCGATAGCAACACTTATTGAACGAAATACACGGCTCTGTATCTTGGCAACATTACCTGATGCAAAGGCAGAATCAGTGCGCAAGGCTTTAACTGAAGCTCTGAAATATTTACCTGCAGAACTGCGTAAAACGTTGACCTATGACCGTGGACGTGAGATGTCAGAACATAAAATACTCGAAGAAGATTTAGGCATAGATGTATATTTCTGTGACCCACATTCACCCTGGCAAAAAGGCACATGCGAAAATATGAATGGTTTAATTAGGCAATATTTACCTAAAGGGATTGATTTAAATCAGGCAGATCAGCATTATTTAAATCAAGTTGCCATGTCACTGAATACTCGTCCTA"/>
                        <sequence id="seq_GCF_001605825" spec="Sequence" taxon="GCF_001605825" totalcount="4" value="GGCAGAGTAAAACTTGAAGTGCGACATAAACCACCTAATTAATTTAAAGGGTTTATGGAGTATATAAAATTGTCATACCATCATCTTAACTTTGAAGATCGTACTGCATTAATGCTTGAGTCAAGAAAAGAAGGCTTTTCAGCCAGAAAATTTGCTGAACTCATTAAAAGACATCCTAGTACGATCTATCGTGAGCTTAAAAGAAATAGCATCAATGACGTTTATCAAGCTCAATATGCTTCTGATAACACTTTTGCTAGACGTAGACGTGGTCACAGAAAACTCAAAATCGATTCAATCCTCTGGAAATTTATTGTTGAAGCGATCCGTTGTTTATGGTCTCCTCAGCAAATAGCAAAGCGTTTAAAGACATTTCCTGATTTGGATCAAACAATGAATGTAAGCCATACAACGATTTATTCAACGATACGAGCATTACCAAAGGGTGAGTTGAAA-AAAGACTTATTATCCTGTCTACGTCATGAAAATA-AAAAGCGAAAAGCTAACGGTGAACCTAAAAAAGATTCTATATTACAGGATATTAAAACTATTCATGAGCGCCCAGCCGAAGTTCAAGAAAGAAAAATACCGGGTCATTGGGAAGCTGATTTAATTAAAGGTAAAGACAATAAAAGTTCGATAGCAACACTTATTGAACGAAATACACGGCTCTGTATCTTGGCAACATTACCTGATGCAAAGGCAGAATCAGTGCGCAAGGCTTTAACTGAAGCTCTGAAATATTTACCTGCAGAACTGCGTAAAACGTTGACCTATGACCGTGGACGTGAGATGTCAGAACATAAAATACTCGAAGAAGATTTAGGCATAGATGTATATTTCTGTGACCCACATTCACCCTGGCAAAAAGGCACATGCGAAAATATGAATGGTTTAATTAGGCAATATTTACCTAAAGGGATTGATTTAAATCAGGCAGATCAGCATTATTTAAATCAAGTTGCCAATGTCACTGAATACTCGTAGAAAGGCGTTAGATTGGCTTACACCATTAGAGAAATTTGCTCAGCTTGTTGATTATCATATGGCTTTTGAAACTGTCGCACCTCATGTTTGAATTCGCCCCATATTTTTGCTACAGTGAACCAAATTAAGATCATCTATTTACTAGGCCTCGCATTTGCGGGGTTTTTAATGCTGAATAAAAGGAAAACTTGATGGAATTGCCCAATATTATGCACCCGGTCGCGAAGCTGAGCACCGCATTAGCCGCTGCATTGATGCTGAGCGGGTGCATGCCCGGTGAAATCCGCCCGACGATTGGCCAGCAAATGGAAACTGGCGACCAACGGTTTGGCGATCTGGTTTTCCGCCAGCTCGCACCGAATGTCTGGCAGCACACTTCCTATCTCGACATGCCGGGTTTCGGGGCAGTCGCTTCCAACGGTTTGATCGTCAGGGATGGCGGCCGCGTGCTGGTGGTCGATACCGCCTGGACCGATGACCAGACCGCCCAGATCCTCAACTGGATCAAGCAGGAGATCAACCTGCCGGTCGCGCTGGCGGTGGTGACTCACGCGCATCAGGACAAGATGGGCGGTATGGACGCGCTGCATGCGGCGGGGATTGCGACTTATGCCAATGCGTTGTCGAACCAGCTTGCCCCGCAAGAGGGGATGGTTGCGGCGCAACACAGCCTGACTTTCGCCGCCAATGGCTGGGTCGAACCAGCAACCGCGCCCAACTTTGGCCCGCTCAAGGTATTTTACCCCGGCCCCGGCCACACCAGTGACAATATCACCGTTGGGATCGACGGCACCGACATCGCTTTTGGTGGCTGCCTGATCAAGGACAGCAAGGCCAAGTCGCTCGGCAATCTCGGTGATGCCGACACTGAGCACTACGCCGCGTCAGCGCGCGCGTTTGGTGCGGCGTTCCCCAAGGCCAGCATGATCGTGATGAGCCATTCCGCCCCCGATAGCCGCGCCGCAATCACTCATACGGCCCGCATGGCCGACAAGCTGCGCTGAGCCATGGCTGACCACGTCACCCCCAATCTGCCATCGCGCGATTTCGATGTGACAGAGGCGTTTTATGCGAAGCTGGGCTTTGCGACGAGTTGGAAGGATCGCGGCTGGATGATCCTGCAGCGCGGCGGTTTGCAGCTCGAATTCTTCCCCTATCCTGACCTCGACCCAGCTACGAGCTCGTTCGGCTGTTGCCTGCGGTTGGATGATCTCGATGCCATGGTGGCATTGGTGAACGCGGCGGGAGCCGAGGAAA-AAAGCACCGGCTGGCCGCGCTTCAAAGCTCCGCAACTGGAGGCGAGCGGCCTGAGGATCGGCTACCTGATCGATCCCGACTGCACGCTGGTGCGGCTGATCCAGAACCCCGACTGACCGCATGCCCGCGAAAATCAAGATTTGCGGGATCAGCACACCCGAGGCGCTCGATGCGACCATCGCGGCGCGGGCGGACTATGCCGGGTTGGTGTTCTATCCAGCGTCGCCCCGTGCGGTTACGTCGAATGTCGCGGGCGCTTTGACATCGCGCGCAGCTGGCCAGATCGCCATGGTCGGTTTGTTCGTCGATGCGGATGATGCTGTCATCGCCGACGCACTGGTGGCAGCCAAGCTGAACGCGCTGCAGCTGCACGGTTCGGAATCGCCCGAACGCGTGGCCCAGTTGCGCGCGCGGTTTGGCAAGCCGGTGTGGAAGGCGCTGCCCGTCGCCAGCGCCAGCGATGTCGCACGCGCCGCAGCCTATGCCGGGGCGGCGGACTTGATCTTGTTCGACGCCAAGACCCCCAAAGGCGCGCTGCCCGGCGGCATGGGGTTGGCGTTCGACTGGTCGCTGCTGGCCGGATATCGCGGTGCCTTGCCGTGGGGGCTGGCAGGCGGGCTAAATCCGACGAATGTTGCCGAGGCGATTGCGCGCACCGGAGCGCCGCTGGTCGATACCTCCAGCGGCGTCGAAAGCGCGCCGGGCGTCAAGGATACCGACAAGATTACCAATTTCGCCTTTGCGGTGCGCTTGGCCTAAATCGCGTCGATCAATAGGCGTCGTTCAGCGCAAAGATCGGCTTGCGGGTGCGCCACTGCCCTCGGGTGAAGTCGGGAAAATCTAACGTGCGATTGCCCTCAGCAATCGATTGTTCCGACAGAGGCGTGATCGCGCTCCAGGCCAGCGCGTCGTAAATGTCGATTGGCATCGGGGCCTTGGCCTTCAGCGCCTCGACAAAAGCGTGGATCACGAACCAGTCCATCCCGCCATGCCCGGCCCCTGCCGCCAGATCGGCGTAGCGTTTCCATAGCGGGTGATCGTATTTCGCAAACCAGCCCTCGGCAGGCTCCCAGCGGTGCGGCTGTGGGCTCTTGCCCTCCAGATAGATCGACTTGTTGACGTCCATCCACAGCCCCTCGGTGCCTTGCACCCGAAAGCCGAGAGAATAGGGGCGCGGCAGCGAGGTGTCGTGGCACAGCATGATCGTTTCACCATTAGTGCAGCCGATCATGGTGTTGACCACATCACCCAGTGCGAATTTCACCTCGGCGTTGGGATGATCGGCAGAGCCGTTCTTGACGACATAATCATGCAGCCCGCGCGCCTTACAGCCGAAGCCGCCAGCGCCCGCTTCGCCCGGCAACGCGACCTTCAGGGTGCGGGTCTGCGGCGGGTAGCACACGCCGGCATCGGCGCAGCCCTGGTACTTCACGGTCAGGGTGGTCGCGCTCGCGCCGGCCGCGGGCGTGCCGGTGAGGGTGCCGAGCAATTCCTTGCGGTAGGTTTCGACGTCGCCGAAGAATTCGTCGCGGTAGGCCTTGCCCTTCGGCAGCGCCATGGTCGCGCCGGTGAAGGCGGCATCGGCCTTGACCGAGGTGCGGTGCCGGTACAGGTAATAGCCGTCGGCGATCCGCCAGCGCACCTCGATGCGGTCCGGCGCGGTGGCCTGCGCGGACAGGACGAAGACCTCGTCGACCGGCGGCAGTTCGAAGTCCTGGGCGACGGCCGAGGTCGCGGGCAGCGCAAGCAGCAGGGCGAGCCCGGCCAGCCAGCGGCGCAGGCGGATCGTGGATGCGGTCATTGGCTCAGTTTACCGGTCGGCTCTCGGCGGCCAGCCATTGCAGGTATTCGGGCAGGCCGGACGCGGCTTCGACCGCGAGCAGCTCCGGGAGTTCGTAGGGATGCAGTTGGCGCAGGCGTTCCTGCAGGGCGGGGTAGGCCTCGGCACTGGTCTTGACCAGCAGCAGGACCTCGGCCGCGGCCTCGACCTTGCGTTGCCAGCGATAGACCGAACGCAGGCCGGGCAGGAGGTTGACGCAGGCGGCCAGGCGCTCGGCCACCAGCGCGGTGGCGATGCGCTCGGCGCTGTCGGCGTCGGGACAGGTGCAGAAGCAGATCAGGGCGCTCACCGGCATAGGGTAGCGGCTGCCCCGATCCGGCGGGCCTGGCGGACATCCGCGTGCGGCCCTTGAAAGTCGGCGGGCCCGCCCCATCTCGGTGGCATGCCGGGTTCGCCCGGTTCTGTTGTCCGCGGTTTGGCACTCGCTTCGCGCGACTGCTAAAATCGCCGGGTTTTTCCACGTCAATCAACCATTTACCGAGGTTGCCATGTCCAATATCAAGCCGCTGCACGACCGCGTGGTCATCAAGCGCATGGAAGAAGAGAAGCTGTCCGCCGGCGGGATCGTGATCCCGGATTCGGCCACCGAGAAGCCGATCAAGGGCGAAGTCGTCGCCGTCGGCACCGGCAAGGTGCTGGACAACGGCCAGGTCCGCGCGCCGCAGGTCAAGGTCGGCGACAAGGTGCTGTTCGGCAAGTACAGCGGCACCGAAGTGAAGCTGGACGGCGTCGAGCTGCTGGTGGTGAAGGAAGACGACCTGTTCGCGATCCTCGGCTGATCGCGCGTCGCTCCCACACATTTCTCATCCGAATAATTTTTCGAGGTAATTCGCAATGGCTGCCAAGGACATTCGTTTCGGCGAAGACGCGCGCTCCAAGATGGTGCGCGGCGTCAACGTGCTCGCCAACGCCGTGAAGGCGACCCTCGGCCCGAAGGGCCGCAACGTCGTGCTGCAGAAGAGCTACGGCGCGCCGACCATCACCAAGGACGGCGTCTCCGTCGCCAAGGAAATCGAACTGGCTGACGCGTTCGAGAACATGGGCGCGCAGATGGTGAAGGAAGTCGCTTCCAAGACCTCCGACAACGCCGGCGACGGCACCACCACCGCCACCGTGCTGGCGCAGGCGTTCATCCGCGAGGGCATGAAGGCGGTCGCCGCCGGCATGAACCCGATGGACCTGAAGCGCGGCATCGACCAGGCGGTGAAGGCCGCGGTCGGCGAACTGAAGTCGCTGTCCAAGCCGTCGTCGACCAGCAAGGAAATCGCCCAGGTCGGCGCGATCTCCGCGAACTCGGATGCCAACATCGGCGACCTGATCGCGCAGGCGATGGACAAGGTCGGCAAGGAAGGCGTGATCACGGTCGAGGAAGGCAGCGGCCTGGACAACGAACTCGACGTGGTCGAGGGCATGCAGTTCGACCGCGGCTACCTGAGCCCGTACTTCGTCAACAACCAGCAGTCGATGTCGGCCGACCTGGATGATCCCTTCATCCTGCTGTACGACAAGAAGATCTCCAACGTGCGCGACCTGCTGCCCGTCCTCGAGGGCGTGGCCAAGGCCGGCAAGCCGCTGCTGATCGTGGCGGAGGAAGTCGAAGGCGAAGCGCTGGCGACCCTGGTGGTCAACACCATCCGCGGCATCGTCAAGGTCTGCGCGGTGAAGGCCCCGGGCTTCGGCGACCGTCGCAAGGCGATGCTGGAAGACATGGCGATCCTGACCGGCGGCGTGGTGATTTCCGAGGAAGTCGGCCTGTCGCTGGAGAAGGCCACCATCAAGGACCTCGGCCGCGCCAAGAAGATCCAGGTGTCGAAGGAAAACACCACCATCATCGATGGCGCCGGCGAAGGCGCGGGCATCGAGGCGCGCATCAAGCAGATCAAGGCGCAGATCGAGGAGACCTCCTCCGACTACGACCGCGAGAAGCTGCAGGAGCGCGTGGCCAAGCTGGCCGGCGGCGTTGCGGTGATCAAGGTCGGTGCCGCCACCGAAGTCGAGATGAAGGAAAAGAAGGCGCGCGTCGAAGACGCCCTGCACGCGACCCGTGCGGCCGTCGAGGAAGGCATCGTCCCGGGCGGCGGCGTCGCCCTGATCCGTGCCAAGGCGGCGATCGCCGGCATCAAGGGCGTGAACGAAGACCAGAACCACGGCATCCAGATCGCCCTGCGCGCGATGGAAGCCCCGCTGCGCGAGATCGTGACCAATGCCGGCGATGAGCCGTCGGTCATCCTCAACCGCGTGGTCGAAGGTTCGGGTGCGTTCGGCTACAACGCCGCCAACGGCGAGTTCGGCGACATGATCGAGTTCGGCATCCTGGACCCGACCAAGGTCACCCGCACCGCGCTGCAGAACGCCGCGTCGATCGCGGGCCTGATGATCACCACCGAAGCGATGGTGGCCGAGGCCCCGAAGAAGGACGAGCCGGCGATGCCGGCCGGCGGCGGCATGGGCGGCATGGGCGGCATGGATTTCTAAGCCCCGCGATCCATCAAGCAAGACCACAAAGCCCGGCCTCGTGCCGGGCTTTGTGCGTTCTGGCGTCCGAGGCAGGAGACTTCCTACCCGCCCCGCGGCAATGTCTGACGCGAAGATCAGAAAACGCCGATATGAACGCGTGCTCGCGGGCGCAACCCTGAGCAGCCGTCCCTGCAACGGAGCGCTGCGTGCCGCGC-CTGACCGCACCCCGGCGGCAGGCCGAGGTGTGCGCGCCACTGCCGGCCGCCCACGCCGCTGCGCGTTACGCGCGCCACCTGCCCGAGCGCACGCTGCTGTACGCGCTAGTGCAGGCGCACTACCCGGACTTCATCGCGCGTCTTGAGGCCGAAGACCGCCCGCTGCCCGAGTATGTGCGCGAGGAGTTCGAGACCTACCTGCGCTGCGGCGTGCTCGAGCACGGCTTCCTGCGCGTGGTCTGCGAGCACTGTCGTGCCGAGAGGCTGGTGGCGTATTCCTGCAAGAAGCGCGGGCTGTGCCCGAGCTGCGGCGCACGGCGCATGGCCGAGTCGGCGCGGCATCTGGTGGACGAGGTGTTCGGCCCGCGGCCGGTGCGGCAATGGGTGCTGAGTTTCCCGTACCCGTTGCGCTTCCTGTTCGCCAGCAAGCCTGAGGCGATCGGCCCGGTGCTGGGCATCGTGCATCGTGTGATCGCCGGTTGGCTTGCCGATCAGGCCGGCGTGCCGCGGGATACGGCGCAATGCGGCGTGGTGACCCTGATCCAGCGCTTCGGCAGCGCGCTGAATCTCAACATCCACTTCCACATGCTGTGGCTCGACGGCGTGTACGAGGACACCACCGAGCGTCCGCAGCGCAAGCCGCGCCTGCACCGCACCCGTGCGCCCACATCGGCGCAACTGACGGAACTGGCCAACACCATCGCGCATCGCGTGTGCCGGCACCTGTCGCGCCGCGGCTGGCTCGAAGGCGAAGACGAATCCGTGTTCCTGTCCGACAGCGCGGGTAGCGACGACGGCATGGATGGGCTGCGGATGAGTTCGATGACCTACCGCATCGCCACCGGTCGCGACGCTGGCCGCAAGGTCGTCACGCTGCAAACGCTGCCTGGCGACGCCGGTCCGCTGGAGGGCGACGCCGGCAAGGTCGGCGGCTTCTCGCTGCATGCCGGCGTGGCCGCGGAAGCACACGAAAGCCACAAGCTCGAAAAGCTGTGCCGCTACATCACGCGCCCGGCGATCAGCGAGCAGCGGCTATCGATCTCGCCACAGGGCAGGGTGCGTTACCAGCTCAAGACGCCGTGGCGCAATGGCACCACGCATGTCGAATGGGATGCGGTGGACTTCATCGCCAAGCTGGCGGCACTGGTCCCGCCGCCACGCGCGCATCTCACCCGCTTCCACGGCGTATTCGCCCCGAATGCAAACCTGCGCGCGCAGCTGACGCC-CTCGGGGCGCGGCAGGCGGCCTGCGGGCGATGCGGCGCCAGTGGACGTCAGCGCCCACGACGAGCCGCGCAGCCCCGAGCAGAAGCGCCGTGCGATGAGCTGGGCGCAACGGCTCAAGCGGGTCTTTTCCATCGACATCACCACCTGCGCCCACTGCGGCGGCGCGGTGCGGATCGTCGCCAGCATCGAAGACCCCAAGGCCATTCGCGCCATCCTCGCCCACTTCGAGAAACACGGCGCGCTGGAGCAAGCGCACTACCGGCCCGC----AGC-GCGCGCCCC--GCCGCCCGCCGCGTGATGAGGCGCCG--GCCACACAGCCGGCAGCCAAGCCAGAGTCCGATCCGATGCGGCCACGACCCCGCAGGGCTGCGCTCGGCCCTGTGCCGGGATTCGGTGAGAAATGGCTACGCACTGAGCCGCTGCGTGGCCCCGCGATGTCGAAAACCCACGCATGAACCCCCGATCTGTGCCCGATCTGTGCCCAAAGCGGCGCTTGCGCGGCCGCTTCCTACCCGCCAGACTCGCCAAAAAGGGCGGTTGAACTTCCTATACCCATATCCCACTTTAGGTTTGGCAGCACCTTTTCAATCAGGTGGTTGTTTACACCAATCCAGCTATTGGCCAATTGAATATTGGTTTCGTCTACTTTTTTTGATTTTTTAAACAGCTTGGTAAAACCGAGTGCCAAAACAGGGGGACCATGTAAAAACGTGCTTCCTGTAATGACTGAACCAACTGTGAGTCCTTTACTGACTTTTTGCAATAAGGATGCTTTTTTATGAGCAGTAGACATAAATCTAACCTTGAGTGTAGAGATTTAAAAAAATGTTCCAACTATAAACAACGGAAATTGAAATACAATTGTATATTTGAAGATGTTGACATTTTTTATGGATTTACCCATTTTCTGCAATTTTAATCCACTTTATCATAAGTGAAGCATTGGTATTTGGTGTATAAAGTTCTTAAAAACTTTTATTGAAACATATATCTCATGTTTTTAGAAATCCGATAAATTGAAAACAATGGAGGGCAGAGTAAAACTTGAAGTGCGACATAAACCACCTAATTAATTTAAAGGGTTTATGGAGTATATAAAATTGTCATACCATCATCTTAACTTTGAAGATCGTACTGCATTAATGCTTGAGTCAAGAAAAGAAGGCTTTTCAGCCAGAAAATTTGCTGAACTCATTAAAAGACATCCTAGTACGATCTATCGTGAGCTTAAAAGAAATAGCATCAATGACGTTTATCAAGCTCAATATGCTTCTGATAACACTTTTGCTAGACGTAGACGTGGTCACAGAAAACTCAAAATCGATTCAATCCTCTGGAAATTTATTGTTGAAGCGATCCGTTGTTTATGGTCTCCTCAGCAAATAGCAAAGCGTTTAAAGACATTTCCTGATTTGGATCAAACAATGAATGTAAGCCATACAACGATTTATTCAACGATACGAGCATTACCAAAGGGTGAGTTGAAAAAAGACTTATTATCCTGTCTACGTCATGAAAATAAAAAGCGAAAAGCTAACGGTGAACCTAAAAAAGATTCTATATTACAGGATATTAAAACTATTCATGAGCGCCCAGCCGAAGTTCAAGAAAGAA--AAATACCGGGTCATTGGGAAGCTGATTTAATTAAAGGTAAAGACAATAAAAGTTCGATAGCAACACTTATTGAACGAAATACACGGCTCTGTATCTTGGCAACATTACCTGATGCAAAGGCAGAATCAGTGCGCAAGGCTTTAACTGAAGCTCTGAAATATTTACCTGCAGAACTGCGTAAAACGTTGACCTATGACCGTGGACGTGAGATGTCAGAACATAAAATACTCGAAGAAGATTTAGGCATAGATGTATATTTCTGTGACCCACATTCACCCTGGCAAAAAGGCACATGCGAAAATATGAATGGTTTAATTAGGCAATATTTACCTAAAGGGATTGATTTAAATCAGGCAGATCAGCATTATTTAAATCAAGTTGCCATGTCACTGAATACTCGTCCTA"/>
                        <sequence id="seq_GCF_001696605" spec="Sequence" taxon="GCF_001696605" totalcount="4" value="GGCAGAGTAAAACTTGAAGTGCGACATAAACCACCTAATTAATTTAAAGGGTTTATGGAGTATATAAAATTGTCATACCATCATCTTAACTTTGAAGATCGTACTGCATTAATGCTTGAGTCAAGAAAAGAAGGCTTTTCAGCCAGAAAATTTGCTGAACTCATTAAAAGACATCCTAGTACGATCTATCGTGAGCTTAAAAGAAATAGCATCAATGACGTTTATCAAGCTCGATATGCTTCTGATAACACCTTCGCTAGACGTAGACGTGGTCACAGAAAACTCAAAATCGATTCAATCCTCTGGAAATTTATTGTTGAAGCGATCCGTTGTTTATGGTCTCCTCAGCAAATAGCAAAGCGTTTAAAGACATTTCCTGATTTGGATCAAACAATGAATGTAAGCCATACAACGATTTATTCAACGATACGAGCATTACCAAAGGGTGAGTTGAAA-AAAGACTTATTATCCTGTCTACGTCATGAAAATA-AAAAGCGAAAAGCTAACGGTGAACCTAAAAAAGATTCTATATTACAGGATATTAAAACTATTCATGAGCGCCCAGCCGAAGTTCAAGAAAGAAAAATACCGGGTCATTGGGAAGCTGATTTAATTAAAGGTAAAGACAATAAAAGTTCGATAGCAACACTTATTGAACGAAATACACGGCTCTGTATCTTGGCAACATTACCTGATGCAAAGGCAGAATCAGTGCGCAAGGCTTTAACTGAAGCTCTGAAATATTTACCTGCAGAACTGCGTAAAACGTTGACCTATGACCGTGGACGTGAGATGTCAGAACATAAAATACTCGAAGAAGATTTAGGCATAGATGTATATTTCTGTGACCCACATTCACCCTGGCAAAAAGGCACATGCGAAAATATGAATGGTTTAATTAGGCAATATTTACCTAAAGGGATTGATTTAAATCAGGCAGATCAGCATTATTTAAATCAAGTTGCCA-TGTCACTGAATACTCGTAGAAAGGCGTTAGATTGGCTTACACCATTAGAGAAATTTGCTCAGCTTGTTGATTATCATATGGCTTTTGAAACTGTCGCACCTCATGTTTGAATTCGCCCCATATTTTTGCTACAGTGAACCAAATTAAGATCATCTATTTACTAGGCCTCGCATTTGCGGGGTTTTTAATGCTGAATAAAAGGAAAACTTGATGGAATTGCCCAATATTATGCACCCGGTCGCGAAGCTGAGCACCGCATTAGCCGCTGCATTGATGCTGAGCGGGTGCATGCCCGGTGAAATCCGCCCGACGATTGGCCAGCAAATGGAAACTGGCGACCAACGGTTTGGCGATCTGGTTTTCCGCCAGCTCGCACCGAATGTCTGGCAGCACACTTCCTATCTCGACATGCCGGGTTTCGGGGCAGTCGCTTCCAACGGTTTGATCGTCAGGGATGGCGGCCGCGTGCTGGTGGTCGATACCGCCTGGACCGATGACCAGACCGCCCAGATCCTCAACTGGATCAAGCAGGAGATCAACCTGCCGGTCGCGCTGGCGGTGGTGACTCACGCGCATCAGGACAAGATGGGCGGTATGGACGCGCTGCATGCGGCGGGGATTGCGACTTATGCCAATGCGTTGTCGAACCAGCTTGCCCCGCAAGAGGGGATGGTTGCGGCGCAACACAGCCTGACTTTCGCCGCCAATGGCTGGGTCGAACCAGCAACCGCGCCCAACTTTGGCCCGCTCAAGGTATTTTACCCCGGCCCCGGCCACACCAGTGACAATATCACCGTTGGGATCGACGGCACCGACATCGCTTTTGGTGGCTGCCTGATCAAGGACAGCAAGGCCAAGTCGCTCGGCAATCTCGGTGATGCCGACACTGAGCACTACGCCGCGTCAGCGCGCGCGTTTGGTGCGGCGTTCCCCAAGGCCAGCATGATCGTGATGAGCCATTCCGCCCCCGATAGCCGCGCCGCAATCACTCATACGGCCCGCATGGCCGACAAGCTGCGCTGAGCCATGGCTGACCACGTCACCCCCAATCTGCCATCGCGCGATTTCGATGTGACAGAGGCGTTTTATGCGAAGCTGGGCTTTGCGACGAGTTGGAAGGATCGCGGCTGGATGATCCTGCAGCGCGGCGGTTTGCAGCTCGAATTCTTCCCCTATCCTGACCTCGACCCAGCTACGAGCTCGTTCGGCTGTTGCCTGCGGTTGGATGATCTCGATGCCATGGTGGCATTGGTGAACGCGGCGGGAGCCGAGGAAA-AAAGCACCGGCTGGCCGCGCTTCAAAGCTCCGCAACTGGAGGCGAGCGGCCTGAGGATCGGCTACCTGATCGATCCCGACTGCACGCTGGTGCGGCTGATCCAGAACCCCGACTGACCGCATGCCCGCGAAAATCAAGATTTGCGGGATCAGCACACCCGAGGCGCTCGATGCGACCATCGCGGCGCGGGCGGACTATGCCGGGTTGGTGTTCTATCCAGCGTCGCCCCGTGCGGTTACGTCGAATGTCGCGGGCGCTTTGACATCGCGCGCAGCTGGCCAGATCGCCATGGTCGGTTTGTTCGTCGATGCGGATGATGCTGTCATCGCCGACGCACTGGTGGCAGCCAAGCTGAACGCGCTGCAGCTGCACGGTTCGGAATCGCCCGAACGCGTGGCCCAGTTGCGCGCGCGGTTTGGCAAGCCGGTGTGGAAGGCGCTGCCCGTCGCCAGCGCCAGCGATGTCGCACGCGCCGCAGCCTATGCCGGGGCGGCGGACTTGATCTTGTTCGACGCCAAGACCCCCAAAGGCGCGCTGCCCGGCGGCATGGGGTTGGCGTTCGACTGGTCGCTGCTGGCCGGATATCGCGGTGCCTTGCCGTGGGGGCTGGCAGGCGGGCTAAATCCGACGAATGTTGCCGAGGCGATTGCGCGCACCGGAGCGCCGCTGGTCGATACCTCCAGCGGCGTCGAAAGCGCGCCGGGCGTCAAGGATACCGACAAGATTACCAATTTCGCCTTTGCGGTGCGCTTGGCCTAAATCGCGTCGATCAATAGGCGTCGTTCAGCGCAAAGATCGGCTTGCGGGTGCGCCACTGCCCTCGGGTGAAGTCGGGAAAATCTAACGTGCGATTGCCCTCAGCAATCGATTGTTCCGACAGAGGCGTGATCGCGCTCCAGGCCAGCGCGTCGTAAATGTCGATTGGCATCGGGGCCTTGGCCTTCAGCGCCTCGACAAAAGCGTGGATCACGAACCAGTCCATCCCGCCATGCCCGGCCCCTGCCGCCAGATCGGCGTAGCGTTTCCATAGCGGGTGATCGTATTTCGCAAACCAGCCCTCGGCAGGCTCCCAGCGGTGCGGCTGTGGGCTCTTGCCCTCCAGATAGATCGACTTGTTGACGTCCATCCACAGCCCCTCGGTGCCTTGCACCCGAAAGCCGAGAGAATAGGGGCGCGGCAGCGAGGTGTCGTGGCACAGCATGATCGTTTCACCATTAGTGCAGCCGATCATGGTGTTGACCACATCACCCAGTGCGAATTTCACCTCGGCGTTGGGATGATCGGCAGAGCCGTTCTTGACGACATAATCATGCAGCCCGCGCGCCTTACAGCCGAAGCCGCCAGCGCCCGCTTCGCCCGGCAACGCGACCTTCAGGGTGCGGGTCTGCGGCGGGTAGCACACGCCGGCATCGGCGCAGCCCTGGTACTTCACGGTCAGGGTGGTCGCGCTCGCGCCGGCCGCGGGCGTGCCGGTGAGGGTGCCGAGCAATTCCTTGCGGTAGGTTTCGACGTCGCCGAAGAATTCGTCGCGGTAGGCCTTGCCCTTCGGCAGCGCCATGGTCGCGCCGGTGAAGGCGGCATCGGCCTTGACCGAGGTGCGGTGCCGGTACAGGTAATAGCCGTCGGCGATCCGCCAGCGCACCTCGATGCGGTCCGGCGCGGTGGCCTGCGCGGACAGGACGAAGACCTCGTCGACCGGCGGCAGTTCGAAGTCCTGGGCGACGGCCGAGGTCGCGGGCAGCGCAAGCAGCAGGGCGAGCCCGGCCAGCCAGCGGCGCAGGCGGATCGTGGATGCGGTCATTGGCTCAGTTTACCGGTCGGCTCTCGGCGGCCAGCCATTGCAGGTATTCGGGCAGGCCGGACGCGGCTTCGACCGCGAGCAGCTCCGGGAGTTCGTAGGGATGCAGTTGGCGCAGGCGTTCCTGCAGGGCGGGGTAGGCCTCGGCACTGGTCTTGACCAGCAGCAGGACCTCGGCCGCGGCCTCGACCTTGCGTTGCCAGCGATAGACCGAACGCAGGCCGGGCAGGAGGTTGACGCAGGCGGCCAGGCGCTCGGCCACCAGCGCGGTGGCGATGCGCTCGGCGCTGTCGGCGTCGGGACAGGTGCAGAAGCAGATCAGGGCGCTCACCGGCATAGGGTAGCGGCTGCCCCGATCCGGCGGGCCTGGCGGACATCCGCGTGCGGCCCTTGAAAGTCGGCGGGCCCGCCCCATCTCGGTGGCATGCCGGGTTCGCCCGGTTCTGTTGTCCGCGGTTTGGCACTCGCTTCGCGCGACTGCTAAAATCGCCGGGTTTTTCCACGTCAATCAACCATTTACCGAGGTTGCCATGTCCAATATCAAGCCGCTGCACGACCGCGTGGTCATCAAGCGCATGGAAGAAGAGAAGCTGTCCGCCGGCGGGATCGTGATCCCGGATTCGGCCACCGAGAAGCCGATCAAGGGCGAAGTCGTCGCCGTCGGCACCGGCAAGGTGCTGGACAACGGCCAGGTCCGCGCGCCGCAGGTCAAGGTCGGCGACAAGGTGCTGTTCGGCAAGTACAGCGGCACCGAAGTGAAGCTGGACGGCGTCGAGCTGCTGGTGGTGAAGGAAGACGACCTGTTCGCGATCCTCGGCTGATCGCGCGTCGCTCCCACACATTTCTCATCCGAATAATTTTTCGAGGTAATTCGCAATGGCTGCCAAGGACATTCGTTTCGGCGAAGACGCGCGCTCCAAGATGGTGCGCGGCGTCAACGTGCTCGCCAACGCCGTGAAGGCGACCCTCGGCCCGAAGGGCCGCAACGTCGTGCTGCAGAAGAGCTACGGCGCGCCGACCATCACCAAGGACGGCGTCTCCGTCGCCAAGGAAATCGAACTGGCTGACGCGTTCGAGAACATGGGCGCGCAGATGGTGAAGGAAGTCGCTTCCAAGACCTCCGACAACGCCGGCGACGGCACCACCACCGCCACCGTGCTGGCGCAGGCGTTCATCCGCGAGGGCATGAAGGCGGTCGCCGCCGGCATGAACCCGATGGACCTGAAGCGCGGCATCGACCAGGCGGTGAAGGCCGCGGTCGGCGAACTGAAGTCGCTGTCCAAGCCGTCGTCGACCAGCAAGGAAATCGCCCAGGTCGGCGCGATCTCCGCGAACTCGGATGCCAACATCGGCGACCTGATCGCGCAGGCGATGGACAAGGTCGGCAAGGAAGGCGTGATCACGGTCGAGGAAGGCAGCGGCCTGGACAACGAACTCGACGTGGTCGAGGGCATGCAGTTCGACCGCGGCTACCTGAGCCCGTACTTCGTCAACAACCAGCAGTCGATGTCGGCCGACCTGGATGATCCCTTCATCCTGCTGTACGACAAGAAGATCTCCAACGTGCGCGACCTGCTGCCCGTCCTCGAGGGCGTGGCCAAGGCCGGCAAGCCGCTGCTGATCGTGGCGGAGGAAGTCGAAGGCGAAGCGCTGGCGACCCTGGTGGTCAACACCATCCGCGGCATCGTCAAGGTCTGCGCGGTGAAGGCCCCGGGCTTCGGCGACCGTCGCAAGGCGATGCTGGAAGACATGGCGATCCTGACCGGCGGCGTGGTGATTTCCGAGGAAGTCGGCCTGTCGCTGGAGAAGGCCACCATCAAGGACCTCGGCCGCGCCAAGAAGATCCAGGTGTCGAAGGAAAACACCACCATCATCGATGGCGCCGGCGAAGGCGCGGGCATCGAGGCGCGCATCAAGCAGATCAAGGCGCAGATCGAGGAGACCTCCTCCGACTACGACCGCGAGAAGCTGCAGGAGCGCGTGGCCAAGCTGGCCGGCGGCGTTGCGGTGATCAAGGTCGGTGCCGCCACCGAAGTCGAGATGAAGGAAAAGAAGGCGCGCGTCGAAGACGCCCTGCACGCGACCCGTGCGGCCGTCGAGGAAGGCATCGTCCCGGGCGGCGGCGTCGCCCTGATCCGTGCCAAGGCGGCGATCGCCGGCATCAAGGGCGTGAACGAAGACCAGAACCACGGCATCCAGATCGCCCTGCGCGCGATGGAAGCCCCGCTGCGCGAGATCGTGACCAATGCCGGCGATGAGCCGTCGGTCATCCTCAACCGCGTGGTCGAAGGTTCGGGTGCGTTCGGCTACAACGCCGCCAACGGCGAGTTCGGCGACATGATCGAGTTCGGCATCCTGGACCCGACCAAGGTCACCCGCACCGCGCTGCAGAACGCCGCGTCGATCGCGGGCCTGATGATCACCACCGAAGCGATGGTGGCCGAGGCCCCGAAGAAGGACGAGCCGGCGATGCCGGCCGGCGGCGGCATGGGCGGCATGGGCGGCATGGATTTCTAAGCCCCGCGATCCATCAAGCAAGACCACAAAGCCCGGCCTCGTGCCGGGCTTTGTGCGTTCTGGCGTCCGAGGCGGGAGACTTCCTACCCGCCCCGCGGCAATGTCTGACGCGAAGATCAGAAAACGCCGATATGAACGCGTGCTCGCGGGCGCAACCCTGAGCAGCCGTCCCTGCAACGGAGCGCTGCGTGCCGCGC-CTGACCGCACCCCGGCGGCAGGCCGAGGTGTGCGCGCCACTGCCGGCCGCCCACGCCGCTGCGCGTTACGCGCGCCACCTGCCCGAGCGCACGCTGCTGTACGCGCTAGTGCAGGCGCACTACCCGGACTTCATCGCGCGTCTTGAGGCCGAAGACCGCCCGCTGCCCGAGTATGTGCGCGAGGAGTTCGAGACCTACCTGCGCTGCGGCGTGCTCGAGCACGGCTTCCTGCGCGTGGTCTGCGAGCACTGTCGTGCCGAGAGGCTGGTGGCGTATTCCTGCAAGAAGCGCGGGCTGTGCCCGAGCTGCGGCGCACGGCGCATGGCCGAGTCGGCGCGGCATCTGGTGGACGAGGTGTTCGGCCCGCGGCCGGTGCGGCAATGGGTGCTGAGTTTCCCGTACCCGTTGCGCTTCCTGTTCGCCAGCAAGCCTGAGGCGATCGGCCCGGTGCTGGGCATCGTGCATCGTGTGATCGCCGGTTGGCTTGCCGATCAGGCCGGCGTGCCGCGGGATACGGCGCAATGCGGCGTGGTGACCCTGATCCAGCGCTTCGGCAGCGCGCTGAATCTCAACATCCACTTCCACATGCTGTGGCTCGACGGCGTGTACGAGGACACCACCGAGCGTCCGCAGCGCAAGCCGCGCCTGCACCGCACCCGTGCGCCCACATCGGCGCAACTGACGGAACTGGCCAACACCATCGCGCATCGCGTGTGCCGGCACCTGTCGCGCCGCGGCTGGCTCGAAGGCGAAGACGAATCCGTGTTCCTGTCCGACAGCGCGGGTAGCGACGACGGCATGGATGGGCTGCGGATGAGTTCGATGACCTACCGCATCGCCACCGGTCGCGACGCTGGCCGCAAGGTCGTCACGCTGCAAACGCTGCCTGGCGACGCCGGTCCGCTGGAGGGCGACGCCGGCAAGGTCGGCGGCTTCTCGCTGCATGCCGGCGTGGCCGCGGAAGCACACGAAAGCCACAAGCTCGAAAAGCTGTGCCGCTACATCACGCGCCCGGCGATCAGCGAGCAGCGGCTATCGATCTCGCCACAGGGCAGGGTGCGTTACCAGCTCAAGACGCCGTGGCGCAATGGCACCACGCATGTCGAATGGGATGCGGTGGACTTCATCGCCAAGCTGGCGGCACTGGTCCCGCCGCCACGCGCGCATCTCACCCGCTTCCACGGCGTATTCGCCCCGAATGCAAACCTGCGCGCGCAGCTGACGCC-CTCGGGGCGCGGCAGGCGGCCTGCGGGCGATGCGGCGCCAGTGGACGTCAGCGCCCACGACGAGCCGCGCAGCCCCGAGCAGAAGCGCCGTGCGATGAGCTGGGCGCAACGGCTCAAGCGGGTCTTTTCCATCGACATCACCACCTGCGCCCACTGCGGCGGCGCGGTGCGGATCGTCGCCAGCATCGAAGACCCCAAGGCCATTCGCGCCATCCTCGCCCACTTCGAGAAACACGGCGCGCTGGAGCAAGCGCACTACCGGCCCGC----AGC-GCGCGCCCC--GCCGCCCGCCGCGTGATGAGGCGCCG--GCCACACAGCCGGCAGCCAAGCCAGAGTCCGATCCGATGCGGCCACGACCCCGCAGGGCTGCGCTCGGCCCTGTGCCGGGATTCGGTGAGAAATGGCTACGCACTGAGCCGCTGCGTGGCCCCGCGATGTCGAAAACCCACGCATGAACCCCCGATCTGTGCCCGATCTGTGCCCAAAGCGGCGCTTGCGCGGCCGCTTCCTACCCGCCAGACTCGCCAAAAAGGGCGGTTGAACTTCCTATACCCATATCCCACTTTAGGTTTGGCAGCACCTTTTCAATCAGGTGGTTGTTTACACCAATCCAGCTATTGGCCAATTGAATATTGGTTTCGTCTACTTTTTTTGATTTTTTAAACAGCTTGGTAAAACCGAGTGCCAAAACAGGGGGACCATGTAAAAACGTGCTTCCTGTAATGACTGAACCAACTGTGAGTCCTTTACTGACTTTTTGCAATAAGGATGCTTTTTTATGAGCAGTAGACATAAATCTAACCTTGAGTGTAGAGATTTAAAAAAATGTTCCAACTATAAACAACGGAAATTGAAATACAATTGTATATTTGAAGATGTTGACATTTTTTATGGATTTACCCATTTTCTGCAATTTTAATCCACTTTATCATAAGTGAAGCATTGGTATTTGGTGTATAAAGTTCTTAAAAACTTTTATTGAAACATATATCTCATGTTTTTAGAAATCCGATAAATTGAAAACAATGGAGGGCAGAGTAAAACTTGAAGTGCGACATAAACCACCTAATTAATTTAAAGGGTTTATGGAGTATATAAAATTGTCATACCATCATCTTAACTTTGAAGATCGTACTGCATTAATGCTTGAGTCAAGAAAAGAAGGCTTTTCAGCCAGAAAATTTGCTGAACTCATTAAAAGACATCCTAGTACGATCTATCGTGAGCTTAAAAGAAATAGCATCAATGACGTTTATCAAGCTCAATATGCTTCTGATAACACTTTTGCTAGACGTAGACGTGGTCACAGAAAACTCAAAATCGATTCAATCCTCTGGAAATTTATTGTTGAAGCGATCCGTTGTTTATGGTCTCCTCAGCAAATAGCAAAGCGTTTAAAGACATTTCCTGATTTGGATCAAACAATGAATGTAAGCCATACAACGATTTATTCAACGATACGAGCATTACCCAAGGGTGAGTTGAAAAAAGACTTATTATCCTGTCTACGTCATGAAAATAAAAAGCGAAAAGCTAACGGTGAACCTAAAAAAGATTCTATATTACAGGATATTAAAACTATTCATGAGCGCCCAGCCGAAGTTCAAGAAAGAA--AAATACCGGGTCATTGGGAAGCTGATTTAATTAAAGGTAAAGACAATAAAAGTTCGATAGCAACACTTATTGAACGAAATACACGGCTCTGTATCTTGGCAACATTACCTGATGCAAAGGCAGAATCAGTGCGCAAGGCTTTAACTGAAGCTCTGAAATATTTACCTGCAGAACTGCGTAAAACGTTGACCTATGACCGTGGACGTGAGATGTCAGAACATAAAATACTCGAAGAAGATTTAGGCATAGATGTATATTTCTGTGACCCACATTCACCCTGGCAAAAAGGCACATGCGAAAATATGAATGGTTTAATTAGGCAATATTTACCTAAAGGGATTGATTTAAATCAGGCAGATCAGCATTATTTAAATCAAGTTGCCATGTCACTGAATACTCGTCCTA"/>
                        <sequence id="seq_GCF_001696615" spec="Sequence" taxon="GCF_001696615" totalcount="4" value="GGCAGAGTAAAACTTGAAGTGCGACATAAACCACCTAATTAATTTAAAGGGTTTATGGAGTATATAAAATTGTCATACCATCATCTTAACTTTGAAGATCGTACTGCATTAATGCTTGAGTCAAGAAAAGAAGGCTTTTCAGCCAGAAAATTTGCTGAACTCATTAAAAGACATCCTAGTACGATCTATCGTGAGCTTAAAAGAAATAGCATCAATGACGTTTATCAAGCTCGATATGCTTCTGATAACACTTTTGCTAGACGTAGACGTGGTCACAGAAAACTCAAAATCGATTCAATCCTCTGGAAATTTATTGTTGAAGCGATCCGTTGTTTATGGTCTCCTCAGCAAATAGCAAAGCGTTTAAAGACATTTCCTGATTTGGATCAAACAATGAATGTAAGCCATACAACGATTTATTCAACGATACGAGCATTACCCAAGGGTGAGTTGAAA-AAAGACTTATTATCCTGTCTACGTCATGAAAATA-AAAAGCGAAAAGCTAACGGTGAACCTAAAAAAGATTCTATATTACAGGATATTAAAACTATTCATGAGCGCCCAGCCGAAGTTCAAGAAAGAAAAATACCGGGTCATTGGGAAGCTGATTTAATTAAAGGTAAAGACAATAAAAGTTCGATAGCAACACTTATTGAACGAAATACACGGCTCTGTATCTTGGCAACATTACCTGATGCAAAGGCAGAATCAGTGCGCAAGGCTTTAACTGAAGCTCTGAAATATTTACCTGCAGAACTGCGTAAAACGTTGACCTATGACCGTGGACGTGAGATGTCAGAACATAAAATACTCGAAGAAGATTTAGGCATAGATGTATATTTCTGTGACCCACATTCACCCTGGCAAAAAGGCACATGCGAAAATATGAATGGTTTAATTAGGCAATATTTACCTAAAGGGATTGATTTAAATCAGGCAGATCAGCATTATTTAAATCAAGTTGCCA-TGTCACTGAATACTCGTAGAAAGGCGTTAGATTGGCTTACACCATTAGAGAAATTTGCTCAGCTTGTTGATTATCATATGGCTTTTGAAACTGTCGCACCTCATGTTTGAATTCGCCCCATATTTTTGCTACAGTGAACCAAATTAAGATCATCTATTTACTAGGCCTCGCATTTGCGGGGTTTTTAATGCTGAATAAAAGGAAAACTTGATGGAATTGCCCAATATTATGCACCCGGTCGCGAAGCTGAGCACCGCATTAGCCGCTGCATTGATGCTGAGCGGGTGCATGCCCGGTGAAATCCGCCCGACGATTGGCCAGCAAATGGAAACTGGCGACCAACGGTTTGGCGATCTGGTTTTCCGCCAGCTCGCACCGAATGTCTGGCAGCACACTTCCTATCTCGACATGCCGGGTTTCGGGGCAGTCGCTTCCAACGGTTTGATCGTCAGGGATGGCGGCCGCGTGCTGGTGGTCGATACCGCCTGGACCGATGACCAGACCGCCCAGATCCTCAACTGGATCAAGCAGGAGATCAACCTGCCGGTCGCGCTGGCGGTGGTGACTCACGCGCATCAGGACAAGATGGGCGGTATGGACGCGCTGCATGCGGCGGGGATTGCGACTTATGCCAATGCGTTGTCGAACCAGCTTGCCCCGCAAGAGGGGATGGTTGCGGCGCAACACAGCCTGACTTTCGCCGCCAATGGCTGGGTCGAACCAGCAACCGCGCCCAACTTTGGCCCGCTCAAGGTATTTTACCCCGGCCCCGGCCACACCAGTGACAATATCACCGTTGGGATCGACGGCACCGACATCGCTTTTGGTGGCTGCCTGATCAAGGACAGCAAGGCCAAGTCGCTCGGCAATCTCGGTGATGCCGACACTGAGCACTACGCCGCGTCAGCGCGCGCGTTTGGTGCGGCGTTCCCCAAGGCCAGCATGATCGTGATGAGCCATTCCGCCCCCGATAGCCGCGCCGCAATCACTCATACGGCCCGCATGGCCGACAAGCTGCGCTGAGCCATGGCTGACCACGTCACCCCCAATCTGCCATCGCGCGATTTCGATGTGACAGAGGCGTTTTATGCGAAGCTGGGCTTTGCGACGAGTTGGAAGGATCGCGGCTGGATGATCCTGCAGCGCGGCGGTTTGCAGCTCGAATTCTTCCCCTATCCTGACCTCGACCCAGCTACGAGCTCGTTCGGCTGTTGCCTGCGGTTGGATGATCTCGATGCCATGGTGGCATTGGTGAACGCGGCGGGAGCCGAGGAAA-AAAGCACCGGCTGGCCGCGCTTCAAAGCTCCGCAACTGGAGGCGAGCGGCCTGAGGATCGGCTACCTGATCGATCCCGACTGCACGCTGGTGCGGCTGATCCAGAACCCCGACTGACCGCATGCCCGCGAAAATCAAGATTTGCGGGATCAGCACACCCGAGGCGCTCGATGCGACCATCGCGGCGCGGGCGGACTATGCCGGGTTGGTGTTCTATCCAGCGTCGCCCCGTGCGGTTACGTCGAATGTCGCGGGCGCTTTGACATCGCGCGCAGCTGGCCAGATCGCCATGGTCGGTTTGTTCGTCGATGCGGATGATGCTGTCATCGCCGACGCACTGGTGGCAGCCAAGCTGAACGCGCTGCAGCTGCACGGTTCGGAATCGCCCGAACGCGTGGCCCAGTTGCGCGCGCGGTTTGGCAAGCCGGTGTGGAAGGCGCTGCCCGTCGCCAGCGCCAGCGATGTCGCACGCGCCGCAGCCTATGCCGGGGCGGCGGACTTGATCTTGTTCGACGCCAAGACCCCCAAAGGCGCGCTGCCCGGCGGCATGGGGTTGGCGTTCGACTGGTCGCTGCTGGCCGGATATCGCGGTGCCTTGCCGTGGGGGCTGGCAGGCGGGCTAAATCCGACGAATGTTGCCGAGGCGATTGCGCGCACCGGAGCGCCGCTGGTCGATACCTCCAGCGGCGTCGAAAGCGCGCCGGGCGTCAAGGATACCGACAAGATTACCAATTTCGCCTTTGCGGTGCGCTTGGCCTAAATCGCGTCGATCAATAGGCGTCGTTCAGCGCAAAGATCGGCTTGCGGGTGCGCCACTGCCCTCGGGTGAAGTCGGGAAAATCTAACGTGCGATTGCCCTCAGCAATCGATTGTTCCGACAGAGGCGTGATCGCGCTCCAGGCCAGCGCGTCGTAAATGTCGATTGGCATCGGGGCCTTGGCCTTCAGCGCCTCGACAAAAGCGTGGATCACGAACCAGTCCATCCCGCCATGCCCGGCCCCTGCCGCCAGATCGGCGTAGCGTTTCCATAGCGGGTGATCGTATTTCGCAAACCAGCCCTCGGCAGGCTCCCAGCGGTGCGGCTGTGGGCTCTTGCCCTCCAGATAGATCGACTTGTTGACGTCCATCCACAGCCCCTCGGTGCCTTGCACCCGAAAGCCGAGAGAATAGGGGCGCGGCAGCGAGGTGTCGTGGCACAGCATGATCGTTTCACCATTAGTGCAGCCGATCATGGTGTTGACCACATCACCCAGTGCGAATTTCACCTCGGCGTTGGGATGATCGGCAGAGCCGTTCTTGACGACATAATCATGCAGCCCGCGCGCCTTACAGCCGAAGCCGCCAGCGCCCGCTTCGCCCGGCAACGCGACCTTCAGGGTGCGGGTCTGCGGCGGGTAGCACACGCCGGCATCGGCGCAGCCCTGGTACTTCACGGTCAGGGTGGTCGCGCTCGCGCCGGCCGCGGGCGTGCCGGTGAGGGTGCCGAGCAATTCCTTGCGGTAGGTTTCGACGTCGCCGAAGAATTCGTCGCGGTAGGCCTTGCCCTTCGGCAGCGCCATGGTCGCGCCGGTGAAGGCGGCATCGGCCTTGACCGAGGTGCGGTGCCGGTACAGGTAATAGCCGTCGGCGATCCGCCAGCGCACCTCGATGCGGTCCGGCGCGGTGGCCTGCGCGGACAGGACGAAGACCTCGTCGACCGGCGGCAGTTCGAAGTCCTGGGCGACGGCCGAGGTCGCGGGCAGCGCAAGCAGCAGGGCGAGCCCGGCCAGCCAGCGGCGCAGGCGGATCGTGGATGCGGTCATTGGCTCAGTTTACCGGTCGGCTCTCGGCGGCCAGCCATTGCAGGTATTCGGGCAGGCCGGACGCGGCTTCGACCGCGAGCAGCTCCGGGAGTTCGTAGGGATGCAGTTGGCGCAGGCGTTCCTGCAGGGCGGGGTAGGCCTCGGCACTGGTCTTGACCAGCAGCAGGACCTCGGCCGCGGCCTCGACCTTGCGTTGCCAGCGATAGACCGAACGCAGGCCGGGCAGGAGGTTGACGCAGGCGGCCAGGCGCTCGGCCACCAGCGCGGTGGCGATGCGCTCGGCGCTGTCGGCGTCGGGACAGGTGCAGAAGCAGATCAGGGCGCTCACCGGCATAGGGTAGCGGCTGCCCCGATCCGGCGGGCCTGGCGGACATCCGCGTGCGGCCCTTGAAAGTCGGCGGGCCCGCCCCATCTCGGTGGCATGCCGGGTTCGCCCGGTTCTGTTGTCCGCGGTTTGGCACTCGCTTCGCGCGACTGCTAAAATCGCCGGGTTTTTCCACGTCAATCAACCATTTACCGAGGTTGCCATGTCCAATATCAAGCCGCTGCACGACCGCGTGGTCATCAAGCGCATGGAAGAAGAGAAGCTGTCCGCCGGCGGGATCGTGATCCCGGATTCGGCCACCGAGAAGCCGATCAAGGGCGAAGTCGTCGCCGTCGGCACCGGCAAGGTGCTGGACAACGGCCAGGTCCGCGCGCCGCAGGTCAAGGTCGGCGACAAGGTGCTGTTCGGCAAGTACAGCGGCACCGAAGTGAAGCTGGACGGCGTCGAGCTGCTGGTGGTGAAGGAAGACGACCTGTTCGCGATCCTCGGCTGATCGCGCGTCGCTCCCACACATTTCTCATCCGAATAATTTTTCGAGGTAATTCGCAATGGCTGCCAAGGACATTCGTTTCGGCGAAGACGCGCGCTCCAAGATGGTGCGCGGCGTCAACGTGCTCGCCAACGCCGTGAAGGCGACCCTCGGCCCGAAGGGCCGCAACGTCGTGCTGCAGAAGAGCTACGGCGCGCCGACCATCACCAAGGACGGCGTCTCCGTCGCCAAGGAAATCGAACTGGCTGACGCGTTCGAGAACATGGGCGCGCAGATGGTGAAGGAAGTCGCTTCCAAGACCTCCGACAACGCCGGCGACGGCACCACCACCGCCACCGTGCTGGCGCAGGCGTTCATCCGCGAGGGCATGAAGGCGGTCGCCGCCGGCATGAACCCGATGGACCTGAAGCGCGGCATCGACCAGGCGGTGAAGGCCGCGGTCGGCGAACTGAAGTCGCTGTCCAAGCCGTCGTCGACCAGCAAGGAAATCGCCCAGGTCGGCGCGATCTCCGCGAACTCGGATGCCAACATCGGCGACCTGATCGCGCAGGCGATGGACAAGGTCGGCAAGGAAGGCGTGATCACGGTCGAGGAAGGCAGCGGCCTGGACAACGAACTCGACGTGGTCGAGGGCATGCAGTTCGACCGCGGCTACCTGAGCCCGTACTTCGTCAACAACCAGCAGTCGATGTCGGCCGACCTGGATGATCCCTTCATCCTGCTGTACGACAAGAAGATCTCCAACGTGCGCGACCTGCTGCCCGTCCTCGAGGGCGTGGCCAAGGCCGGCAAGCCGCTGCTGATCGTGGCGGAGGAAGTCGAAGGCGAAGCGCTGGCGACCCTGGTGGTCAACACCATCCGCGGCATCGTCAAGGTCTGCGCGGTGAAGGCCCCGGGCTTCGGCGACCGTCGCAAGGCGATGCTGGAAGACATGGCGATCCTGACCGGCGGCGTGGTGATTTCCGAGGAAGTCGGCCTGTCGCTGGAGAAGGCCACCATCAAGGACCTCGGCCGCGCCAAGAAGATCCAGGTGTCGAAGGAAAACACCACCATCATCGATGGCGCCGGCGAAGGCGCGGGCATCGAGGCGCGCATCAAGCAGATCAAGGCGCAGATCGAGGAGACCTCCTCCGACTACGACCGCGAGAAGCTGCAGGAGCGCGTGGCCAAGCTGGCCGGCGGCGTTGCGGTGATCAAGGTCGGTGCCGCCACCGAAGTCGAGATGAAGGAAAAGAAGGCGCGCGTCGAAGACGCCCTGCACGCGACCCGTGCGGCCGTCGAGGAAGGCATCGTCCCGGGCGGCGGCGTCGCCCTGATCCGTGCCAAGGCGGCGATCGCCGGCATCAAGGGCGTGAACGAAGACCAGAACCACGGCATCCAGATCGCCCTGCGCGCGATGGAAGCCCCGCTGCGCGAGATCGTGACCAATGCCGGCGATGAGCCGTCGGTCATCCTCAACCGCGTGGTCGAAGGTTCGGGTGCGTTCGGCTACAACGCCGCCAACGGCGAGTTCGGCGACATGATCGAGTTCGGCATCCTGGACCCGACCAAGGTCACCCGCACCGCGCTGCAGAACGCCGCGTCGATCGCGGGCCTGATGATCACCACCGAAGCGATGGTGGCCGAGGCCCCGAAGAAGGACGAGCCGGCGATGCCGGCCGGCGGCGGCATGGGCGGCATGGGCGGCATGGATTTCTAAGCCCCGCGATCCATCAAGCAAGACCACAAAGCCCGGCCTCGTGCCGGGCTTTGTGCGTTCTGGCGTCCGAGGCGGGAGACTTCCTACCCGCCCCGCGGCAATGTCTGACGCGAAGATCAGAAAACGCCGATATGAACGCGTGCTCGCGGGCGCAACCCTGAGCAGCCGTCCCTGCAACGGAGCGCTGCGTGCCGCGC-CTGACCGCACCCCGGCGGCAGGCCGAGGTGTGCGCGCCACTGCCGGCCGCCCACGCCGCTGCGCGTTACGCGCGCCACCTGCCCGAGCGCACGCTGCTGTACGCGCTAGTGCAGGCGCACTACCCGGACTTCATCGCGCGTCTTGAGGCCGAAGACCGCCCGCTGCCCGAGTATGTGCGCGAGGAGTTCGAGACCTACCTGCGCTGCGGCGTGCTCGAGCACGGCTTCCTGCGCGTGGTCTGCGAGCACTGTCGTGCCGAGAGGCTGGTGGCGTATTCCTGCAAGAAGCGCGGGCTGTGCCCGAGCTGCGGCGCACGGCGCATGGCCGAGTCGGCGCGGCATCTGGTGGACGAGGTGTTCGGCCCGCGGCCGGTGCGGCAATGGGTGCTGAGTTTCCCGTACCCGTTGCGCTTCCTGTTCGCCAGCAAGCCTGAGGCGATCGGCCCGGTGCTGGGCATCGTGCATCGTGTGATCGCCGGTTGGCTTGCCGATCAGGCCGGCGTGCCGCGGGATACGGCGCAATGCGGCGTGGTGACCCTGATCCAGCGCTTCGGCAGCGCGCTGAATCTCAACATCCACTTCCACATGCTGTGGCTCGACGGCGTGTACGAGGACACCACCGAGCGTCCGCAGCGCAAGCCGCGCCTGCACCGCACCCGTGCGCCCACATCGGCGCAACTGACGGAACTGGCCAACACCATCGCGCATCGCGTGTGCCGGCACCTGTCGCGCCGCGGCTGGCTCGAAGGCGAAGACGAATCCGTGTTCCTGTCCGACAGCGCGGGTAGCGACGACGGCATGGATGGGCTGCGGATGAGTTCGATGACCTACCGCATCGCCACCGGTCGCGACGCTGGCCGCAAGGTCGTCACGCTGCAAACGCTGCCTGGCGACGCCGGTCCGCTGGAGGGCGACGCCGGCAAGGTCGGCGGCTTCTCGCTGCATGCCGGCGTGGCCGCGGAAGCACACGAAAGCCACAAGCTCGAAAAGCTGTGCCGCTACATCACGCGCCCGGCGATCAGCGAGCAGCGGCTATCGATCTCGCCACAGGGCAGGGTGCGTTACCAGCTCAAGACGCCGTGGCGCAATGGCACCACGCATGTCGAATGGGATGCGGTGGACTTCATCGCCAAGCTGGCGGCACTGGTCCCGCCGCCACGCGCGCATCTCACCCGCTTCCACGGCGTATTCGCCCCGAATGCAAACCTGCGCGCGCAGCTGACGCC-CTCGGGGCGCGGCAGGCGGCCTGCGGGCGATGCGGCGCCAGTGGACGTCAGCGCCCACGACGAGCCGCGCAGCCCCGAGCAGAAGCGCCGTGCGATGAGCTGGGCGCAACGGCTCAAGCGGGTCTTTTCCATCGACATCACCACCTGCGCCCACTGCGGCGGCGCGGTGCGGATCGTCGCCAGCATCGAAGACCCCAAGGCCATTCGCGCCATCCTCGCCCACTTCGAGAAACACGGCGCGCTGGAGCAAGCGCACTACCGGCCCGC----AGC-GCGCGCCCC--GCCGCCCGCCGCGTGATGAGGCGCCG--GCCACACAGCCGGCAGCCAAGCCAGAGTCCGATCCGATGCGGCCACGACCCCGCAGGGCTGCGCTCGGCCCTGTGCCGGGATTCGGTGAGAAATGGCTACGCACTGAGCCGCTGCGTGGCCCCGCGATGTCGAAAACCCACGCATGAACCCCCGATCTGTGCCCGATCTGTGCCCAAAGCGGCGCTTGCGCGGCCGCTTCCTACCCGCCAGACTCGCCAAAAAGGGCGGTTGAACTTCCTATACCCATATCCCACTTTAGGTTTGGCAGCACCTTTTCAATCAGGTGGTTGTTTACACCAATCCAGCTATTGGCCAATTGAATATTGGTTTCGTCTACTTTTTTTGATTTTTTAAACAGCTTGGTAAAACCGAGTGCCAAAACAGGGGGACCATGTAAAAACGTGCTTCCTGTAATGACTGAACCAACTGTGAGTCCTTTACTGACTTTTTGCAATAAGGATGCTTTTTTATGAGCAGTAGACATAAATCTAACCTTGAGTGTAGAGATTTAAAAAAATGTTCCAACTATAAACAACGGAAATTGAAATACAATTGTATATTTGAAGATGTTGACATTTTTTATGGATTTACCCATTTTCTGCAATTTTAATCCACTTTATCATAAGTGAAGCATTGGTATTTGGTGTATAAAGTTCTTAAAAACTTTTATTGAAACATATATCTCATGTTTTTAGAAATCCGATAAATTGAAAACAATGGAGGGCAGAGTAAAACTTGAAGTGCGACATAAACCACCTAATTAATTTAAAGGGTTTATGGAGTATATAAAATTGTCATACCATCATCTTAACTTTGAAGATCGTACTGCATTAATGCTTGAGTCAAGAAAAGAAGGCTTTTCAGCCAGAAAATTTGCTGAACTCATTAAAAGACATCCTAGTACGATCTATCGTGAGCTTAAAAGAAATAGCATCAATGACGTTTATCAAGCTCGATATGCTTCTGATAACACTTTTGCTAGACGTAGACGTGGTCACAGAAAACTCAAAATCGATTCAATCCTCTGGAAATTTATTGTTGAAGCGATCCGTTGTTTATGGTCTCCTCAGCAAATAGCAAAGCGTTTAAAGACATTTCCTGATTTGGATCAAACAATGAATGTAAGCCATACAACGATTTATTCAACGATACGAGCATTACCCAAGGGTGAGTTGAAAAAAGACTTATTATCCTGTCTACGTCATGAAAATAAAAAGCGAAAAGCTAACGGTGAACCTAAAAAAGATTCTATATTACAGGATATTAAAACTATTCATGAGCGCCCAGCCGAAGTTCAAGAAAGAA--AAATACCGGGTCATTGGGAAGCTGATTTAATTAAAGGTAAAGACAATAAAAGTTCGATAGCAACACTTATTGAACGAAATACACGGCTCTGTATCTTGGCAACATTACCTGATGCAAAGGCAGAATCAGTGCGCAAGGCTTTAACTGAAGCTCTGAAATATTTACCTGCAGAACTGCGTAAAACGTTGACCTATGACCGTGGACGTGAGATGTCAGAACATAAAATACTCGAAGAAGATTTAGGCATAGATGTATATTTCTGTGACCCACATTCACCCTGGCAAAAAGGCACATGCGAAAATATGAATGGTTTAATTAGGCAATATTTACCTAAAGGGATTGATTTAAATCAGGCAGATCAGCATTATTTAAATCAAGTTGCCATGTCACTGAATACTCGTCCTA"/>
                        <sequence id="seq_GCF_001704615" spec="Sequence" taxon="GCF_001704615" totalcount="4" value="GGCAGAGTAAAACTTGAAGTGCGACATAAACCACCTAATTAATTTAAAGGGTTTATGGAGTATATAAAATTGTCATACCATCATCTTAACTTTGAAGATCGTACTGCATTAATGCTTGAGTCAAGAAAAGAAGGCTTTTCAGCCAGAAAATTTGCTGAACTCATTAAAAGACATCCTAGTACGATCTATCGTGAGCTTAAAAGAAATAGCATCAATGACGTTTATCAAGCTCAATATGCTTCTGATAACACTTTTGCTAGACGTAGACGTGGTCACAGAAAACTCAAAATCGATTCAATCCTCTGGAAATTTATTGTTGAAGCGATCCGTTGTTTATGGTCTCCTCAGCAAATAGCAAAGCGTTTAAAGACATTTCCTGATTTGGATCAAACAATGAATGTAAGCCATACAACGATTTATTCAACGATACGAGCATTACCCAAGGGTGAGTTGAAA-AAAGACTTATTATCCTGTCTACGTCATGAAAATA-AAAAGCGAAAAGCTAACGGTGAACCTAAAAAAGATTCTATATTACAGGATATTAAAACTATTCATGAGCGCCCAGCCGAAGTTCAAGAAAGAAAAATACCGGGTCATTGGGAAGCTGATTTAATTAAAGGTAAAGACAATAAAAGTTCGATAGCAACACTTATTGAACGAAATACACGGCTCTGTATCTTGGCAACATTACCTGATGCAAAGGCAGAATCAGTGCGCAAGGCTTTAACTGAAGCTCTGAAATATTTACCTGCAGAACTGCGTAAAACGTTGACCTATGACCGTGGACGTGAGATGTCAGAACATAAAATACTCGAAGAAGATTTAGGCATAGATGTATATTTCTGTGACCCACATTCACCCTGGCAAAAAGGCACATGCGAAAATATGAATGGTTTAATTAGGCAATATTTACCTAAAGGGATTGATTTAAATCAGGCAGATCAGCATTATTTAAATCAAGTTGCCA-TGTCACTGAATACTCGTAGAAAGGCGTTAGATTGGCTTACACCATTAGAGAAATTTGCTCAGCTTGTTGATTATCATATGGCTTTTGAAACTGTCGCACCTCATGTTTGAATTCGCCCCATATTTTTGCTACAGTGAACCAAATTAAGATCATCTATTTACTAGGCCTCGCATTTGCGGGGTTTTTAATGCTGAATAAAAGGAAAACTTGATGGAATTGCCCAATATTATGCACCCGGTCGCGAAGCTGAGCACCGCATTAGCCGCTGCATTGATGCTGAGCGGGTGCATGCCCGGTGAAATCCGCCCGACGATTGGCCAGCAAATGGAAACTGGCGACCAACGGTTTGGCGATCTGGTTTTCCGCCAGCTCGCACCGAATGTCTGGCAGCACACTTCCTATCTCGACATGCCGGGTTTCGGGGCAGTCGCTTCCAACGGTTTGATCGTCAGGGATGGCGGCCGCGTGCTGGTGGTCGATACCGCCTGGACCGATGACCAGACCGCCCAGATCCTCAACTGGATCAAGCAGGAGATCAACCTGCCGGTCGCGCTGGCGGTGGTGACTCACGCGCATCAGGACAAGATGGGCGGTATGGACGCGCTGCATGCGGCGGGGATTGCGACTTATGCCAATGCGTTGTCGAACCAGCTTGCCCCGCAAGAGGGGATGGTTGCGGCGCAACACAGCCTGACTTTCGCCGCCAATGGCTGGGTCGAACCAGCAACCGCGCCCAACTTTGGCCCGCTCAAGGTATTTTACCCCGGCCCCGGCCACACCAGTGACAATATCACCGTTGGGATCGACGGCACCGACATCGCTTTTGGTGGCTGCCTGATCAAGGACAGCAAGGCCAAGTCGCTCGGCAATCTCGGTGATGCCGACACTGAGCACTACGCCGCGTCAGCGCGCGCGTTTGGTGCGGCGTTCCCCAAGGCCAGCATGATCGTGATGAGCCATTCCGCCCCCGATAGCCGCGCCGCAATCACTCATACGGCCCGCATGGCCGACAAGCTGCGCTGAGCCATGGCTGACCACGTCACCCCCAATCTGCCATCGCGCGATTTCGATGTGACAGAGGCGTTTTATGCGAAGCTGGGCTTTGCGACGAGTTGGAAGGATCGCGGCTGGATGATCCTGCAGCGCGGCGGTTTGCAGCTCGAATTCTTCCCCTATCCTGACCTCGACCCAGCTACGAGCTCGTTCGGCTGTTGCCTGCGGTTGGATGATCTCGATGCCATGGTGGCATTGGTGAACGCGGCGGGAGCCGAGGAAA-AAAGCACCGGCTGGCCGCGCTTCAAAGCTCCGCAACTGGAGGCGAGCGGCCTGAGGATCGGCTACCTGATCGATCCCGACTGCACGCTGGTGCGGCTGATCCAGAACCCCGACTGACCGCATGCCCGCGAAAATCAAGATTTGCGGGATCAGCACACCCGAGGCGCTCGATGCGACCATCGCGGCGCGGGCGGACTATGCCGGGTTGGTGTTCTATCCAGCGTCGCCCCGTGCGGTTACGTCGAATGTCGCGGGCGCTTTGACATCGCGCGCAGCTGGCCAGATCGCCATGGTCGGTTTGTTCGTCGATGCGGATGATGCTGTCATCGCCGACGCACTGGTGGCAGCCAAGCTGAACGCGCTGCAGCTGCACGGTTCGGAATCGCCCGAACGCGTGGCCCAGTTGCGCGCGCGGTTTGGCAAGCCGGTGTGGAAGGCGCTGCCCGTCGCCAGCGCCAGCGATGTCGCACGCGCCGCAGCCTATGCCGGGGCGGCGGACTTGATCTTGTTCGACGCCAAGACCCCCAAAGGCGCGCTGCCCGGCGGCATGGGGTTGGCGTTCGACTGGTCGCTGCTGGCCGGATATCGCGGTGCCTTGCCGTGGGGGCTGGCAGGCGGGCTAAATCCGACGAATGTTGCCGAGGCGATTGCGCGCACCGGAGCGCCGCTGGTCGATACCTCCAGCGGCGTCGAAAGCGCGCCGGGCGTCAAGGATACCGACAAGATTACCAATTTCGCCTTTGCGGTGCGCTTGGCCTAAATCGCGTCGATCAATAGGCGTCGTTCAGCGCAAAGATCGGCTTGCGGGTGCGCCACTGCCCTCGGGTGAAGTCGGGAAAATCTAACGTGCGATTGCCCTCAGCAATCGATTGTTCCGACAGAGGCGTGATCGCGCTCCAGGCCAGCGCGTCGTAAATGTCGATTGGCATCGGGGCCTTGGCCTTCAGCGCCTCGACAAAAGCGTGGATCACGAACCAGTCCATCCCGCCATGCCCGGCCCCTGCCGCCAGATCGGCGTAGCGTTTCCATAGCGGGTGATCGTATTTCGCAAACCAGCCCTCGGCAGGCTCCCAGCGGTGCGGCTGTGGGCTCTTGCCCTCCAGATAGATCGACTTGTTGACGTCCATCCACAGCCCCTCGGTGCCTTGCACCCGAAAGCCGAGAGAATAGGGGCGCGGCAGCGAGGTGTCGTGGCACAGCATGATCGTTTCACCATTAGTGCAGCCGATCATGGTGTTGACCACATCACCCAGTGCGAATTTCACCTCGGCGTTGGGATGATCGGCAGAGCCGTTCTTGACGACATAATCATGCAGCCCGCGCGCCTTACAGCCGAAGCCGCCAGCGCCCGCTTCGCCCGGCAACGCGACCTTCAGGGTGCGGGTCTGCGGCGGGTAGCACACGCCGGCATCGGCGCAGCCCTGGTACTTCACGGTCAGGGTGGTCGCGCTCGCGCCGGCCGCGGGCGTGCCGGTGAGGGTGCCGAGCAATTCCTTGCGGTAGGTTTCGACGTCGCCGAAGAATTCGTCGCGGTAGGCCTTGCCCTTCGGCAGCGCCATGGTCGCGCCGGTGAAGGCGGCATCGGCCTTGACCGAGGTGCGGTGCCGGTACAGGTAATAGCCGTCGGCGATCCGCCAGCGCACCTCGATGCGGTCCGGCGCGGTGGCCTGCGCGGACAGGACGAAGACCTCGTCGACCGGCGGCAGTTCGAAGTCCTGGGCGACGGCCGAGGTCGCGGGCAGCGCAAGCAGCAGGGCGAGCCCGGCCAGCCAGCGGCGCAGGCGGATCGTGGATGCGGTCATTGGCTCAGTTTACCGGTCGGCTCTCGGCGGCCAGCCATTGCAGGTATTCGGGCAGGCCGGACGCGGCTTCGACCGCGAGCAGCTCCGGGAGTTCGTAGGGATGCAGTTGGCGCAGGCGTTCCTGCAGGGCGGGGTAGGCCTCGGCACTGGTCTTGACCAGCAGCAGGACCTCGGCCGCGGCCTCGACCTTGCGTTGCCAGCGATAGACCGAACGCAGGCCGGGCAGGAGGTTGACGCAGGCGGCCAGGCGCTCGGCCACCAGCGCGGTGGCGATGCGCTCGGCGCTGTCGGCGTCGGGACAGGTGCAGAAGCAGATCAGGGCGCTCACCGGCATAGGGTAGCGGCTGCCCCGATCCGGCGGGCCTGGCGGACATCCGCGTGCGGCCCTTGAAAGTCGGCGGGCCCGCCCCATCTCGGTGGCATGCCGGGTTCGCCCGGTTCTGTTGTCCGCGGTTTGGCACTCGCTTCGCGCGACTGCTAAAATCGCCGGGTTTTTCCACGTCAATCAACCATTTACCGAGGTTGCCATGTCCAATATCAAGCCGCTGCACGACCGCGTGGTCATCAAGCGCATGGAAGAAGAGAAGCTGTCCGCCGGCGGGATCGTGATCCCGGATTCGGCCACCGAGAAGCCGATCAAGGGCGAAGTCGTCGCCGTCGGCACCGGCAAGGTGCTGGACAACGGCCAGGTCCGCGCGCCGCAGGTCAAGGTCGGCGACAAGGTGCTGTTCGGCAAGTACAGCGGCACCGAAGTGAAGCTGGACGGCGTCGAGCTGCTGGTGGTGAAGGAAGACGACCTGTTCGCGATCCTCGGCTGATCGCGCGTCGCTCCCACACATTTCTCATCCGAATAATTTTTCGAGGTAATTCGCAATGGCTGCCAAGGACATTCGTTTCGGCGAAGACGCGCGCTCCAAGATGGTGCGCGGCGTCAACGTGCTCGCCAACGCCGTGAAGGCGACCCTCGGCCCGAAGGGCCGCAACGTCGTGCTGCAGAAGAGCTACGGCGCGCCGACCATCACCAAGGACGGCGTCTCCGTCGCCAAGGAAATCGAACTGGCTGACGCGTTCGAGAACATGGGCGCGCAGATGGTGAAGGAAGTCGCTTCCAAGACCTCCGACAACGCCGGCGACGGCACCACCACCGCCACCGTGCTGGCGCAGGCGTTCATCCGCGAGGGCATGAAGGCGGTCGCCGCCGGCATGAACCCGATGGACCTGAAGCGCGGCATCGACCAGGCGGTGAAGGCCGCGGTCGGCGAACTGAAGTCGCTGTCCAAGCCGTCGTCGACCAGCAAGGAAATCGCCCAGGTCGGCGCGATCTCCGCGAACTCGGATGCCAACATCGGCGACCTGATCGCGCAGGCGATGGACAAGGTCGGCAAGGAAGGCGTGATCACGGTCGAGGAAGGCAGCGGCCTGGACAACGAACTCGACGTGGTCGAGGGCATGCAGTTCGACCGCGGCTACCTGAGCCCGTACTTCGTCAACAACCAGCAGTCGATGTCGGCCGACCTGGATGATCCCTTCATCCTGCTGTACGACAAGAAGATCTCCAACGTGCGCGACCTGCTGCCCGTCCTCGAGGGCGTGGCCAAGGCCGGCAAGCCGCTGCTGATCGTGGCGGAGGAAGTCGAAGGCGAAGCGCTGGCGACCCTGGTGGTCAACACCATCCGCGGCATCGTCAAGGTCTGCGCGGTGAAGGCCCCGGGCTTCGGCGACCGTCGCAAGGCGATGCTGGAAGACATGGCGATCCTGACCGGCGGCGTGGTGATTTCCGAGGAAGTCGGCCTGTCGCTGGAGAAGGCCACCATCAAGGACCTCGGCCGCGCCAAGAAGATCCAGGTGTCGAAGGAAAACACCACCATCATCGATGGCGCCGGCGAAGGCGCGGGCATCGAGGCGCGCATCAAGCAGATCAAGGCGCAGATCGAGGAGACCTCCTCCGACTACGACCGCGAGAAGCTGCAGGAGCGCGTGGCCAAGCTGGCCGGCGGCGTTGCGGTGATCAAGGTCGGTGCCGCCACCGAAGTCGAGATGAAGGAAAAGAAGGCGCGCGTCGAAGACGCCCTGCACGCGACCCGTGCGGCCGTCGAGGAAGGCATCGTCCCGGGCGGCGGCGTCGCCCTGATCCGTGCCAAGGCGGCGATCGCCGGCATCAAGGGCGTGAACGAAGACCAGAACCACGGCATCCAGATCGCCCTGCGCGCGATGGAAGCCCCGCTGCGCGAGATCGTGACCAATGCCGGCGATGAGCCGTCGGTCATCCTCAACCGCGTGGTCGAAGGTTCGGGTGCGTTCGGCTACAACGCCGCCAACGGCGAGTTCGGCGACATGATCGAGTTCGGCATCCTGGACCCGACCAAGGTCACCCGCACCGCGCTGCAGAACGCCGCGTCGATCGCGGGCCTGATGATCACCACCGAAGCGATGGTGGCCGAGGCCCCGAAGAAGGACGAGCCGGCGATGCCGGCCGGCGGCGGCATGG---------GCGGCATGGATTTCTAAGCCCCGCGATCCATCAAGCAAGACCACAAAGCCCGGCCTCGTGCCGGGCTTTGTGCGTTCTGGCGTCCGAGGCGGGAGACTTCCTACCCGCCCCGCGGCAATGTCTGACGCGAAGATCAGAAAACGCCGATATGAACGCGTGCTCGCGGGCGCAACCCTGAGCAGCCGTCCCTGCAACGGAGCGCTGCGTGCCGCGC-CTGACCGCACCCCGGCGGCAGGCCGAGGTGTGCGCGCCACTGCCGGCCGCCCACGCCGCTGCGCGTTACGCGCGCCACCTGCCCGAGCGCACGCTGCTGTACGCGCTAGTGCAGGCGCACTACCCGGACTTCATCGCGCGTCTTGAGGCCGAAGACCGCCCGCTGCCCGAGTATGTGCGCGAGGAGTTCGAGACCTACCTGCGCTGCGGCGTGCTCGAGCACGGCTTCCTGCGCGTGGTCTGCGAGCACTGTCGTGCCGAGAGGCTGGTGGCGTATTCCTGCAAGAAGCGCGGGCTGTGCCCGAGCTGCGGCGCACGGCGCATGGCCGAGTCGGCGCGGCATCTGGTGGACGAGGTGTTCGGCCCGCGGCCGGTGCGGCAATGGGTGCTGAGTTTCCCGTACCCGTTGCGCTTCCTGTTCGCCAGCAAGCCTGAGGCGATCGGCCCGGTGCTGGGCATCGTGCATCGTGTGATCGCCGGTTGGCTTGCCGATCAGGCCGGCGTGCCGCGGGATACGGCGCAATGCGGCGTGGTGACCCTGATCCAGCGCTTCGGCAGCGCGCTGAATCTCAACATCCACTTCCACATGCTGTGGCTCGACGGCGTGTACGAGGACACCACCGAGCGTCCGCAGCGCAAGCCGCGCCTGCACCGCACCCGTGCGCCCACATCGGCGCAACTGACGGAACTGGCCAACACCATCGCGCATCGCGTGTGCCGGCACCTGTCGCGCCGCGGCTGGCTCGAAGGCGAAGACGAATCCGTGTTCCTGTCCGACAGCGCGGGTAGCGACGACGGCATGGATGGGCTGCGGATGAGTTCGATGACCTACCGCATCGCCACCGGTCGCGACGCTGGCCGCAAGGTCGTCACGCTGCAAACGCTGCCTGGCGACGCCGGTCCGCTGGAGGGCGACGCCGGCAAGGTCGGCGGCTTCTCGCTGCATGCCGGCGTGGCCGCGGAAGCACACGAAAGCCACAAGCTCGAAAAGCTGTGCCGCTACATCACGCGCCCGGCGATCAGCGAGCAGCGGCTATCGATCTCGCCACAGGGCAGGGTGCGTTACCAGCTCAAGACGCCGTGGCGCAATGGCACCACGCATGTCGAATGGGATGCGGTGGACTTCATCGCCAAGCTGGCGGCACTGGTCCCGCCGCCACGCGCGCATCTCACCCGCTTCCACGGCGTATTCGCCCCGAATGCAAACCTGCGCGCGCAGCTGACGCC-CTCGGGGCGCGGCAGGCGGCCTGCGGGCGATGCGGCGCCAGTGGACGTCAGCGCCCACGACGAGCCGCGCAGCCCCGAGCAGAAGCGCCGTGCGATGAGCTGGGCGCAACGGCTCAAGCGGGTCTTTTCCATCGACATCACCACCTGCGCCCACTGCGGCGGCGCGGTGCGGATCGTCGCCAGCATCGAAGACCCCAAGGCCATTCGCGCCATCCTCGCCCACTTCGAGAAACACGGCGCGCTGGAGCAAGCGCACTACCGGCCCGC----AGC-GCGCGCCCC--GCCGCCCGCCGCGTGATGAGGCGCCG--GCCACACAGCCGGCAGCCAAGCCAGAGTCCGATCCGATGCGGCCACGACCCCGCAGGGCTGCGCTCGGCCCTGTGCCGGGATTCGGTGAGAAATGGCTACGCACTGAGCCGCTGCGTGGCCCCGCGATGTCGAAAACCCACGCATGAACCCCCGATCTGTGCCCGATCTGTGCCCAAAGCGGCGCTTGCGCGGCCGCTTCCTACCCGCCAGACTCGCCAAAAAGGGCGGTTGAACTTCCTATACCCATATCCCACTTTAGGTTTGGCAGCACCTTTTCAATCAGGTGGTTGTTTACACCAATCCAGCTATTGGCCAATTGAATATTGGTTTCGTCTACTTTTTTTGATTTTTTAAACAGCTTGGTAAAACCGAGTGCCAAAACAGGGGGACCATGTAAAAACGTGCTTCCTGTAATGACTGAACCAACTGTGAGTCCTTTACTGACTTTTTGCAATAAGGATGCTTTTTTATGAGCAGTAGACATAAATCTAACCTTGAGTGTAGAGATTTAAAAAAATGTTCCAACTATAAACAACGGAAATTGAAATACAATTGTATATTTGAAGATGTTGACATTTTTTATGGATTTACCCATTTTCTGCAATTTTAATCCACTTTATCATAAGTGAAGCATTGGTATTTGGTGTATAAAGTTCTTAAAAACTTTTATTGAAACATATATCTCATGTTTTTAGAAATCCGATAAATTGAAAACAATGGAGGGCAGAGTAAAACTTGAAGTGCGACATAAACCACCTAATTAATTTAAAGGGTTTATGGAGTATATAAAATTGTCATACCATCATCTTAACTTTGAAGATCGTACTGCATTAATGCTTGAGTCAAGAAAAGAAGGCTTTTCAGCCAGAAAATTTGCTGAACTCATTAAAAGACATCCTAGTACGATCTATCGTGAGCTTAAAAGAAATAGCATCAATGACGTTTATCAAGCTCAATATGCTTCTGATAACACTTTTGCTAGACGTAGACGTGGTCACAGAAAACTCAAAATCGATTCAATCCTCTGGAAATTTATTGTTGAAGCGATCCGTTGTTTATGGTCTCCTCAGCAAATAGCAAAGCGTTTAAAGACATTTCCTGATTTGGATCAAACAATGAATGTAAGCCATACAACGATTTATTCAACGATACGAGCATTACCCAAGGGTGAGTTGAAAAAAGACTTATTATCCTGTCTACGTCATGAAAATAAAAAGCGAAAAGCTAACGGTGAACCTAAAAAAGATTCTATATTACAGGATATTAAAACTATTCATGAGCGCCCAGCCGAAGTTCAAGAAAGAA--AAATACCGGGTCATTGGGAAGCTGATTTAATTAAAGGTAAAGACAATAAAAGTTCGATAGCAACACTTATTGAACGAAATACACGGCTCTGTATCTTGGCAACATTACCTGATGCAAAGGCAGAATCAGTGCGCAAGGCTTTAACTGAAGCTCTGAAATATTTACCTGCAGAACTGCGTAAAACGTTGACCTATGACCGTGGACGTGAGATGTCAGAACATAAAATACTCGAAGAAGATTTAGGCATAGATGTATATTTCTGTGACCCACATTCACCCTGGCAAAAAGGCACATGCGAAAATATGAATGGTTTAATTAGGCAATATTTACCTAAAGGGATTGATTTAAATCAGGCAGATCAGCATTATTTAAATCAAGTTGCCATGTCACTGAATACTCGTCCTA"/>
                        <sequence id="seq_GCF_001709275" spec="Sequence" taxon="GCF_001709275" totalcount="4" value="GGCAGAGTAAAACTTGAAGTGCGACATAAACCACCTAATTAATTTAAAGGGTTTATGGAGTATATAAAATTGTCATACCATCATCTTAACTTTGAAGATCGTACTGCATTAATGCTTGAGTCAAGAAAAGAAGGCTTTTCAGCCAGAAAATTTGCTGAACTCATTAAAAGACATCCTAGTACGATCTATCGTGAGCTTAAAAGAAATAGCATCAATGACGTTTATCAAGCTCGATATGCTTCTGATAACACCTTCGCTAGACGTAGACGTGGTCACAGAAAACTCAAAATCGATTCAATCCTCTGGAAATTTATTGTTGAAGCGATCCGTTGTTTATGGTCTCCTCAGCAAATAGCAAAGCGTTTAAAGACATTTCCTGATTTGGATCAAACAATGAATGTAAGCCATACAACGATTTATTCAACGATACGAGCATTACCAAAGGGTGAGTTGAAA-AAAGACTTATTATCCTGTCTACGTCATGAAAATA-AAAAGCGAAAAGCTAACGGTGAACCTAAAAAAGATTCTATATTACAGGATATTAAAACTATTCATGAGCGCCCAGCCGAAGTTCAAGAAAGAAAAATACCGGGTCATTGGGAAGCTGATTTAATTAAAGGTAAAGACAATAAAAGTTCGATAGCAACACTTATTGAACGAAATACACGGCTCTGTATCTTGGCAACATTACCTGATGCAAAGGCAGAATCAGTGCGCAAGGCTTTAACTGAAGCTCTGAAATATTTACCTGCAGAACTGCGTAAAACGTTGACCTATGACCGTGGACGTGAGATGTCAGAACATAAAATACTCGAAGAAGATTTAGGCATAGATGTATATTTCTGTGACCCACATTCACCCTGGCAAAAAGGCACATGCGAAAATATGAATGGTTTAATTAGGCAATATTTACCTAAAGGGATTGATTTAAATCAGGCAGATCAGCATTATTTAAATCAAGTTGCCA-TGTCACTGAATACTCGTAGAAAGGCGTTAGATTGGCTTACACCATTAGAGAAATTTGCTCAGCTTGTTGATTATCATATGGCTTTTGAAACTGTCGCACCTCATGTTTGAATTCGCCCCATATTTTTGCTACAGTGAACCAAATTAAGATCATCTATTTACTAGGCCTCGCATTTGCGGGGTTTTTAATGCTGAATAAAAGGAAAACTTGATGGAATTGCCCAATATTATGCACCCGGTCGCGAAGCTGAGCACCGCATTAGCCGCTGCATTGATGCTGAGCGGGTGCATGCCCGGTGAAATCCGCCCGACGATTGGCCAGCAAATGGAAACTGGCGACCAACGGTTTGGCGATCTGGTTTTCCGCCAGCTCGCACCGAATGTCTGGCAGCACACTTCCTATCTCGACATGCCGGGTTTCGGGGCAGTCGCTTCCAACGGTTTGATCGTCAGGGATGGCGGCCGCGTGCTGGTGGTCGATACCGCCTGGACCGATGACCAGACCGCCCAGATCCTCAACTGGATCAAGCAGGAGATCAACCTGCCGGTCGCGCTGGCGGTGGTGACTCACGCGCATCAGGACAAGATGGGCGGTATGGACGCGCTGCATGCGGCGGGGATTGCGACTTATGCCAATGCGTTGTCGAACCAGCTTGCCCCGCAAGAGGGGATGGTTGCGGCGCAACACAGCCTGACTTTCGCCGCCAATGGCTGGGTCGAACCAGCAACCGCGCCCAACTTTGGCCCGCTCAAGGTATTTTACCCCGGCCCCGGCCACACCAGTGACAATATCACCGTTGGGATCGACGGCACCGACATCGCTTTTGGTGGCTGCCTGATCAAGGACAGCAAGGCCAAGTCGCTCGGCAATCTCGGTGATGCCGACACTGAGCACTACGCCGCGTCAGCGCGCGCGTTTGGTGCGGCGTTCCCCAAGGCCAGCATGATCGTGATGAGCCATTCCGCCCCCGATAGCCGCGCCGCAATCACTCATACGGCCCGCATGGCCGACAAGCTGCGCTGAGCCATGGCTGACCACGTCACCCCCAATCTGCCATCGCGCGATTTCGATGTGACAGAGGCGTTTTATGCGAAGCTGGGCTTTGCGACGAGTTGGAAGGATCGCGGCTGGATGATCCTGCAGCGCGGCGGTTTGCAGCTCGAATTCTTCCCCTATCCTGACCTCGACCCAGCTACGAGCTCGTTCGGCTGTTGCCTGCGGTTGGATGATCTCGATGCCATGGTGGCATTGGTGAACGCGGCGGGAGCCGAGGAAA-AAAGCACCGGCTGGCCGCGCTTCAAAGCTCCGCAACTGGAGGCGAGCGGCCTGAGGATCGGCTACCTGATCGATCCCGACTGCACGCTGGTGCGGCTGATCCAGAACCCCGACTGACCGCATGCCCGCGAAAATCAAGATTTGCGGGATCAGCACACCCGAGGCGCTCGATGCGACCATCGCGGCGCGGGCGGACTATGCCGGGTTGGTGTTCTATCCAGCGTCGCCCCGTGCGGTTACGTCGAATGTCGCGGGCGCTTTGACATCGCGCGCAGCTGGCCAGATCGCCATGGTCGGTTTGTTCGTCGATGCGGATGATGCTGTCATCGCCGACGCACTGGTGGCAGCCAAGCTGAACGCGCTGCAGCTGCACGGTTCGGAATCGCCCGAACGCGTGGCCCAGTTGCGCGCGCGGTTTGGCAAGCCGGTGTGGAAGGCGCTGCCCGTCGCCAGCGCCAGCGATGTCGCACGCGCCGCAGCCTATGCCGGGGCGGCGGACTTGATCTTGTTCGACGCCAAGACCCCCAAAGGCGCGCTGCCCGGCGGCATGGGGTTGGCGTTCGACTGGTCGCTGCTGGCCGGATATCGCGGTGCCTTGCCGTGGGGGCTGGCAGGCGGGCTAAATCCGACGAATGTTGCCGAGGCGATTGCGCGCACCGGAGCGCCGCTGGTCGATACCTCCAGCGGCGTCGAAAGCGCGCCGGGCGTCAAGGATACCGACAAGATTACCAATTTCGCCTTTGCGGTGCGCTTGGCCTAAATCGCGTCGATCAATAGGCGTCGTTCAGCGCAAAGATCGGCTTGCGGGTGCGCCACTGCCCTCGGGTGAAGTCGGGAAAATCTAACGTGCGATTGCCCTCAGCAATCGATTGTTCCGACAGAGGCGTGATCGCGCTCCAGGCCAGCGCGTCGTAAATGTCGATTGGCATCGGGGCCTTGGCCTTCAGCGCCTCGACAAAAGCGTGGATCACGAACCAGTCCATCCCGCCATGCCCGGCCCCTGCCGCCAGATCGGCGTAGCGTTTCCATAGCGGGTGATCGTATTTCGCAAACCAGCCCTCGGCAGGCTCCCAGCGGTGCGGCTGTGGGCTCTTGCCCTCCAGATAGATCGACTTGTTGACGTCCATCCACAGCCCCTCGGTGCCTTGCACCCGAAAGCCGAGAGAATAGGGGCGCGGCAGCGAGGTGTCGTGGCACAGCATGATCGTTTCACCATTAGTGCAGCCGATCATGGTGTTGACCACATCACCCAGTGCGAATTTCACCTCGGCGTTGGGATGATCGGCAGAGCCGTTCTTGACGACATAATCATGCAGCCCGCGCGCCTTACAGCCGAAGCCGCCAGCGCCCGCTTCGCCCGGCAACGCGACCTTCAGGGTGCGGGTCTGCGGCGGGTAGCACACGCCGGCATCGGCGCAGCCCTGGTACTTCACGGTCAGGGTGGTCGCGCTCGCGCCGGCCGCGGGCGTGCCGGTGAGGGTGCCGAGCAATTCCTTGCGGTAGGTTTCGACGTCGCCGAAGAATTCGTCGCGGTAGGCCTTGCCCTTCGGCAGCGCCATGGTCGCGCCGGTGAAGGCGGCATCGGCCTTGACCGAGGTGCGGTGCCGGTACAGGTAATAGCCGTCGGCGATCCGCCAGCGCACCTCGATGCGGTCCGGCGCGGTGGCCTGCGCGGACAGGACGAAGACCTCGTCGACCGGCGGCAGTTCGAAGTCCTGGGCGACGGCCGAGGTCGCGGGCAGCGCAAGCAGCAGGGCGAGCCCGGCCAGCCAGCGGCGCAGGCGGATCGTGGATGCGGTCATTGGCTCAGTTTACCGGTCGGCTCTCGGCGGCCAGCCATTGCAGGTATTCGGGCAGGCCGGACGCGGCTTCGACCGCGAGCAGCTCCGGGAGTTCGTAGGGATGCAGTTGGCGCAGGCGTTCCTGCAGGGCGGGGTAGGCCTCGGCACTGGTCTTGACCAGCAGCAGGACCTCGGCCGCGGCCTCGACCTTGCGTTGCCAGCGATAGACCGAACGCAGGCCGGGCAGGAGGTTGACGCAGGCGGCCAGGCGCTCGGCCACCAGCGCGGTGGCGATGCGCTCGGCGCTGTCGGCGTCGGGACAGGTGCAGAAGCAGATCAGGGCGCTCACCGGCATAGGGTAGCGGCTGCCCCGATCCGGCGGGCCTGGCGGACATCCGCGTGCGGCCCTTGAAAGTCGGCGGGCCCGCCCCATCTCGGTGGCATGCCGGGTTCGCCCGGTTCTGTTGTCCGCGGTTTGGCACTCGCTTCGCGCGACTGCTAAAATCGCCGGGTTTTTCCACGTCAATCAACCATTTACCGAGGTTGCCATGTCCAATATCAAGCCGCTGCACGACCGCGTGGTCATCAAGCGCATGGAAGAAGAGAAGCTGTCCGCCGGCGGGATCGTGATCCCGGATTCGGCCACCGAGAAGCCGATCAAGGGCGAAGTCGTCGCCGTCGGCACCGGCAAGGTGCTGGACAACGGCCAGGTCCGCGCGCCGCAGGTCAAGGTCGGCGACAAGGTGCTGTTCGGCAAGTACAGCGGCACCGAAGTGAAGCTGGACGGCGTCGAGCTGCTGGTGGTGAAGGAAGACGACCTGTTCGCGATCCTCGGCTGATCGCGCGTCGCTCCCACACATTTCTCATCCGAATAATTTTTCGAGGTAATTCGCAATGGCTGCCAAGGACATTCGTTTCGGCGAAGACGCGCGCTCCAAGATGGTGCGCGGCGTCAACGTGCTCGCCAACGCCGTGAAGGCGACCCTCGGCCCGAAGGGCCGCAACGTCGTGCTGCAGAAGAGCTACGGCGCGCCGACCATCACCAAGGACGGCGTCTCCGTCGCCAAGGAAATCGAACTGGCTGACGCGTTCGAGAACATGGGCGCGCAGATGGTGAAGGAAGTCGCTTCCAAGACCTCCGACAACGCCGGCGACGGCACCACCACCGCCACCGTGCTGGCGCAGGCGTTCATCCGCGAGGGCATGAAGGCGGTCGCCGCCGGCATGAACCCGATGGACCTGAAGCGCGGCATCGACCAGGCGGTGAAGGCCGCGGTCGGCGAACTGAAGTCGCTGTCCAAGCCGTCGTCGACCAGCAAGGAAATCGCCCAGGTCGGCGCGATCTCCGCGAACTCGGATGCCAACATCGGCGACCTGATCGCGCAGGCGATGGACAAGGTCGGCAAGGAAGGCGTGATCACGGTCGAGGAAGGCAGCGGCCTGGACAACGAACTCGACGTGGTCGAGGGCATGCAGTTCGACCGCGGCTACCTGAGCCCGTACTTCGTCAACAACCAGCAGTCGATGTCGGCCGACCTGGATGATCCCTTCATCCTGCTGTACGACAAGAAGATCTCCAACGTGCGCGACCTGCTGCCCGTCCTCGAGGGCGTGGCCAAGGCCGGCAAGCCGCTGCTGATCGTGGCGGAGGAAGTCGAAGGCGAAGCGCTGGCGACCCTGGTGGTCAACACCATCCGCGGCATCGTCAAGGTCTGCGCGGTGAAGGCCCCGGGCTTCGGCGACCGTCGCAAGGCGATGCTGGAAGACATGGCGATCCTGACCGGCGGCGTGGTGATTTCCGAGGAAGTCGGCCTGTCGCTGGAGAAGGCCACCATCAAGGACCTCGGCCGCGCCAAGAAGATCCAGGTGTCGAAGGAAAACACCACCATCATCGATGGCGCCGGCGAAGGCGCGGGCATCGAGGCGCGCATCAAGCAGATCAAGGCGCAGATCGAGGAGACCTCCTCCGACTACGACCGCGAGAAGCTGCAGGAGCGCGTGGCCAAGCTGGCCGGCGGCGTTGCGGTGATCAAGGTCGGTGCCGCCACCGAAGTCGAGATGAAGGAAAAGAAGGCGCGCGTCGAAGACGCCCTGCACGCGACCCGTGCGGCCGTCGAGGAAGGCATCGTCCCGGGCGGCGGCGTCGCCCTGATCCGTGCCAAGGCGGCGATCGCCGGCATCAAGGGCGTGAACGAAGACCAGAACCACGGCATCCAGATCGCCCTGCGCGCGATGGAAGCCCCGCTGCGCGAGATCGTGACCAATGCCGGCGATGAGCCGTCGGTCATCCTCAACCGCGTGGTCGAAGGTTCGGGTGCGTTCGGCTACAACGCCGCCAACGGCGAGTTCGGCGACATGATCGAGTTCGGCATCCTGGACCCGACCAAGGTCACCCGCACCGCGCTGCAGAACGCCGCGTCGATCGCGGGCCTGATGATCACCACCGAAGCGATGGTGGCCGAGGCCCCGAAGAAGGACGAGCCGGCGATGCCGGCCGGCGGCGGCATGGGCGGCATGGGCGGCATGGATTTCTAAGCCCCGCGATCCATCAAGCAAGACCACAAAGCCCGGCCTCGTGCCGGGCTTTGTGCGTTCTGGCGTCCGAGGCAGGAGACTTCCTACCCGCCCCGCGGCAATGTCTGACGCGAAGATCAGAAAACGCCGATATGAACGCGTGCTCGCGGGCGCAACCCTGAGCAGCCGTCCCTGCAACGGAGCGCTGCGTGCCGCGC-CTGACCGCACCCCGGCGGCAGGCCGAGGTGTGCGCGCCACTGCCGGCCGCCCACGCCGCTGCGCGTTACGCGCGCCACCTGCCCGAGCGCACGCTGCTGTACGCGCTAGTGCAGGCGCACTACCCGGACTTCATCGCGCGTCTTGAGGCCGAAGACCGCCCGCTGCCCGAGTATGTGCGCGAGGAGTTCGAGACCTACCTGCGCTGCGGCGTGCTCGAGCACGGCTTCCTGCGCGTGGTCTGCGAGCACTGTCGTGCCGAGAGGCTGGTGGCGTATTCCTGCAAGAAGCGCGGGCTGTGCCCGAGCTGCGGCGCACGGCGCATGGCCGAGTCGGCGCGGCATCTGGTGGACGAGGTGTTCGGCCCGCGGCCGGTGCGGCAATGGGTGCTGAGTTTCCCGTACCCGTTGCGCTTCCTGTTCGCCAGCAAGCCTGAGGCGATCGGCCCGGTGCTGGGCATCGTGCATCGTGTGATCGCCGGTTGGCTTGCCGATCAGGCCGGCGTGCCGCGGGATACGGCGCAATGCGGCGTGGTGACCCTGATCCAGCGCTTCGGCAGCGCGCTGAATCTCAACATCCACTTCCACATGCTGTGGCTCGACGGCGTGTACGAGGACACCACCGAGCGTCCGCAGCGCAAGCCGCGCCTGCACCGCACCCGTGCGCCCACATCGGCGCAACTGACGGAACTGGCCAACACCATCGCGCATCGCGTGTGCCGGCACCTGTCGCGCCGCGGCTGGCTCGAAGGCGAAGACGAATCCGTGTTCCTGTCCGACAGCGCGGGTAGCGACGACGGCATGGATGGGCTGCGGATGAGTTCGATGACCTACCGCATCGCCACCGGTCGCGACGCTGGCCGCAAGGTCGTCACGCTGCAAACGCTGCCTGGCGACGCCGGTCCGCTGGAGGGCGACGCCGGCAAGGTCGGCGGCTTCTCGCTGCATGCCGGCGTGGCCGCGGAAGCACACGAAAGCCACAAGCTCGAAAAGCTGTGCCGCTACATCACGCGCCCGGCGATCAGCGAGCAGCGGCTATCGATCTCGCCACAGGGCAGGGTGCGTTACCAGCTCAAGACGCCGTGGCGCAATGGCACCACGCATGTCGAATGGGATGCGGTGGACTTCATCGCCAAGCTGGCGGCACTGGTCCCGCCGCCACGCGCGCATCTCACCCGCTTCCACGGCGTATTCGCCCCGAATGCAAACCTGCGCGCGCAGCTGACGCC-CTCGGGGCGCGGCAGGCGGCCTGCGGGCGATGCGGCGCCAGTGGACGTCAGCGCCCACGACGAGCCGCGCAGCCCCGAGCAGAAGCGCCGTGCGATGAGCTGGGCGCAACGGCTCAAGCGGGTCTTTTCCATCGACATCACCACCTGCGCCCACTGCGGCGGCGCGGTGCGGATCGTCGCCAGCATCGAAGACCCCAAGGCCATTCGCGCCATCCTCGCCCACTTCGAGAAACACGGCGCGCTGGAGCAAGCGCACTACCGGCCCGC----AGC-GCGCGCCCC--GCCGCCCGCCGCGTGATGAGGCGCCG--GCCACACAGCCGGCAGCCAAGCCAGAGTCCGATCCGATGCGGCCACGACCCCGCAGGGCTGCGCTCGGCCCTGTGCCGGGATTCGGTGAGAAATGGCTACGCACTGAGCCGCTGCGTGGCCCCGCGATGTCGAAAACCCACGCATGAACCCCCGATCTGTGCCCGATCTGTGCCCAAAGCGGCGCTTGCGCGGCCGCTTCCTACCCGCCAGACTCGCCAAAAAGGGCGGTTGAACTTCCTATACCCATATCCCACTTTAGGTTTGGCAGCACCTTTTCAATCAGGTGGTTGTTTACACCAATCCAGCTATTGGCCAATTGAATATTGGTTTCGTCTACTTTTTTTGATTTTTTAAACAGCTTGGTAAAACCGAGTGCCAAAACAGGGGGACCATGTAAAAACGTGCTTCCTGTAATGACTGAACCAACTGTGAGTCCTTTACTGACTTTTTGCAATAAGGATGCTTTTTTATGAGCAGTAGACATAAATCTAACCTTGAGTGTAGAGATTTAAAAAAATGTTCCAACTATAAACAACGGAAATTGAAATACAATTGTATATTTGAAGATGTTGACATTTTTTATGGATTTACCCATTTTCTGCAATTTTAATCCACTTTATCATAAGTGAAGCATTGGTATTTGGTGTATAAAGTTCTTAAAAACTTTTATTGAAACATATATCTCATGTTTTTAGAAATCCGATAAATTGAAAACAATGGAGGGCAGAGTAAAACTTGAAGTGCGACATAAACCACCTAATTAATTTAAAGGGTTTATGGAGTATATAAAATTGTCATACCATCATCTTAACTTTGAAGATCGTACTGCATTAATGCTTGAGTCAAGAAAAGAAGGCTTTTCAGCCAGAAAATTTGCTGAACTCATTAAAAGACATCCTAGTACGATCTATCGTGAGCTTAAAAGAAATAGCATCAATGACGTTTATCAAGCTCAATATGCTTCTGATAACACTTTTGCTAGACGTAGACGTGGTCACAGAAAACTCAAAATCGATTCAATCCTCTGGAAATTTATTGTTGAAGCGATCCGTTGTTTATGGTCTCCTCAGCAAATAGCAAAGCGTTTAAAGACATTTCCTGATTTGGATCAAACAATGAATGTAAGCCATACAACGATTTATTCAACGATACGAGCATTACCCAAGGGTGAGTTGAAAAAAGACTTATTATCCTGTCTACGTCATGAAAATAAAAAGCGAAAAGCTAACGGTGAACCTAAAAAAGATTCTATATTACAGGATATTAAAACTATTCATGAGCGCCCAGCCGAAGTTCAAGAAAGAA--AAATACCGGGTCATTGGGAAGCTGATTTAATTAAAGGTAAAGACAATAAAAGTTCGATAGCAACACTTATTGAACGAAATACACGGCTCTGTATCTTGGCAACATTACCTGATGCAAAGGCAGAATCAGTGCGCAAGGCTTTAACTGAAGCTCTGAAATATTTACCTGCAGAACTGCGTAAAACGTTGACCTATGACCGTGGACGTGAGATGTCAGAACATAAAATACTCGAAGAAGATTTAGGCATAGATGTATATTTCTGTGACCCACATTCACCCTGGCAAAAAGGCACATGCGAAAATATGAATGGTTTAATTAGGCAATATTTACCTAAAGGGATTGATTTAAATCAGGCAGATCAGCATTATTTAAATCAAGTTGCCATGTCACTGAATACTCGTCCTA"/>
                        <sequence id="seq_GCF_002156785" spec="Sequence" taxon="GCF_002156785" totalcount="4" value="GGCAGAGTAAAACTTGAAGTGCGACATAAACCACCTAATTAATTTAAAGGGTTTATGGAGTATATAAAATTGTCATACCATCATCTTAACTTTGAAGATCGTACTGCATTAATGCTTGAGTCAAGAAAAGAAGGCTTTTCAGCCAGAAAATTTGCTGAACTCATTAAAAGACATCCTAGTACGATCTATCGTGAGCTTAAAAGAAATAGCATCAATGACGTTTATCAAGCTCGATATGCTTCTGATAACACCTTCGCTAGACGTAGACGTGGTCACAGAAAACTCAAAATCGATTCAATCCTCTGGAAATTTATTGTTGAAGCGATCCGTTGTTTATGGTCTCCTCAGCAAATAGCAAAGCGTTTAAAGACATTTCCTGATTTGGATCAAACAATGAATGTAAGCCATACAACGATTTATTCAACGATACGAGCATTACCAAAGGGTGAGTTGAAA-AAAGACTTATTATCCTGTCTACGTCATGAAAATA-AAAAGCGAAAAGCTAACGGTGAACCTAAAAAAGATTCTATATTACAGGATATTAAAACTATTCATGAGCGCCCAGCCGAAGTTCAAGAAAGAAAAATACCGGGTCATTGGGAAGCTGATTTAATTAAAGGTAAAGACAATAAAAGTTCGATAGCAACACTTATTGAACGAAATACACGGCTCTGTATCTTGGCAACATTACCTGATGCAAAGGCAGAATCAGTGCGCAAGGCTTTAACTGAAGCTCTGAAATATTTACCTGCAGAACTGCGTAAAACGTTGACCTATGACCGTGGACGTGAGATGTCAGAACATAAAATACTCGAAGAAGATTTAGGCATAGATGTATATTTCTGTGACCCACATTCACCCTGGCAAAAAGGCACATGCGAAAATATGAATGGTTTAATTAGGCAATATTTACCTAAAGGGATTGATTTAAATCAGGCAGATCAGCATTATTTAAATCAAGTTGCCA-TGTCACTGAATACTCGTAGAAAGGCGTTAGATTGGCTTACACCATTAGAGAAATTTGCTCAGCTTGTTGATTATCATATGGCTTTTGAAACTGTCGCACCTCATGTTTGAATTCGCCCCATATTTTTGCTACAGTGAACCAAATTAAGATCATCTATTTACTAGGCCTCGCATTTGCGGGGTTTTTAATGCTGAATAAAAGGAAAACTTGATGGAATTGCCCAATATTATGCACCCGGTCGCGAAGCTGAGCACCGCATTAGCCGCTGCATTGATGCTGAGCGGGTGCATGCCCGGTGAAATCCGCCCGACGATTGGCCAGCAAATGGAAACTGGCGACCAACGGTTTGGCGATCTGGTTTTCCGCCAGCTCGCACCGAATGTCTGGCAGCACACTTCCTATCTCGACATGCCGGGTTTCGGGGCAGTCGCTTCCAACGGTTTGATCGTCAGGGATGGCGGCCGCGTGCTGGTGGTCGATACCGCCTGGACCGATGACCAGACCGCCCAGATCCTCAACTGGATCAAGCAGGAGATCAACCTGCCGGTCGCGCTGGCGGTGGTGACTCACGCGCATCAGGACAAGATGGGCGGTATGGACGCGCTGCATGCGGCGGGGATTGCGACTTATGCCAATGCGTTGTCGAACCAGCTTGCCCCGCAAGAGGGGATGGTTGCGGCGCAACACAGCCTGACTTTCGCCGCCAATGGCTGGGTCGAACCAGCAACCGCGCCCAACTTTGGCCCGCTCAAGGTATTTTACCCCGGCCCCGGCCACACCAGTGACAATATCACCGTTGGGATCGACGGCACCGACATCGCTTTTGGTGGCTGCCTGATCAAGGACAGCAAGGCCAAGTCGCTCGGCAATCTCGGTGATGCCGACACTGAGCACTACGCCGCGTCAGCGCGCGCGTTTGGTGCGGCGTTCCCCAAGGCCAGCATGATCGTGATGAGCCATTCCGCCCCCGATAGCCGCGCCGCAATCACTCATACGGCCCGCATGGCCGACAAGCTGCGCTGAGCCATGGCTGACCACGTCACCCCCAATCTGCCATCGCGCGATTTCGATGTGACAGAGGCGTTTTATGCGAAGCTGGGCTTTGCGACGAGTTGGAAGGATCGCGGCTGGATGATCCTGCAGCGCGGCGGTTTGCAGCTCGAATTCTTCCCCTATCCTGACCTCGACCCAGCTACGAGCTCGTTCGGCTGTTGCCTGCGGTTGGATGATCTCGATGCCATGGTGGCATTGGTGAACGCGGCGGGAGCCGAGGAAA-AAAGCACCGGCTGGCCGCGCTTCAAAGCTCCGCAACTGGAGGCGAGCGGCCTGAGGATCGGCTACCTGATCGATCCCGACTGCACGCTGGTGCGGCTGATCCAGAACCCCGACTGACCGCATGCCCGCGAAAATCAAGATTTGCGGGATCAGCACACCCGAGGCGCTCGATGCGACCATCGCGGCGCGGGCGGACTATGCCGGGTTGGTGTTCTATCCAGCGTCGCCCCGTGCGGTTACGTCGAATGTCGCGGGCGCTTTGACATCGCGCGCAGCTGGCCAGATCGCCATGGTCGGTTTGTTCGTCGATGCGGATGATGCTGTCATCGCCGACGCACTGGTGGCAGCCAAGCTGAACGCGCTGCAGCTGCACGGTTCGGAATCGCCCGAACGCGTGGCCCAGTTGCGCGCGCGGTTTGGCAAGCCGGTGTGGAAGGCGCTGCCCGTCGCCAGCGCCAGCGATGTCGCACGCGCCGCAGCCTATGCCGGGGCGGCGGACTTGATCTTGTTCGACGCCAAGACCCCCAAAGGCGCGCTGCCCGGCGGCATGGGGTTGGCGTTCGACTGGTCGCTGCTGGCCGGATATCGCGGTGCCTTGCCGTGGGGGCTGGCAGGCGGGCTAAATCCGACGAATGTTGCCGAGGCGATTGCGCGCACCGGAGCGCCGCTGGTCGATACCTCCAGCGGCGTCGAAAGCGCGCCGGGCGTCAAGGATACCGACAAGATTACCAATTTCGCCTTTGCGGTGCGCTTGGCCTAAATCGCGTCGATCAATAGGCGTCGTTCAGCGCAAAGATCGGCTTGCGGGTGCGCCACTGCCCTCGGGTGAAGTCGGGAAAATCTAACGTGCGATTGCCCTCAGCAATCGATTGTTCCGACAGAGGCGTGATCGCGCTCCAGGCCAGCGCGTCGTAAATGTCGATTGGCATCGGGGCCTTGGCCTTCAGCGCCTCGACAAAAGCGTGGATCACGAACCAGTCCATCCCGCCATGCCCGGCCCCTGCCGCCAGATCGGCGTAGCGTTTCCATAGCGGGTGATCGTATTTCGCAAACCAGCCCTCGGCAGGCTCCCAGCGGTGCGGCTGTGGGCTCTTGCCCTCCAGATAGATCGACTTGTTGACGTCCATCCACAGCCCCTCGGTGCCTTGCACCCGAAAGCCGAGAGAATAGGGGCGCGGCAGCGAGGTGTCGTGGCACAGCATGATCGTTTCACCATTAGTGCAGCCGATCATGGTGTTGACCACATCACCCAGTGCGAATTTCACCTCGGCGTTGGGATGATCGGCAGAGCCGTTCTTGACGACATAATCATGCAGCCCGCGCGCCTTACAGCCGAAGCCGCCAGCGCCCGCTTCGCCCGGCAACGCGACCTTCAGGGTGCGGGTCTGCGGCGGGTAGCACACGCCGGCATCGGCGCAGCCCTGGTACTTCACGGTCAGGGTGGTCGCGCTCGCGCCGGCCGCGGGCGTGCCGGTGAGGGTGCCGAGCAATTCCTTGCGGTAGGTTTCGACGTCGCCGAAGAATTCGTCGCGGTAGGCCTTGCCCTTCGGCAGCGCCATGGTCGCGCCGGTGAAGGCGGCATCGGCCTTGACCGAGGTGCGGTGCCGGTACAGGTAATAGCCGTCGGCGATCCGCCAGCGCACCTCGATGCGGTCCGGCGCGGTGGCCTGCGCGGACAGGACGAAGACCTCGTCGACCGGCGGCAGTTCGAAGTCCTGGGCGACGGCCGAGGTCGCGGGCAGCGCAAGCAGCAGGGCGAGCCCGGCCAGCCAGCGGCGCAGGCGGATCGTGGATGCGGTCATTGGCTCAGTTTACCGGTCGGCTCTCGGCGGCCAGCCATTGCAGGTATTCGGGCAGGCCGGACGCGGCTTCGACCGCGAGCAGCTCCGGGAGTTCGTAGGGATGCAGTTGGCGCAGGCGTTCCTGCAGGGCGGGGTAGGCCTCGGCACTGGTCTTGACCAGCAGCAGGACCTCGGCCGCGGCCTCGACCTTGCGTTGCCAGCGATAGACCGAACGCAGGCCGGGCAGGAGGTTGACGCAGGCGGCCAGGCGCTCGGCCACCAGCGCGGTGGCGATGCGCTCGGCGCTGTCGGCGTCGGGACAGGTGCAGAAGCAGATCAGGGCGCTCACCGGCATAGGGTAGCGGCTGCCCCGATCCGGCGGGCCTGGCGGACATCCGCGTGCGGCCCTTGAAAGTCGGCGGGCCCGCCCCATCTCGGTGGCATGCCGGGTTCGCCCGGTTCTGTTGTCCGCGGTTTGGCACTCGCTTCGCGCGACTGCTAAAATCGCCGGGTTTTTCCACGTCAATCAACCATTTACCGAGGTTGCCATGTCCAATATCAAGCCGCTGCACGACCGCGTGGTCATCAAGCGCATGGAAGAAGAGAAGCTGTCCGCCGGCGGGATCGTGATCCCGGATTCGGCCACCGAGAAGCCGATCAAGGGCGAAGTCGTCGCCGTCGGCACCGGCAAGGTGCTGGACAACGGCCAGGTCCGCGCGCCGCAGGTCAAGGTCGGCGACAAGGTGCTGTTCGGCAAGTACAGCGGCACCGAAGTGAAGCTGGACGGCGTCGAGCTGCTGGTGGTGAAGGAAGACGACCTGTTCGCGATCCTCGGCTGATCGCGCGTCGCTCCCACACATTTCTCATCCGAATAATTTTTCGAGGTAATTCGCAATGGCTGCCAAGGACATTCGTTTCGGCGAAGACGCGCGCTCCAAGATGGTGCGCGGCGTCAACGTGCTCGCCAACGCCGTGAAGGCGACCCTCGGCCCGAAGGGCCGCAACGTCGTGCTGCAGAAGAGCTACGGCGCGCCGACCATCACCAAGGACGGCGTCTCCGTCGCCAAGGAAATCGAACTGGCTGACGCGTTCGAGAACATGGGCGCGCAGATGGTGAAGGAAGTCGCTTCCAAGACCTCCGACAACGCCGGCGACGGCACCACCACCGCCACCGTGCTGGCGCAGGCGTTCATCCGCGAGGGCATGAAGGCGGTCGCCGCCGGCATGAACCCGATGGACCTGAAGCGCGGCATCGACCAGGCGGTGAAGGCCGCGGTCGGCGAACTGAAGTCGCTGTCCAAGCCGTCGTCGACCAGCAAGGAAATCGCCCAGGTCGGCGCGATCTCCGCGAACTCGGATGCCAACATCGGCGACCTGATCGCGCAGGCGATGGACAAGGTCGGCAAGGAAGGCGTGATCACGGTCGAGGAAGGCAGCGGCCTGGACAACGAACTCGACGTGGTCGAGGGCATGCAGTTCGACCGCGGCTACCTGAGCCCGTACTTCGTCAACAACCAGCAGTCGATGTCGGCCGACCTGGATGATCCCTTCATCCTGCTGTACGACAAGAAGATCTCCAACGTGCGCGACCTGCTGCCCGTCCTCGAGGGCGTGGCCAAGGCCGGCAAGCCGCTGCTGATCGTGGCGGAGGAAGTCGAAGGCGAAGCGCTGGCGACCCTGGTGGTCAACACCATCCGCGGCATCGTCAAGGTCTGCGCGGTGAAGGCCCCGGGCTTCGGCGACCGTCGCAAGGCGATGCTGGAAGACATGGCGATCCTGACCGGCGGCGTGGTGATTTCCGAGGAAGTCGGCCTGTCGCTGGAGAAGGCCACCATCAAGGACCTCGGCCGCGCCAAGAAGATCCAGGTGTCGAAGGAAAACACCACCATCATCGATGGCGCCGGCGAAGGCGCGGGCATCGAGGCGCGCATCAAGCAGATCAAGGCGCAGATCGAGGAGACCTCCTCCGACTACGACCGCGAGAAGCTGCAGGAGCGCGTGGCCAAGCTGGCCGGCGGCGTTGCGGTGATCAAGGTCGGTGCCGCCACCGAAGTCGAGATGAAGGAAAAGAAGGCGCGCGTCGAAGACGCCCTGCACGCGACCCGTGCGGCCGTCGAGGAAGGCATCGTCCCGGGCGGCGGCGTCGCCCTGATCCGTGCCAAGGCGGCGATCGCCGGCATCAAGGGCGTGAACGAAGACCAGAACCACGGCATCCAGATCGCCCTGCGCGCGATGGAAGCCCCGCTGCGCGAGATCGTGACCAATGCCGGCGATGAGCCGTCGGTCATCCTCAACCGCGTGGTCGAAGGTTCGGGTGCGTTCGGCTACAACGCCGCCAACGGCGAGTTCGGCGACATGATCGAGTTCGGCATCCTGGACCCGACCAAGGTCACCCGCACCGCGCTGCAGAACGCCGCGTCGATCGCGGGCCTGATGATCACCACCGAAGCGATGGTGGCCGAGGCCCCGAAGAAGGACGAGCCGGCGATGCCGGCCGGCGGCGGCATGGGCGGCATGGGCGGCATGGATTTCTAAGCCCCGCGATCCATCAAGCAAGACCACAAAGCCCGGCCTCGTGCCGGGCTTTGTGCGTTCTGGCGTCCGAGGCAGGAGACTTCCTACCCGCCCCGCGGCAATGTCTGACGCGAAGATCAGAAAACGCCGATATGAACGCGTGCTCGCGGGCGCAACCCTGAGCAGCCGTCCCTGCAACGGAGCGCTGCGTGCCGCGC-CTGACCGCACCCCGGCGGCAGGCCGAGGTGTGCGCGCCACTGCCGGCCGCCCACGCCGCTGCGCGTTACGCGCGCCACCTGCCCGAGCGCACGCTGCTGTACGCGCTAGTGCAGGCGCACTACCCGGACTTCATCGCGCGTCTTGAGGCCGAAGACCGCCCGCTGCCCGAGTATGTGCGCGAGGAGTTCGAGACCTACCTGCGCTGCGGCGTGCTCGAGCACGGCTTCCTGCGCGTGGTCTGCGAGCACTGTCGTGCCGAGAGGCTGGTGGCGTATTCCTGCAAGAAGCGCGGGCTGTGCCCGAGCTGCGGCGCACGGCGCATGGCCGAGTCGGCGCGGCATCTGGTGGACGAGGTGTTCGGCCCGCGGCCGGTGCGGCAATGGGTGCTGAGTTTCCCGTACCCGTTGCGCTTCCTGTTCGCCAGCAAGCCTGAGGCGATCGGCCCGGTGCTGGGCATCGTGCATCGTGTGATCGCCGGTTGGCTTGCCGATCAGGCCGGCGTGCCGCGGGATACGGCGCAATGCGGCGTGGTGACCCTGATCCAGCGCTTCGGCAGCGCGCTGAATCTCAACATCCACTTCCACATGCTGTGGCTCGACGGCGTGTACGAGGACACCACCGAGCGTCCGCAGCGCAAGCCGCGCCTGCACCGCACCCGTGCGCCCACATCGGCGCAACTGACGGAACTGGCCAACACCATCGCGCATCGCGTGTGCCGGCACCTGTCGCGCCGCGGCTGGCTCGAAGGCGAAGACGAATCCGTGTTCCTGTCCGACAGCGCGGGTAGCGACGACGGCATGGATGGGCTGCGGATGAGTTCGATGACCTACCGCATCGCCACCGGTCGCGACGCTGGCCGCAAGGTCGTCACGCTGCAAACGCTGCCTGGCGACGCCGGTCCGCTGGAGGGCGACGCCGGCAAGGTCGGCGGCTTCTCGCTGCATGCCGGCGTGGCCGCGGAAGCACACGAAAGCCACAAGCTCGAAAAGCTGTGCCGCTACATCACGCGCCCGGCGATCAGCGAGCAGCGGCTATCGATCTCGCCACAGGGCAGGGTGCGTTACCAGCTCAAGACGCCGTGGCGCAATGGCACCACGCATGTCGAATGGGATGCGGTGGACTTCATCGCCAAGCTGGCGGCACTGGTCCCGCCGCCACGCGCGCATCTCACCCGCTTCCACGGCGTATTCGCCCCGAATGCAAACCTGCGCGCGCAGCTGACGCC-CTCGGGGCGCGGCAGGCGGCCTGCGGGCGATGCGGCGCCAGTGGACGTCAGCGCCCACGACGAGCCGCGCAGCCCCGAGCAGAAGCGCCGTGCGATGAGCTGGGCGCAACGGCTCAAGCGGGTCTTTTCCATCGACATCACCACCTGCGCCCACTGCGGCGGCGCGGTGCGGATCGTCGCCAGCATCGAAGACCCCAAGGCCATTCGCGCCATCCTCGCCCACTTCGAGAAACACGGCGCGCTGGAGCAAGCGCACTACCGGCCCGC----AGC-GCGCGCCCC--GCCGCCCGCCGCGTGATGAGGCGCCG--GCCACACAGCCGGCAGCCAAGCCAGAGTCCGATCCGATGCGGCCACGACCCCGCAGGGCTGCGCTCGGCCCTGTGCCGGGATTCGGTGAGAAATGGCTACGCACTGAGCCGCTGCGTGGCCCCGCGATGTCGAAAACCCACGCATGAACCCCCGATCTGTGCCCGATCTGTGCCCAAAGCGGCGCTTGCGCGGCCGCTTCCTACCCGCCAGACTCGCCAAAAAGGGCGGTTGAACTTCCTATACCCATATCCCACTTTAGGTTTGGCAGCACCTTTTCAATCAGGTGGTTGTTTACACCAATCCAGCTATTGGCCAATTGAATATTGGTTTCGTCTACTTTTTTTGATTTTTTAAACAGCTTGGTAAAACCGAGTGCCAAAACAGGGGGACCATGTAAAAACGTGCTTCCTGTAATGACTGAACCAACTGTGAGTCCTTTACTGACTTTTTGCAATAAGGATGCTTTTTTATGAGCAGTAGACATAAATCTAACCTTGAGTGTAGAGATTTAAAAAAATGTTCCAACTATAAACAACGGAAATTGAAATACAATTGTATATTTGAAGATGTTGACATTTTTTATGGATTTACCCATTTTCTGCAATTTTAATCCACTTTATCATAAGTGAAGCATTGGTATTTGGTGTATAAAGTTCTTAAAAACTTTTATTGAAACATATATCTCATGTTTTTAGAAATCCGATAAATTGAAAACAATGGAGGGCAGAGTAAAACTTGAAGTGCGACATAAACCACCTAATTAATTTAAAGGGTTTATGGAGTATATAAAATTGTCATACCATCATCTTAACTTTGAAGATCGTACTGCATTAATGCTTGAGTCAAGAAAAGAAGGCTTTTCAGCCAGAAAATTTGCTGAACTCATTAAAAGACATCCTAGTACGATCTATCGTGAGCTTAAAAGAAATAGCATCAATGACGTTTATCAAGCTCAATATGCTTCTGATAACACTTTTGCTAGACGTAGACGTGGTCACAGAAAACTCAAAATCGATTCAATCCTCTGGAAATTTATTGTTGAAGCGATCCGTTGTTTATGGTCTCCTCAGCAAATAGCAAAGCGTTTAAAGACATTTCCTGATTTGGATCAAACAATGAATGTAAGCCATACAACGATTTATTCAACGATACGAGCATTACCCAAGGGTGAGTTGAAAAAAGACTTATTATCCTGTCTACGTCATGAAAATAAAAAGCGAAAAGCTAACGGTGAACCTAAAAAAGATTCTATATTACAGGATATTAAAACTATTCATGAGCGCCCAGCCGAAGTTCAAGAAAGAA--AAATACCGGGTCATTGGGAAGCTGATTTAATTAAAGGTAAAGACAATAAAAGTTCGATAGCAACACTTATTGAACGAAATACACGGCTCTGTATCTTGGCAACATTACCTGATGCAAAGGCAGAATCAGTGCGCAAGGCTTTAACTGAAGCTCTGAAATATTTACCTGCAGAACTGCGTAAAACGTTGACCTATGACCGTGGACGTGAGATGTCAGAACATAAAATACTCGAAGAAGATTTAGGCATAGATGTATATTTCTGTGACCCACATTCACCCTGGCAAAAAGGCACATGCGAAAATATGAATGGTTTAATTAGGCAATATTTACCTAAAGGGATTGATTTAAATCAGGCAGATCAGCATTATTTAAATCAAGTTGCCATGTCACTGAATACTCGTCCTA"/>
                        <sequence id="seq_GCF_002165245" spec="Sequence" taxon="GCF_002165245" totalcount="4" value="GGCAGAGTAAAACTTGAAGTGCGACATAAACCACCTAATTAATTTAAAGGGTTTATGGAGTATATAAAATTGTCATACCATCATCTTAACTTTGAAGATCGTACTGCATTAATGCTTGAGTCAAGAAAAGAAGGCTTTTCAGCCAGAAAATTTGCTGAACTCATTAAAAGACATCCTAGTACGATCTATCGTGAGCTTAAAAGAAATAGCATCAATGACGTTTATCAAGCTCGATATGCTTCTGATAACACCTTCGCTAGACGTAGACGTGGTCACAGAAAACTCAAAATCGATTCAATCCTCTGGAAATTTATTGTTGAAGCGATCCGTTGTTTATGGTCTCCTCAGCAAATAGCAAAGCGTTTAAAGACATTTCCTGATTTGGATCAAACAATGAATGTAAGCCATACAACGATTTATTCAACGATACGAGCATTACCCAAGGGTGAGTTGAAA-AAAGACTTATTATCCTGTCTACGTCATGAAAATA-AAAAGCGAAAAGCTAACGGTGAACCTAAAAAAGATTCTATATTACAGGATATTAAAACTATTCATGAGCGCCCAGCCGAAGTTCAAGAAAGAAAAATACCGGGTCATTGGGAAGCTGATTTAATTAAAGGTAAAGACAATAAAAGTTCGATAGCAACACTTATTGAACGAAATACACGGCTCTGTATCTTGGCAACATTACCTGATGCAAAGGCAGAATCAGTGCGCAAGGCTTTAACTGAAGCTCTGAAATATTTACCTGCAGAACTGCGTAAAACGTTGACCTATGACCGTGGACGTGAGATGTCAGAACATAAAATACTCGAAGAAGATTTAGGCATAGATGTATATTTCTGTGACCCACATTCACCCTGGCAAAAAGGCACATGCGAAAATATGAATGGTTTAATTAGGCAATATTTACCTAAAGGGATTGATTTAAATCAGGCAGATCAGCATTATTTAAATCAAGTTGCCA-TGTCACTGAATACTCGTAGAAAGGCGTTAGATTGGCTTACACCATTAGAGAAATTTGCTCAGCTTGTTGATTATCATATGGCTTTTGAAACTGTCGCACCTCATGTTTGAATTCGCCCCATATTTTTGCTACAGTGAACCAAATTAAGATCATCTATTTACTAGGCCTCGCATTTGCGGGGTTTTTAATGCTGAATAAAAGGAAAACTTGATGGAATTGCCCAATATTATGCACCCGGTCGCGAAGCTGAGCACCGCATTAGCCGCTGCATTGATGCTGAGCGGGTGCATGCCCGGTGAAATCCGCCCGACGATTGGCCAGCAAATGGAAACTGGCGACCAACGGTTTGGCGATCTGGTTTTCCGCCAGCTCGCACCGAATGTCTGGCAGCACACTTCCTATCTCGACATGCCGGGTTTCGGGGCAGTCGCTTCCAACGGTTTGATCGTCAGGGATGGCGGCCGCGTGCTGGTGGTCGATACCGCCTGGACCGATGACCAGACCGCCCAGATCCTCAACTGGATCAAGCAGGAGATCAACCTGCCGGTCGCGCTGGCGGTGGTGACTCACGCGCATCAGGACAAGATGGGCGGTATGGACGCGCTGCATGCGGCGGGGATTGCGACTTATGCCAATGCGTTGTCGAACCAGCTTGCCCCGCAAGAGGGGATGGTTGCGGCGCAACACAGCCTGACTTTCGCCGCCAATGGCTGGGTCGAACCAGCAACCGCGCCCAACTTTGGCCCGCTCAAGGTATTTTACCCCGGCCCCGGCCACACCAGTGACAATATCACCGTTGGGATCGACGGCACCGACATCGCTTTTGGTGGCTGCCTGATCAAGGACAGCAAGGCCAAGTCGCTCGGCAATCTCGGTGATGCCGACACTGAGCACTACGCCGCGTCAGCGCGCGCGTTTGGTGCGGCGTTCCCCAAGGCCAGCATGATCGTGATGAGCCATTCCGCCCCCGATAGCCGCGCCGCAATCACTCATACGGCCCGCATGGCCGACAAGCTGCGCTGAGCCATGGCTGACCACGTCACCCCCAATCTGCCATCGCGCGATTTCGATGTGACAGAGGCGTTTTATGCGAAGCTGGGCTTTGCGACGAGTTGGAAGGATCGCGGCTGGATGATCCTGCAGCGCGGCGGTTTGCAGCTCGAATTCTTCCCCTATCCTGACCTCGACCCAGCTACGAGCTCGTTCGGCTGTTGCCTGCGGTTGGATGATCTCGATGCCATGGTGGCATTGGTGAACGCGGCGGGAGCCGAGGAAA-AAAGCACCGGCTGGCCGCGCTTCAAAGCTCCGCAACTGGAGGCGAGCGGCCTGAGGATCGGCTACCTGATCGATCCCGACTGCACGCTGGTGCGGCTGATCCAGAACCCCGACTGACCGCATGCCCGCGAAAATCAAGATTTGCGGGATCAGCACACCCGAGGCGCTCGATGCGACCATCGCGGCGCGGGCGGACTATGCCGGGTTGGTGTTCTATCCAGCGTCGCCCCGTGCGGTTACGTCGAATGTCGCGGGCGCTTTGACATCGCGCGCAGCTGGCCAGATCGCCATGGTCGGTTTGTTCGTCGATGCGGATGATGCTGTCATCGCCGACGCACTGGTGGCAGCCAAGCTGAACGCGCTGCAGCTGCACGGTTCGGAATCGCCCGAACGCGTGGCCCAGTTGCGCGCGCGGTTTGGCAAGCCGGTGTGGAAGGCGCTGCCCGTCGCCAGCGCCAGCGATGTCGCACGCGCCGCAGCCTATGCCGGGGCGGCGGACTTGATCTTGTTCGACGCCAAGACCCCCAAAGGCGCGCTGCCCGGCGGCATGGGGTTGGCGTTCGACTGGTCGCTGCTGGCCGGATATCGCGGTGCCTTGCCGTGGGGGCTGGCAGGCGGGCTAAATCCGACGAATGTTGCCGAGGCGATTGCGCGCACCGGAGCGCCGCTGGTCGATACCTCCAGCGGCGTCGAAAGCGCGCCGGGCGTCAAGGATACCGACAAGATTACCAATTTCGCCTTTGCGGTGCGCTTGGCCTAAATCGCGTCGATCAATAGGCGTCGTTCAGCGCAAAGATCGGCTTGCGGGTGCGCCACTGCCCTCGGGTGAAGTCGGGAAAATCTAACGTGCGATTGCCCTCAGCAATCGATTGTTCCGACAGAGGCGTGATCGCGCTCCAGGCCAGCGCGTCGTAAATGTCGATTGGCATCGGGGCCTTGGCCTTCAGCGCCTCGACAAAAGCGTGGATCACGAACCAGTCCATCCCGCCATGCCCGGCCCCTGCCGCCAGATCGGCGTAGCGTTTCCATAGCGGGTGATCGTATTTCGCAAACCAGCCCTCGGCAGGCTCCCAGCGGTGCGGCTGTGGGCTCTTGCCCTCCAGATAGATCGACTTGTTGACGTCCATCCACAGCCCCTCGGTGCCTTGCACCCGAAAGCCGAGAGAATAGGGGCGCGGCAGCGAGGTGTCGTGGCACAGCATGATCGTTTCACCATTAGTGCAGCCGATCATGGTGTTGACCACATCACCCAGTGCGAATTTCACCTCGGCGTTGGGATGATCGGCAGAGCCGTTCTTGACGACATAATCATGCAGCCCGCGCGCCTTACAGCCGAAGCCGCCAGCGCCCGCTTCGCCCGGCAACGCGACCTTCAGGGTGCGGGTCTGCGGCGGGTAGCACACGCCGGCATCGGCGCAGCCCTGGTACTTCACGGTCAGGGTGGTCGCGCTCGCGCCGGCCGCGGGCGTGCCGGTGAGGGTGCCGAGCAATTCCTTGCGGTAGGTTTCGACGTCGCCGAAGAATTCGTCGCGGTAGGCCTTGCCCTTCGGCAGCGCCATGGTCGCGCCGGTGAAGGCGGCATCGGCCTTGACCGAGGTGCGGTGCCGGTACAGGTAATAGCCGTCGGCGATCCGCCAGCGCACCTCGATGCGGTCCGGCGCGGTGGCCTGCGCGGACAGGACGAAGACCTCGTCGACCGGCGGCAGTTCGAAGTCCTGGGCGACGGCCGAGGTCGCGGGCAGCGCAAGCAGCAGGGCGAGCCCGGCCAGCCAGCGGCGCAGGCGGATCGTGGATGCGGTCATTGGCTCAGTTTACCGGTCGGCTCTCGGCGGCCAGCCATTGCAGGTATTCGGGCAGGCCGGACGCGGCTTCGACCGCGAGCAGCTCCGGGAGTTCGTAGGGATGCAGTTGGCGCAGGCGTTCCTGCAGGGCGGGGTAGGCCTCGGCACTGGTCTTGACCAGCAGCAGGACCTCGGCCGCGGCCTCGACCTTGCGTTGCCAGCGATAGACCGAACGCAGGCCGGGCAGGAGGTTGACGCAGGCGGCCAGGCGCTCGGCCACCAGCGCGGTGGCGATGCGCTCGGCGCTGTCGGCGTCGGGACAGGTGCAGAAGCAGATCAGGGCGCTCACCGGCATAGGGTAGCGGCTGCCCCGATCCGGCGGGCCTGGCGGACATCCGCGTGCGGCCCTTGAAAGTCGGCGGGCCCGCCCCATCTCGGTGGCATGCCGGGTTCGCCCGGTTCTGTTGTCCGCGGTTTGGCACTCGCTTCGCGCGACTGCTAAAATCGCCGGGTTTTTCCACGTCAATCAACCATTTACCGAGGTTGCCATGTCCAATATCAAGCCGCTGCACGACCGCGTGGTCATCAAGCGCATGGAAGAAGAGAAGCTGTCCGCCGGCGGGATCGTGATCCCGGATTCGGCCACCGAGAAGCCGATCAAGGGCGAAGTCGTCGCCGTCGGCACCGGCAAGGTGCTGGACAACGGCCAGGTCCGCGCGCCGCAGGTCAAGGTCGGCGACAAGGTGCTGTTCGGCAAGTACAGCGGCACCGAAGTGAAGCTGGACGGCGTCGAGCTGCTGGTGGTGAAGGAAGACGACCTGTTCGCGATCCTCGGCTGATCGCGCGTCGCTCCCACACATTTCTCATCCGAATAATTTTTCGAGGTAATTCGCAATGGCTGCCAAGGACATTCGTTTCGGCGAAGACGCGCGCTCCAAGATGGTGCGCGGCGTCAACGTGCTCGCCAACGCCGTGAAGGCGACCCTCGGCCCGAAGGGCCGCAACGTCGTGCTGCAGAAGAGCTACGGCGCGCCGACCATCACCAAGGACGGCGTCTCCGTCGCCAAGGAAATCGAACTGGCTGACGCGTTCGAGAACATGGGCGCGCAGATGGTGAAGGAAGTCGCTTCCAAGACCTCCGACAACGCCGGCGACGGCACCACCACCGCCACCGTGCTGGCGCAGGCGTTCATCCGCGAGGGCATGAAGGCGGTCGCCGCCGGCATGAACCCGATGGACCTGAAGCGCGGCATCGACCAGGCGGTGAAGGCCGCGGTCGGCGAACTGAAGTCGCTGTCCAAGCCGTCGTCGACCAGCAAGGAAATCGCCCAGGTCGGCGCGATCTCCGCGAACTCGGATGCCAACATCGGCGACCTGATCGCGCAGGCGATGGACAAGGTCGGCAAGGAAGGCGTGATCACGGTCGAGGAAGGCAGCGGCCTGGACAACGAACTCGACGTGGTCGAGGGCATGCAGTTCGACCGCGGCTACCTGAGCCCGTACTTCGTCAACAACCAGCAGTCGATGTCGGCCGACCTGGATGATCCCTTCATCCTGCTGTACGACAAGAAGATCTCCAACGTGCGCGACCTGCTGCCCGTCCTCGAGGGCGTGGCCAAGGCCGGCAAGCCGCTGCTGATCGTGGCGGAGGAAGTCGAAGGCGAAGCGCTGGCGACCCTGGTGGTCAACACCATCCGCGGCATCGTCAAGGTCTGCGCGGTGAAGGCCCCGGGCTTCGGCGACCGTCGCAAGGCGATGCTGGAAGACATGGCGATCCTGACCGGCGGCGTGGTGATTTCCGAGGAAGTCGGCCTGTCGCTGGAGAAGGCCACCATCAAGGACCTCGGCCGCGCCAAGAAGATCCAGGTGTCGAAGGAAAACACCACCATCATCGATGGCGCCGGCGAAGGCGCGGGCATCGAGGCGCGCATCAAGCAGATCAAGGCGCAGATCGAGGAGACCTCCTCCGACTACGACCGCGAGAAGCTGCAGGAGCGCGTGGCCAAGCTGGCCGGCGGCGTTGCGGTGATCAAGGTCGGTGCCGCCACCGAAGTCGAGATGAAGGAAAAGAAGGCGCGCGTCGAAGACGCCCTGCACGCGACCCGTGCGGCCGTCGAGGAAGGCATCGTCCCGGGCGGCGGCGTCGCCCTGATCCGTGCCAAGGCGGCGATCGCCGGCATCAAGGGCGTGAACGAAGACCAGAACCACGGCATCCAGATCGCCCTGCGCGCGATGGAAGCCCCGCTGCGCGAGATCGTGACCAATGCCGGCGATGAGCCGTCGGTCATCCTCAACCGCGTGGTCGAAGGTTCGGGTGCGTTCGGCTACAACGCCGCCAACGGCGAGTTCGGCGACATGATCGAGTTCGGCATCCTGGACCCGACCAAGGTCACCCGCACCGCGCTGCAGAACGCCGCGTCGATCGCGGGCCTGATGATCACCACCGAAGCGATGGTGGCCGAGGCCCCGAAGAAGGACGAGCCGGCGATGCCGGCCGGCGGCGGCATGGGCGGCATGGGCGGCATGGATTTCTAAGCCCCGCGATCCATCAAGCAAGACCACAAAGCCCGGCCTCGTGCCGGGCTTTGTGCGTTCTGGCGTCCGAGGCGGGAGACTTCCTACCCGCCCCGCGGCAATGTCTGACGCGAAGATCAGAAAACGCCGATATGAACGCGTGCTCGCGGGCGCAACCCTGAGCAGCCGTCCCTGCAACGGAGCGCTGCGTGCCGCGC-CTGACCGCACCCCGGCGGCAGGCCGAGGTGTGCGCGCCACTGCCGGCCGCCCACGCCGCTGCGCGTTACGCGCGCCACCTGCCCGAGCGCACGCTGCTGTACGCGCTAGTGCAGGCGCACTACCCGGACTTCATCGCGCGTCTTGAGGCCGAAGACCGCCCGCTGCCCGAGTATGTGCGCGAGGAGTTCGAGACCTACCTGCGCTGCGGCGTGCTCGAGCACGGCTTCCTGCGCGTGGTCTGCGAGCACTGTCGTGCCGAGAGGCTGGTGGCGTATTCCTGCAAGAAGCGCGGGCTGTGCCCGAGCTGCGGCGCACGGCGCATGGCCGAGTCGGCGCGGCATCTGGTGGACGAGGTGTTCGGCCCGCGGCCGGTGCGGCAATGGGTGCTGAGTTTCCCGTACCCGTTGCGCTTCCTGTTCGCCAGCAAGCCTGAGGCGATCGGCCCGGTGCTGGGCATCGTGCATCGTGTGATCGCCGGTTGGCTTGCCGATCAGGCCGGCGTGCCGCGGGATACGGCGCAATGCGGCGTGGTGACCCTGATCCAGCGCTTCGGCAGCGCGCTGAATCTCAACATCCACTTCCACATGCTGTGGCTCGACGGCGTGTACGAGGACACCACCGAGCGTCCGCAGCGCAAGCCGCGCCTGCACCGCACCCGTGCGCCCACATCGGCGCAACTGACGGAACTGGCCAACACCATCGCGCATCGCGTGTGCCGGCACCTGTCGCGCCGCGGCTGGCTCGAAGGCGAAGACGAATCCGTGTTCCTGTCCGACAGCGCGGGTAGCGACGACGGCATGGATGGGCTGCGGATGAGTTCGATGACCTACCGCATCGCCACCGGTCGCGACGCTGGCCGCAAGGTCGTCACGCTGCAAACGCTGCCTGGCGACGCCGGTCCGCTGGAGGGCGACGCCGGCAAGGTCGGCGGCTTCTCGCTGCATGCCGGCGTGGCCGCGGAAGCACACGAAAGCCACAAGCTCGAAAAGCTGTGCCGCTACATCACGCGCCCGGCGATCAGCGAGCAGCGGCTATCGATCTCGCCACAGGGCAGGGTGCGTTACCAGCTCAAGACGCCGTGGCGCAATGGCACCACGCATGTCGAATGGGATGCGGTGGACTTCATCGCCAAGCTGGCGGCACTGGTCCCGCCGCCACGCGCGCATCTCACCCGCTTCCACGGCGTATTCGCCCCGAATGCAAACCTGCGCGCGCAGCTGACGCC-CTCGGGGCGCGGCAGGCGGCCTGCGGGCGATGCGGCGCCAGTGGACGTCAGCGCCCACGACGAGCCGCGCAGCCCCGAGCAGAAGCGCCGTGCGATGAGCTGGGCGCAACGGCTCAAGCGGGTCTTTTCCATCGACATCACCACCTGCGCCCACTGCGGCGGCGCGGTGCGGATCGTCGCCAGCATCGAAGACCCCAAGGCCATTCGCGCCATCCTCGCCCACTTCGAGAAACACGGCGCGCTGGAGCAAGCGCACTACCGGCCCGC----AGC-GCGCGCCCC--GCCGCCCGCCGCGTGATGAGGCGCCG--GCCACACAGCCGGCAGCCAAGCCAGAGTCCGATCCGATGCGGCCACGACCCCGCAGGGCTGCGCTCGGCCCTGTGCCGGGATTCGGTGAGAAATGGCTACGCACTGAGCCGCTGCGTGGCCCCGCGATGTCGAAAACCCACGCATGAACCCCCGATCTGTGCCCGATCTGTGCCCAAAGCGGCGCTTGCGCGGCCGCTTCCTACCCGCCAGACTCGCCAAAAAGGGCGGTTGAACTTCCTATACCCATATCCCACTTTAGGTTTGGCAGCACCTTTTCAATCAGGTGGTTGTTTACACCAATCCAGCTATTGGCCAATTGAATATTGGTTTCGTCTACTTTTTTTGATTTTTTAAACAGCTTGGTAAAACCGAGTGCCAAAACAGGGGGACCATGTAAAAACGTGCTTCCTGTAATGACTGAACCAACTGTGAGTCCTTTACTGACTTTTTGCAATAAGGATGCTTTTTTATGAGCAGTAGACATAAATCTAACCTTGAGTGTAGAGATTTAAAAAAATGTTCCAACTATAAACAACGGAAATTGAAATACAATTGTATATTTGAAGATGTTGACATTTTTTATGGATTTACCCATTTTCTGCAATTTTAATCCACTTTATCATAAGTGAAGCATTGGTATTTGGTGTATAAAGTTCTTAAAAACTTTTATTGAAACATATATCTCATGTTTTTAGAAATCCGATAAATTGAAAACAATGGAGGGCAGAGTAAAACTTGAAGTGCGACATAAACCACCTAATTAATTTAAAGGGTTTATGGAGTATATAAAATTGTCATACCATCATCTTAACTTTGAAGATCGTACTGCATTAATGCTTGAGTCAAGAAAAGAAGGCTTTTCAGCCAGAAAATTTGCTGAACTCATTAAAAGACATCCTAGTACGATCTATCGTGAGCTTAAAAGAAATAGCATCAATGACGTTTATCAAGCTCAATATGCTTCTGATAACACTTTTGCTAGACGTAGACGTGGTCACAGAAAACTCAAAATCGATTCAATCCTCTGGAAATTTATTGTTGAAGCGATCCGTTGTTTATGGTCTCCTCAGCAAATAGCAAAGCGTTTAAAGACATTTCCTGATTTGGATCAAACAATGAATGTAAGCCATACAACGATTTATTCAACGATACGAGCATTACCCAAGGGTGAGTTGAAAAAAGACTTATTATCCTGTCTACGTCATGAAAATAAAAAGCGAAAAGCTAACGGTGAACCTAAAAAAGATTCTATATTACAGGATATTAAAACTATTCATGAGCGCCCAGCCGAAGTTCAAGAAAGAA--AAATACCGGGTCATTGGGAAGCTGATTTAATTAAAGGTAAAGACAATAAAAGTTCGATAGCAACACTTATTGAACGAAATACACGGCTCTGTATCTTGGCAACATTACCTGATGCAAAGGCAGAATCAGTGCGCAAGGCTTTAACTGAAGCTCTGAAATATTTACCTGCAGAACTGCGTAAAACGTTGACCTATGACCGTGGACGTGAGATGTCAGAACATAAAATACTCGAAGAAGATTTAGGCATAGATGTATATTTCTGTGACCCACATTCACCCTGGCAAAAAGGCACATGCGAAAATATGAATGGTTTAATTAGGCAATATTTACCTAAAGGGATTGATTTAAATCAGGCAGATCAGCATTATTTAAATCAAGTTGCCATGTCACTGAATACTCGTCCTA"/>
                        <sequence id="seq_GCF_002165255" spec="Sequence" taxon="GCF_002165255" totalcount="4" value="GGCAGAGTAAAACTTGAAGTGCGACATAAACCACCTAATTAATTTAAAGGGTTTATGGAGTATATAAAATTGTCATACCATCATCTTAACTTTGAAGATCGTACTGCATTAATGCTTGAGTCAAGAAAAGAAGGCTTTTCAGCCAGAAAATTTGCTGAACTCATTAAAAGACATCCTAGTACGATCTATCGTGAGCTTAAAAGAAATAGCATCAATGACGTTTATCAAGCTCGATATGCTTCTGATAACACCTTCGCTAGACGTAGACGTGGTCACAGAAAACTCAAAATCGATTCAATCCTCTGGAAATTTATTGTTGAAGCGATCCGTTGTTTATGGTCTCCTCAGCAAATAGCAAAGCGTTTAAAGACATTTCCTGATTTGGATCAAACAATGAATGTAAGCCATACAACGATTTATTCAACGATACGAGCATTACCAAAGGGTGAGTTGAAA-AAAGACTTATTATCCTGTCTACGTCATGAAAATA-AAAAGCGAAAAGCTAACGGTGAACCTAAAAAAGATTCTATATTACAGGATATTAAAACTATTCATGAGCGCCCAGCCGAAGTTCAAGAAAGAAAAATACCGGGTCATTGGGAAGCTGATTTAATTAAAGGTAAAGACAATAAAAGTTCGATAGCAACACTTATTGAACGAAATACACGGCTCTGTATCTTGGCAACATTACCTGATGCAAAGGCAGAATCAGTGCGCAAGGCTTTAACTGAAGCTCTGAAATATTTACCTGCAGAACTGCGTAAAACGTTGACCTATGACCGTGGACGTGAGATGTCAGAACATAAAATACTCGAAGAAGATTTAGGCATAGATGTATATTTCTGTGACCCACATTCACCCTGGCAAAAAGGCACATGCGAAAATATGAATGGTTTAATTAGGCAATATTTACCTAAAGGGATTGATTTAAATCAGGCAGATCAGCATTATTTAAATCAAGTTGCCA-TGTCACTGAATACTCGTAGAAAGGCGTTAGATTGGCTTACACCATTAGAGAAATTTGCTCAGCTTGTTGATTATCATATGGCTTTTGAAACTGTCGCACCTCATGTTTGAATTCGCCCCATATTTTTGCTACAGTGAACCAAATTAAGATCATCTATTTACTAGGCCTCGCATTTGCGGGGTTTTTAATGCTGAATAAAAGGAAAACTTGATGGAATTGCCCAATATTATGCACCCGGTCGCGAAGCTGAGCACCGCATTAGCCGCTGCATTGATGCTGAGCGGGTGCATGCCCGGTGAAATCCGCCCGACGATTGGCCAGCAAATGGAAACTGGCGACCAACGGTTTGGCGATCTGGTTTTCCGCCAGCTCGCACCGAATGTCTGGCAGCACACTTCCTATCTCGACATGCCGGGTTTCGGGGCAGTCGCTTCCAACGGTTTGATCGTCAGGGATGGCGGCCGCGTGCTGGTGGTCGATACCGCCTGGACCGATGACCAGACCGCCCAGATCCTCAACTGGATCAAGCAGGAGATCAACCTGCCGGTCGCGCTGGCGGTGGTGACTCACGCGCATCAGGACAAGATGGGCGGTATGGACGCGCTGCATGCGGCGGGGATTGCGACTTATGCCAATGCGTTGTCGAACCAGCTTGCCCCGCAAGAGGGGATGGTTGCGGCGCAACACAGCCTGACTTTCGCCGCCAATGGCTGGGTCGAACCAGCAACCGCGCCCAACTTTGGCCCGCTCAAGGTATTTTACCCCGGCCCCGGCCACACCAGTGACAATATCACCGTTGGGATCGACGGCACCGACATCGCTTTTGGTGGCTGCCTGATCAAGGACAGCAAGGCCAAGTCGCTCGGCAATCTCGGTGATGCCGACACTGAGCACTACGCCGCGTCAGCGCGCGCGTTTGGTGCGGCGTTCCCCAAGGCCAGCATGATCGTGATGAGCCATTCCGCCCCCGATAGCCGCGCCGCAATCACTCATACGGCCCGCATGGCCGACAAGCTGCGCTGAGCCATGGCTGACCACGTCACCCCCAATCTGCCATCGCGCGATTTCGATGTGACAGAGGCGTTTTATGCGAAGCTGGGCTTTGCGACGAGTTGGAAGGATCGCGGCTGGATGATCCTGCAGCGCGGCGGTTTGCAGCTCGAATTCTTCCCCTATCCTGACCTCGACCCAGCTACGAGCTCGTTCGGCTGTTGCCTGCGGTTGGATGATCTCGATGCCATGGTGGCATTGGTGAACGCGGCGGGAGCCGAGGAAA-AAAGCACCGGCTGGCCGCGCTTCAAAGCTCCGCAACTGGAGGCGAGCGGCCTGAGGATCGGCTACCTGATCGATCCCGACTGCACGCTGGTGCGGCTGATCCAGAACCCCGACTGACCGCATGCCCGCGAAAATCAAGATTTGCGGGATCAGCACACCCGAGGCGCTCGATGCGACCATCGCGGCGCGGGCGGACTATGCCGGGTTGGTGTTCTATCCAGCGTCGCCCCGTGCGGTTACGTCGAATGTCGCGGGCGCTTTGACATCGCGCGCAGCTGGCCAGATCGCCATGGTCGGTTTGTTCGTCGATGCGGATGATGCTGTCATCGCCGACGCACTGGTGGCAGCCAAGCTGAACGCGCTGCAGCTGCACGGTTCGGAATCGCCCGAACGCGTGGCCCAGTTGCGCGCGCGGTTTGGCAAGCCGGTGTGGAAGGCGCTGCCCGTCGCCAGCGCCAGCGATGTCGCACGCGCCGCAGCCTATGCCGGGGCGGCGGACTTGATCTTGTTCGACGCCAAGACCCCCAAAGGCGCGCTGCCCGGCGGCATGGGGTTGGCGTTCGACTGGTCGCTGCTGGCCGGATATCGCGGTGCCTTGCCGTGGGGGCTGGCAGGCGGGCTAAATCCGACGAATGTTGCCGAGGCGATTGCGCGCACCGGAGCGCCGCTGGTCGATACCTCCAGCGGCGTCGAAAGCGCGCCGGGCGTCAAGGATACCGACAAGATTACCAATTTCGCCTTTGCGGTGCGCTTGGCCTAAATCGCGTCGATCAATAGGCGTCGTTCAGCGCAAAGATCGGCTTGCGGGTGCGCCACTGCCCTCGGGTGAAGTCGGGAAAATCTAACGTGCGATTGCCCTCAGCAATCGATTGTTCCGACAGAGGCGTGATCGCGCTCCAGGCCAGCGCGTCGTAAATGTCGATTGGCATCGGGGCCTTGGCCTTCAGCGCCTCGACAAAAGCGTGGATCACGAACCAGTCCATCCCGCCATGCCCGGCCCCTGCCGCCAGATCGGCGTAGCGTTTCCATAGCGGGTGATCGTATTTCGCAAACCAGCCCTCGGCAGGCTCCCAGCGGTGCGGCTGTGGGCTCTTGCCCTCCAGATAGATCGACTTGTTGACGTCCATCCACAGCCCCTCGGTGCCTTGCACCCGAAAGCCGAGAGAATAGGGGCGCGGCAGCGAGGTGTCGTGGCACAGCATGATCGTTTCACCATTAGTGCAGCCGATCATGGTGTTGACCACATCACCCAGTGCGAATTTCACCTCGGCGTTGGGATGATCGGCAGAGCCGTTCTTGACGACATAATCATGCAGCCCGCGCGCCTTACAGCCGAAGCCGCCAGCGCCCGCTTCGCCCGGCAACGCGACCTTCAGGGTGCGGGTCTGCGGCGGGTAGCACACGCCGGCATCGGCGCAGCCCTGGTACTTCACGGTCAGGGTGGTCGCGCTCGCGCCGGCCGCGGGCGTGCCGGTGAGGGTGCCGAGCAATTCCTTGCGGTAGGTTTCGACGTCGCCGAAGAATTCGTCGCGGTAGGCCTTGCCCTTCGGCAGCGCCATGGTCGCGCCGGTGAAGGCGGCATCGGCCTTGACCGAGGTGCGGTGCCGGTACAGGTAATAGCCGTCGGCGATCCGCCAGCGCACCTCGATGCGGTCCGGCGCGGTGGCCTGCGCGGACAGGACGAAGACCTCGTCGACCGGCGGCAGTTCGAAGTCCTGGGCGACGGCCGAGGTCGCGGGCAGCGCAAGCAGCAGGGCGAGCCCGGCCAGCCAGCGGCGCAGGCGGATCGTGGATGCGGTCATTGGCTCAGTTTACCGGTCGGCTCTCGGCGGCCAGCCATTGCAGGTATTCGGGCAGGCCGGACGCGGCTTCGACCGCGAGCAGCTCCGGGAGTTCGTAGGGATGCAGTTGGCGCAGGCGTTCCTGCAGGGCGGGGTAGGCCTCGGCACTGGTCTTGACCAGCAGCAGGACCTCGGCCGCGGCCTCGACCTTGCGTTGCCAGCGATAGACCGAACGCAGGCCGGGCAGGAGGTTGACGCAGGCGGCCAGGCGCTCGGCCACCAGCGCGGTGGCGATGCGCTCGGCGCTGTCGGCGTCGGGACAGGTGCAGAAGCAGATCAGGGCGCTCACCGGCATAGGGTAGCGGCTGCCCCGATCCGGCGGGCCTGGCGGACATCCGCGTGCGGCCCTTGAAAGTCGGCGGGCCCGCCCCATCTCGGTGGCATGCCGGGTTCGCCCGGTTCTGTTGTCCGCGGTTTGGCACTCGCTTCGCGCGACTGCTAAAATCGCCGGGTTTTTCCACGTCAATCAACCATTTACCGAGGTTGCCATGTCCAATATCAAGCCGCTGCACGACCGCGTGGTCATCAAGCGCATGGAAGAAGAGAAGCTGTCCGCCGGCGGGATCGTGATCCCGGATTCGGCCACCGAGAAGCCGATCAAGGGCGAAGTCGTCGCCGTCGGCACCGGCAAGGTGCTGGACAACGGCCAGGTCCGCGCGCCGCAGGTCAAGGTCGGCGACAAGGTGCTGTTCGGCAAGTACAGCGGCACCGAAGTGAAGCTGGACGGCGTCGAGCTGCTGGTGGTGAAGGAAGACGACCTGTTCGCGATCCTCGGCTGATCGCGCGTCGCTCCCACACATTTCTCATCCGAATAATTTTTCGAGGTAATTCGCAATGGCTGCCAAGGACATTCGTTTCGGCGAAGACGCGCGCTCCAAGATGGTGCGCGGCGTCAACGTGCTCGCCAACGCCGTGAAGGCGACCCTCGGCCCGAAGGGCCGCAACGTCGTGCTGCAGAAGAGCTACGGCGCGCCGACCATCACCAAGGACGGCGTCTCCGTCGCCAAGGAAATCGAACTGGCTGACGCGTTCGAGAACATGGGCGCGCAGATGGTGAAGGAAGTCGCTTCCAAGACCTCCGACAACGCCGGCGACGGCACCACCACCGCCACCGTGCTGGCGCAGGCGTTCATCCGCGAGGGCATGAAGGCGGTCGCCGCCGGCATGAACCCGATGGACCTGAAGCGCGGCATCGACCAGGCGGTGAAGGCCGCGGTCGGCGAACTGAAGTCGCTGTCCAAGCCGTCGTCGACCAGCAAGGAAATCGCCCAGGTCGGCGCGATCTCCGCGAACTCGGATGCCAACATCGGCGACCTGATCGCGCAGGCGATGGACAAGGTCGGCAAGGAAGGCGTGATCACGGTCGAGGAAGGCAGCGGCCTGGACAACGAACTCGACGTGGTCGAGGGCATGCAGTTCGACCGCGGCTACCTGAGCCCGTACTTCGTCAACAACCAGCAGTCGATGTCGGCCGACCTGGATGATCCCTTCATCCTGCTGTACGACAAGAAGATCTCCAACGTGCGCGACCTGCTGCCCGTCCTCGAGGGCGTGGCCAAGGCCGGCAAGCCGCTGCTGATCGTGGCGGAGGAAGTCGAAGGCGAAGCGCTGGCGACCCTGGTGGTCAACACCATCCGCGGCATCGTCAAGGTCTGCGCGGTGAAGGCCCCGGGCTTCGGCGACCGTCGCAAGGCGATGCTGGAAGACATGGCGATCCTGACCGGCGGCGTGGTGATTTCCGAGGAAGTCGGCCTGTCGCTGGAGAAGGCCACCATCAAGGACCTCGGCCGCGCCAAGAAGATCCAGGTGTCGAAGGAAAACACCACCATCATCGATGGCGCCGGCGAAGGCGCGGGCATCGAGGCGCGCATCAAGCAGATCAAGGCGCAGATCGAGGAGACCTCCTCCGACTACGACCGCGAGAAGCTGCAGGAGCGCGTGGCCAAGCTGGCCGGCGGCGTTGCGGTGATCAAGGTCGGTGCCGCCACCGAAGTCGAGATGAAGGAAAAGAAGGCGCGCGTCGAAGACGCCCTGCACGCGACCCGTGCGGCCGTCGAGGAAGGCATCGTCCCGGGCGGCGGCGTCGCCCTGATCCGTGCCAAGGCGGCGATCGCCGGCATCAAGGGCGTGAACGAAGACCAGAACCACGGCATCCAGATCGCCCTGCGCGCGATGGAAGCCCCGCTGCGCGAGATCGTGACCAATGCCGGCGATGAGCCGTCGGTCATCCTCAACCGCGTGGTCGAAGGTTCGGGTGCGTTCGGCTACAACGCCGCCAACGGCGAGTTCGGCGACATGATCGAGTTCGGCATCCTGGACCCGACCAAGGTCACCCGCACCGCGCTGCAGAACGCCGCGTCGATCGCGGGCCTGATGATCACCACCGAAGCGATGGTGGCCGAGGCCCCGAAGAAGGACGAGCCGGCGATGCCGGCCGGCGGCGGCATGGGCGGCATGGGCGGCATGGATTTCTAAGCCCCGCGATCCATCAAGCAAGACCACAAAGCCCGGCCTCGTGCCGGGCTTTGTGCGTTCTGGCGTCCGAGGCGGGAGACTTCCTACCCGCCCCGCGGCAATGTCTGACGCGAAGATCAGAAAACGCCGATATGAACGCGTGCTCGCGGGCGCAACCCTGAGCAGCCGTCCCTGCAACGGAGCGCTGCGTGCCGCGC-CTGACCGCACCCCGGCGGCAGGCCGAGGTGTGCGCGCCACTGCCGGCCGCCCACGCCGCTGCGCGTTACGCGCGCCACCTGCCCGAGCGCACGCTGCTGTACGCGCTAGTGCAGGCGCACTACCCGGACTTCATCGCGCGTCTTGAGGCCGAAGACCGCCCGCTGCCCGAGTATGTGCGCGAGGAGTTCGAGACCTACCTGCGCTGCGGCGTGCTCGAGCACGGCTTCCTGCGCGTGGTCTGCGAGCACTGTCGTGCCGAGAGGCTGGTGGCGTATTCCTGCAAGAAGCGCGGGCTGTGCCCGAGCTGCGGCGCACGGCGCATGGCCGAGTCGGCGCGGCATCTGGTGGACGAGGTGTTCGGCCCGCGGCCGGTGCGGCAATGGGTGCTGAGTTTCCCGTACCCGTTGCGCTTCCTGTTCGCCAGCAAGCCTGAGGCGATCGGCCCGGTGCTGGGCATCGTGCATCGTGTGATCGCCGGTTGGCTTGCCGATCAGGCCGGCGTGCCGCGGGATACGGCGCAATGCGGCGTGGTGACCCTGATCCAGCGCTTCGGCAGCGCGCTGAATCTCAACATCCACTTCCACATGCTGTGGCTCGACGGCGTGTACGAGGACACCACCGAGCGTCCGCAGCGCAAGCCGCGCCTGCACCGCACCCGTGCGCCCACATCGGCGCAACTGACGGAACTGGCCAACACCATCGCGCATCGCGTGTGCCGGCACCTGTCGCGCCGCGGCTGGCTCGAAGGCGAAGACGAATCCGTGTTCCTGTCCGACAGCGCGGGTAGCGACGACGGCATGGATGGGCTGCGGATGAGTTCGATGACCTACCGCATCGCCACCGGTCGCGACGCTGGCCGCAAGGTCGTCACGCTGCAAACGCTGCCTGGCGACGCCGGTCCGCTGGAGGGCGACGCCGGCAAGGTCGGCGGCTTCTCGCTGCATGCCGGCGTGGCCGCGGAAGCACACGAAAGCCACAAGCTCGAAAAGCTGTGCCGCTACATCACGCGCCCGGCGATCAGCGAGCAGCGGCTATCGATCTCGCCACAGGGCAGGGTGCGTTACCAGCTCAAGACGCCGTGGCGCAATGGCACCACGCATGTCGAATGGGATGCGGTGGACTTCATCGCCAAGCTGGCGGCACTGGTCCCGCCGCCACGCGCGCATCTCACCCGCTTCCACGGCGTATTCGCCCCGAATGCAAACCTGCGCGCGCAGCTGACGCC-CTCGGGGCGCGGCAGGCGGCCTGCGGGCGATGCGGCGCCAGTGGACGTCAGCGCCCACGACGAGCCGCGCAGCCCCGAGCAGAAGCGCCGTGCGATGAGCTGGGCGCAACGGCTCAAGCGGGTCTTTTCCATCGACATCACCACCTGCGCCCACTGCGGCGGCGCGGTGCGGATCGTCGCCAGCATCGAAGACCCCAAGGCCATTCGCGCCATCCTCGCCCACTTCGAGAAACACGGCGCGCTGGAGCAAGCGCACTACCGGCCCGC----AGC-GCGCGCCCC--GCCGCCCGCCGCGTGATGAGGCGCCG--GCCACACAGCCGGCAGCCAAGCCAGAGTCCGATCCGATGCGGCCACGACCCCGCAGGGCTGCGCTCGGCCCTGTGCCGGGATTCGGTGAGAAATGGCTACGCACTGAGCCGCTGCGTGGCCCCGCGATGTCGAAAACCCACGCATGAACCCCCGATCTGTGCCCGATCTGTGCCCAAAGCGGCGCTTGCGCGGCCGCTTCCTACCCGCCAGACTCGCCAAAAAGGGCGGTTGAACTTCCTATACCCATATCCCACTTTAGGTTTGGCAGCACCTTTTCAATCAGGTGGTTGTTTACACCAATCCAGCTATTGGCCAATTGAATATTGGTTTCGTCTACTTTTTTTGATTTTTTAAACAGCTTGGTAAAACCGAGTGCCAAAACAGGGGGACCATGTAAAAACGTGCTTCCTGTAATGACTGAACCAACTGTGAGTCCTTTACTGACTTTTTGCAATAAGGATGCTTTTTTATGAGCAGTAGACATAAATCTAACCTTGAGTGTAGAGATTTAAAAAAATGTTCCAACTATAAACAACGGAAATTGAAATACAATTGTATATTTGAAGATGTTGACATTTTTTATGGATTTACCCATTTTCTGCAATTTTAATCCACTTTATCATAAGTGAAGCATTGGTATTTGGTGTATAAAGTTCTTAAAAACTTTTATTGAAACATATATCTCATGTTTTTAGAAATCCGATAAATTGAAAACAATGGAGGGCAGAGTAAAACTTGAAGTGCGACATAAACCACCTAATTAATTTAAAGGGTTTATGGAGTATATAAAATTGTCATACCATCATCTTAACTTTGAAGATCGTACTGCATTAATGCTTGAGTCAAGAAAAGAAGGCTTTTCAGCCAGAAAATTTGCTGAACTCATTAAAAGACATCCTAGTACGATCTATCGTGAGCTTAAAAGAAATAGCATCAATGACGTTTATCAAGCTCAATATGCTTCTGATAACACTTTTGCTAGACGTAGACGTGGTCACAGAAAACTCAAAATCGATTCAATCCTCTGGAAATTTATTGTTGAAGCGATCCGTTGTTTATGGTCTCCTCAGCAAATAGCAAAGCGTTTAAAGACATTTCCTGATTTGGATCAAACAATGAATGTAAGCCATACAACGATTTATTCAACGATACGAGCATTACCAAAGGGTGAGTTGAAAAAAGACTTATTATCCTGTCTACGTCATGAAAATAAAAAGCGAAAAGCTAACGGTGAACCTAAAAAAGATTCTATATTACAGGATATTAAAACTATTCATGAGCGCCCAGCCGAAGTTCAAGAAAGAA--AAATACCGGGTCATTGGGAAGCTGATTTAATTAAAGGTAAAGACAATAAAAGTTCGATAGCAACACTTATTGAACGAAATACACGGCTCTGTATCTTGGCAACATTACCTGATGCAAAGGCAGAATCAGTGCGCAAGGCTTTAACTGAAGCTCTGAAATATTTACCTGCAGAACTGCGTAAAACGTTGACCTATGACCGTGGACGTGAGATGTCAGAACATAAAATACTCGAAGAAGATTTAGGCATAGATGTATATTTCTGTGACCCACATTCACCCTGGCAAAAAGGCACATGCGAAAATATGAATGGTTTAATTAGGCAATATTTACCTAAAGGGATTGATTTAAATCAGGCAGATCAGCATTATTTAAATCAAGTTGCCATGTCACTGAATACTCGTCCTA"/>
                        <sequence id="seq_GCF_002165305-1" spec="Sequence" taxon="GCF_002165305-1" totalcount="4" value="GGCAGAGTAAAACTTGAAGTGCGACATAAACCACCTAATTAATTTAAAGGGTTTATGGAGTATATAAAATTGTCATACCATCATCTTAACTTTGAAGATCGTACTGCATTAATGCTTGAGTCAAGAAAAGAAGGCTTTTCAGCCAGAAAATTTGCTGAACTCATTAAAAGACATCCTAGTACGATCTATCGTGAGCTTAAAAGAAATAGCATCAATGACGTTTATCAAGCTCGATATGCTTCTGATAACACCTTCGCTAGACGTAGACGTGGTCACAGAAAACTCAAAATCGATTCAATCCTCTGGAAATTTATTGTTGAAGCGATCCGTTGTTTATGGTCTCCTCAGCAAATAGCAAAGCGTTTAAAGACATTTCCTGATTTGGATCAAACAATGAATGTAAGCCATACAACGATTTATTCAACGATACGAGCATTACCAAAGGGTGAGTTGAAA-AAAGACTTATTATCCTGTCTACGTCATGAAAATA-AAAAGCGAAAAGCTAACGGTGAACCTAAAAAAGATTCTATATTACAGGATATTAAAACTATTCATGAGCGCCCAGCCGAAGTTCAAGAAAGAAAAATACCGGGTCATTGGGAAGCTGATTTAATTAAAGGTAAAGACAATAAAAGTTCGATAGCAACACTTATTGAACGAAATACACGGCTCTGTATCTTGGCAACATTACCTGATGCAAAGGCAGAATCAGTGCGCAAGGCTTTAACTGAAGCTCTGAAATATTTACCTGCAGAACTGCGTAAAACGTTGACCTATGACCGTGGACGTGAGATGTCAGAACATAAAATACTCGAAGAAGATTTAGGCATAGATGTATATTTCTGTGACCCACATTCACCCTGGCAAAAAGGCACATGCGAAAATATGAATGGTTTAATTAGGCAATATTTACCTAAAGGGATTGATTTAAATCAGGCAGATCAGCATTATTTAAATCAAGTTGCCA-TGTCACTGAATACTCGTAGAAAGGCGTTAGATTGGCTTACACCATTAGAGAAATTTGCTCAGCTTGTTGATTATCATATGGCTTTTGAAACTGTCGCACCTCATGTTTGAATTCGCCCCATATTTTTGCTACAGTGAACCAAATTAAGATCATCTATTTACTAGGCCTCGCATTTGCGGGGTTTTTAATGCTGAATAAAAGGAAAACTTGATGGAATTGCCCAATATTATGCACCCGGTCGCGAAGCTGAGCACCGCATTAGCCGCTGCATTGATGCTGAGCGGGTGCATGCCCGGTGAAATCCGCCCGACGATTGGCCAGCAAATGGAAACTGGCGACCAACGGTTTGGCGATCTGGTTTTCCGCCAGCTCGCACCGAATGTCTGGCAGCACACTTCCTATCTCGACATGCCGGGTTTCGGGGCAGTCGCTTCCAACGGTTTGATCGTCAGGGATGGCGGCCGCGTGCTGGTGGTCGATACCGCCTGGACCGATGACCAGACCGCCCAGATCCTCAACTGGATCAAGCAGGAGATCAACCTGCCGGTCGCGCTGGCGGTGGTGACTCACGCGCATCAGGACAAGATGGGCGGTATGGACGCGCTGCATGCGGCGGGGATTGCGACTTATGCCAATGCGTTGTCGAACCAGCTTGCCCCGCAAGAGGGGATGGTTGCGGCGCAACACAGCCTGACTTTCGCCGCCAATGGCTGGGTCGAACCAGCAACCGCGCCCAACTTTGGCCCGCTCAAGGTATTTTACCCCGGCCCCGGCCACACCAGTGACAATATCACCGTTGGGATCGACGGCACCGACATCGCTTTTGGTGGCTGCCTGATCAAGGACAGCAAGGCCAAGTCGCTCGGCAATCTCGGTGATGCCGACACTGAGCACTACGCCGCGTCAGCGCGCGCGTTTGGTGCGGCGTTCCCCAAGGCCAGCATGATCGTGATGAGCCATTCCGCCCCCGATAGCCGCGCCGCAATCACTCATACGGCCCGCATGGCCGACAAGCTGCGCTGAGCCATGGCTGACCACGTCACCCCCAATCTGCCATCGCGCGATTTCGATGTGACAGAGGCGTTTTATGCGAAGCTGGGCTTTGCGACGAGTTGGAAGGATCGCGGCTGGATGATCCTGCAGCGCGGCGGTTTGCAGCTCGAATTCTTCCCCTATCCTGACCTCGACCCAGCTACGAGCTCGTTCGGCTGTTGCCTGCGGTTGGATGATCTCGATGCCATGGTGGCATTGGTGAACGCGGCGGGAGCCGAGGAAA-AAAGCACCGGCTGGCCGCGCTTCAAAGCTCCGCAACTGGAGGCGAGCGGCCTGAGGATCGGCTACCTGATCGATCCCGACTGCACGCTGGTGCGGCTGATCCAGAACCCCGACTGACCGCATGCCCGCGAAAATCAAGATTTGCGGGATCAGCACACCCGAGGCGCTCGATGCGACCATCGCGGCGCGGGCGGACTATGCCGGGTTGGTGTTCTATCCAGCGTCGCCCCGTGCGGTTACGTCGAATGTCGCGGGCGCTTTGACATCGCGCGCAGCTGGCCAGATCGCCATGGTCGGTTTGTTCGTCGATGCGGATGATGCTGTCATCGCCGACGCACTGGTGGCAGCCAAGCTGAACGCGCTGCAGCTGCACGGTTCGGAATCGCCCGAACGCGTGGCCCAGTTGCGCGCGCGGTTTGGCAAGCCGGTGTGGAAGGCGCTGCCCGTCGCCAGCGCCAGCGATGTCGCACGCGCCGCAGCCTATGCCGGGGCGGCGGACTTGATCTTGTTCGACGCCAAGACCCCCAAAGGCGCGCTGCCCGGCGGCATGGGGTTGGCGTTCGACTGGTCGCTGCTGGCCGGATATCGCGGTGCCTTGCCGTGGGGGCTGGCAGGCGGGCTAAATCCGACGAATGTTGCCGAGGCGATTGCGCGCACCGGAGCGCCGCTGGTCGATACCTCCAGCGGCGTCGAAAGCGCGCCGGGCGTCAAGGATACCGACAAGATTACCAATTTCGCCTTTGCGGTGCGCTTGGCCTAAATCGCGTCGATCAATAGGCGTCGTTCAGCGCAAAGATCGGCTTGCGGGTGCGCCACTGCCCTCGGGTGAAGTCGGGAAAATCTAACGTGCGATTGCCCTCAGCAATCGATTGTTCCGACAGAGGCGTGATCGCGCTCCAGGCCAGCGCGTCGTAAATGTCGATTGGCATCGGGGCCTTGGCCTTCAGCGCCTCGACAAAAGCGTGGATCACGAACCAGTCCATCCCGCCATGCCCGGCCCCTGCCGCCAGATCGGCGTAGCGTTTCCATAGCGGGTGATCGTATTTCGCAAACCAGCCCTCGGCAGGCTCCCAGCGGTGCGGCTGTGGGCTCTTGCCCTCCAGATAGATCGACTTGTTGACGTCCATCCACAGCCCCTCGGTGCCTTGCACCCGAAAGCCGAGAGAATAGGGGCGCGGCAGCGAGGTGTCGTGGCACAGCATGATCGTTTCACCATTAGTGCAGCCGATCATGGTGTTGACCACATCACCCAGTGCGAATTTCACCTCGGCGTTGGGATGATCGGCAGAGCCGTTCTTGACGACATAATCATGCAGCCCGCGCGCCTTACAGCCGAAGCCGCCAGCGCCCGCTTCGCCCGGCAACGCGACCTTCAGGGTGCGGGTCTGCGGCGGGTAGCACACGCCGGCATCGGCGCAGCCCTGGTACTTCACGGTCAGGGTGGTCGCGCTCGCGCCGGCCGCGGGCGTGCCGGTGAGGGTGCCGAGCAATTCCTTGCGGTAGGTTTCGACGTCGCCGAAGAATTCGTCGCGGTAGGCCTTGCCCTTCGGCAGCGCCATGGTCGCGCCGGTGAAGGCGGCATCGGCCTTGACCGAGGTGCGGTGCCGGTACAGGTAATAGCCGTCGGCGATCCGCCAGCGCACCTCGATGCGGTCCGGCGCGGTGGCCTGCGCGGACAGGACGAAGACCTCGTCGACCGGCGGCAGTTCGAAGTCCTGGGCGACGGCCGAGGTCGCGGGCAGCGCAAGCAGCAGGGCGAGCCCGGCCAGCCAGCGGCGCAGGCGGATCGTGGATGCGGTCATTGGCTCAGTTTACCGGTCGGCTCTCGGCGGCCAGCCATTGCAGGTATTCGGGCAGGCCGGACGCGGCTTCGACCGCGAGCAGCTCCGGGAGTTCGTAGGGATGCAGTTGGCGCAGGCGTTCCTGCAGGGCGGGGTAGGCCTCGGCACTGGTCTTGACCAGCAGCAGGACCTCGGCCGCGGCCTCGACCTTGCGTTGCCAGCGATAGACCGAACGCAGGCCGGGCAGGAGGTTGACGCAGGCGGCCAGGCGCTCGGCCACCAGCGCGGTGGCGATGCGCTCGGCGCTGTCGGCGTCGGGACAGGTGCAGAAGCAGATCAGGGCGCTCACCGGCATAGGGTAGCGGCTGCCCCGATCCGGCGGGCCTGGCGGACATCCGCGTGCGGCCCTTGAAAGTCGGCGGGCCCGCCCCATCTCGGTGGCATGCCGGGTTCGCCCGGTTCTGTTGTCCGCGGTTTGGCACTCGCTTCGCGCGACTGCTAAAATCGCCGGGTTTTTCCACGTCAATCAACCATTTACCGAGGTTGCCATGTCCAATATCAAGCCGCTGCACGACCGCGTGGTCATCAAGCGCATGGAAGAAGAGAAGCTGTCCGCCGGCGGGATCGTGATCCCGGATTCGGCCACCGAGAAGCCGATCAAGGGCGAAGTCGTCGCCGTCGGCACCGGCAAGGTGCTGGACAACGGCCAGGTCCGCGCGCCGCAGGTCAAGGTCGGCGACAAGGTGCTGTTCGGCAAGTACAGCGGCACCGAAGTGAAGCTGGACGGCGTCGAGCTGCTGGTGGTGAAGGAAGACGACCTGTTCGCGATCCTCGGCTGATCGCGCGTCGCTCCCACACATTTCTCATCCGAATAATTTTTCGAGGTAATTCGCAATGGCTGTCAAGGACATTCGTTTCGGCGAAGACGCGCGCTCCAAGATGGTGCGCGGCGTCAACGTGCTCGCCAACGCCGTGAAGGCGACCCTCGGCCCGAAGGGCCGCAACGTCGTGCTGCAGAAGAGCTACGGCGCGCCGACCATCACCAAGGACGGCGTCTCCGTCGCCAAGGAAATCGAACTGGCTGACGCGTTCGAGAACATGGGCGCGCAGATGGTGAAGGAAGTCGCTTCCAAGACCTCCGACAACGCCGGCGACGGCACCACCACCGCCACCGTGCTGGCGCAGGCGTTCATCCGCGAGGGCATGAAGGCGGTCGCCGCCGGCATGAACCCGATGGACCTGAAGCGCGGCATCGACCAGGCGGTGAAGGCCGCGGTCGGCGAACTGAAGTCGCTGTCCAAGCCGTCGTCGACCAGCAAGGAAATCGCCCAGGTCGGCGCGATCTCCGCGAACTCGGATGCCAACATCGGCGACCTGATCGCGCAGGCGATGGACAAGGTCGGCAAGGAAGGCGTGATCACGGTCGAGGAAGGCAGCGGCCTGGACAACGAACTCGACGTGGTCGAGGGCATGCAGTTCGACCGCGGCTACCTGAGCCCGTACTTCGTCAACAACCAGCAGTCGATGTCGGCCGACCTGGATGATCCCTTCATCCTGCTGTACGACAAGAAGATCTCCAACGTGCGCGACCTGCTGCCCGTCCTCGAGGGCGTGGCCAAGGCCGGCAAGCCGCTGCTGATCGTGGCGGAGGAAGTCGAAGGCGAAGCGCTGGCGACCCTGGTGGTCAACACCATCCGCGGCATCGTCAAGGTCTGCGCGGTGAAGGCCCCGGGCTTCGGCGACCGTCGCAAGGCGATGCTGGAAGACATGGCGATCCTGACCGGCGGCGTGGTGATTTCCGAGGAAGTCGGCCTGTCGCTGGAGAAGGCCACCATCAAGGACCTCGGCCGCGCCAAGAAGATCCAGGTGTCGAAGGAAAACACCACCATCATCGATGGCGCCGGCGAAGGCGCGGGCATCGAGGCGCGCATCAAGCAGATCAAGGCGCAGATCGAGGAGACCTCCTCCGACTACGACCGCGAGAAGCTGCAGGAGCGCGTGGCCAAGCTGGCCGGCGGCGTTGCGGTGATCAAGGTCGGTGCCGCCACCGAAGTCGAGATGAAGGAAAAGAAGGCGCGCGTCGAAGACGCCCTGCACGCGACCCGTGCGGCCGTCGAGGAAGGCATCGTCCCGGGCGGCGGCGTCGCCCTGATCCGTGCCAAGGCGGCGATCGCCGGCATCAAGGGCGTGAACGAAGACCAGAACCACGGCATCCAGATCGCCCTGCGCGCGATGGAAGCCCCGCTGCGCGAGATCGTGACCAATGCCGGCGATGAGCCGTCGGTCATCCTCAACCGCGTGGTCGAAGGTTCGGGTGCGTTCGGCTACAACGCCGCCAACGGCGAGTTCGGCGACATGATCGAGTTCGGCATCCTGGACCCGACCAAGGTCACCCGCACCGCGCTGCAGAACGCCGCGTCGATCGCGGGCCTGATGATCACCACCGAAGCGATGGTGGCCGAGGCCCCGAAGAAGGACGAGCCGGCGATGCCGGCCGGCGGCGGCATGGGCGGCATGGGCGGCATGGATTTCTAAGCCCCGCGATCCATCAAGCAAGACCACAAAGCCCGGCCTCGTGCCGGGCTTTGTGCGTTCTGGCGTCCGAGGCGGGAGACTTCCTACCCGCCCCGCGGCAATGTCTGACGCGAAGATCAGAAAACGCCGATATGAACGCGTGCTCGCGGGCGCAACCCTGAGCAGCCGTCCCTGCAACGGAGCGCTGCGTGCCGCGC-CTGACCGCACCCCGGCGGCAGGCCGAGGTGTGCGCGCCACTGCCGGCCGCCCACGCCGCTGCGCGTTACGCGCGCCACCTGCCCGAGCGCACGCTGCTGTACGCGCTAGTGCAGGCGCACTACCCGGACTTCATCGCGCGTCTTGAGGCCGAAGACCGCCCGCTGCCCGAGTATGTGCGCGAGGAGTTCGAGACCTACCTGCGCTGCGGCGTGCTCGAGCACGGCTTCCTGCGCGTGGTCTGCGAGCACTGTCGTGCCGAGAGGCTGGTGGCGTATTCCTGCAAGAAGCGCGGGCTGTGCCCGAGCTGCGGCGCACGGCGCATGGCCGAGTCGGCGCGGCATCTGGTGGACGAGGTGTTCGGCCCGCGGCCGGTGCGGCAATGGGTGCTGAGTTTCCCGTACCCGTTGCGCTTCCTGTTCGCCAGCAAGCCTGAGGCGATCGGCCCGGTGCTGGGCATCGTGCATCGTGTGATCGCCGGTTGGCTTGCCGATCAGGCCGGCGTGCCGCGGGATACGGCGCAATGCGGCGTGGTGACCCTGATCCAGCGCTTCGGCAGCGCGCTGAATCTCAACATCCACTTCCACATGCTGTGGCTCGACGGCGTGTACGAGGACACCACCGAGCGTCCGCAGCGCAAGCCGCGCCTGCACCGCACCCGTGCGCCCACATCGGCGCAACTGACGGAACTGGCCAACACCATCGCGCATCGCGTGTGCCGGCACCTGTCGCGCCGCGGCTGGCTCGAAGGCGAAGACGAATCCGTGTTCCTGTCCGACAGCGCGGGTAGCGACGACGGCATGGATGGGCTGCGGATGAGTTCGATGACCTACCGCATCGCCACCGGTCGCGACGCTGGCCGCAAGGTCGTCACGCTGCAAACGCTGCCTGGCGACGCCGGTCCGCTGGAGGGCGACGCCGGCAAGGTCGGCGGCTTCTCGCTGCATGCCGGCGTGGCCGCGGAAGCACACGAAAGCCACAAGCTCGAAAAGCTGTGCCGCTACATCACGCGCCCGGCGATCAGCGAGCAGCGGCTATCGATCTCGCCACAGGGCAGGGTGCGTTACCAGCTCAAGACGCCGTGGCGCAATGGCACCACGCATGTCGAATGGGATGCGGTGGACTTCATCGCCAAGCTGGCGGCACTGGTCCCGCCGCCACGCGCGCATCTCACCCGCTTCCACGGCGTATTCGCCCCGAATGCAAACCTGCGCGCGCAGCTGACGCC-CTCGGGGCGCGGCAGGCGGCCTGCGGGCGATGCGGCGCCAGTGGACGTCAGCGCCCACGACGAGCCGCGCAGCCCCGAGCAGAAGCGCCGTGCGATGAGCTGGGCGCAACGGCTCAAGCGGGTCTTTTCCATCGACATCACCACCTGCGCCCACTGCGGCGGCGCGGTGCGGATCGTCGCCAGCATCGAAGACCCCAAGGCCATTCGCGCCATCCTCGCCCACTTCGAGAAACACGGCGCGCTGGAGCAAGCGCACTACCGGCCCGC----AGC-GCGCGCCCC--GCCGCCCGCCGCGTGATGAGGCGCCG--GCCACACAGCCGGCAGCCAAGCCAGAGTCCGATCCGATGCGGCCACGACCCCGCAGGGCTGCGCTCGGCCCTGTGCCGGGATTCGGTGAGAAATGGCTACGCACTGAGCCGCTGCGTGGCCCCGCGATGTCGAAAACCCACGCATGAACCCCCGATCTGTGCCCGATCTGTGCCCAAAGCGGCGCTTGCGCGGCCGCTTCCTACCCGCCAGACTCGCCAAAAAGGGCGGTTGAACTTCCTATACCCATATCCCACTTTAGGTTTGGCAGCACCTTTTCAATCAGGTGGTTGTTTACACCAATCCAGCTATTGGCCAATTGAATATTGGTTTCGTCTACTTTTTTTGATTTTTTAAACAGCTTGGTAAAACCGAGTGCCAAAACAGGGGGACCATGTAAAAACGTGCTTCCTGTAATGACTGAACCAACTGTGAGTCCTTTACTGACTTTTTGCAATAAGGATGCTTTTTTATGAGCAGTAGACATAAATCTAACCTTGAGTGTAGAGATTTAAAAAAATGTTCCAACTATAAACAACGGAAATTGAAATACAATTGTATATTTGAAGATGTTGACATTTTTTATGGATTTACCCATTTTCTGCAATTTTAATCCACTTTATCATAAGTGAAGCATTGGTATTTGGTGTATAAAGTTCTTAAAAACTTTTATTGAAACATATATCTCATGTTTTTAGAAATCCGATAAATTGAAAACAATGGAGGGCAGAGTAAAACTTGAAGTGCGACATAAACCACCTAATTAATTTAAAGGGTTTATGGAGTATATAAAATTGTCATACCATCATCTTAACTTTGAAGATCGTACTGCATTAATGCTTGAGTCAAGAAAAGAAGGCTTTTCAGCCAGAAAATTTGCTGAACTCATTAAAAGACATCCTAGTACGATCTATCGTGAGCTTAAAAGAAATAGCATCAATGACGTTTATCAAGCTCAATATGCTTCTGATAACACTTTTGCTAGACGTAGACGTGGTCACAGAAAACTCAAAATCGATTCAATCCTCTGGAAATTTATTGTTGAAGCGATCCGTTGTTTATGGTCTCCTCAGCAAATAGCAAAGCGTTTAAAGACATTTCCTGATTTGGATCAAACAATGAATGTAAGCCATACAACGATTTATTCAACGATACGAGCATTACCCAAGGGTGAGTTGAAAAAAGACTTATTATCCTGTCTACGTCATGAAAATAAAAAGCGAAAAGCTAACGGTGAACCTAAAAAAGATTCTATATTACAGGATATTAAAACTATTCATGAGCGCCCAGCCGAAGTTCAAGAAAGAA--AAATACCGGGTCATTGGGAAGCTGATTTAATTAAAGGTAAAGACAATAAAAGTTCGATAGCAACACTTATTGAACGAAATACACGGCTCTGTATCTTGGCAACATTACCTGATGCAAAGGCAGAATCAGTGCGCAAGGCTTTAACTGAAGCTCTGAAATATTTACCTGCAGAACTGCGTAAAACGTTGACCTATGACCGTGGACGTGAGATGTCAGAACATAAAATACTCGAAGAAGATTTAGGCATAGATGTATATTTCTGTGACCCACATTCACCCTGGCAAAAAGGCACATGCGAAAATATGAATGGTTTAATTAGGCAATATTTACCTAAAGGGATTGATTTAAATCAGGCAGATCAGCATTATTTAAATCAAGTTGCCATGTCACTGAATACTCGTCCTA"/>
                        <sequence id="seq_GCF_002165305-2" spec="Sequence" taxon="GCF_002165305-2" totalcount="4" value="GGCAGAGTAAAACTTGAAGTGCGACATAAACCACCTAATTAATTTAAAGGGTTTATGGAGTATATAAAATTGTCATACCATCATCTTAACTTTGAAGATCGTACTGCATTAATGCTTGAGTCAAGAAAAGAAGGCTTTTCAGCCAGAAAATTTGCTGAACTCATTAAAAGACATCCTAGTACGATCTATCGTGAGCTTAAAAGAAATAGCATCAATGACGTTTATCAAGCTCGATATGCTTCTGATAACACCTTCGCTAGACGTAGACGTGGTCACAGAAAACTCAAAATCGATTCAATCCTCTGGAAATTTATTGTTGAAGCGATCCGTTGTTTATGGTCTCCTCAGCAAATAGCAAAGCGTTTAAAGACATTTCCTGATTTGGATCAAACAATGAATGTAAGCCATACAACGATTTATTCAACGATACGAGCATTACCCAAGGGTGAGTTGAAA-AAAGACTTATTATCCTGTCTACGTCATGAAAATA-AAAAGCGAAAAGCTAACGGTGAACCTAAAAAAGATTCTATATTACAGGATATTAAAACTATTCATGAGCGCCCAGCCGAAGTTCAAGAAAGAAAAATACCGGGTCATTGGGAAGCTGATTTAATTAAAGGTAAAGACAATAAAAGTTCGATAGCAACACTTATTGAACGAAATACACGGCTCTGTATCTTGGCAACATTACCTGATGCAAAGGCAGAATCAGTGCGCAAGGCTTTAACTGAAGCTCTGAAATATTTACCTGCAGAACTGCGTAAAACGTTGACCTATGACCGTGGACGTGAGATGTCAGAACATAAAATACTCGAAGAAGATTTAGGCATAGATGTATATTTCTGTGACCCACATTCACCCTGGCAAAAAGGCACATGCGAAAATATGAATGGTTTAATTAGGCAATATTTACCTAAAGGGATTGATTTAAATCAGGCAGATCAGCATTATTTAAATCAAGTTGCCA-TGTCACTGAATACTCGTAGAAAGGCGTTAGATTGGCTTACACCATTAGAGAAATTTGCTCAGCTTGTTGATTATCATATGGCTTTTGAAACTGTCGCACCTCATGTTTGAATTCGCCCCATATTTTTGCTACAGTGAACCAAATTAAGATCATCTATTTACTAGGCCTCGCATTTGCGGGGTTTTTAATGCTGAATAAAAGGAAAACTTGATGGAATTGCCCAATATTATGCACCCGGTCGCGAAGCTGAGCACCGCATTAGCCGCTGCATTGATGCTGAGCGGGTGCATGCCCGGTGAAATCCGCCCGACGATTGGCCAGCAAATGGAAACTGGCGACCAACGGTTTGGCGATCTGGTTTTCCGCCAGCTCGCACCGAATGTCTGGCAGCACACTTCCTATCTCGACATGCCGGGTTTCGGGGCAGTCGCTTCCAACGGTTTGATCGTCAGGGATGGCGGCCGCGTGCTGGTGGTCGATACCGCCTGGACCGATGACCAGACCGCCCAGATCCTCAACTGGATCAAGCAGGAGATCAACCTGCCGGTCGCGCTGGCGGTGGTGACTCACGCGCATCAGGACAAGATGGGCGGTATGGACGCGCTGCATGCGGCGGGGATTGCGACTTATGCCAATGCGTTGTCGAACCAGCTTGCCCCGCAAGAGGGGATGGTTGCGGCGCAACACAGCCTGACTTTCGCCGCCAATGGCTGGGTCGAACCAGCAACCGCGCCCAACTTTGGCCCGCTCAAGGTATTTTACCCCGGCCCCGGCCACACCAGTGACAATATCACCGTTGGGATCGACGGCACCGACATCGCTTTTGGTGGCTGCCTGATCAAGGACAGCAAGGCCAAGTCGCTCGGCAATCTCGGTGATGCCGACACTGAGCACTACGCCGCGTCAGCGCGCGCGTTTGGTGCGGCGTTCCCCAAGGCCAGCATGATCGTGATGAGCCATTCCGCCCCCGATAGCCGCGCCGCAATCACTCATACGGCCCGCATGGCCGACAAGCTGCGCTGAGCCATGGCTGACCACGTCACCCCCAATCTGCCATCGCGCGATTTCGATGTGACAGAGGCGTTTTATGCGAAGCTGGGCTTTGCGACGAGTTGGAAGGATCGCGGCTGGATGATCCTGCAGCGCGGCGGTTTGCAGCTCGAATTCTTCCCCTATCCTGACCTCGACCCAGCTACGAGCTCGTTCGGCTGTTGCCTGCGGTTGGATGATCTCGATGCCATGGTGGCATTGGTGAACGCGGCGGGAGCCGAGGAAA-AAAGCACCGGCTGGCCGCGCTTCAAAGCTCCGCAACTGGAGGCGAGCGGCCTGAGGATCGGCTACCTGATCGATCCCGACTGCACGCTGGTGCGGCTGATCCAGAACCCCGACTGACCGCATGCCCGCGAAAATCAAGATTTGCGGGATCAGCACACCCGAGGCGCTCGATGCGACCATCGCGGCGCGGGCGGACTATGCCGGGTTGGTGTTCTATCCAGCGTCGCCCCGTGCGGTTACGTCGAATGTCGCGGGCGCTTTGACATCGCGCGCAGCTGGCCAGATCGCCATGGTCGGTTTGTTCGTCGATGCGGATGATGCTGTCATCGCCGACGCACTGGTGGCAGCCAAGCTGAACGCGCTGCAGCTGCACGGTTCGGAATCGCCCGAACGCGTGGCCCAGTTGCGCGCGCGGTTTGGCAAGCCGGTGTGGAAGGCGCTGCCCGTCGCCAGCGCCAGCGATGTCGCACGCGCCGCAGCCTATGCCGGGGCGGCGGACTTGATCTTGTTCGACGCCAAGACCCCCAAAGGCGCGCTGCCCGGCGGCATGGGGTTGGCGTTCGACTGGTCGCTGCTGGCCGGATATCGCGGTGCCTTGCCGTGGGGGCTGGCAGGCGGGCTAAATCCGACGAATGTTGCCGAGGCGATTGCGCGCACCGGAGCGCCGCTGGTCGATACCTCCAGCGGCGTCGAAAGCGCGCCGGGCGTCAAGGATACCGACAAGATTACCAATTTCGCCTTTGCGGTGCGCTTGGCCTAAATCGCGTCGATCAATAGGCGTCGTTCAGCGCAAAGATCGGCTTGCGGGTGCGCCACTGCCCTCGGGTGAAGTCGGGAAAATCTAACGTGCGATTGCCCTCAGCAATCGATTGTTCCGACAGAGGCGTGATCGCGCTCCAGGCCAGCGCGTCGTAAATGTCGATTGGCATCGGGGCCTTGGCCTTCAGCGCCTCGACAAAAGCGTGGATCACGAACCAGTCCATCCCGCCATGCCCGGCCCCTGCCGCCAGATCGGCGTAGCGTTTCCATAGCGGGTGATCGTATTTCGCAAACCAGCCCTCGGCAGGCTCCCAGCGGTGCGGCTGTGGGCTCTTGCCCTCCAGATAGATCGACTTGTTGACGTCCATCCACAGCCCCTCGGTGCCTTGCACCCGAAAGCCGAGAGAATAGGGGCGCGGCAGCGAGGTGTCGTGGCACAGCATGATCGTTTCACCATTAGTGCAGCCGATCATGGTGTTGACCACATCACCCAGTGCGAATTTCACCTCGGCGTTGGGATGATCGGCAGAGCCGTTCTTGACGACATAATCATGCAGCCCGCGCGCCTTACAGCCGAAGCCGCCAGCGCCCGCTTCGCCCGGCAACGCGACCTTCAGGGTGCGGGTCTGCGGCGGGTAGCACACGCCGGCATCGGCGCAGCCCTGGTACTTCACGGTCAGGGTGGTCGCGCTCGCGCCGGCCGCGGGCGTGCCGGTGAGGGTGCCGAGCAATTCCTTGCGGTAGGTTTCGACGTCGCCGAAGAATTCGTCGCGGTAGGCCTTGCCCTTCGGCAGCGCCATGGTCGCGCCGGTGAAGGCGGCATCGGCCTTGACCGAGGTGCGGTGCCGGTACAGGTAATAGCCGTCGGCGATCCGCCAGCGCACCTCGATGCGGTCCGGCGCGGTGGCCTGCGCGGACAGGACGAAGACCTCGTCGACCGGCGGCAGTTCGAAGTCCTGGGCGACGGCCGAGGTCGCGGGCAGCGCAAGCAGCAGGGCGAGCCCGGCCAGCCAGCGGCGCAGGCGGATCGTGGATGCGGTCATTGGCTCAGTTTACCGGTCGGCTCTCGGCGGCCAGCCATTGCAGGTATTCGGGCAGGCCGGACGCGGCTTCGACCGCGAGCAGCTCCGGGAGTTCGTAGGGATGCAGTTGGCGCAGGCGTTCCTGCAGGGCGGGGTAGGCCTCGGCACTGGTCTTGACCAGCAGCAGGACCTCGGCCGCGGCCTCGACCTTGCGTTGCCAGCGATAGACCGAACGCAGGCCGGGCAGGAGGTTGACGCAGGCGGCCAGGCGCTCGGCCACCAGCGCGGTGGCGATGCGCTCGGCGCTGTCGGCGTCGGGACAGGTGCAGAAGCAGATCAGGGCGCTCACCGGCATAGGGTAGCGGCTGCCCCGATCCGGCGGGCCTGGCGGACATCCGCGTGCGGCCCTTGAAAGTCGGCGGGCCCGCCCCATCTCGGTGGCATGCCGGGTTCGCCCGGTTCTGTTGTCCGCGGTTTGGCACTCGCTTCGCGCGACTGCTAAAATCGCCGGGTTTTTCCACGTCAATCAACCATTTACCGAGGTTGCCATGTCCAATATCAAGCCGCTGCACGACCGCGTGGTCATCAAGCGCATGGAAGAAGAGAAGCTGTCCGCCGGCGGGATCGTGATCCCGGATTCGGCCACCGAGAAGCCGATCAAGGGCGAAGTCGTCGCCGTCGGCACCGGCAAGGTGCTGGACAACGGCCAGGTCCGCGCGCCGCAGGTCAAGGTCGGCGACAAGGTGCTGTTCGGCAAGTACAGCGGCACCGAAGTGAAGCTGGACGGCGTCGAGCTGCTGGTGGTGAAGGAAGACGACCTGTTCGCGATCCTCGGCTGATCGCGCGTCGCTCCCACACATTTCTCATCCGAATAATTTTTCGAGGTAATTCGCAATGGCTGTCAAGGACATTCGTTTCGGCGAAGACGCGCGCTCCAAGATGGTGCGCGGCGTCAACGTGCTCGCCAACGCCGTGAAGGCGACCCTCGGCCCGAAGGGCCGCAACGTCGTGCTGCAGAAGAGCTACGGCGCGCCGACCATCACCAAGGACGGCGTCTCCGTCGCCAAGGAAATCGAACTGGCTGACGCGTTCGAGAACATGGGCGCGCAGATGGTGAAGGAAGTCGCTTCCAAGACCTCCGACAACGCCGGCGACGGCACCACCACCGCCACCGTGCTGGCGCAGGCGTTCATCCGCGAGGGCATGAAGGCGGTCGCCGCCGGCATGAACCCGATGGACCTGAAGCGCGGCATCGACCAGGCGGTGAAGGCCGCGGTCGGCGAACTGAAGTCGCTGTCCAAGCCGTCGTCGACCAGCAAGGAAATCGCCCAGGTCGGCGCGATCTCCGCGAACTCGGATGCCAACATCGGCGACCTGATCGCGCAGGCGATGGACAAGGTCGGCAAGGAAGGCGTGATCACGGTCGAGGAAGGCAGCGGCCTGGACAACGAACTCGACGTGGTCGAGGGCATGCAGTTCGACCGCGGCTACCTGAGCCCGTACTTCGTCAACAACCAGCAGTCGATGTCGGCCGACCTGGATGATCCCTTCATCCTGCTGTACGACAAGAAGATCTCCAACGTGCGCGACCTGCTGCCCGTCCTCGAGGGCGTGGCCAAGGCCGGCAAGCCGCTGCTGATCGTGGCGGAGGAAGTCGAAGGCGAAGCGCTGGCGACCCTGGTGGTCAACACCATCCGCGGCATCGTCAAGGTCTGCGCGGTGAAGGCCCCGGGCTTCGGCGACCGTCGCAAGGCGATGCTGGAAGACATGGCGATCCTGACCGGCGGCGTGGTGATTTCCGAGGAAGTCGGCCTGTCGCTGGAGAAGGCCACCATCAAGGACCTCGGCCGCGCCAAGAAGATCCAGGTGTCGAAGGAAAACACCACCATCATCGATGGCGCCGGCGAAGGCGCGGGCATCGAGGCGCGCATCAAGCAGATCAAGGCGCAGATCGAGGAGACCTCCTCCGACTACGACCGCGAGAAGCTGCAGGAGCGCGTGGCCAAGCTGGCCGGCGGCGTTGCGGTGATCAAGGTCGGTGCCGCCACCGAAGTCGAGATGAAGGAAAAGAAGGCGCGCGTCGAAGACGCCCTGCACGCGACCCGTGCGGCCGTCGAGGAAGGCATCGTCCCGGGCGGCGGCGTCGCCCTGATCCGTGCCAAGGCGGCGATCGCCGGCATCAAGGGCGTGAACGAAGACCAGAACCACGGCATCCAGATCGCCCTGCGCGCGATGGAAGCCCCGCTGCGCGAGATCGTGACCAATGCCGGCGATGAGCCGTCGGTCATCCTCAACCGCGTGGTCGAAGGTTCGGGTGCGTTCGGCTACAACGCCGCCAACGGCGAGTTCGGCGACATGATCGAGTTCGGCATCCTGGACCCGACCAAGGTCACCCGCACCGCGCTGCAGAACGCCGCGTCGATCGCGGGCCTGATGATCACCACCGAAGCGATGGTGGCCGAGGCCCCGAAGAAGGACGAGCCGGCGATGCCGGCCGGCGGCGGCATGGGCGGCATGGGCGGCATGGATTTCTAAGCCCCGCGATCCATCAAGCAAGACCACAAAGCCCGGCCTCGTGCCGGGCTTTGTGCGTTCTGGCGTCCGAGGCGGGAGACTTCCTACCCGCCCCGCGGCAATGTCTGACGCGAAGATCAGAAAACGCCGATATGAACGCGTGCTCGCGGGCGCAACCCTGAGCAGCCGTCCCTGCAACGGAGCGCTGCGTGCCGCGC-CTGACCGCACCCCGGCGGCAGGCCGAGGTGTGCGCGCCACTGCCGGCCGCCCACGCCGCTGCGCGTTACGCGCGCCACCTGCCCGAGCGCACGCTGCTGTACGCGCTAGTGCAGGCGCACTACCCGGACTTCATCGCGCGTCTTGAGGCCGAAGACCGCCCGCTGCCCGAGTATGTGCGCGAGGAGTTCGAGACCTACCTGCGCTGCGGCGTGCTCGAGCACGGCTTCCTGCGCGTGGTCTGCGAGCACTGTCGTGCCGAGAGGCTGGTGGCGTATTCCTGCAAGAAGCGCGGGCTGTGCCCGAGCTGCGGCGCACGGCGCATGGCCGAGTCGGCGCGGCATCTGGTGGACGAGGTGTTCGGCCCGCGGCCGGTGCGGCAATGGGTGCTGAGTTTCCCGTACCCGTTGCGCTTCCTGTTCGCCAGCAAGCCTGAGGCGATCGGCCCGGTGCTGGGCATCGTGCATCGTGTGATCGCCGGTTGGCTTGCCGATCAGGCCGGCGTGCCGCGGGATACGGCGCAATGCGGCGTGGTGACCCTGATCCAGCGCTTCGGCAGCGCGCTGAATCTCAACATCCACTTCCACATGCTGTGGCTCGACGGCGTGTACGAGGACACCACCGAGCGTCCGCAGCGCAAGCCGCGCCTGCACCGCACCCGTGCGCCCACATCGGCGCAACTGACGGAACTGGCCAACACCATCGCGCATCGCGTGTGCCGGCACCTGTCGCGCCGCGGCTGGCTCGAAGGCGAAGACGAATCCGTGTTCCTGTCCGACAGCGCGGGTAGCGACGACGGCATGGATGGGCTGCGGATGAGTTCGATGACCTACCGCATCGCCACCGGTCGCGACGCTGGCCGCAAGGTCGTCACGCTGCAAACGCTGCCTGGCGACGCCGGTCCGCTGGAGGGCGACGCCGGCAAGGTCGGCGGCTTCTCGCTGCATGCCGGCGTGGCCGCGGAAGCACACGAAAGCCACAAGCTCGAAAAGCTGTGCCGCTACATCACGCGCCCGGCGATCAGCGAGCAGCGGCTATCGATCTCGCCACAGGGCAGGGTGCGTTACCAGCTCAAGACGCCGTGGCGCAATGGCACCACGCATGTCGAATGGGATGCGGTGGACTTCATCGCCAAGCTGGCGGCACTGGTCCCGCCGCCACGCGCGCATCTCACCCGCTTCCACGGCGTATTCGCCCCGAATGCAAACCTGCGCGCGCAGCTGACGCC-CTCGGGGCGCGGCAGGCGGCCTGCGGGCGATGCGGCGCCAGTGGACGTCAGCGCCCACGACGAGCCGCGCAGCCCCGAGCAGAAGCGCCGTGCGATGAGCTGGGCGCAACGGCTCAAGCGGGTCTTTTCCATCGACATCACCACCTGCGCCCACTGCGGCGGCGCGGTGCGGATCGTCGCCAGCATCGAAGACCCCAAGGCCATTCGCGCCATCCTCGCCCACTTCGAGAAACACGGCGCGCTGGAGCAAGCGCACTACCGGCCCGC----AGC-GCGCGCCCC--GCCGCCCGCCGCGTGATGAGGCGCCG--GCCACACAGCCGGCAGCCAAGCCAGAGTCCGATCCGATGCGGCCACGACCCCGCAGGGCTGCGCTCGGCCCTGTGCCGGGATTCGGTGAGAAATGGCTACGCACTGAGCCGCTGCGTGGCCCCGCGATGTCGAAAACCCACGCATGAACCCCCGATCTGTGCCCGATCTGTGCCCAAAGCGGCGCTTGCGCGGCCGCTTCCTACCCGCCAGACTCGCCAAAAAGGGCGGTTGAACTTCCTATACCCATATCCCACTTTAGGTTTGGCAGCACCTTTTCAATCAGGTGGTTGTTTACACCAATCCAGCTATTGGCCAATTGAATATTGGTTTCGTCTACTTTTTTTGATTTTTTAAACAGCTTGGTAAAACCGAGTGCCAAAACAGGGGGACCATGTAAAAACGTGCTTCCTGTAATGACTGAACCAACTGTGAGTCCTTTACTGACTTTTTGCAATAAGGATGCTTTTTTATGAGCAGTAGACATAAATCTAACCTTGAGTGTAGAGATTTAAAAAAATGTTCCAACTATAAACAACGGAAATTGAAATACAATTGTATATTTGAAGATGTTGACATTTTTTATGGATTTACCCATTTTCTGCAATTTTAATCCACTTTATCATAAGTGAAGCATTGGTATTTGGTGTATAAAGTTCTTAAAAACTTTTATTGAAACATATATCTCATGTTTTTAGAAATCCGATAAATTGAAAACAATGGAGGGCAGAGTAAAACTTGAAGTGCGACATAAACCACCTAATTAATTTAAAGGGTTTATGGAGTATATAAAATTGTCATACCATCATCTTAACTTTGAAGATCGTACTGCATTAATGCTTGAGTCAAGAAAAGAAGGCTTTTCAGCCAGAAAATTTGCTGAACTCATTAAAAGACATCCTAGTACGATCTATCGTGAGCTTAAAAGAAATAGCATCAATGACGTTTATCAAGCTCAATATGCTTCTGATAACACTTTTGCTAGACGTAGACGTGGTCACAGAAAACTCAAAATCGATTCAATCCTCTGGAAATTTATTGTTGAAGCGATCCGTTGTTTATGGTCTCCTCAGCAAATAGCAAAGCGTTTAAAGACATTTCCTGATTTGGATCAAACAATGAATGTAAGCCATACAACGATTTATTCAACGATACGAGCATTACCCAAGGGTGAGTTGAAAAAAGACTTATTATCCTGTCTACGTCATGAAAATAAAAAGCGAAAAGCTAACGGTGAACCTAAAAAAGATTCTATATTACAGGATATTAAAACTATTCATGAGCGCCCAGCCGAAGTTCAAGAAAGAA--AAATACCGGGTCATTGGGAAGCTGATTTAATTAAAGGTAAAGACAATAAAAGTTCGATAGCAACACTTATTGAACGAAATACACGGCTCTGTATCTTGGCAACATTACCTGATGCAAAGGCAGAATCAGTGCGCAAGGCTTTAACTGAAGCTCTGAAATATTTACCTGCAGAACTGCGTAAAACGTTGACCTATGACCGTGGACGTGAGATGTCAGAACATAAAATACTCGAAGAAGATTTAGGCATAGATGTATATTTCTGTGACCCACATTCACCCTGGCAAAAAGGCACATGCGAAAATATGAATGGTTTAATTAGGCAATATTTACCTAAAGGGATTGATTTAAATCAGGCAGATCAGCATTATTTAAATCAAGTTGCCATGTCACTGAATACTCGTCCTA"/>
                        <sequence id="seq_GCF_002165335" spec="Sequence" taxon="GCF_002165335" totalcount="4" value="GGCAGAGTAAAACTTGAAGTGCGACATAAACCACCTAATTAATTTAAAGGGTTTATGGAGTATATAAAATTGTCATACCATCATCTTAACTTTGAAGATCGTACTGCATTAATGCTTGAGTCAAGAAAAGAAGGCTTTTCAGCCAGAAAATTTGCTGAACTCATTAAAAGACATCCTAGTACGATCTATCGTGAGCTTAAAAGAAATAGCATCAATGACGTTTATCAAGCTCGATATGCTTCTGATAACACCTTCGCTAGACGTAGACGTGGTCACAGAAAACTCAAAATCGATTCAATCCTCTGGAAATTTATTGTTGAAGCGATCCGTTGTTTATGGTCTCCTCAGCAAATAGCAAAGCGTTTAAAGACATTTCCTGATTTGGATCAAACAATGAATGTAAGCCATACAACGATTTATTCAACGATACGAGCATTACCAAAGGGTGAGTTGAAA-AAAGACTTATTATCCTGTCTACGTCATGAAAATA-AAAAGCGAAAAGCTAACGGTGAACCTAAAAAAGATTCTATATTACAGGATATTAAAACTATTCATGAGCGCCCAGCCGAAGTTCAAGAAAGAAAAATACCGGGTCATTGGGAAGCTGATTTAATTAAAGGTAAAGACAATAAAAGTTCGATAGCAACACTTATTGAACGAAATACACGGCTCTGTATCTTGGCAACATTACCTGATGCAAAGGCAGAATCAGTGCGCAAGGCTTTAACTGAAGCTCTGAAATATTTACCTGCAGAACTGCGTAAAACGTTGACCTATGACCGTGGACGTGAGATGTCAGAACATAAAATACTCGAAGAAGATTTAGGCATAGATGTATATTTCTGTGACCCACATTCACCCTGGCAAAAAGGCACATGCGAAAATATGAATGGTTTAATTAGGCAATATTTACCTAAAGGGATTGATTTAAATCAGGCAGATCAGCATTATTTAAATCAAGTTGCCA-TGTCACTGAATACTCGTAGAAAGGCGTTAGATTGGCTTACACCATTAGAGAAATTTGCTCAGCTTGTTGATTATCATATGGCTTTTGAAACTGTCGCACCTCATGTTTGAATTCGCCCCATATTTTTGCTACAGTGAACCAAATTAAGATCATCTATTTACTAGGCCTCGCATTTGCGGGGTTTTTAATGCTGAATAAAAGGAAAACTTGATGGAATTGCCCAATATTATGCACCCGGTCGCGAAGCTGAGCACCGCATTAGCCGCTGCATTGATGCTGAGCGGGTGCATGCCCGGTGAAATCCGCCCGACGATTGGCCAGCAAATGGAAACTGGCGACCAACGGTTTGGCGATCTGGTTTTCCGCCAGCTCGCACCGAATGTCTGGCAGCACACTTCCTATCTCGACATGCCGGGTTTCGGGGCAGTCGCTTCCAACGGTTTGATCGTCAGGGATGGCGGCCGCGTGCTGGTGGTCGATACCGCCTGGACCGATGACCAGACCGCCCAGATCCTCAACTGGATCAAGCAGGAGATCAACCTGCCGGTCGCGCTGGCGGTGGTGACTCACGCGCATCAGGACAAGATGGGCGGTATGGACGCGCTGCATGCGGCGGGGATTGCGACTTATGCCAATGCGTTGTCGAACCAGCTTGCCCCGCAAGAGGGGATGGTTGCGGCGCAACACAGCCTGACTTTCGCCGCCAATGGCTGGGTCGAACCAGCAACCGCGCCCAACTTTGGCCCGCTCAAGGTATTTTACCCCGGCCCCGGCCACACCAGTGACAATATCACCGTTGGGATCGACGGCACCGACATCGCTTTTGGTGGCTGCCTGATCAAGGACAGCAAGGCCAAGTCGCTCGGCAATCTCGGTGATGCCGACACTGAGCACTACGCCGCGTCAGCGCGCGCGTTTGGTGCGGCGTTCCCCAAGGCCAGCATGATCGTGATGAGCCATTCCGCCCCCGATAGCCGCGCCGCAATCACTCATACGGCCCGCATGGCCGACAAGCTGCGCTGAGCCATGGCTGACCACGTCACCCCCAATCTGCCATCGCGCGATTTCGATGTGACAGAGGCGTTTTATGCGAAGCTGGGCTTTGCGACGAGTTGGAAGGATCGCGGCTGGATGATCCTGCAGCGCGGCGGTTTGCAGCTCGAATTCTTCCCCTATCCTGACCTCGACCCAGCTACGAGCTCGTTCGGCTGTTGCCTGCGGTTGGATGATCTCGATGCCATGGTGGCATTGGTGAACGCGGCGGGAGCCGAGGAAA-AAAGCACCGGCTGGCCGCGCTTCAAAGCTCCGCAACTGGAGGCGAGCGGCCTGAGGATCGGCTACCTGATCGATCCCGACTGCACGCTGGTGCGGCTGATCCAGAACCCCGACTGACCGCATGCCCGCGAAAATCAAGATTTGCGGGATCAGCACACCCGAGGCGCTCGATGCGACCATCGCGGCGCGGGCGGACTATGCCGGGTTGGTGTTCTATCCAGCGTCGCCCCGTGCGGTTACGTCGAATGTCGCGGGCGCTTTGACATCGCGCGCAGCTGGCCAGATCGCCATGGTCGGTTTGTTCGTCGATGCGGATGATGCTGTCATCGCCGACGCACTGGTGGCAGCCAAGCTGAACGCGCTGCAGCTGCACGGTTCGGAATCGCCCGAACGCGTGGCCCAGTTGCGCGCGCGGTTTGGCAAGCCGGTGTGGAAGGCGCTGCCCGTCGCCAGCGCCAGCGATGTCGCACGCGCCGCAGCCTATGCCGGGGCGGCGGACTTGATCTTGTTCGACGCCAAGACCCCCAAAGGCGCGCTGCCCGGCGGCATGGGGTTGGCGTTCGACTGGTCGCTGCTGGCCGGATATCGCGGTGCCTTGCCGTGGGGGCTGGCAGGCGGGCTAAATCCGACGAATGTTGCCGAGGCGATTGCGCGCACCGGAGCGCCGCTGGTCGATACCTCCAGCGGCGTCGAAAGCGCGCCGGGCGTCAAGGATACCGACAAGATTACCAATTTCGCCTTTGCGGTGCGCTTGGCCTAAATCGCGTCGATCAATAGGCGTCGTTCAGCGCAAAGATCGGCTTGCGGGTGCGCCACTGCCCTCGGGTGAAGTCGGGAAAATCTAACGTGCGATTGCCCTCAGCAATCGATTGTTCCGACAGAGGCGTGATCGCGCTCCAGGCCAGCGCGTCGTAAATGTCGATTGGCATCGGGGCCTTGGCCTTCAGCGCCTCGACAAAAGCGTGGATCACGAACCAGTCCATCCCGCCATGCCCGGCCCCTGCCGCCAGATCGGCGTAGCGTTTCCATAGCGGGTGATCGTATTTCGCAAACCAGCCCTCGGCAGGCTCCCAGCGGTGCGGCTGTGGGCTCTTGCCCTCCAGATAGATCGACTTGTTGACGTCCATCCACAGCCCCTCGGTGCCTTGCACCCGAAAGCCGAGAGAATAGGGGCGCGGCAGCGAGGTGTCGTGGCACAGCATGATCGTTTCACCATTAGTGCAGCCGATCATGGTGTTGACCACATCACCCAGTGCGAATTTCACCTCGGCGTTGGGATGATCGGCAGAGCCGTTCTTGACGACATAATCATGCAGCCCGCGCGCCTTACAGCCGAAGCCGCCAGCGCCCGCTTCGCCCGGCAACGCGACCTTCAGGGTGCGGGTCTGCGGCGGGTAGCACACGCCGGCATCGGCGCAGCCCTGGTACTTCACGGTCAGGGTGGTCGCGCTCGCGCCGGCCGCGGGCGTGCCGGTGAGGGTGCCGAGCAATTCCTTGCGGTAGGTTTCGACGTCGCCGAAGAATTCGTCGCGGTAGGCCTTGCCCTTCGGCAGCGCCATGGTCGCGCCGGTGAAGGCGGCATCGGCCTTGACCGAGGTGCGGTGCCGGTACAGGTAATAGCCGTCGGCGATCCGCCAGCGCACCTCGATGCGGTCCGGCGCGGTGGCCTGCGCGGACAGGACGAAGACCTCGTCGACCGGCGGCAGTTCGAAGTCCTGGGCGACGGCCGAGGTCGCGGGCAGCGCAAGCAGCAGGGCGAGCCCGGCCAGCCAGCGGCGCAGGCGGATCGTGGATGCGGTCATTGGCTCAGTTTACCGGTCGGCTCTCGGCGGCCAGCCATTGCAGGTATTCGGGCAGGCCGGACGCGGCTTCGACCGCGAGCAGCTCCGGGAGTTCGTAGGGATGCAGTTGGCGCAGGCGTTCCTGCAGGGCGGGGTAGGCCTCGGCACTGGTCTTGACCAGCAGCAGGACCTCGGCCGCGGCCTCGACCTTGCGTTGCCAGCGATAGACCGAACGCAGGCCGGGCAGGAGGTTGACGCAGGCGGCCAGGCGCTCGGCCACCAGCGCGGTGGCGATGCGCTCGGCGCTGTCGGCGTCGGGACAGGTGCAGAAGCAGATCAGGGCGCTCACCGGCATAGGGTAGCGGCTGCCCCGATCCGGCGGGCCTGGCGGACATCCGCGTGCGGCCCTTGAAAGTCGGCGGGCCCGCCCCATCTCGGTGGCATGCCGGGTTCGCCCGGTTCTGTTGTCCGCGGTTTGGCACTCGCTTCGCGCGACTGCTAAAATCGCCGGGTTTTTCCACGTCAATCAACCATTTACCGAGGTTGCCATGTCCAATATCAAGCCGCTGCACGACCGCGTGGTCATCAAGCGCATGGAAGAAGAGAAGCTGTCCGCCGGCGGGATCGTGATCCCGGATTCGGCCACCGAGAAGCCGATCAAGGGCGAAGTCGTCGCCGTCGGCACCGGCAAGGTGCTGGACAACGGCCAGGTCCGCGCGCCGCAGGTCAAGGTCGGCGACAAGGTGCTGTTCGGCAAGTACAGCGGCACCGAAGTGAAGCTGGACGGCGTCGAGCTGCTGGTGGTGAAGGAAGACGACCTGTTCGCGATCCTCGGCTGATCGCGCGTCGCTCCCACACATTTCTCATCCGAATAATTTTTCGAGGTAATTCGCAATGGCTGCCAAGGACATTCGTTTCGGCGAAGACGCGCGCTCCAAGATGGTGCGCGGCGTCAACGTGCTCGCCAACGCCGTGAAGGCGACCCTCGGCCCGAAGGGCCGCAACGTCGTGCTGCAGAAGAGCTACGGCGCGCCGACCATCACCAAGGACGGCGTCTCCGTCGCCAAGGAAATCGAACTGGCTGACGCGTTCGAGAACATGGGCGCGCAGATGGTGAAGGAAGTCGCTTCCAAGACCTCCGACAACGCCGGCGACGGCACCACCACCGCCACCGTGCTGGCGCAGGCGTTCATCCGCGAGGGCATGAAGGCGGTCGCCGCCGGCATGAACCCGATGGACCTGAAGCGCGGCATCGACCAGGCGGTGAAGGCCGCGGTCGGCGAACTGAAGTCGCTGTCCAAGCCGTCGTCGACCAGCAAGGAAATCGCCCAGGTCGGCGCGATCTCCGCGAACTCGGATGCCAACATCGGCGACCTGATCGCGCAGGCGATGGACAAGGTCGGCAAGGAAGGCGTGATCACGGTCGAGGAAGGCAGCGGCCTGGACAACGAACTCGACGTGGTCGAGGGCATGCAGTTCGACCGCGGCTACCTGAGCCCGTACTTCGTCAACAACCAGCAGTCGATGTCGGCCGACCTGGATGATCCCTTCATCCTGCTGTACGACAAGAAGATCTCCAACGTGCGCGACCTGCTGCCCGTCCTCGAGGGCGTGGCCAAGGCCGGCAAGCCGCTGCTGATCGTGGCGGAGGAAGTCGAAGGCGAAGCGCTGGCGACCCTGGTGGTCAACACCATCCGCGGCATCGTCAAGGTCTGCGCGGTGAAGGCCCCGGGCTTCGGCGACCGTCGCAAGGCGATGCTGGAAGACATGGCGATCCTGACCGGCGGCGTGGTGATTTCCGAGGAAGTCGGCCTGTCGCTGGAGAAGGCCACCATCAAGGACCTCGGCCGCGCCAAGAAGATCCAGGTGTCGAAGGAAAACACCACCATCATCGATGGCGCCGGCGAAGGCGCGGGCATCGAGGCGCGCATCAAGCAGATCAAGGCGCAGATCGAGGAGACCTCCTCCGACTACGACCGCGAGAAGCTGCAGGAGCGCGTGGCCAAGCTGGCCGGCGGCGTTGCGGTGATCAAGGTCGGTGCCGCCACCGAAGTCGAGATGAAGGAAAAGAAGGCGCGCGTCGAAGACGCCCTGCACGCGACCCGTGCGGCCGTCGAGGAAGGCATCGTCCCGGGCGGCGGCGTCGCCCTGATCCGTGCCAAGGCGGCGATCGCCGGCATCAAGGGCGTGAACGAAGACCAGAACCACGGCATCCAGATCGCCCTGCGCGCGATGGAAGCCCCGCTGCGCGAGATCGTGACCAATGCCGGCGATGAGCCGTCGGTCATCCTCAACCGCGTGGTCGAAGGTTCGGGTGCGTTCGGCTACAACGCCGCCAACGGCGAGTTCGGCGACATGATCGAGTTCGGCATCCTGGACCCGACCAAGGTCACCCGCACCGCGCTGCAGAACGCCGCGTCGATCGCGGGCCTGATGATCACCACCGAAGCGATGGTGGCCGAGGCCCCGAAGAAGGACGAGCCGGCGATGCCGGCCGGCGGCGGCATGGGCGGCATGGGCGGCATGGATTTCTAAGCCCCGCGATCCATCAAGCAAGACCACAAAGCCCGGCCTCGTGCCGGGCTTTGTGCGTTCTGGCGTCCGAGGCGGGAGACTTCCTACCCGCCCCGCGGCAATGTCTGACGCGAAGATCAGAAAACGCCGATATGAACGCGTGCTCGCGGGCGCAACCCTGAGCAGCCGTCCCTGCAACGGAGCGCTGCGTGCCGCGC-CTGACCGCACCCCGGCGGCAGGCCGAGGTGTGCGCGCCACTGCCGGCCGCCCACGCCGCTGCGCGTTACGCGCGCCACCTGCCCGAGCGCACGCTGCTGTACGCGCTAGTGCAGGCGCACTACCCGGACTTCATCGCGCGTCTTGAGGCCGAAGACCGCCCGCTGCCCGAGTATGTGCGCGAGGAGTTCGAGACCTACCTGCGCTGCGGCGTGCTCGAGCACGGCTTCCTGCGCGTGGTCTGCGAGCACTGTCGTGCCGAGAGGCTGGTGGCGTATTCCTGCAAGAAGCGCGGGCTGTGCCCGAGCTGCGGCGCACGGCGCATGGCCGAGTCGGCGCGGCATCTGGTGGACGAGGTGTTCGGCCCGCGGCCGGTGCGGCAATGGGTGCTGAGTTTCCCGTACCCGTTGCGCTTCCTGTTCGCCAGCAAGCCTGAGGCGATCGGCCCGGTGCTGGGCATCGTGCATCGTGTGATCGCCGGTTGGCTTGCCGATCAGGCCGGCGTGCCGCGGGATACGGCGCAATGCGGCGTGGTGACCCTGATCCAGCGCTTCGGCAGCGCGCTGAATCTCAACATCCACTTCCACATGCTGTGGCTCGACGGCGTGTACGAGGACACCACCGAGCGTCCGCAGCGCAAGCCGCGCCTGCACCGCACCCGTGCGCCCACATCGGCGCAACTGACGGAACTGGCCAACACCATCGCGCATCGCGTGTGCCGGCACCTGTCGCGCCGCGGCTGGCTCGAAGGCGAAGACGAATCCGTGTTCCTGTCCGACAGCGCGGGTAGCGACGACGGCATGGATGGGCTGCGGATGAGTTCGATGACCTACCGCATCGCCACCGGTCGCGACGCTGGCCGCAAGGTCGTCACGCTGCAAACGCTGCCTGGCGACGCCGGTCCGCTGGAGGGCGACGCCGGCAAGGTCGGCGGCTTCTCGCTGCATGCCGGCGTGGCCGCGGAAGCACACGAAAGCCACAAGCTCGAAAAGCTGTGCCGCTACATCACGCGCCCGGCGATCAGCGAGCAGCGGCTATCGATCTCGCCACAGGGCAGGGTGCGTTACCAGCTCAAGACGCCGTGGCGCAATGGCACCACGCATGTCGAATGGGATGCGGTGGACTTCATCGCCAAGCTGGCGGCACTGGTCCCGCCGCCACGCGCGCATCTCACCCGCTTCCACGGCGTATTCGCCCCGAATGCAAACCTGCGCGCGCAGCTGACGCC-CTCGGGGCGCGGCAGGCGGCCTGCGGGCGATGCGGCGCCAGTGGACGTCAGCGCCCACGACGAGCCGCGCAGCCCCGAGCAGAAGCGCCGTGCGATGAGCTGGGCGCAACGGCTCAAGCGGGTCTTTTCCATCGACATCACCACCTGCGCCCACTGCGGCGGCGCGGTGCGGATCGTCGCCAGCATCGAAGACCCCAAGGCCATTCGCGCCATCCTCGCCCACTTCGAGAAACACGGCGCGCTGGAGCAAGCGCACTACCGGCCCGC----AGC-GCGCGCCCC--GCCGCCCGCCGCGTGATGAGGCGCCG--GCCACACAGCCGGCAGCCAAGCCAGAGTCCGATCCGATGCGGCCACGACCCCGCAGGGCTGCGCTCGGCCCTGTGCCGGGATTCGGTGAGAAATGGCTACGCACTGAGCCGCTGCGTGGCCCCGCGATGTCGAAAACCCACGCATGAACCCCCGATCTGTGCCCGATCTGTGCCCAAAGCGGCGCTTGCGCGGCCGCTTCCTACCCGCCAGACTCGCCAAAAAGGGCGGTTGAACTTCCTATACCCATATCCCACTTTAGGTTTGGCAGCACCTTTTCAATCAGGTGGTTGTTTACACCAATCCAGCTATTGGCCAATTGAATATTGGTTTCGTCTACTTTTTTTGATTTTTTAAACAGCTTGGTAAAACCGAGTGCCAAAACAGGGGGACCATGTAAAAACGTGCTTCCTGTAATGACTGAACCAACTGTGAGTCCTTTACTGACTTTTTGCAATAAGGATGCTTTTTTATGAGCAGTAGACATAAATCTAACCTTGAGTGTAGAGATTTAAAAAAATGTTCCAACTATAAACAACGGAAATTGAAATACAATTGTATATTTGAAGATGTTGACATTTTTTATGGATTTACCCATTTTCTGCAATTTTAATCCACTTTATCATAAGTGAAGCATTGGTATTTGGTGTATAAAGTTCTTAAAAACTTTTATTGAAACATATATCTCATGTTTTTAGAAATCCGATAAATTGAAAACAATGGAGGGCAGAGTAAAACTTGAAGTGCGACATAAACCACCTAATTAATTTAAAGGGTTTATGGAGTATATAAAATTGTCATACCATCATCTTAACTTTGAAGATCGTACTGCATTAATGCTTGAGTCAAGAAAAGAAGGCTTTTCAGCCAGAAAATTTGCTGAACTCATTAAAAGACATCCTAGTACGATCTATCGTGAGCTTAAAAGAAATAGCATCAATGACGTTTATCAAGCTCAATATGCTTCTGATAACACTTTTGCTAGACGTAGACGTGGTCACAGAAAACTCAAAATCGATTCAATCCTCTGGAAATTTATTGTTGAAGCGATCCGTTGTTTATGGTCTCCTCAGCAAATAGCAAAGCGTTTAAAGACATTTCCTGATTTGGATCAAACAATGAATGTAAGCCATACAACGATTTATTCAACGATACGAGCATTACCCAAGGGTGAGTTGAAAAAAGACTTATTATCCTGTCTACGTCATGAAAATAAAAAGCGAAAAGCTAACGGTGAACCTAAAAAAGATTCTATATTACAGGATATTAAAACTATTCATGAGCGCCCAGCCGAAGTTCAAGAAAGAA--AAATACCGGGTCATTGGGAAGCTGATTTAATTAAAGGTAAAGACAATAAAAGTTCGATAGCAACACTTATTGAACGAAATACACGGCTCTGTATCTTGGCAACATTACCTGATGCAAAGGCAGAATCAGTGCGCAAGGCTTTAACTGAAGCTCTGAAATATTTACCTGCAGAACTGCGTAAAACGTTGACCTATGACCGTGGACGTGAGATGTCAGAACATAAAATACTCGAAGAAGATTTAGGCATAGATGTATATTTCTGTGACCCACATTCACCCTGGCAAAAAGGCACATGCGAAAATATGAATGGTTTAATTAGGCAATATTTACCTAAAGGGATTGATTTAAATCAGGCAGATCAGCATTATTTAAATCAAGTTGCCATGTCACTGAATACTCGTCCTA"/>
                        <sequence id="seq_GCF_002165345" spec="Sequence" taxon="GCF_002165345" totalcount="4" value="GGCAGAGTAAAACTTGAAGTGCGACATAAACCACCTAATTAATTTAAAGGGTTTATGGAGTATATAAAATTGTCATACCATCATCTTAACTTTGAAGATCGTACTGCATTAATGCTTGAGTCAAGAAAAGAAGGCTTTTCAGCCAGAAAATTTGCTGAACTCATTAAAAGACATCCTAGTACGATCTATCGTGAGCTTAAAAGAAATAGCATCAATGACGTTTATCAAGCTCGATATGCTTCTGATAACACCTTCGCTAGACGTAGACGTGGTCACAGAAAACTCAAAATCGATTCAATCCTCTGGAAATTTATTGTTGAAGCGATCCGTTGTTTATGGTCTCCTCAGCAAATAGCAAAGCGTTTAAAGACATTTCCTGATTTGGATCAAACAATGAATGTAAGCCATACAACGATTTATTCAACGATACGAGCATTACCAAAGGGTGAGTTGAAA-AAAGACTTATTATCCTGTCTACGTCATGAAAATA-AAAAGCGAAAAGCTAACGGTGAACCTAAAAAAGATTCTATATTACAGGATATTAAAACTATTCATGAGCGCCCAGCCGAAGTTCAAGAAAGAAAAATACCGGGTCATTGGGAAGCTGATTTAATTAAAGGTAAAGACAATAAAAGTTCGATAGCAACACTTATTGAACGAAATACACGGCTCTGTATCTTGGCAACATTACCTGATGCAAAGGCAGAATCAGTGCGCAAGGCTTTAACTGAAGCTCTGAAATATTTACCTGCAGAACTGCGTAAAACGTTGACCTATGACCGTGGACGTGAGATGTCAGAACATAAAATACTCGAAGAAGATTTAGGCATAGATGTATATTTCTGTGACCCACATTCACCCTGGCAAAAAGGCACATGCGAAAATATGAATGGTTTAATTAGGCAATATTTACCTAAAGGGATTGATTTAAATCAGGCAGATCAGCATTATTTAAATCAAGTTGCCA-TGTCACTGAATACTCGTAGAAAGGCGTTAGATTGGCTTACACCATTAGAGAAATTTGCTCAGCTTGTTGATTATCATATGGCTTTTGAAACTGTCGCACCTCATGTTTGAATTCGCCCCATATTTTTGCTACAGTGAACCAAATTAAGATCATCTATTTACTAGGCCTCGCATTTGCGGGGTTTTTAATGCTGAATAAAAGGAAAACTTGATGGAATTGCCCAATATTATGCACCCGGTCGCGAAGCTGAGCACCGCATTAGCCGCTGCATTGATGCTGAGCGGGTGCATGCCCGGTGAAATCCGCCCGACGATTGGCCAGCAAATGGAAACTGGCGACCAACGGTTTGGCGATCTGGTTTTCCGCCAGCTCGCACCGAATGTCTGGCAGCACACTTCCTATCTCGACATGCCGGGTTTCGGGGCAGTCGCTTCCAACGGTTTGATCGTCAGGGATGGCGGCCGCGTGCTGGTGGTCGATACCGCCTGGACCGATGACCAGACCGCCCAGATCCTCAACTGGATCAAGCAGGAGATCAACCTGCCGGTCGCGCTGGCGGTGGTGACTCACGCGCATCAGGACAAGATGGGCGGTATGGACGCGCTGCATGCGGCGGGGATTGCGACTTATGCCAATGCGTTGTCGAACCAGCTTGCCCCGCAAGAGGGGATGGTTGCGGCGCAACACAGCCTGACTTTCGCCGCCAATGGCTGGGTCGAACCAGCAACCGCGCCCAACTTTGGCCCGCTCAAGGTATTTTACCCCGGCCCCGGCCACACCAGTGACAATATCACCGTTGGGATCGACGGCACCGACATCGCTTTTGGTGGCTGCCTGATCAAGGACAGCAAGGCCAAGTCGCTCGGCAATCTCGGTGATGCCGACACTGAGCACTACGCCGCGTCAGCGCGCGCGTTTGGTGCGGCGTTCCCCAAGGCCAGCATGATCGTGATGAGCCATTCCGCCCCCGATAGCCGCGCCGCAATCACTCATACGGCCCGCATGGCCGACAAGCTGCGCTGAGCCATGGCTGACCACGTCACCCCCAATCTGCCATCGCGCGATTTCGATGTGACAGAGGCGTTTTATGCGAAGCTGGGCTTTGCGACGAGTTGGAAGGATCGCGGCTGGATGATCCTGCAGCGCGGCGGTTTGCAGCTCGAATTCTTCCCCTATCCTGACCTCGACCCAGCTACGAGCTCGTTCGGCTGTTGCCTGCGGTTGGATGATCTCGATGCCATGGTGGCATTGGTGAACGCGGCGGGAGCCGAGGAAA-AAAGCACCGGCTGGCCGCGCTTCAAAGCTCCGCAACTGGAGGCGAGCGGCCTGAGGATCGGCTACCTGATCGATCCCGACTGCACGCTGGTGCGGCTGATCCAGAACCCCGACTGACCGCATGCCCGCGAAAATCAAGATTTGCGGGATCAGCACACCCGAGGCGCTCGATGCGACCATCGCGGCGCGGGCGGACTATGCCGGGTTGGTGTTCTATCCAGCGTCGCCCCGTGCGGTTACGTCGAATGTCGCGGGCGCTTTGACATCGCGCGCAGCTGGCCAGATCGCCATGGTCGGTTTGTTCGTCGATGCGGATGATGCTGTCATCGCCGACGCACTGGTGGCAGCCAAGCTGAACGCGCTGCAGCTGCACGGTTCGGAATCGCCCGAACGCGTGGCCCAGTTGCGCGCGCGGTTTGGCAAGCCGGTGTGGAAGGCGCTGCCCGTCGCCAGCGCCAGCGATGTCGCACGCGCCGCAGCCTATGCCGGGGCGGCGGACTTGATCTTGTTCGACGCCAAGACCCCCAAAGGCGCGCTGCCCGGCGGCATGGGGTTGGCGTTCGACTGGTCGCTGCTGGCCGGATATCGCGGTGCCTTGCCGTGGGGGCTGGCAGGCGGGCTAAATCCGACGAATGTTGCCGAGGCGATTGCGCGCACCGGAGCGCCGCTGGTCGATACCTCCAGCGGCGTCGAAAGCGCGCCGGGCGTCAAGGATACCGACAAGATTACCAATTTCGCCTTTGCGGTGCGCTTGGCCTAAATCGCGTCGATCAATAGGCGTCGTTCAGCGCAAAGATCGGCTTGCGGGTGCGCCACTGCCCTCGGGTGAAGTCGGGAAAATCTAACGTGCGATTGCCCTCAGCAATCGATTGTTCCGACAGAGGCGTGATCGCGCTCCAGGCCAGCGCGTCGTAAATGTCGATTGGCATCGGGGCCTTGGCCTTCAGCGCCTCGACAAAAGCGTGGATCACGAACCAGTCCATCCCGCCATGCCCGGCCCCTGCCGCCAGATCGGCGTAGCGTTTCCATAGCGGGTGATCGTATTTCGCAAACCAGCCCTCGGCAGGCTCCCAGCGGTGCGGCTGTGGGCTCTTGCCCTCCAGATAGATCGACTTGTTGACGTCCATCCACAGCCCCTCGGTGCCTTGCACCCGAAAGCCGAGAGAATAGGGGCGCGGCAGCGAGGTGTCGTGGCACAGCATGATCGTTTCACCATTAGTGCAGCCGATCATGGTGTTGACCACATCACCCAGTGCGAATTTCACCTCGGCGTTGGGATGATCGGCAGAGCCGTTCTTGACGACATAATCATGCAGCCCGCGCGCCTTACAGCCGAAGCCGCCAGCGCCCGCTTCGCCCGGCAACGCGACCTTCAGGGTGCGGGTCTGCGGCGGGTAGCACACGCCGGCATCGGCGCAGCCCTGGTACTTCACGGTCAGGGTGGTCGCGCTCGCGCCGGCCGCGGGCGTGCCGGTGAGGGTGCCGAGCAATTCCTTGCGGTAGGTTTCGACGTCGCCGAAGAATTCGTCGCGGTAGGCCTTGCCCTTCGGCAGCGCCATGGTCGCGCCGGTGAAGGCGGCATCGGCCTTGACCGAGGTGCGGTGCCGGTACAGGTAATAGCCGTCGGCGATCCGCCAGCGCACCTCGATGCGGTCCGGCGCGGTGGCCTGCGCGGACAGGACGAAGACCTCGTCGACCGGCGGCAGTTCGAAGTCCTGGGCGACGGCCGAGGTCGCGGGCAGCGCAAGCAGCAGGGCGAGCCCGGCCAGCCAGCGGCGCAGGCGGATCGTGGATGCGGTCATTGGCTCAGTTTACCGGTCGGCTCTCGGCGGCCAGCCATTGCAGGTATTCGGGCAGGCCGGACGCGGCTTCGACCGCGAGCAGCTCCGGGAGTTCGTAGGGATGCAGTTGGCGCAGGCGTTCCTGCAGGGCGGGGTAGGCCTCGGCACTGGTCTTGACCAGCAGCAGGACCTCGGCCGCGGCCTCGACCTTGCGTTGCCAGCGATAGACCGAACGCAGGCCGGGCAGGAGGTTGACGCAGGCGGCCAGGCGCTCGGCCACCAGCGCGGTGGCGATGCGCTCGGCGCTGTCGGCGTCGGGACAGGTGCAGAAGCAGATCAGGGCGCTCACCGGCATAGGGTAGCGGCTGCCCCGATCCGGCGGGCCTGGCGGACATCCGCGTGCGGCCCTTGAAAGTCGGCGGGCCCGCCCCATCTCGGTGGCATGCCGGGTTCGCCCGGTTCTGTTGTCCGCGGTTTGGCACTCGCTTCGCGCGACTGCTAAAATCGCCGGGTTTTTCCACGTCAATCAACCATTTACCGAGGTTGCCATGTCCAATATCAAGCCGCTGCACGACCGCGTGGTCATCAAGCGCATGGAAGAAGAGAAGCTGTCCGCCGGCGGGATCGTGATCCCGGATTCGGCCACCGAGAAGCCGATCAAGGGCGAAGTCGTCGCCGTCGGCACCGGCAAGGTGCTGGACAACGGCCAGGTCCGCGCGCCGCAGGTCAAGGTCGGCGACAAGGTGCTGTTCGGCAAGTACAGCGGCACCGAAGTGAAGCTGGACGGCGTCGAGCTGCTGGTGGTGAAGGAAGACGACCTGTTCGCGATCCTCGGCTGATCGCGCGTCGCTCCCACACATTTCTCATCCGAATAATTTTTCGAGGTAATTCGCAATGGCTGCCAAGGACATTCGTTTCGGCGAAGACGCGCGCTCCAAGATGGTGCGCGGCGTCAACGTGCTCGCCAACGCCGTGAAGGCGACCCTCGGCCCGAAGGGCCGCAACGTCGTGCTGCAGAAGAGCTACGGCGCGCCGACCATCACCAAGGACGGCGTCTCCGTCGCCAAGGAAATCGAACTGGCTGACGCGTTCGAGAACATGGGCGCGCAGATGGTGAAGGAAGTCGCTTCCAAGACCTCCGACAACGCCGGCGACGGCACCACCACCGCCACCGTGCTGGCGCAGGCGTTCATCCGCGAGGGCATGAAGGCGGTCGCCGCCGGCATGAACCCGATGGACCTGAAGCGCGGCATCGACCAGGCGGTGAAGGCCGCGGTCGGCGAACTGAAGTCGCTGTCCAAGCCGTCGTCGACCAGCAAGGAAATCGCCCAGGTCGGCGCGATCTCCGCGAACTCGGATGCCAACATCGGCGACCTGATCGCGCAGGCGATGGACAAGGTCGGCAAGGAAGGCGTGATCACGGTCGAGGAAGGCAGCGGCCTGGACAACGAACTCGACGTGGTCGAGGGCATGCAGTTCGACCGCGGCTACCTGAGCCCGTACTTCGTCAACAACCAGCAGTCGATGTCGGCCGACCTGGATGATCCCTTCATCCTGCTGTACGACAAGAAGATCTCCAACGTGCGCGACCTGCTGCCCGTCCTCGAGGGCGTGGCCAAGGCCGGCAAGCCGCTGCTGATCGTGGCGGAGGAAGTCGAAGGCGAAGCGCTGGCGACCCTGGTGGTCAACACCATCCGCGGCATCGTCAAGGTCTGCGCGGTGAAGGCCCCGGGCTTCGGCGACCGTCGCAAGGCGATGCTGGAAGACATGGCGATCCTGACCGGCGGCGTGGTGATTTCCGAGGAAGTCGGCCTGTCGCTGGAGAAGGCCACCATCAAGGACCTCGGCCGCGCCAAGAAGATCCAGGTGTCGAAGGAAAACACCACCATCATCGATGGCGCCGGCGAAGGCGCGGGCATCGAGGCGCGCATCAAGCAGATCAAGGCGCAGATCGAGGAGACCTCCTCCGACTACGACCGCGAGAAGCTGCAGGAGCGCGTGGCCAAGCTGGCCGGCGGCGTTGCGGTGATCAAGGTCGGTGCCGCCACCGAAGTCGAGATGAAGGAAAAGAAGGCGCGCGTCGAAGACGCCCTGCACGCGACCCGTGCGGCCGTCGAGGAAGGCATCGTCCCGGGCGGCGGCGTCGCCCTGATCCGTGCCAAGGCGGCGATCGCCGGCATCAAGGGCGTGAACGAAGACCAGAACCACGGCATCCAGATCGCCCTGCGCGCGATGGAAGCCCCGCTGCGCGAGATCGTGACCAATGCCGGCGATGAGCCGTCGGTCATCCTCAACCGCGTGGTCGAAGGTTCGGGTGCGTTCGGCTACAACGCCGCCAACGGCGAGTTCGGCGACATGATCGAGTTCGGCATCCTGGACCCGACCAAGGTCACCCGCACCGCGCTGCAGAACGCCGCGTCGATCGCGGGCCTGATGATCACCACCGAAGCGATGGTGGCCGAGGCCCCGAAGAAGGACGAGCCGGCGATGCCGGCCGGCGGCGGCATGGGCGGCATGGGCGGCATGGATTTCTAAGCCCCGCGATCCATCAAGCAAGACCACAAAGCCCGGCCTCGTGCCGGGCTTTGTGCGTTCTGGCGTCCGAGGCGGGAGACTTCCTACCCGCCCCGCGGCAATGTCTGACGCGAAGATCAGAAAACGCCGATATGAACGCGTGCTCGCGGGCGCAACCCTGAGCAGCCGTCCCTGCAACGGAGCGCTGCGTGCCGCGC-CTGACCGCACCCCGGCGGCAGGCCGAGGTGTGCGCGCCACTGCCGGCCGCCCACGCCGCTGCGCGTTACGCGCGCCACCTGCCCGAGCGCACGCTGCTGTACGCGCTAGTGCAGGCGCACTACCCGGACTTCATCGCGCGTCTTGAGGCCGAAGACCGCCCGCTGCCCGAGTATGTGCGCGAGGAGTTCGAGACCTACCTGCGCTGCGGCGTGCTCGAGCACGGCTTCCTGCGCGTGGTCTGCGAGCACTGTCGTGCCGAGAGGCTGGTGGCGTATTCCTGCAAGAAGCGCGGGCTGTGCCCGAGCTGCGGCGCACGGCGCATGGCCGAGTCGGCGCGGCATCTGGTGGACGAGGTGTTCGGCCCGCGGCCGGTGCGGCAATGGGTGCTGAGTTTCCCGTACCCGTTGCGCTTCCTGTTCGCCAGCAAGCCTGAGGCGATCGGCCCGGTGCTGGGCATCGTGCATCGTGTGATCGCCGGTTGGCTTGCCGATCAGGCCGGCGTGCCGCGGGATACGGCGCAATGCGGCGTGGTGACCCTGATCCAGCGCTTCGGCAGCGCGCTGAATCTCAACATCCACTTCCACATGCTGTGGCTCGACGGCGTGTACGAGGACACCACCGAGCGTCCGCAGCGCAAGCCGCGCCTGCACCGCACCCGTGCGCCCACATCGGCGCAACTGACGGAACTGGCCAACACCATCGCGCATCGCGTGTGCCGGCACCTGTCGCGCCGCGGCTGGCTCGAAGGCGAAGACGAATCCGTGTTCCTGTCCGACAGCGCGGGTAGCGACGACGGCATGGATGGGCTGCGGATGAGTTCGATGACCTACCGCATCGCCACCGGTCGCGACGCTGGCCGCAAGGTCGTCACGCTGCAAACGCTGCCTGGCGACGCCGGTCCGCTGGAGGGCGACGCCGGCAAGGTCGGCGGCTTCTCGCTGCATGCCGGCGTGGCCGCGGAAGCACACGAAAGCCACAAGCTCGAAAAGCTGTGCCGCTACATCACGCGCCCGGCGATCAGCGAGCAGCGGCTATCGATCTCGCCACAGGGCAGGGTGCGTTACCAGCTCAAGACGCCGTGGCGCAATGGCACCACGCATGTCGAATGGGATGCGGTGGACTTCATCGCCAAGCTGGCGGCACTGGTCCCGCCGCCACGCGCGCATCTCACCCGCTTCCACGGCGTATTCGCCCCGAATGCAAACCTGCGCGCGCAGCTGACGCC-CTCGGGGCGCGGCAGGCGGCCTGCGGGCGATGCGGCGCCAGTGGACGTCAGCGCCCACGACGAGCCGCGCAGCCCCGAGCAGAAGCGCCGTGCGATGAGCTGGGCGCAACGGCTCAAGCGGGTCTTTTCCATCGACATCACCACCTGCGCCCACTGCGGCGGCGCGGTGCGGATCGTCGCCAGCATCGAAGACCCCAAGGCCATTCGCGCCATCCTCGCCCACTTCGAGAAACACGGCGCGCTGGAGCAAGCGCACTACCGGCCCGC----AGC-GCGCGCCCC--GCCGCCCGCCGCGTGATGAGGCGCCG--GCCACACAGCCGGCAGCCAAGCCAGAGTCCGATCCGATGCGGCCACGACCCCGCAGGGCTGCGCTCGGCCCTGTGCCGGGATTCGGTGAGAAATGGCTACGCACTGAGCCGCTGCGTGGCCCCGCGATGTCGAAAACCCACGCATGAACCCCCGATCTGTGCCCGATCTGTGCCCAAAGCGGCGCTTGCGCGGCCGCTTCCTACCCGCCAGACTCGCCAAAAAGGGCGGTTGAACTTCCTATACCCATATCCCACTTTAGGTTTGGCAGCACCTTTTCAATCAGGTGGTTGTTTACACCAATCCAGCTATTGGCCAATTGAATATTGGTTTCGTCTACTTTTTTTGATTTTTTAAACAGCTTGGTAAAACCGAGTGCCAAAACAGGGGGACCATGTAAAAACGTGCTTCCTGTAATGACTGAACCAACTGTGAGTCCTTTACTGACTTTTTGCAATAAGGATGCTTTTTTATGAGCAGTAGACATAAATCTAACCTTGAGTGTAGAGATTTAAAAAAATGTTCCAACTATAAACAACGGAAATTGAAATACAATTGTATATTTGAAGATGTTGACATTTTTTATGGATTTACCCATTTTCTGCAATTTTAATCCACTTTATCATAAGTGAAGCATTGGTATTTGGTGTATAAAGTTCTTAAAAACTTTTATTGAAACATATATCTCATGTTTTTAGAAATCCGATAAATTGAAAACAATGGAGGGCAGAGTAAAACTTGAAGTGCGACATAAACCACCTAATTAATTTAAAGGGTTTATGGAGTATATAAAATTGTCATACCATCATCTTAACTTTGAAGATCGTACTGCATTAATGCTTGAGTCAAGAAAAGAAGGCTTTTCAGCCAGAAAATTTGCTGAACTCATTAAAAGACATCCTAGTACGATCTATCGTGAGCTTAAAAGAAATAGCATCAATGACGTTTATCAAGCTCAATATGCTTCTGATAACACTTTTGCTAGACGTAGACGTGGTCACAGAAAACTCAAAATCGATTCAATCCTCTGGAAATTTATTGTTGAAGCGATCCGTTGTTTATGGTCTCCTCAGCAAATAGCAAAGCGTTTAAAGACATTTCCTGATTTGGATCAAACAATGAATGTAAGCCATACAACGATTTATTCAACGATACGAGCATTACCAAAGGGTGAGTTGAAAAAAGACTTATTATCCTGTCTACGTCATGAAAATAAAAAGCGAAAAGCTAACGGTGAACCTAAAAAAGATTCTATATTACAGGATATTAAAACTATTCATGAGCGCCCAGCCGAAGTTCAAGAAAGAA--AAATACCGGGTCATTGGGAAGCTGATTTAATTAAAGGTAAAGACAATAAAAGTTCGATAGCAACACTTATTGAACGAAATACACGGCTCTGTATCTTGGCAACATTACCTGATGCAAAGGCAGAATCAGTGCGCAAGGCTTTAACTGAAGCTCTGAAATATTTACCTGCAGAACTGCGTAAAACGTTGACCTATGACCGTGGACGTGAGATGTCAGAACATAAAATACTCGAAGAAGATTTAGGCATAGATGTATATTTCTGTGACCCACATTCACCCTGGCAAAAAGGCACATGCGAAAATATGAATGGTTTAATTAGGCAATATTTACCTAAAGGGATTGATTTAAATCAGGCAGATCAGCATTATTTAAATCAAGTTGCCATGTCACTGAATACTCGTCCTA"/>
                        <sequence id="seq_GCF_002165375" spec="Sequence" taxon="GCF_002165375" totalcount="4" value="GGCAGAGTAAAACTTGAAGTGCGACATAAACCACCTAATTAATTTAAAGGGTTTATGGAGTATATAAAATTGTCATACCATCATCTTAACTTTGAAGATCGTACTGCATTAATGCTTGAGTCAAGAAAAGAAGGCTTTTCAGCCAGAAAATTTGCTGAACTCATTAAAAGACATCCTAGTACGATCTATCGTGAGCTTAAAAGAAATAGCATCAATGACGTTTATCAAGCTCGATATGCTTCTGATAACACCTTCGCTAGACGTAGACGTGGTCACAGAAAACTCAAAATCGATTCAATCCTCTGGAAATTTATTGTTGAAGCGATCCGTTGTTTATGGTCTCCTCAGCAAATAGCAAAACGTTTAAAGACATTTCCTGATTTGGATCAAACAATGAATGTAAGCCATACAACGATTTATTCAACGATACGAGCATTACCAAAGGGTGAGTTGAAA-AAAGACTTATTATCCTGTCTGCGTCATGAAAATA-AAAAGCGAAAAGCTAACGGTGAACCTAAAAAAGATTCTATATTACAGGATATTAAAACTATTCATGAGCGCCCAGCCGAAGTTCAAGAAAGAAAAATACCGGGTCATTGGGAAGCTGATTTAATTAAAGGTAAAGACAATAAAAGTTCGATAGCAACACTTATTGAACGAAATACACGGCTCTGTATCTTGGCAACATTACCTGATGCAAAGGCAGAATCAGTGCGCAAGGCTTTAACTGAAGCTCTGAAATATTTACCTGCAGAACTGCGTAAAACGTTGACCTATGACCGTGGACGTGAGATGTCAGAACATAAAATACTCGAAGAAGATTTAGGCATAGATGTATATTTCTGTGACCCACATTCACCCTGGCAAAAAGGCACATGCGAAAATATGAATGGTTTAATTAGGCAATATTTACCTAAAGGGATTGATTTAAATCAGGCAGATCAGCATTATTTAAATCAAGTTGCCA-TGTCACTGAATACTCGTAGAAAGGCGTTAGATTGGCTTACACCATTAGAGAAATTTGCTCAGCTTGTTGATTATCATATGGCTTTTGAAACTGTCGCACCTCATGTTTGAATTCGCCCCATATTTTTGCTACAGTGAACCAAATTAAGATCATCTATTTACTAGGCCTCGCATTTGCGGGGTTTTTAATGCTGAATAAAAGGAAAACTTGATGGAATTGCCCAATATTATGCACCCGGTCGCGAAGCTGAGCACCGCATTAGCCGCTGCATTGATGCTGAGCGGGTGCATGCCCGGTGAAATCCGCCCGACGATTGGCCAGCAAATGGAAACTGGCGACCAACGGTTTGGCGATCTGGTTTTCCGCCAGCTCGCACCGAATGTCTGGCAGCACACTTCCTATCTCGACATGCCGGGTTTCGGGGCAGTCGCTTCCAACGGTTTGATCGTCAGGGATGGCGGCCGCGTGCTGGTGGTCGATACCGCCTGGACCGATGACCAGACCGCCCAGATCCTCAACTGGATCAAGCAGGAGATCAACCTGCCGGTCGCGCTGGCGGTGGTGACTCACGCGCATCAGGACAAGATGGGCGGTATGGACGCGCTGCATGCGGCGGGGATTGCGACTTATGCCAATGCGTTGTCGAACCAGCTTGCCCCGCAAGAGGGGATGGTTGCGGCGCAACACAGCCTGACTTTCGCCGCCAATGGCTGGGTCGAACCAGCAACCGCGCCCAACTTTGGCCCGCTCAAGGTATTTTACCCCGGCCCCGGCCACACCAGTGACAATATCACCGTTGGGATCGACGGCACCGACATCGCTTTTGGTGGCTGCCTGATCAAGGACAGCAAGGCCAAGTCGCTCGGCAATCTCGGTGATGCCGACACTGAGCACTACGCCGCGTCAGCGCGCGCGTTTGGTGCGGCGTTCCCCAAGGCCAGCATGATCGTGATGAGCCATTCCGCCCCCGATAGCCGCGCCGCAATCACTCATACGGCCCGCATGGCCGACAAGCTGCGCTGAGCCATGGCTGACCACGTCACCCCCAATCTGCCATCGCGCGATTTCGATGTGACAGAGGCGTTTTATGCGAAGCTGGGCTTTGCGACGAGTTGGAAGGATCGCGGCTGGATGATCCTGCAGCGCGGCGGTTTGCAGCTCGAATTCTTCCCCTATCCTGACCTCGACCCAGCTACGAGCTCGTTCGGCTGTTGCCTGCGGTTGGATGATCTCGATGCCATGGTGGCATTGGTGAACGCGGCGGGAGCCGAGGAAA-AAAGCACCGGCTGGCCGCGCTTCAAAGCTCCGCAACTGGAGGCGAGCGGCCTGAGGATCGGCTACCTGATCGATCCCGACTGCACGCTGGTGCGGCTGATCCAGAACCCCGACTGACCGCATGCCCGCGAAAATCAAGATTTGCGGGATCAGCACACCCGAGGCGCTCGATGCGACCATCGCGGCGCGGGCGGACTATGCCGGGTTGGTGTTCTATCCAGCGTCGCCCCGTGCGGTTACGTCGAATGTCGCGGGCGCTTTGACATCGCGCGCAGCTGGCCAGATCGCCATGGTCGGTTTGTTCGTCGATGCGGATGATGCTGTCATCGCCGACGCACTGGTGGCAGCCAAGCTGAACGCGCTGCAGCTGCACGGTTCGGAATCGCCCGAACGCGTGGCCCAGTTGCGCGCGCGGTTTGGCAAGCCGGTGTGGAAGGCGCTGCCCGTCGCCAGCGCCAGCGATGTCGCACGCGCCGCAGCCTATGCCGGGGCGGCGGACTTGATCTTGTTCGACGCCAAGACCCCCAAAGGCGCGCTGCCCGGCGGCATGGGGTTGGCGTTCGACTGGTCGCTGCTGGCCGGATATCGCGGTGCCTTGCCGTGGGGGCTGGCAGGCGGGCTAAATCCGACGAATGTTGCCGAGGCGATTGCGCGCACCGGAGCGCCGCTGGTCGATACCTCCAGCGGCGTCGAAAGCGCGCCGGGCGTCAAGGATACCGACAAGATTACCAATTTCGCCTTTGCGGTGCGCTTGGCCTAAATCGCGTCGATCAATAGGCGTCGTTCAGCGCAAAGATCGGCTTGCGGGTGCGCCACTGCCCTCGGGTGAAGTCGGGAAAATCTAACGTGCGATTGCCCTCAGCAATCGATTGTTCCGACAGAGGCGTGATCGCGCTCCAGGCCAGCGCGTCGTAAATGTCGATTGGCATCGGGGCCTTGGCCTTCAGCGCCTCGACAAAAGCGTGGATCACGAACCAGTCCATCCCGCCATGCCCGGCCCCTGCCGCCAGATCGGCGTAGCGTTTCCATAGCGGGTGATCGTATTTCGCAAACCAGCCCTCGGCAGGCTCCCAGCGGTGCGGCTGTGGGCTCTTGCCCTCCAGATAGATCGACTTGTTGACGTCCATCCACAGCCCCTCGGTGCCTTGCACCCGAAAGCCGAGAGAATAGGGGCGCGGCAGCGAGGTGTCGTGGCACAGCATGATCGTTTCACCATTAGTGCAGCCGATCATGGTGTTGACCACATCACCCAGTGCGAATTTCACCTCGGCGTTGGGATGATCGGCAGAGCCGTTCTTGACGACATAATCATGCAGCCCGCGCGCCTTACAGCCGAAGCCGCCAGCGCCCGCTTCGCCCGGCAACGCGACCTTCAGGGTGCGGGTCTGCGGCGGGTAGCACACGCCGGCATCGGCGCAGCCCTGGTACTTCACGGTCAGGGTGGTCGCGCTCGCGCCGGCCGCGGGCGTGCCGGTGAGGGTGCCGAGCAATTCCTTGCGGTAGGTTTCGACGTCGCCGAAGAATTCGTCGCGGTAGGCCTTGCCCTTCGGCAGCGCCATGGTCGCGCCGGTGAAGGCGGCATCGGCCTTGACCGAGGTGCGGTGCCGGTACAGGTAATAGCCGTCGGCGATCCGCCAGCGCACCTCGATGCGGTCCGGCGCGGTGGCCTGCGCGGACAGGACGAAGACCTCGTCGACCGGCGGCAGTTCGAAGTCCTGGGCGACGGCCGAGGTCGCGGGCAGCGCAAGCAGCAGGGCGAGCCCGGCCAGCCAGCGGCGCAGGCGGATCGTGGATGCGGTCATTGGCTCAGTTTACCGGTCGGCTCTCGGCGGCCAGCCATTGCAGGTATTCGGGCAGGCCGGACGCGGCTTCGACCGCGAGCAGCTCCGGGAGTTCGTAGGGATGCAGTTGGCGCAGGCGTTCCTGCAGGGCGGGGTAGGCCTCGGCACTGGTCTTGACCAGCAGCAGGACCTCGGCCGCGGCCTCGACCTTGCGTTGCCAGCGATAGACCGAACGCAGGCCGGGCAGGAGGTTGACGCAGGCGGCCAGGCGCTCGGCCACCAGCGCGGTGGCGATGCGCTCGGCGCTGTCGGCGTCGGGACAGGTGCAGAAGCAGATCAGGGCGCTCACCGGCATAGGGTAGCGGCTGCCCCGATCCGGCGGGCCTGGCGGACATCCGCGTGCGGCCCTTGAAAGTCGGCGGGCCCGCCCCATCTCGGTGGCATGCCGGGTTCGCCCGGTTCTGTTGTCCGCGGTTTGGCACTCGCTTCGCGCGACTGCTAAAATCGCCGGGTTTTTCCACGTCAATCAACCATTTACCGAGGTTGCCATGTCCAATATCAAGCCGCTGCACGACCGCGTGGTCATCAAGCGCATGGAAGAAGAGAAGCTGTCCGCCGGCGGGATCGTGATCCCGGATTCGGCCACCGAGAAGCCGATCAAGGGCGAAGTCGTCGCCGTCGGCACCGGCAAGGTGCTGGACAACGGCCAGGTCCGCGCGCCGCAGGTCAAGGTCGGCGACAAGGTGCTGTTCGGCAAGTACAGCGGCACCGAAGTGAAGCTGGACGGCGTCGAGCTGCTGGTGGTGAAGGAAGACGACCTGTTCGCGATCCTCGGCTGATCGCGCGTCGCTCCCACACATTTCTCATCCGAATAATTTTTCGAGGTAATTCGCAATGGCTGCCAAGGACATTCGTTTCGGCGAAGACGCGCGCTCCAAGATGGTGCGCGGCGTCAACGTGCTCGCCAACGCCGTGAAGGCGACCCTCGGCCCGAAGGGCCGCAACGTCGTGCTGCAGAAGAGCTACGGCGCGCCGACCATCACCAAGGACGGCGTCTCCGTCGCCAAGGAAATCGAACTGGCTGACGCGTTCGAGAACATGGGCGCGCAGATGGTGAAGGAAGTCGCTTCCAAGACCTCCGACAACGCCGGCGACGGCACCACCACCGCCACCGTGCTGGCGCAGGCGTTCATCCGCGAGGGCATGAAGGCGGTCGCCGCCGGCATGAACCCGATGGACCTGAAGCGCGGCATCGACCAGGCGGTGAAGGCCGCGGTCGGCGAACTGAAGTCGCTGTCCAAGCCGTCGTCGACCAGCAAGGAAATCGCCCAGGTCGGCGCGATCTCCGCGAACTCGGATGCCAACATCGGCGACCTGATCGCGCAGGCGATGGACAAGGTCGGCAAGGAAGGCGTGATCACGGTCGAGGAAGGCAGCGGCCTGGACAACGAACTCGACGTGGTCGAGGGCATGCAGTTCGACCGCGGCTACCTGAGCCCGTACTTCGTCAACAACCAGCAGTCGATGTCGGCCGACCTGGATGATCCCTTCATCCTGCTGTACGACAAGAAGATCTCCAACGTGCGCGACCTGCTGCCCGTCCTCGAGGGCGTGGCCAAGGCCGGCAAGCCGCTGCTGATCGTGGCGGAGGAAGTCGAAGGCGAAGCGCTGGCGACCCTGGTGGTCAACACCATCCGCGGCATCGTCAAGGTCTGCGCGGTGAAGGCCCCGGGCTTCGGCGACCGTCGCAAGGCGATGCTGGAAGACATGGCGATCCTGACCGGCGGCGTGGTGATTTCCGAGGAAGTCGGCCTGTCGCTGGAGAAGGCCACCATCAAGGACCTCGGCCGCGCCAAGAAGATCCAGGTGTCGAAGGAAAACACCACCATCATCGATGGCGCCGGCGAAGGCGCGGGCATCGAGGCGCGCATCAAGCAGATCAAGGCGCAGATCGAGGAGACCTCCTCCGACTACGACCGCGAGAAGCTGCAGGAGCGCGTGGCCAAGCTGGCCGGCGGCGTTGCGGTGATCAAGGTCGGTGCCGCCACCGAAGTCGAGATGAAGGAAAAGAAGGCGCGCGTCGAAGACGCCCTGCACGCGACCCGTGCGGCCGTCGAGGAAGGCATCGTCCCGGGCGGCGGCGTCGCCCTGATCCGTGCCAAGGCGGCGATCGCCGGCATCAAGGGCGTGAACGAAGACCAGAACCACGGCATCCAGATCGCCCTGCGCGCGATGGAAGCCCCGCTGCGCGAGATCGTGACCAATGCCGGCGATGAGCCGTCGGTCATCCTCAACCGCGTGGTCGAAGGTTCGGGTGCGTTCGGCTACAACGCCGCCAACGGCGAGTTCGGCGACATGATCGAGTTCGGCATCCTGGACCCGACCAAGGTCACCCGCACCGCGCTGCAGAACGCCGCGTCGATCGCGGGCCTGATGATCACCACCGAAGCGATGGTGGCCGAGGCCCCGAAGAAGGACGAGCCGGCGATGCCGGCCGGCGGCGGCATGGGCGGCATGGGCGGCATGGATTTCTAAGCCCCGCGATCCATCAAGCAAGACCACAAAGCCCGGCCTCGTGCCGGGCTTTGTGCGTTCTGGCGTCCGAGGCGGGAGACTTCCTACCCGCCCCGCGGCAATGTCTGACGCGAAGATCAGAAAACGCCGATATGAACGCGTGCTCGCGGGCGCAACCCTGAGCAGCCGTCCCTGCAACGGAGCGCTGCGTGCCGCGC-CTGACCGCACCCCGGCGGCAGGCCGAGGTGTGCGCGCCACTGCCGGCCGCCCACGCCGCTGCGCGTTACGCGCGCCACCTGCCCGAGCGCACGCTGCTGTACGCGCTAGTGCAGGCGCACTACCCGGACTTCATCGCGCGTCTTGAGGCCGAAGACCGCCCGCTGCCCGAGTATGTGCGCGAGGAGTTCGAGACCTACCTGCGCTGCGGCGTGCTCGAGCACGGCTTCCTGCGCGTGGTCTGCGAGCACTGTCGTGCCGAGAGGCTGGTGGCGTATTCCTGCAAGAAGCGCGGGCTGTGCCCGAGCTGCGGCGCACGGCGCATGGCCGAGTCGGCGCGGCATCTGGTGGACGAGGTGTTCGGCCCGCGGCCGGTGCGGCAATGGGTGCTGAGTTTCCCGTACCCGTTGCGCTTCCTGTTCGCCAGCAAGCCTGAGGCGATCGGCCCGGTGCTGGGCATCGTGCATCGTGTGATCGCCGGTTGGCTTGCCGATCAGGCCGGCGTGCCGCGGGATACGGCGCAATGCGGCGTGGTGACCCTGATCCAGCGCTTCGGCAGCGCGCTGAATCTCAACATCCACTTCCACATGCTGTGGCTCGACGGCGTGTACGAGGACACCACCGAGCGTCCGCAGCGCAAGCCGCGCCTGCACCGCACCCGTGCGCCCACATCGGCGCAACTGACGGAACTGGCCAACACCATCGCGCATCGCGTGTGCCGGCACCTGTCGCGCCGCGGCTGGCTCGAAGGCGAAGACGAATCCGTGTTCCTGTCCGACAGCGCGGGTAGCGACGACGGCATGGATGGGCTGCGGATGAGTTCGATGACCTACCGCATCGCCACCGGTCGCGACGCTGGCCGCAAGGTCGTCACGCTGCAAACGCTGCCTGGCGACGCCGGTCCGCTGGAGGGCGACGCCGGCAAGGTCGGCGGCTTCTCGCTGCATGCCGGCGTGGCCGCGGAAGCACACGAAAGCCACAAGCTCGAAAAGCTGTGCCGCTACATCACGCGCCCGGCGATCAGCGAGCAGCGGCTATCGATCTCGCCACAGGGCAGGGTGCGTTACCAGCTCAAGACGCCGTGGCGCAATGGCACCACGCATGTCGAATGGGATGCGGTGGACTTCATCGCCAAGCTGGCGGCACTGGTCCCGCCGCCACGCGCGCATCTCACCCGCTTCCACGGCGTATTCGCCCCGAATGCAAACCTGCGCGCGCAGCTGACGCC-CTCGGGGCGCGGCAGGCGGCCTGCGGGCGATGCGGCGCCAGTGGACGTCAGCGCCCACGACGAGCCGCGCAGCCCCGAGCAGAAGCGCCGTGCGATGAGCTGGGCGCAACGGCTCAAGCGGGTCTTTTCCATCGACATCACCACCTGCGCCCACTGCGGCGGCGCGGTGCGGATCGTCGCCAGCATCGAAGACCCCAAGGCCATTCGCGCCATCCTCGCCCACTTCGAGAAACACGGCGCGCTGGAGCAAGCGCACTACCGGCCCGC----AGC-GCGCGCCCC--GCCGCCCGCCGCGTGATGAGGCGCCG--GCCACACAGCCGGCAGCCAAGCCAGAGTCCGATCCGATGCGGCCACGACCCCGCAGGGCTGCGCTCGGCCCTGTGCCGGGATTCGGTGAGAAATGGCTACGCACTGAGCCGCTGCGTGGCCCCGCGATGTCGAAAACCCACGCATGAACCCCCGATCTGTGCCCGATCTGTGCCCAAAGCGGCGCTTGCGCGGCCGCTTCCTACCCGCCAGACTCGCCAAAAAGGGCGGTTGAACTTCCTATACCCATATCCCACTTTAGGTTTGGCAGCACCTTTTCAATCAGGTGGTTGTTTACACCAATCCAGCTATTGGCCAATTGAATATTGGTTTCGTCTACTTTTTTTGATTTTTTAAACAGCTTGGTAAAACCGAGTGCCAAAACAGGGGGACCATGTAAAAACGTGCTTCCTGTAATGACTGAACCAACTGTGAGTCCTTTACTGACTTTTTGCAATAAGGATGCTTTTTTATGAGCAGTAGACATAAATCTAACCTTGAGTGTAGAGATTTAAAAAAATGTTCCAACTATAAACAACGGAAATTGAAATACAATTGTATATTTGAAGATGTTGACATTTTTTATGGATTTACCCATTTTCTGCAATTTTAATCCACTTTATCATAAGTGAAGCATTGGTATTTGGTGTATAAAGTTCTTAAAAACTTTTATTGAAACATATATCTCATGTTTTTAGAAATCCGATAAATTGAAAACAATGGAGGGCAGAGTAAAACTTGAAGTGCGACATAAACCACCTAATTAATTTAAAGGGTTTATGGAGTATATAAAATTGTCATACCATCATCTTAACTTTGAAGATCGTACTGCATTAATGCTTGAGTCAAGAAAAGAAGGCTTTTCAGCCAGAAAATTTGCTGAACTTATTAAAAGACATCCTAGTACGATCTATCGTGAGCTTAAAAGAAATAGCATCAATGACGTTTATCAAGCTCGATATGCTTCTGATAACACTTTTGCTAGACGTAGACGTGGTCACAGAAAACTCAAAATCGATTCAATCCTCTGGAAATTTATTGTTGAAGCGATCCGTTGTTTATGGTCTCCTCAGCAAATAGCAAAGCGTTTAAAGACATTTCCTGATTTGGATCAAACAATGAATGTAAGCCATACAACGATTTATTCAACGATACGAGCATTACCCAAGGGTGAGTTGAAAAAAGACTTATTATCCTGTCTACGTCATGAAAATAAAAAGCGAAAAGCTAACGGTGAACCTAAAAAAGATTCTATATTACAGGATATTAAAACTATTCATGAGCGCCCAGCCGAAGTTCAAGAAAGAA--AAATACCGGGTCATTGGGAAGCTGATTTAATTAAAGGTAAAGACAATAAAAGTTCGATAGCAACACTTATTGAACGAAATACACGGCTCTGTATCTTGGCAACATTACCTGATGCAAAGGCAGAATCAGTGCGCAAGGCTTTAACTGAAGCTCTGAAATATTTACCTGCAGAACTGCGTAAAACGTTGACCTATGACCGTGGACGCGAGATGGCAGAACATAAAATACTTGAAGAAGATTTAGGCATAGATGTATATTTCTGTGACCCACATTCACCCTGGCAAAAAGGCACATGCGAAAATATGAATGGTTTAATTAGGCAATATTTACCTAAAGGGATTGATTTAAATCAGGCAGATCAGCATTATTTAAATCAAGTTGCCATGTCACTGAATACTCGTCCTA"/>
                        <sequence id="seq_GCF_002246395" spec="Sequence" taxon="GCF_002246395" totalcount="4" value="GGCAGAGTAAAACTTGAAGTGCGACATAAACCACCTAATTAATTTAAAGGGTTTATGGAGTATATAAAATTGTCATACCATCATCTTAACTTTGAAGATCGTACTGCATTAATGCTTGAGTCAAGAAAAGAAGGCTTTTCAGCCAGAAAATTTGCTGAACTCATTAAAAGACATCCTAGTACGATCTATCGTGAGCTTAAAAGAAATAGCATCAATGACGTTTATCAAGCTCGATATGCTTCTGATAACACCTTCGCTAGACGTAGACGTGGTCACAGAAAACTCAAAATCGATTCAATCCTCTGGAAATTTATTGTTGAAGCGATCCGTTGTTTATGGTCTCCTCAGCAAATAGCAAAGCGTTTAAAGACATTTCCTGATTTGGATCAAACAATGAATGTAAGCCATACAACGATTTATTCAACGATACGAGCATTACCAAAGGGTGAGTTGAAA-AAAGACTTATTATCCTGTCTACGTCATGAAAATA-AAAAGCGAAAAGCTAACGGTGAACCTAAAAAAGATTCTATATTACAGGATATTAAAACTATTCATGAGCGCCCAGCCGAAGTTCAAGAAAGAAAAATACCGGGTCATTGGGAAGCTGATTTAATTAAAGGTAAAGACAATAAAAGTTCGATAGCAACACTTATTGAACGAAATACACGGCTCTGTATCTTGGCAACATTACCTGATGCAAAGGCAGAATCAGTGCGCAAGGCTTTAACTGAAGCTCTGAAATATTTACCTGCAGAACTGCGTAAAACGTTGACCTATGACCGTGGACGTGAGATGTCAGAACATAAAATACTCGAAGAAGATTTAGGCATAGATGTATATTTCTGTGACCCACATTCACCCTGGCAAAAAGGCACATGCGAAAATATGAATGGTTTAATTAGGCAATATTTACCTAAAGGGATTGATTTAAATCAGGCAGATCAGCATTATTTAAATCAAGTTGCCA-TGTCACTGAATACTCGTAGAAAGGCGTTAGATTGGCTTACACCATTAGAGAAATTTGCTCAGCTTGTTGATTATCATATGGCTTTTGAAACTGTCGCACCTCATGTTTGAATTCGCCCCATATTTTTGCTACAGTGAACCAAATTAAGATCATCTATTTACTAGGCCTCGCATTTGCGGGGTTTTTAATGCTGAATAAAAGGAAAACTTGATGGAATTGCCCAATATTATGCACCCGGTCGCGAAGCTGAGCACCGCATTAGCCGCTGCATTGATGCTGAGCGGGTGCATGCCCGGTGAAATCCGCCCGACGATTGGCCAGCAAATGGAAACTGGCGACCAACGGTTTGGCGATCTGGTTTTCCGCCAGCTCGCACCGAATGTCTGGCAGCACACTTCCTATCTCGACATGCCGGGTTTCGGGGCAGTCGCTTCCAACGGTTTGATCGTCAGGGATGGCGGCCGCGTGCTGGTGGTCGATACCGCCTGGACCGATGACCAGACCGCCCAGATCCTCAACTGGATCAAGCAGGAGATCAACCTGCCGGTCGCGCTGGCGGTGGTGACTCACGCGCATCAGGACAAGATGGGCGGTATGGACGCGCTGCATGCGGCGGGGATTGCGACTTATGCCAATGCGTTGTCGAACCAGCTTGCCCCGCAAGAGGGGATGGTTGCGGCGCAACACAGCCTGACTTTCGCCGCCAATGGCTGGGTCGAACCAGCAACCGCGCCCAACTTTGGCCCGCTCAAGGTATTTTACCCCGGCCCCGGCCACACCAGTGACAATATCACCGTTGGGATCGACGGCACCGACATCGCTTTTGGTGGCTGCCTGATCAAGGACAGCAAGGCCAAGTCGCTCGGCAATCTCGGTGATGCCGACACTGAGCACTACGCCGCGTCAGCGCGCGCGTTTGGTGCGGCGTTCCCCAAGGCCAGCATGATCGTGATGAGCCATTCCGCCCCCGATAGCCGCGCCGCAATCACTCATACGGCCCGCATGGCCGACAAGCTGCGCTGAGCCATGGCTGACCACGTCACCCCCAATCTGCCATCGCGCGATTTCGATGTGACAGAGGCGTTTTATGCGAAGCTGGGCTTTGCGACGAGTTGGAAGGATCGCGGCTGGATGATCCTGCAGCGCGGCGGTTTGCAGCTCGAATTCTTCCCCTATCCTGACCTCGACCCAGCTACGAGCTCGTTCGGCTGTTGCCTGCGGTTGGATGATCTCGATGCCATGGTGGCATTGGTGAACGCGGCGGGAGCCGAGGAAA-AAAGCACCGGCTGGCCGCGCTTCAAAGCTCCGCAACTGGAGGCGAGCGGCCTGAGGATCGGCTACCTGATCGATCCCGACTGCACGCTGGTGCGGCTGATCCAGAACCCCGACTGACCGCATGCCCGCGAAAATCAAGATTTGCGGGATCAGCACACCCGAGGCGCTCGATGCGACCATCGCGGCGCGGGCGGACTATGCCGGGTTGGTGTTCTATCCAGCGTCGCCCCGTGCGGTTACGTCGAATGTCGCGGGCGCTTTGACATCGCGCGCAGCTGGCCAGATCGCCATGGTCGGTTTGTTCGTCGATGCGGATGATGCTGTCATCGCCGACGCACTGGTGGCAGCCAAGCTGAACGCGCTGCAGCTGCACGGTTCGGAATCGCCCGAACGCGTGGCCCAGTTGCGCGCGCGGTTTGGCAAGCCGGTGTGGAAGGCGCTGCCCGTCGCCAGCGCCAGCGATGTCGCACGCGCCGCAGCCTATGCCGGGGCGGCGGACTTGATCTTGTTCGACGCCAAGACCCCCAAAGGCGCGCTGCCCGGCGGCATGGGGTTGGCGTTCGACTGGTCGCTGCTGGCCGGATATCGCGGTGCCTTGCCGTGGGGGCTGGCAGGCGGGCTAAATCCGACGAATGTTGCCGAGGCGATTGCGCGCACCGGAGCGCCGCTGGTCGATACCTCCAGCGGCGTCGAAAGCGCGCCGGGCGTCAAGGATACCGACAAGATTACCAATTTCGCCTTTGCGGTGCGCTTGGCCTAAATCGCGTCGATCAATAGGCGTCGTTCAGCGCAAAGATCGGCTTGCGGGTGCGCCACTGCCCTCGGGTGAAGTCGGGAAAATCTAACGTGCGATTGCCCTCAGCAATCGATTGTTCCGACAGAGGCGTGATCGCGCTCCAGGCCAGCGCGTCGTAAATGTCGATTGGCATCGGGGCCTTGGCCTTCAGCGCCTCGACAAAAGCGTGGATCACGAACCAGTCCATCCCGCCATGCCCGGCCCCTGCCGCCAGATCGGCGTAGCGTTTCCATAGCGGGTGATCGTATTTCGCAAACCAGCCCTCGGCAGGCTCCCAGCGGTGCGGCTGTGGGCTCTTGCCCTCCAGATAGATCGACTTGTTGACGTCCATCCACAGCCCCTCGGTGCCTTGCACCCGAAAGCCGAGAGAATAGGGGCGCGGCAGCGAGGTGTCGTGGCACAGCATGATCGTTTCACCATTAGTGCAGCCGATCATGGTGTTGACCACATCACCCAGTGCGAATTTCACCTCGGCGTTGGGATGATCGGCAGAGCCGTTCTTGACGACATAATCATGCAGCCCGCGCGCCTTACAGCCGAAGCCGCCAGCGCCCGCTTCGCCCGGCAACGCGACCTTCAGGGTGCGGGTCTGCGGCGGGTAGCACACGCCGGCATCGGCGCAGCCCTGGTACTTCACGGTCAGGGTGGTCGCGCTCGCGCCGGCCGCGGGCGTGCCGGTGAGGGTGCCGAGCAATTCCTTGCGGTAGGTTTCGACGTCGCCGAAGAATTCGTCGCGGTAGGCCTTGCCCTTCGGCAGCGCCATGGTCGCGCCGGTGAAGGCGGCATCGGCCTTGACCGAGGTGCGGTGCCGGTACAGGTAATAGCCGTCGGCGATCCGCCAGCGCACCTCGATGCGGTCCGGCGCGGTGGCCTGCGCGGACAGGACGAAGACCTCGTCGACCGGCGGCAGTTCGAAGTCCTGGGCGACGGCCGAGGTCGCGGGCAGCGCAAGCAGCAGGGCGAGCCCGGCCAGCCAGCGGCGCAGGCGGATCGTGGATGCGGTCATTGGCTCAGTTTACCGGTCGGCTCTCGGCGGCCAGCCATTGCAGGTATTCGGGCAGGCCGGACGCGGCTTCGACCGCGAGCAGCTCCGGGAGTTCGTAGGGATGCAGTTGGCGCAGGCGTTCCTGCAGGGCGGGGTAGGCCTCGGCACTGGTCTTGACCAGCAGCAGGACCTCGGCCGCGGCCTCGACCTTGCGTTGCCAGCGATAGACCGAACGCAGGCCGGGCAGGAGGTTGACGCAGGCGGCCAGGCGCTCGGCCACCAGCGCGGTGGCGATGCGCTCGGCGCTGTCGGCGTCGGGACAGGTGCAGAAGCAGATCAGGGCGCTCACCGGCATAGGGTAGCGGCTGCCCCGATCCGGCGGGCCTGGCGGACATCCGCGTGCGGCCCTTGAAAGTCGGCGGGCCCGCCCCATCTCGGTGGCATGCCGGGTTCGCCCGGTTCTGTTGTCCGCGGTTTGGCACTCGCTTCGCGCGACTGCTAAAATCGCCGGGTTTTTCCACGTCAATCAACCATTTACCGAGGTTGCCATGTCCAATATCAAGCCGCTGCACGACCGCGTGGTCATCAAGCGCATGGAAGAAGAGAAGCTGTCCGCCGGCGGGATCGTGATCCCGGATTCGGCCACCGAGAAGCCGATCAAGGGCGAAGTCGTCGCCGTCGGCACCGGCAAGGTGCTGGACAACGGCCAGGTCCGCGCGCCGCAGGTCAAGGTCGGCGACAAGGTGCTGTTCGGCAAGTACAGCGGCACCGAAGTGAAGCTGGACGGCGTCGAGCTGCTGGTGGTGAAGGAAGACGACCTGTTCGCGATCCTCGGCTGATCGCGCGTCGCTCCCACACATTTCTCATCCGAATAATTTTTCGAGGTAATTCGCAATGGCTGCCAAGGACATTCGTTTCGGCGAAGACGCGCGCTCCAAGATGGTGCGCGGCGTCAACGTGCTCGCCAACGCCGTGAAGGCGACCCTCGGCCCGAAGGGCCGCAACGTCGTGCTGCAGAAGAGCTACGGCGCGCCGACCATCACCAAGGACGGCGTCTCCGTCGCCAAGGAAATCGAACTGGCTGACGCGTTCGAGAACATGGGCGCGCAGATGGTGAAGGAAGTCGCTTCCAAGACCTCCGACAACGCCGGCGACGGCACCACCACCGCCACCGTGCTGGCGCAGGCGTTCATCCGCGAGGGCATGAAGGCGGTCGCCGCCGGCATGAACCCGATGGACCTGAAGCGCGGCATCGACCAGGCGGTGAAGGCCGCGGTCGGCGAACTGAAGTCGCTGTCCAAGCCGTCGTCGACCAGCAAGGAAATCGCCCAGGTCGGCGCGATCTCCGCGAACTCGGATGCCAACATCGGCGACCTGATCGCGCAGGCGATGGACAAGGTCGGCAAGGAAGGCGTGATCACGGTCGAGGAAGGCAGCGGCCTGGACAACGAACTCGACGTGGTCGAGGGCATGCAGTTCGACCGCGGCTACCTGAGCCCGTACTTCGTCAACAACCAGCAGTCGATGTCGGCCGACCTGGATGATCCCTTCATCCTGCTGTACGACAAGAAGATCTCCAACGTGCGCGACCTGCTGCCCGTCCTCGAGGGCGTGGCCAAGGCCGGCAAGCCGCTGCTGATCGTGGCGGAGGAAGTCGAAGGCGAAGCGCTGGCGACCCTGGTGGTCAACACCATCCGCGGCATCGTCAAGGTCTGCGCGGTGAAGGCCCCGGGCTTCGGCGACCGTCGCAAGGCGATGCTGGAAGACATGGCGATCCTGACCGGCGGCGTGGTGATTTCCGAGGAAGTCGGCCTGTCGCTGGAGAAGGCCACCATCAAGGACCTCGGCCGCGCCAAGAAGATCCAGGTGTCGAAGGAAAACACCACCATCATCGATGGCGCCGGCGAAGGCGCGGGCATCGAGGCGCGCATCAAGCAGATCAAGGCGCAGATCGAGGAGACCTCCTCCGACTACGACCGCGAGAAGCTGCAGGAGCGCGTGGCCAAGCTGGCCGGCGGCGTTGCGGTGATCAAGGTCGGTGCCGCCACCGAAGTCGAGATGAAGGAAAAGAAGGCGCGCGTCGAAGACGCCCTGCACGCGACCCGTGCGGCCGTCGAGGAAGGCATCGTCCCGGGCGGCGGCGTCGCCCTGATCCGTGCCAAGGCGGCGATCGCCGGCATCAAGGGCGTGAACGAAGACCAGAACCACGGCATCCAGATCGCCCTGCGCGCGATGGAAGCCCCGCTGCGCGAGATCGTGACCAATGCCGGCGATGAGCCGTCGGTCATCCTCAACCGCGTGGTCGAAGGTTCGGGTGCGTTCGGCTACAACGCCGCCAACGGCGAGTTCGGCGACATGATCGAGTTCGGCATCCTGGACCCGACCAAGGTCACCCGCACCGCGCTGCAGAACGCCGCGTCGATCGCGGGCCTGATGATCACCACCGAAGCGATGGTGGCCGAGGCCCCGAAGAAGGACGAGCCGGCGATGCCGGCCGGCGGCGGCATGGGCGGCATGGGCGGCATGGATTTCTAAGCCCCGCGATCCATCAAGCAAGACCACAAAGCCCGGCCTCGTGCCGGGCTTTGTGCGTTCTGGCGTCCGAGGCAGGAGACTTCCTACCCGCCCCGCGGCAATGTCTGACGCGAAGATCAGAAAACGCCGATATGAACGCGTGCTCGCGGGCGCAACCCTGAGCAGCCGTCCCTGCAACGGAGCGCTGCGTGCCGCGC-CTGACCGCACCCCGGCGGCAGGCCGAGGTGTGCGCGCCACTGCCGGCCGCCCACGCCGCTGCGCGTTACGCGCGCCACCTGCCCGAGCGCACGCTGCTGTACGCGCTAGTGCAGGCGCACTACCCGGACTTCATCGCGCGTCTTGAGGCCGAAGACCGCCCGCTGCCCGAGTATGTGCGCGAGGAGTTCGAGACCTACCTGCGCTGCGGCGTGCTCGAGCACGGCTTCCTGCGCGTGGTCTGCGAGCACTGTCGTGCCGAGAGGCTGGTGGCGTATTCCTGCAAGAAGCGCGGGCTGTGCCCGAGCTGCGGCGCACGGCGCATGGCCGAGTCGGCGCGGCATCTGGTGGACGAGGTGTTCGGCCCGCGGCCGGTGCGGCAATGGGTGCTGAGTTTCCCGTACCCGTTGCGCTTCCTGTTCGCCAGCAAGCCTGAGGCGATCGGCCCGGTGCTGGGCATCGTGCATCGTGTGATCGCCGGTTGGCTTGCCGATCAGGCCGGCGTGCCGCGGGATACGGCGCAATGCGGCGTGGTGACCCTGATCCAGCGCTTCGGCAGCGCGCTGAATCTCAACATCCACTTCCACATGCTGTGGCTCGACGGCGTGTACGAGGACACCACCGAGCGTCCGCAGCGCAAGCCGCGCCTGCACCGCACCCGTGCGCCCACATCGGCGCAACTGACGGAACTGGCCAACACCATCGCGCATCGCGTGTGCCGGCACCTGTCGCGCCGCGGCTGGCTCGAAGGCGAAGACGAATCCGTGTTCCTGTCCGACAGCGCGGGTAGCGACGACGGCATGGATGGGCTGCGGATGAGTTCGATGACCTACCGCATCGCCACCGGTCGCGACGCTGGCCGCAAGGTCGTCACGCTGCAAACGCTGCCTGGCGACGCCGGTCCGCTGGAGGGCGACGCCGGCAAGGTCGGCGGCTTCTCGCTGCATGCCGGCGTGGCCGCGGAAGCACACGAAAGCCACAAGCTCGAAAAGCTGTGCCGCTACATCACGCGCCCGGCGATCAGCGAGCAGCGGCTATCGATCTCGCCACAGGGCAGGGTGCGTTACCAGCTCAAGACGCCGTGGCGCAATGGCACCACGCATGTCGAATGGGATGCGGTGGACTTCATCGCCAAGCTGGCGGCACTGGTCCCGCCGCCACGCGCGCATCTCACCCGCTTCCACGGCGTATTCGCCCCGAATGCAAACCTGCGCGCGCAGCTGACGCC-CTCGGGGCGCGGCAGGCGGCCTGCGGGCGATGCGGCGCCAGTGGACGTCAGCGCCCACGACGAGCCGCGCAGCCCCGAGCAGAAGCGCCGTGCGATGAGCTGGGCGCAACGGCTCAAGCGGGTCTTTTCCATCGACATCACCACCTGCGCCCACTGCGGCGGCGCGGTGCGGATCGTCGCCAGCATCGAAGACCCCAAGGCCATTCGCGCCATCCTCGCCCACTTCGAGAAACACGGCGCGCTGGAGCAAGCGCACTACCGGCCCGC----AGC-GCGCGCCCC--GCCGCCCGCCGCGTGATGAGGCGCCG--GCCACACAGCCGGCAGCCAAGCCAGAGTCCGATCCGATGCGGCCACGACCCCGCAGGGCTGCGCTCGGCCCTGTGCCGGGATTCGGTGAGAAATGGCTACGCACTGAGCCGCTGCGTGGCCCCGCGATGTCGAAAACCCACGCATGAACCCCCGATCTGTGCCCGATCTGTGCCCAAAGCGGCGCTTGCGCGGCCGCTTCCTACCCGCCAGACTCGCCAAAAAGGGCGGTTGAACTTCCTATACCCATATCCCACTTTAGGTTTGGCAGCACCTTTTCAATCAGGTGGTTGTTTACACCAATCCAGCTATTGGCCAATTGAATATTGGTTTCGTCTACTTTTTTTGATTTTTTAAACAGCTTGGTAAAACCGAGTGCCAAAACAGGGGGACCATGTAAAAACGTGCTTCCTGTAATGACTGAACCAACTGTGAGTCCTTTACTGACTTTTTGCAATAAGGATGCTTTTTTATGAGCAGTAGACATAAATCTAACCTTGAGTGTAGAGATTTAAAAAAATGTTCCAACTATAAACAACGGAAATTGAAATACAATTGTATATTTGAAGATGTTGACATTTTTTATGGATTTACCCATTTTCTGCAATTTTAATCCACTTTATCATAAGTGAAGCATTGGTATTTGGTGTATAAAGTTCTTAAAAACTTTTATTGAAACATATATCTCATGTTTTTAGAAATCCGATAAATTGAAAACAATGGAGGGCAGAGTAAAACTTGAAGTGCGACATAAACCACCTAATTAATTTAAAGGGTTTATGGAGTATATAAAATTGTCATACCATCATCTTAACTTTGAAGATCGTACTGCATTAATGCTTGAGTCAAGAAAAGAAGGCTTTTCAGCCAGAAAATTTGCTGAACTCATTAAAAGACATCCTAGTACGATCTATCGTGAGCTTAAAAGAAATAGCATCAATGACGTTTATCAAGCTCGATATGCTTCTGATAACACCTTCGCTAGACGTAGACGTGGTCACAGAAAACTCAAAATCGATTCAATCCTCTGGAAATTTATTGTTGAAGCGATCCGTTGTTTATGGTCTCCTCAGCAAATAGCAAAGCGTTTAAAGACATTTCCTGATTTGGATCAAACAATGAATGTAAGCCATACAACGATTTATTCAACGATACGAGCATTACCCAAGGGTGAGTTGAAAAAAGACTTATTATCCTGTCTACGTCATGAAAATAAAAAGCGAAAAGCTAACGGTGAACCTAAAAAAGATTCTATATTACAGGATATTAAAACTATTCATGAGCGCCCAGCCGAAGTTCAAGAAAGAA--AAATACCGGGTCATTGGGAAGCTGATTTAATTAAAGGTAAAGACAATAAAAGTTCGATAGCAACACTTATTGAACGAAATACACGGCTCTGTATCTTGGCAACATTACCTGATGCAAAGGCAGAATCAGTGCGCAAGGCTTTAACTGAAGCTCTGAAATATTTACCTGCAGAACTGCGTAAAACGTTGACCTATGACCGTGGACGTGAGATGTCAGAACATAAAATACTCGAAGAAGATTTAGGCATAGATGTATATTTCTGTGACCCACATTCACCCTGGCAAAAAGGCACATGCGAAAATATGAATGGTTTAATTAGGCAATATTTACCTAAAGGGATTGATTTAAATCAGGCAGATCAGCATTATTTAAATCAAGTTGCCATGTCACTGAATACTCGTCCTA"/>
                        <sequence id="seq_GCF_002246415" spec="Sequence" taxon="GCF_002246415" totalcount="4" value="GGCAGAGTAAAACTTGAAGTGCGACATAAACCACCTAATTAATTTAAAGGGTTTATGGAGTATATAAAATTGTCATACCATCATCTTAACTTTGAAGATCGTACTGCATTAATGCTTGAGTCAAGAAAAGAAGGCTTTTCAGCCAGAAAATTTGCTGAACTCATTAAAAGACATCCTAGTACGATCTATCGTGAGCTTAAAAGAAATAGCATCAATGACGTTTATCAAGCTCAATATGCTTCTGATAACACTTTTGCTAGACGTAGACGTGGTCACAGAAAACTCAAAATCGATTCAATCCTCTGGAAATTTATTGTTGAAGCGATCCGTTGTTTATGGTCTCCTCAGCAAATAGCAAAGCGTTTAAAGACATTTCCTGATTTGGATCAAACAATGAATGTAAGCCATACAACGATTTATTCAACGATACGAGCATTACCAAAGGGTGAGTTGAAA-AAAGACTTATTATCCTGTCTACGTCATGAAAATA-AAAAGCGAAAAGCTAACGGTGAACCTAAAAAAGATTCTATATTACAGGATATTAAAACTATTCATGAGCGCCCAGCCGAAGTTCAAGAAAGAAAAATACCGGGTCATTGGGAAGCTGATTTAATTAAAGGTAAAGACAATAAAAGTTCGATAGCAACACTTATTGAACGAAATACACGGCTCTGTATCTTGGCAACATTACCTGATGCAAAGGCAGAATCAGTGCGCAAGGCTTTAACTGAAGCTCTGAAATATTTACCTGCAGAACTGCGTAAAACGTTGACCTATGACCGTGGACGTGAGATGTCAGAACATAAAATACTCGAAGAAGATTTAGGCATAGATGTATATTTCTGTGACCCACATTCACCCTGGCAAAAAGGCACATGCGAAAATATGAATGGTTTAATTAGGCAATATTTACCTAAAGGGATTGATTTAAATCAGGCAGATCAGCATTATTTAAATCAAGTTGCCA-TGTCACTGAATACTCGTAGAAAGGCGTTAGATTGGCTTACACCATTAGAGAAATTTGCTCAGCTTGTTGATTATCATATGGCTTTTGAAACTGTCGCACCTCATGTTTGAATTCGCCCCATATTTTTGCTACAGTGAACCAAATTAAGATCATCTATTTACTAGGCCTCGCATTTGCGGGGTTTTTAATGCTGAATAAAAGGAAAACTTGATGGAATTGCCCAATATTATGCACCCGGTCGCGAAGCTGAGCACCGCATTAGCCGCTGCATTGATGCTGAGCGGGTGCATGCCCGGTGAAATCCGCCCGACGATTGGCCAGCAAATGGAAACTGGCGACCAACGGTTTGGCGATCTGGTTTTCCGCCAGCTCGCACCGAATGTCTGGCAGCACACTTCCTATCTCGACATGCCGGGTTTCGGGGCAGTCGCTTCCAACGGTTTGATCGTCAGGGATGGCGGCCGCGTGCTGGTGGTCGATACCGCCTGGACCGATGACCAGACCGCCCAGATCCTCAACTGGATCAAGCAGGAGATCAACCTGCCGGTCGCGCTGGCGGTGGTGACTCACGCGCATCAGGACAAGATGGGCGGTATGGACGCGCTGCATGCGGCGGGGATTGCGACTTATGCCAATGCGTTGTCGAACCAGCTTGCCCCGCAAGAGGGGATGGTTGCGGCGCAACACAGCCTGACTTTCGCCGCCAATGGCTGGGTCGAACCAGCAACCGCGCCCAACTTTGGCCCGCTCAAGGTATTTTACCCCGGCCCCGGCCACACCAGTGACAATATCACCGTTGGGATCGACGGCACCGACATCGCTTTTGGTGGCTGCCTGATCAAGGACAGCAAGGCCAAGTCGCTCGGCAATCTCGGTGATGCCGACACTGAGCACTACGCCGCGTCAGCGCGCGCGTTTGGTGCGGCGTTCCCCAAGGCCAGCATGATCGTGATGAGCCATTCCGCCCCCGATAGCCGCGCCGCAATCACTCATACGGCCCGCATGGCCGACAAGCTGCGCTGAGCCATGGCTGACCACGTCACCCCCAATCTGCCATCGCGCGATTTCGATGTGACAGAGGCGTTTTATGCGAAGCTGGGCTTTGCGACGAGTTGGAAGGATCGCGGCTGGATGATCCTGCAGCGCGGCGGTTTGCAGCTCGAATTCTTCCCCTATCCTGACCTCGACCCAGCTACGAGCTCGTTCGGCTGTTGCCTGCGGTTGGATGATCTCGATGCCATGGTGGCATTGGTGAACGCGGCGGGAGCCGAGGAAA-AAAGCACCGGCTGGCCGCGCTTCAAAGCTCCGCAACTGGAGGCGAGCGGCCTGAGGATCGGCTACCTGATCGATCCCGACTGCACGCTGGTGCGGCTGATCCAGAACCCCGACTGACCGCATGCCCGCGAAAATCAAGATTTGCGGGATCAGCACACCCGAGGCGCTCGATGCGACCATCGCGGCGCGGGCGGACTATGCCGGGTTGGTGTTCTATCCAGCGTCGCCCCGTGCGGTTACGTCGAATGTCGCGGGCGCTTTGACATCGCGCGCAGCTGGCCAGATCGCCATGGTCGGTTTGTTCGTCGATGCGGATGATGCTGTCATCGCCGACGCACTGGTGGCAGCCAAGCTGAACGCGCTGCAGCTGCACGGTTCGGAATCGCCCGAACGCGTGGCCCAGTTGCGCGCGCGGTTTGGCAAGCCGGTGTGGAAGGCGCTGCCCGTCGCCAGCGCCAGCGATGTCGCACGCGCCGCAGCCTATGCCGGGGCGGCGGACTTGATCTTGTTCGACGCCAAGACCCCCAAAGGCGCGCTGCCCGGCGGCATGGGGTTGGCGTTCGACTGGTCGCTGCTGGCCGGATATCGCGGTGCCTTGCCGTGGGGGCTGGCAGGCGGGCTAAATCCGACGAATGTTGCCGAGGCGATTGCGCGCACCGGAGCGCCGCTGGTCGATACCTCCAGCGGCGTCGAAAGCGCGCCGGGCGTCAAGGATACCGACAAGATTACCAATTTCGCCTTTGCGGTGCGCTTGGCCTAAATCGCGTCGATCAATAGGCGTCGTTCAGCGCAAAGATCGGCTTGCGGGTGCGCCACTGCCCTCGGGTGAAGTCGGGAAAATCTAACGTGCGATTGCCCTCAGCAATCGATTGTTCCGACAGAGGCGTGATCGCGCTCCAGGCCAGCGCGTCGTAAATGTCGATTGGCATCGGGGCCTTGGCCTTCAGCGCCTCGACAAAAGCGTGGATCACGAACCAGTCCATCCCGCCATGCCCGGCCCCTGCCGCCAGATCGGCGTAGCGTTTCCATAGCGGGTGATCGTATTTCGCAAACCAGCCCTCGGCAGGCTCCCAGCGGTGCGGCTGTGGGCTCTTGCCCTCCAGATAGATCGACTTGTTGACGTCCATCCACAGCCCCTCGGTGCCTTGCACCCGAAAGCCGAGAGAATAGGGGCGCGGCAGCGAGGTGTCGTGGCACAGCATGATCGTTTCACCATTAGTGCAGCCGATCATGGTGTTGACCACATCACCCAGTGCGAATTTCACCTCGGCGTTGGGATGATCGGCAGAGCCGTTCTTGACGACATAATCATGCAGCCCGCGCGCCTTACAGCCGAAGCCGCCAGCGCCCGCTTCGCCCGGCAACGCGACCTTCAGGGTGCGGGTCTGCGGCGGGTAGCACACGCCGGCATCGGCGCAGCCCTGGTACTTCACGGTCAGGGTGGTCGCGCTCGCGCCGGCCGCGGGCGTGCCGGTGAGGGTGCCGAGCAATTCCTTGCGGTAGGTTTCGACGTCGCCGAAGAATTCGTCGCGGTAGGCCTTGCCCTTCGGCAGCGCCATGGTCGCGCCGGTGAAGGCGGCATCGGCCTTGACCGAGGTGCGGTGCCGGTACAGGTAATAGCCGTCGGCGATCCGCCAGCGCACCTCGATGCGGTCCGGCGCGGTGGCCTGCGCGGACAGGACGAAGACCTCGTCGACCGGCGGCAGTTCGAAGTCCTGGGCGACGGCCGAGGTCGCGGGCAGCGCAAGCAGCAGGGCGAGCCCGGCCAGCCAGCGGCGCAGGCGGATCGTGGATGCGGTCATTGGCTCAGTTTACCGGTCGGCTCTCGGCGGCCAGCCATTGCAGGTATTCGGGCAGGCCGGACGCGGCTTCGACCGCGAGCAGCTCCGGGAGTTCGTAGGGATGCAGTTGGCGCAGGCGTTCCTGCAGGGCGGGGTAGGCCTCGGCACTGGTCTTGACCAGCAGCAGGACCTCGGCCGCGGCCTCGACCTTGCGTTGCCAGCGATAGACCGAACGCAGGCCGGGCAGGAGGTTGACGCAGGCGGCCAGGCGCTCGGCCACCAGCGCGGTGGCGATGCGCTCGGCGCTGTCGGCGTCGGGACAGGTGCAGAAGCAGATCAGGGCGCTCACCGGCATAGGGTAGCGGCTGCCCCGATCCGGCGGGCCTGGCGGACATCCGCGTGCGGCCCTTGAAAGTCGGCGGGCCCGCCCCATCTCGGTGGCATGCCGGGTTCGCCCGGTTCTGTTGTCCGCGGTTTGGCACTCGCTTCGCGCGACTGCTAAAATCGCCGGGTTTTTCCACGTCAATCAACCATTTACCGAGGTTGCCATGTCCAATATCAAGCCGCTGCACGACCGCGTGGTCATCAAGCGCATGGAAGAAGAGAAGCTGTCCGCCGGCGGGATCGTGATCCCGGATTCGGCCACCGAGAAGCCGATCAAGGGCGAAGTCGTCGCCGTCGGCACCGGCAAGGTGCTGGACAACGGCCAGGTCCGCGCGCCGCAGGTCAAGGTCGGCGACAAGGTGCTGTTCGGCAAGTACAGCGGCACCGAAGTGAAGCTGGACGGCGTCGAGCTGCTGGTGGTGAAGGAAGACGACCTGTTCGCGATCCTCGGCTGATCGCGCGTCGCTCCCACACATTTCTCATCCGAATAATTTTTCGAGGTAATTCGCAATGGCTGCCAAGGACATTCGTTTCGGCGAAGACGCGCGCTCCAAGATGGTGCGCGGCGTCAACGTGCTCGCCAACGCCGTGAAGGCGACCCTCGGCCCGAAGGGCCGCAACGTCGTGCTGCAGAAGAGCTACGGCGCGCCGACCATCACCAAGGACGGCGTCTCCGTCGCCAAGGAAATCGAACTGGCTGACGCGTTCGAGAACATGGGCGCGCAGATGGTGAAGGAAGTCGCTTCCAAGACCTCCGACAACGCCGGCGACGGCACCACCACCGCCACCGTGCTGGCGCAGGCGTTCATCCGCGAGGGCATGAAGGCGGTCGCCGCCGGCATGAACCCGATGGACCTGAAGCGCGGCATCGACCAGGCGGTGAAGGCCGCGGTCGGCGAACTGAAGTCGCTGTCCAAGCCGTCGTCGACCAGCAAGGAAATCGCCCAGGTCGGCGCGATCTCCGCGAACTCGGATGCCAACATCGGCGACCTGATCGCGCAGGCGATGGACAAGGTCGGCAAGGAAGGCGTGATCACGGTCGAGGAAGGCAGCGGCCTGGACAACGAACTCGACGTGGTCGAGGGCATGCAGTTCGACCGCGGCTACCTGAGCCCGTACTTCGTCAACAACCAGCAGTCGATGTCGGCCGACCTGGATGATCCCTTCATCCTGCTGTACGACAAGAAGATCTCCAACGTGCGCGACCTGCTGCCCGTCCTCGAGGGCGTGGCCAAGGCCGGCAAGCCGCTGCTGATCGTGGCGGAGGAAGTCGAAGGCGAAGCGCTGGCGACCCTGGTGGTCAACACCATCCGCGGCATCGTCAAGGTCTGCGCGGTGAAGGCCCCGGGCTTCGGCGACCGTCGCAAGGCGATGCTGGAAGACATGGCGATCCTGACCGGCGGCGTGGTGATTTCCGAGGAAGTCGGCCTGTCGCTGGAGAAGGCCACCATCAAGGACCTCGGCCGCGCCAAGAAGATCCAGGTGTCGAAGGAAAACACCACCATCATCGATGGCGCCGGCGAAGGCGCGGGCATCGAGGCGCGCATCAAGCAGATCAAGGCGCAGATCGAGGAGACCTCCTCCGACTACGACCGCGAGAAGCTGCAGGAGCGCGTGGCCAAGCTGGCCGGCGGCGTTGCGGTGATCAAGGTCGGTGCCGCCACCGAAGTCGAGATGAAGGAAAAGAAGGCGCGCGTCGAAGACGCCCTGCACGCGACCCGTGCGGCCGTCGAGGAAGGCATCGTCCCGGGCGGCGGCGTCGCCCTGATCCGTGCCAAGGCGGCGATCGCCGGCATCAAGGGCGTGAACGAAGACCAGAACCACGGCATCCAGATCGCCCTGCGCGCGATGGAAGCCCCGCTGCGCGAGATCGTGACCAATGCCGGCGATGAGCCGTCGGTCATCCTCAACCGCGTGGTCGAAGGTTCGGGTGCGTTCGGCTACAACGCCGCCAACGGCGAGTTCGGCGACATGATCGAGTTCGGCATCCTGGACCCGACCAAGGTCACCCGCACCGCGCTGCAGAACGCCGCGTCGATCGCGGGCCTGATGATCACCACCGAAGCGATGGTGGCCGAGGCCCCGAAGAAGGACGAGCCGGCGATGCCGGCCGGCGGCGGCATGGGCGGCATGGGCGGCATGGATTTCTAAGCCCCGCGATCCATCAAGCAAGACCACAAAGCCCGGCCTCGTGCCGGGCTTTGTGCGTTCTGGCGTCCGAGGCAGGAGACTTCCTACCCGCCCCGCGGCAATGTCTGACGCGAAGATCAGAAAACGCCGATATGAACGCGTGCTCGCGGGCGCAACCCTGAGCAGCCGTCCCTGCAACGGAGCGCTGCGTGCCGCGC-CTGACCGCACCCCGGCGGCAGGCCGAGGTGTGCGCGCCACTGCCGGCCGCCCACGCCGCTGCGCGTTACGCGCGCCACCTGCCCGAGCGCACGCTGCTGTACGCGCTAGTGCAGGCGCACTACCCGGACTTCATCGCGCGTCTTGAGGCCGAAGACCGCCCGCTGCCCGAGTATGTGCGCGAGGAGTTCGAGACCTACCTGCGCTGCGGCGTGCTCGAGCACGGCTTCCTGCGCGTGGTCTGCGAGCACTGTCGTGCCGAGAGGCTGGTGGCGTATTCCTGCAAGAAGCGCGGGCTGTGCCCGAGCTGCGGCGCACGGCGCATGGCCGAGTCGGCGCGGCATCTGGTGGACGAGGTGTTCGGCCCGCGGCCGGTGCGGCAATGGGTGCTGAGTTTCCCGTACCCGTTGCGCTTCCTGTTCGCCAGCAAGCCTGAGGCGATCGGCCCGGTGCTGGGCATCGTGCATCGTGTGATCGCCGGTTGGCTTGCCGATCAGGCCGGCGTGCCGCGGGATACGGCGCAATGCGGCGTGGTGACCCTGATCCAGCGCTTCGGCAGCGCGCTGAATCTCAACATCCACTTCCACATGCTGTGGCTCGACGGCGTGTACGAGGACACCACCGAGCGTCCGCAGCGCAAGCCGCGCCTGCACCGCACCCGTGCGCCCACATCGGCGCAACTGACGGAACTGGCCAACACCATCGCGCATCGCGTGTGCCGGCACCTGTCGCGCCGCGGCTGGCTCGAAGGCGAAGACGAATCCGTGTTCCTGTCCGACAGCGCGGGTAGCGACGACGGCATGGATGGGCTGCGGATGAGTTCGATGACCTACCGCATCGCCACCGGTCGCGACGCTGGCCGCAAGGTCGTCACGCTGCAAACGCTGCCTGGCGACGCCGGTCCGCTGGAGGGCGACGCCGGCAAGGTCGGCGGCTTCTCGCTGCATGCCGGCGTGGCCGCGGAAGCACACGAAAGCCACAAGCTCGAAAAGCTGTGCCGCTACATCACGCGCCCGGCGATCAGCGAGCAGCGGCTATCGATCTCGCCACAGGGCAGGGTGCGTTACCAGCTCAAGACGCCGTGGCGCAATGGCACCACGCATGTCGAATGGGATGCGGTGGACTTCATCGCCAAGCTGGCGGCACTGGTCCCGCCGCCACGCGCGCATCTCACCCGCTTCCACGGCGTATTCGCCCCGAATGCAAACCTGCGCGCGCAGCTGACGCC-CTCGGGGCGCGGCAGGCGGCCTGCGGGCGATGCGGCGCCAGTGGACGTCAGCGCCCACGACGAGCCGCGCAGCCCCGAGCAGAAGCGCCGTGCGATGAGCTGGGCGCAACGGCTCAAGCGGGTCTTTTCCATCGACATCACCACCTGCGCCCACTGCGGCGGCGCGGTGCGGATCGTCGCCAGCATCGAAGACCCCAAGGCCATTCGCGCCATCCTCGCCCACTTCGAGAAACACGGCGCGCTGGAGCAAGCGCACTACCGGCCCGC----AGC-GCGCGCCCC--GCCGCCCGCCGCGTGATGAGGCGCCG--GCCACACAGCCGGCAGCCAAGCCAGAGTCCGATCCGATGCGGCCACGACCCCGCAGGGCTGCGCTCGGCCCTGTGCCGGGATTCGGTGAGAAATGGCTACGCACTGAGCCGCTGCGTGGCCCCGCGATGTCGAAAACCCACGCATGAACCCCCGATCTGTGCCCGATCTGTGCCCAAAGCGGCGCTTGCGCGGCCGCTTCCTACCCGCCAGACTCGCCAAAAAGGGCGGTTGAACTTCCTATACCCATATCCCACTTTAGGTTTGGCAGCACCTTTTCAATCAGGTGGTTGTTTACACCAATCCAGCTATTGGCCAATTGAATATTGGTTTCGTCTACTTTTTTTGATTTTTTAAACAGCTTGGTAAAACCGAGTGCCAAAACAGGGGGACCATGTAAAAACGTGCTTCCTGTAATGACTGAACCAACTGTGAGTCCTTTACTGACTTTTTGCAATAAGGATGCTTTTTTATGAGCAGTAGACATAAATCTAACCTTGAGTGTAGAGATTTAAAAAAATGTTCCAACTATAAACAACGGAAATTGAAATACAATTGTATATTTGAAGATGTTGACATTTTTTATGGATTTACCCATTTTCTGCAATTTTAATCCACTTTATCATAAGTGAAGCATTGGTATTTGGTGTATAAAGTTCTTAAAAACTTTTATTGAAACATATATCTCATGTTTTTAGAAATCCGATAAATTGAAAACAATGGAGGGCAGAGTAAAACTTGAAGTGCGACATAAACCACCTAATTAATTTAAAGGGTTTATGGAGTATATAAAATTGTCATACCATCATCTTAACTTTGAAGATCGTACTGCATTAATGCTTGAGTCAAGAAAAGAAGGCTTTTCAGCCAGAAAATTTGCTGAACTCATTAAAAGACATCCTAGTACGATCTATCGTGAGCTTAAAAGAAATAGCATCAATGACGTTTATCAAGCTCGATATGCTTCTGATAACACCTTCGCTAGACGTAGACGTGGTCACAGAAAACTCAAAATCGATTCAATCCTCTGGAAATTTATTGTTGAAGCGATCCGTTGTTTATGGTCTCCTCAGCAAATAGCAAAGCGTTTAAAGACATTTCCTGATTTGGATCAAACAATGAATGTAAGCCATACAACGATTTATTCAACGATACGAGCATTACCCAAGGGTGAGTTGAAAAAAGACTTATTATCCTGTCTACGTCATGAAAATAAAAAGCGAAAAGCTAACGGTGAACCTAAAAAAGATTCTATATTACAGGATATTAAAACTATTCATGAGCGCCCAGCCGAAGTTCAAGAAAGAA--AAATACCGGGTCATTGGGAAGCTGATTTAATTAAAGGTAAAGACAATAAAAGTTCGATAGCAACACTTATTGAACGAAATACACGGCTCTGTATCTTGGCAACATTACCTGATGCAAAGGCAGAATCAGTGCGCAAGGCTTTAACTGAAGCTCTGAAATATTTACCTGCAGAACTGCGTAAAACGTTGACCTATGACCGTGGACGTGAGATGTCAGAACATAAAATACTCGAAGAAGATTTAGGCATAGATGTATATTTCTGTGACCCACATTCACCCTGGCAAAAAGGCACATGCGAAAATATGAATGGTTTAATTAGGCAATATTTACCTAAAGGGATTGATTTAAATCAGGCAGATCAGCATTATTTAAATCAAGTTGCCATGTCACTGAATACTCGTCCTA"/>
                        <sequence id="seq_GCF_002246895" spec="Sequence" taxon="GCF_002246895" totalcount="4" value="GGCAGAGTAAAACTTGAAGTGCGACATAAACCACCTAATTAATTTAAAGGGTTTATGGAGTATATAAAATTGTCATACCATCATCTTAACTTTGAAGATCGTACTGCATTAATGCTTGAGTCAAGAAAAGAAGGCTTTTCAGCCAGAAAATTTGCTGAACTCATTAAAAGACATCCTAGTACGATCTATCGTGAGCTTAAAAGAAATAGCATCAATGACGTTTATCAAGCTCAATATGCTTCTGATAACACTTTTGCTAGACGTAGACGTGGTCACAGAAAACTCAAAATCGATTCAATCCTCTGGAAATTTATTGTTGAAGCGATCCGTTGTTTATGGTCTCCTCAGCAAATAGCAAAGCGTTTAAAGACATTTCCTGATTTGGATCAAACAATGAATGTAAGCCATACAACGATTTATTCAACGATACGAGCATTACCCAAGGGTGAGTTGAAA-AAAGACTTATTATCCTGTCTACGTCATGAAAATA-AAAAGCGAAAAGCTAACGGTGAACCTAAAAAAGATTCTATATTACAGGATATTAAAACTATTCATGAGCGCCCAGCCGAAGTTCAAGAAAGAAAAATACCGGGTCATTGGGAAGCTGATTTAATTAAAGGTAAAGACAATAAAAGTTCGATAGCAACACTTATTGAACGAAATACACGGCTCTGTATCTTGGCAACATTACCTGATGCAAAGGCAGAATCAGTGCGCAAGGCTTTAACTGAAGCTCTGAAATATTTACCTGCAGAACTGCGTAAAACGTTGACCTATGACCGTGGACGTGAGATGTCAGAACATAAAATACTCGAAGAAGATTTAGGCATAGATGTATATTTCTGTGACCCACATTCACCCTGGCAAAAAGGCACATGCGAAAATATGAATGGTTTAATTAGGCAATATTTACCTAAAGGGATTGATTTAAATCAGGCAGATCAGCATTATTTAAATCAAGTTGCCA-TGTCACTGAATACTCGTAGAAAGGCGTTAGATTGGCTTACACCATTAGAGAAATTTGCTCAGCTTGTTGATTATCATATGGCTTTTGAAACTGTCGCACCTCATGTTTGAATTCGCCCCATATTTTTGCTACAGTGAACCAAATTAAGATCATCTATTTACTAGGCCTCGCATTTGCGGGGTTTTTAATGCTGAATAAAAGGAAAACTTGATGGAATTGCCCAATATTATGCACCCGGTCGCGAAGCTGAGCACCGCATTAGCCGCTGCATTGATGCTGAGCGGGTGCATGCCCGGTGAAATCCGCCCGACGATTGGCCAGCAAATGGAAACTGGCGACCAACGGTTTGGCGATCTGGTTTTCCGCCAGCTCGCACCGAATGTCTGGCAGCACACTTCCTATCTCGACATGCCGGGTTTCGGGGCAGTCGCTTCCAACGGTTTGATCGTCAGGGATGGCGGCCGCGTGCTGGTGGTCGATACCGCCTGGACCGATGACCAGACCGCCCAGATCCTCAACTGGATCAAGCAGGAGATCAACCTGCCGGTCGCGCTGGCGGTGGTGACTCACGCGCATCAGGACAAGATGGGCGGTATGGACGCGCTGCATGCGGCGGGGATTGCGACTTATGCCAATGCGTTGTCGAACCAGCTTGCCCCGCAAGAGGGGATGGTTGCGGCGCAACACAGCCTGACTTTCGCCGCCAATGGCTGGGTCGAACCAGCAACCGCGCCCAACTTTGGCCCGCTCAAGGTATTTTACCCCGGCCCCGGCCACACCAGTGACAATATCACCGTTGGGATCGACGGCACCGACATCGCTTTTGGTGGCTGCCTGATCAAGGACAGCAAGGCCAAGTCGCTCGGCAATCTCGGTGATGCCGACACTGAGCACTACGCCGCGTCAGCGCGCGCGTTTGGTGCGGCGTTCCCCAAGGCCAGCATGATCGTGATGAGCCATTCCGCCCCCGATAGCCGCGCCGCAATCACTCATACGGCCCGCATGGCCGACAAGCTGCGCTGAGCCATGGCTGACCACGTCACCCCCAATCTGCCATCGCGCGATTTCGATGTGACAGAGGCGTTTTATGCGAAGCTGGGCTTTGCGACGAGTTGGAAGGATCGCGGCTGGATGATCCTGCAGCGCGGCGGTTTGCAGCTCGAATTCTTCCCCTATCCTGACCTCGACCCAGCTACGAGCTCGTTCGGCTGTTGCCTGCGGTTGGATGATCTCGATGCCATGGTGGCATTGGTGAACGCGGCGGGAGCCGAGGAAA-AAAGCACCGGCTGGCCGCGCTTCAAAGCTCCGCAACTGGAGGCGAGCGGCCTGAGGATCGGCTACCTGATCGATCCCGACTGCACGCTGGTGCGGCTGATCCAGAACCCCGACTGACCGCATGCCCGCGAAAATCAAGATTTGCGGGATCAGCACACCCGAGGCGCTCGATGCGACCATCGCGGCGCGGGCGGACTATGCCGGGTTGGTGTTCTATCCAGCGTCGCCCCGTGCGGTTACGTCGAATGTCGCGGGCGCTTTGACATCGCGCGCAGCTGGCCAGATCGCCATGGTCGGTTTGTTCGTCGATGCGGATGATGCTGTCATCGCCGACGCACTGGTGGCAGCCAAGCTGAACGCGCTGCAGCTGCACGGTTCGGAATCGCCCGAACGCGTGGCCCAGTTGCGCGCGCGGTTTGGCAAGCCGGTGTGGAAGGCGCTGCCCGTCGCCAGCGCCAGCGATGTCGCACGCGCCGCAGCCTATGCCGGGGCGGCGGACTTGATCTTGTTCGACGCCAAGACCCCCAAAGGCGCGCTGCCCGGCGGCATGGGGTTGGCGTTCGACTGGTCGCTGCTGGCCGGATATCGCGGTGCCTTGCCGTGGGGGCTGGCAGGCGGGCTAAATCCGACGAATGTTGCCGAGGCGATTGCGCGCACCGGAGCGCCGCTGGTCGATACCTCCAGCGGCGTCGAAAGCGCGCCGGGCGTCAAGGATACCGACAAGATTACCAATTTCGCCTTTGCGGTGCGCTTGGCCTAAATCGCGTCGATCAATAGGCGTCGTTCAGCGCAAAGATCGGCTTGCGGGTGCGCCACTGCCCTCGGGTGAAGTCGGGAAAATCTAACGTGCGATTGCCCTCAGCAATCGATTGTTCCGACAGAGGCGTGATCGCGCTCCAGGCCAGCGCGTCGTAAATGTCGATTGGCATCGGGGCCTTGGCCTTCAGCGCCTCGACAAAAGCGTGGATCACGAACCAGTCCATCCCGCCATGCCCGGCCCCTGCCGCCAGATCGGCGTAGCGTTTCCATAGCGGGTGATCGTATTTCGCAAACCAGCCCTCGGCAGGCTCCCAGCGGTGCGGCTGTGGGCTCTTGCCCTCCAGATAGATCGACTTGTTGACGTCCATCCACAGCCCCTCGGTGCCTTGCACCCGAAAGCCGAGAGAATAGGGGCGCGGCAGCGAGGTGTCGTGGCACAGCATGATCGTTTCACCATTAGTGCAGCCGATCATGGTGTTGACCACATCACCCAGTGCGAATTTCACCTCGGCGTTGGGATGATCGGCAGAGCCGTTCTTGACGACATAATCATGCAGCCCGCGCGCCTTACAGCCGAAGCCGCCAGCGCCCGCTTCGCCCGGCAACGCGACCTTCAGGGTGCGGGTCTGCGGCGGGTAGCACACGCCGGCATCGGCGCAGCCCTGGTACTTCACGGTCAGGGTGGTCGCGCTCGCGCCGGCCGCGGGCGTGCCGGTGAGGGTGCCGAGCAATTCCTTGCGGTAGGTTTCGACGTCGCCGAAGAATTCGTCGCGGTAGGCCTTGCCCTTCGGCAGCGCCATGGTCGCGCCGGTGAAGGCGGCATCGGCCTTGACCGAGGTGCGGTGCCGGTACAGGTAATAGCCGTCGGCGATCCGCCAGCGCACCTCGATGCGGTCCGGCGCGGTGGCCTGCGCGGACAGGACGAAGACCTCGTCGACCGGCGGCAGTTCGAAGTCCTGGGCGACGGCCGAGGTCGCGGGCAGCGCAAGCAGCAGGGCGAGCCCGGCCAGCCAGCGGCGCAGGCGGATCGTGGATGCGGTCATTGGCTCAGTTTACCGGTCGGCTCTCGGCGGCCAGCCATTGCAGGTATTCGGGCAGGCCGGACGCGGCTTCGACCGCGAGCAGCTCCGGGAGTTCGTAGGGATGCAGTTGGCGCAGGCGTTCCTGCAGGGCGGGGTAGGCCTCGGCACTGGTCTTGACCAGCAGCAGGACCTCGGCCGCGGCCTCGACCTTGCGTTGCCAGCGATAGACCGAACGCAGGCCGGGCAGGAGGTTGACGCAGGCGGCCAGGCGCTCGGCCACCAGCGCGGTGGCGATGCGCTCGGCGCTGTCGGCGTCGGGACAGGTGCAGAAGCAGATCAGGGCGCTCACCGGCATAGGGTAGCGGCTGCCCCGATCCGGCGGGCCTGGCGGACATCCGCGTGCGGCCCTTGAAAGTCGGCGGGCCCGCCCCATCTCGGTGGCATGCCGGGTTCGCCCGGTTCTGTTGTCCGCGGTTTGGCACTCGCTTCGCGCGACTGCTAAAATCGCCGGGTTTTTCCACGTCAATCAACCATTTACCGAGGTTGCCATGTCCAATATCAAGCCGCTGCACGACCGCGTGGTCATCAAGCGCATGGAAGAAGAGAAGCTGTCCGCCGGCGGGATCGTGATCCCGGATTCGGCCACCGAGAAGCCGATCAAGGGCGAAGTCGTCGCCGTCGGCACCGGCAAGGTGCTGGACAACGGCCAGGTCCGCGCGCCGCAGGTCAAGGTCGGCGACAAGGTGCTGTTCGGCAAGTACAGCGGCACCGAAGTGAAGCTGGACGGCGTCGAGCTGCTGGTGGTGAAGGAAGACGACCTGTTCGCGATCCTCGGCTGATCGCGCGTCGCTCCCACACATTTCTCATCCGAATAATTTTTCGAGGTAATTCGCAATGGCTGCCAAGGACATTCGTTTCGGCGAAGACGCGCGCTCCAAGATGGTGCGCGGCGTCAACGTGCTCGCCAACGCCGTGAAGGCGACCCTCGGCCCGAAGGGCCGCAACGTCGTGCTGCAGAAGAGCTACGGCGCGCCGACCATCACCAAGGACGGCGTCTCCGTCGCCAAGGAAATCGAACTGGCTGACGCGTTCGAGAACATGGGCGCGCAGATGGTGAAGGAAGTCGCTTCCAAGACCTCCGACAACGCCGGCGACGGCACCACCACCGCCACCGTGCTGGCGCAGGCGTTCATCCGCGAGGGCATGAAGGCGGTCGCCGCCGGCATGAACCCGATGGACCTGAAGCGCGGCATCGACCAGGCGGTGAAGGCCGCGGTCGGCGAACTGAAGTCGCTGTCCAAGCCGTCGTCGACCAGCAAGGAAATCGCCCAGGTCGGCGCGATCTCCGCGAACTCGGATGCCAACATCGGCGACCTGATCGCGCAGGCGATGGACAAGGTCGGCAAGGAAGGCGTGATCACGGTCGAGGAAGGCAGCGGCCTGGACAACGAACTCGACGTGGTCGAGGGCATGCAGTTCGACCGCGGCTACCTGAGCCCGTACTTCGTCAACAACCAGCAGTCGATGTCGGCCGACCTGGATGATCCCTTCATCCTGCTGTACGACAAGAAGATCTCCAACGTGCGCGACCTGCTGCCCGTCCTCGAGGGCGTGGCCAAGGCCGGCAAGCCGCTGCTGATCGTGGCGGAGGAAGTCGAAGGCGAAGCGCTGGCGACCCTGGTGGTCAACACCATCCGCGGCATCGTCAAGGTCTGCGCGGTGAAGGCCCCGGGCTTCGGCGACCGTCGCAAGGCGATGCTGGAAGACATGGCGATCCTGACCGGCGGCGTGGTGATTTCCGAGGAAGTCGGCCTGTCGCTGGAGAAGGCCACCATCAAGGACCTCGGCCGCGCCAAGAAGATCCAGGTGTCGAAGGAAAACACCACCATCATCGATGGCGCCGGCGAAGGCGCGGGCATCGAGGCGCGCATCAAGCAGATCAAGGCGCAGATCGAGGAGACCTCCTCCGACTACGACCGCGAGAAGCTGCAGGAGCGCGTGGCCAAGCTGGCCGGCGGCGTTGCGGTGATCAAGGTCGGTGCCGCCACCGAAGTCGAGATGAAGGAAAAGAAGGCGCGCGTCGAAGACGCCCTGCACGCGACCCGTGCGGCCGTCGAGGAAGGCATCGTCCCGGGCGGCGGCGTCGCCCTGATCCGTGCCAAGGCGGCGATCGCCGGCATCAAGGGCGTGAACGAAGACCAGAACCACGGCATCCAGATCGCCCTGCGCGCGATGGAAGCCCCGCTGCGCGAGATCGTGACCAATGCCGGCGATGAGCCGTCGGTCATCCTCAACCGCGTGGTCGAAGGTTCGGGTGCGTTCGGCTACAACGCCGCCAACGGCGAGTTCGGCGACATGATCGAGTTCGGCATCCTGGACCCGACCAAGGTCACCCGCACCGCGCTGCAGAACGCCGCGTCGATCGCGGGCCTGATGATCACCACCGAAGCGATGGTGGCCGAGGCCCCGAAGAAGGACGAGCCGGCGATGCCGGCCGGCGGCGGCATGGGCGGCATGGGCGGCATGGATTTCTAAGCCCCGCGATCCATCAAGCAAGACCACAAAGCCCGGCCTCGTGCCGGGCTTTGTGCGTTCTGGCGTCCGAGGCAGGAGACTTCCTACCCGCCCCGCGGCAATGTCTGACGCGAAGATCAGAAAACGCCGATATGAACGCGTGCTCGCGGGCGCAACCCTGAGCAGCCGTCCCTGCAACGGAGCGCTGCGTGCCGCGC-CTGACCGCACCCCGGCGGCAGGCCGAGGTGTGCGCGCCACTGCCGGCCGCCCACGCCGCTGCGCGTTACGCGCGCCACCTGCCCGAGCGCACGCTGCTGTACGCGCTAGTGCAGGCGCACTACCCGGACTTCATCGCGCGTCTTGAGGCCGAAGACCGCCCGCTGCCCGAGTATGTGCGCGAGGAGTTCGAGACCTACCTGCGCTGCGGCGTGCTCGAGCACGGCTTCCTGCGCGTGGTCTGCGAGCACTGTCGTGCCGAGAGGCTGGTGGCGTATTCCTGCAAGAAGCGCGGGCTGTGCCCGAGCTGCGGCGCACGGCGCATGGCCGAGTCGGCGCGGCATCTGGTGGACGAGGTGTTCGGCCCGCGGCCGGTGCGGCAATGGGTGCTGAGTTTCCCGTACCCGTTGCGCTTCCTGTTCGCCAGCAAGCCTGAGGCGATCGGCCCGGTGCTGGGCATCGTGCATCGTGTGATCGCCGGTTGGCTTGCCGATCAGGCCGGCGTGCCGCGGGATACGGCGCAATGCGGCGTGGTGACCCTGATCCAGCGCTTCGGCAGCGCGCTGAATCTCAACATCCACTTCCACATGCTGTGGCTCGACGGCGTGTACGAGGACACCACCGAGCGTCCGCAGCGCAAGCCGCGCCTGCACCGCACCCGTGCGCCCACATCGGCGCAACTGACGGAACTGGCCAACACCATCGCGCATCGCGTGTGCCGGCACCTGTCGCGCCGCGGCTGGCTCGAAGGCGAAGACGAATCCGTGTTCCTGTCCGACAGCGCGGGTAGCGACGACGGCATGGATGGGCTGCGGATGAGTTCGATGACCTACCGCATCGCCACCGGTCGCGACGCTGGCCGCAAGGTCGTCACGCTGCAAACGCTGCCTGGCGACGCCGGTCCGCTGGAGGGCGACGCCGGCAAGGTCGGCGGCTTCTCGCTGCATGCCGGCGTGGCCGCGGAAGCACACGAAAGCCACAAGCTCGAAAAGCTGTGCCGCTACATCACGCGCCCGGCGATCAGCGAGCAGCGGCTATCGATCTCGCCACAGGGCAGGGTGCGTTACCAGCTCAAGACGCCGTGGCGCAATGGCACCACGCATGTCGAATGGGATGCGGTGGACTTCATCGCCAAGCTGGCGGCACTGGTCCCGCCGCCACGCGCGCATCTCACCCGCTTCCACGGCGTATTCGCCCCGAATGCAAACCTGCGCGCGCAGCTGACGCC-CTCGGGGCGCGGCAGGCGGCCTGCGGGCGATGCGGCGCCAGTGGACGTCAGCGCCCACGACGAGCCGCGCAGCCCCGAGCAGAAGCGCCGTGCGATGAGCTGGGCGCAACGGCTCAAGCGGGTCTTTTCCATCGACATCACCACCTGCGCCCACTGCGGCGGCGCGGTGCGGATCGTCGCCAGCATCGAAGACCCCAAGGCCATTCGCGCCATCCTCGCCCACTTCGAGAAACACGGCGCGCTGGAGCAAGCGCACTACCGGCCCGC----AGC-GCGCGCCCC--GCCGCCCGCCGCGTGATGAGGCGCCG--GCCACACAGCCGGCAGCCAAGCCAGAGTCCGATCCGATGCGGCCACGACCCCGCAGGGCTGCGCTCGGCCCTGTGCCGGGATTCGGTGAGAAATGGCTACGCACTGAGCCGCTGCGTGGCCCCGCGATGTCGAAAACCCACGCATGAACCCCCGATCTGTGCCCGATCTGTGCCCAAAGCGGCGCTTGCGCGGCCGCTTCCTACCCGCCAGACTCGCCAAAAAGGGCGGTTGAACTTCCTATACCCATATCCCACTTTAGGTTTGGCAGCACCTTTTCAATCAGGTGGTTGTTTACACCAATCCAGCTATTGGCCAATTGAATATTGGTTTCGTCTACTTTTTTTGATTTTTTAAACAGCTTGGTAAAACCGAGTGCCAAAACAGGGGGACCATGTAAAAACGTGCTTCCTGTAATGACTGAACCAACTGTGAGTCCTTTACTGACTTTTTGCAATAAGGATGCTTTTTTATGAGCAGTAGACATAAATCTAACCTTGAGTGTAGAGATTTAAAAAAATGTTCCAACTATAAACAACGGAAATTGAAATACAATTGTATATTTGAAGATGTTGACATTTTTTATGGATTTACCCATTTTCTGCAATTTTAATCCACTTTATCATAAGTGAAGCATTGGTATTTGGTGTATAAAGTTCTTAAAAACTTTTATTGAAACATATATCTCATGTTTTTAGAAATCCGATAAATTGAAAACAATGGAGGGCAGAGTAAAACTTGAAGTGCGACATAAACCACCTAATTAATTTAAAGGGTTTATGGAGTATATAAAATTGTCATACCATCATCTTAACTTTGAAGATCGTACTGCATTAATGCTTGAGTCAAGAAAAGAAGGCTTTTCAGCCAGAAAATTTGCTGAACTCATTAAAAGACATCCTAGTACGATCTATCGTGAGCTTAAAAGAAATAGCATCAATGACGTTTATCAAGCTCAATATGCTTCTGATAACACTTTTGCTAGACGTAGACGTGGTCACAGAAAACTCAAAATCGATTCAATCCTCTGGAAATTTATTGTTGAAGCGATCCGTTGTTTATGGTCTCCTCAGCAAATAGCAAAGCGTTTAAAGACATTTCCTGATTTGGATCAAACAATGAATGTAAGCCATACAACGATTTATTCAACGATACGAGCATTACCCAAGGGTGAGTTGAAAAAAGACTTATTATCCTGTCTACGTCATGAAAATAAAAAGCGAAAAGCTAACGGTGAACCTAAAAAAGATTCTATATTACAGGATATTAAAACTATTCATGAGCGCCCAGCCGAAGTTCAAGAAAGAA--AAATACCGGGTCATTGGGAAGCTGATTTAATTAAAGGTAAAGACAATAAAAGTTCGATAGCAACACTTATTGAACGAAATACACGGCTCTGTATCTTGGCAACATTACCTGATGCAAAGGCAGAATCAGTGCGCAAGGCTTTAACTGAAGCTCTGAAATATTTACCTGCAGAACTGCGTAAAACGTTGACCTATGACCGTGGACGTGAGATGTCAGAACATAAAATACTCGAAGAAGATTTAGGCATAGATGTATATTTCTGTGACCCACATTCACCCTGGCAAAAAGGCACATGCGAAAATATGAATGGTTTAATTAGGCAATATTTACCTAAAGGGATTGATTTAAATCAGGCAGATCAGCATTATTTAAATCAAGTTGCCATGTCACTGAATACTCGTCCTA"/>
                        <sequence id="seq_GCF_003226135" spec="Sequence" taxon="GCF_003226135" totalcount="4" value="GGCAGAGTAAAACTTGAAGTGCGACATAAACCACCTAATTAATTTAAAGGGTTTATGGAGTATATAAAATTGTCATACCATCATCTTAACTTTGAAGATCGTACTGCATTAATGCTTGAGTCAAGAAAAGAAGGCTTTTCAGCCAGAAAATTTGCTGAACTCATTAAAAGACATCCTAGTACGATCTATCGTGAGCTTAAAAGAAATAGCATCAATGACGTTTATCAAGCTCAATATGCTTCTGATAACACTTTTGCTAGACGTAGACGTGGTCACAGAAAACTCAAAATCGATTCAATCCTCTGGAAATTTATTGTTGAAGCGATCCGTTGTTTATGGTCTCCTCAGCAAATAGCAAAGCGTTTAAAGACATTTCCTGATTTGGATCAAACAATGAATGTAAGCCATACAACGATTTATTCAACGATACGAGCATTACCCAAGGGTGAGTTGAAA-AAAGACTTATTATCCTGTCTACGTCATGAAAATA-AAAAGCGAAAAGCTAACGGTGAACCTAAAAAAGATTCTATATTACAGGATATTAAAACTATTCATGAGCGCCCAGCCGAAGTTCAAGAAAGAAAAATACCGGGTCATTGGGAAGCTGATTTAATTAAAGGTAAAGACAATAAAAGTTCGATAGCAACACTTATTGAACGAAATACACGGCTCTGTATCTTGGCAACATTACCTGATGCAAAGGCAGAATCAGTGCGCAAGGCTTTAACTGAAGCTCTGAAATATTTACCTGCAGAACTGCGTAAAACGTTGACCTATGACCGTGGACGTGAGATGTCAGAACATAAAATACTCGAAGAAGATTTAGGCATAGATGTATATTTCTGTGACCCACATTCACCCTGGCAAAAAGGCACATGCGAAAATATGAATGGTTTAATTAGGCAATATTTACCTAAAGGGATTGATTTAAATCAGGCAGATCAGCATTATTTAAATCAAGTTGCCA-TGTCACTGAATACTCGTAGAAAGGCGTTAGATTGGCTTACACCATTAGAGAAATTTGCTCAGCTTGTTGATTATCATATGGCTTTTGAAACTGTCGCACCTCATGTTTGAATTCGCCCCATATTTTTGCTACAATGAACCAAATTAAGATCATCTATTTACTAGGCCTCGCATTTGCGGGGTTTTTAATGCTGAATAAAAGGAAAACTTGATGGAATTGCCCAATATTATGCACCCGGTCGCGAAGCTGAGCACCGCATTAGCCGCTGCATTGATGCTGAGCGGGTGCATGCCCGGTGAAATCCGCCCGACGATTGGCCAGCAAATGGAAACTGGCGACCAACGGTTTGGCGATCTGGTTTTCCGCCAGCTCGCACCGAATGTCTGGCAGCACACTTCCTATCTCGACATGCCGGGTTTCGGGGCAGTCGCTTCCAACGGTTTGATCGTCAGGGATGGCGGCCGCGTGCTGGTGGTCGATACCGCCTGGACCGATGACCAGACCGCCCAGATCCTCAACTGGATCAAGCAGGAGATCAACCTGCCGGTCGCGCTGGCGGTGGTGACTCACGCGCATCAGGACAAGATGGGCGGTATGGACGCGCTGCATGCGGCGGGGATTGCGACTTATGCCAATGCGTTGTCGAACCAGCTTGCCCCGCAAGAGGGGATGGTTGCGGCGCAACACAGCCTGACTTTCGCCGCCAATGGCTGGGTCGAACCAGCAACCGCGCCCAACTTTGGCCCGCTCAAGGTATTTTACCCCGGCCCCGGCCACACCAGTGACAATATCACCGTTGGGATCGACGGCACCGACATCGCTTTTGGTGGCTGCCTGATCAAGGACAGCAAGGCCAAGTCGCTCGGCAATCTCGGTGATGCCGACACTGAGCACTACGCCGCGTCAGCGCGCGCGTTTGGTGCGGCGTTCCCCAAGGCCAGCATGATCGTGATGAGCCATTCCGCCCCCGATAGCCGCGCCGCAATCACTCATACGGCCCGCATGGCCGACAAGCTGCGCTGAGCCATGGCTGACCACGTCACCCCCAATCTGCCATCGCGCGATTTCGATGTGACAGAGGCGTTTTATGCGAAGCTGGGCTTTGCGACGAGTTGGAAGGATCGCGGCTGGATGATCCTGCAGCGCGGCGGTTTGCAGCTCGAATTCTTCCCCTATCCTGACCTCGACCCAGCTACGAGCTCGTTCGGCTGTTGCCTGCGGTTGGATGATCTCGATGCCATGGTGGCATTGGTGAACGCGGCGGGAGCCGAGGAAA-AAAGCACCGGCTGGCCGCGCTTCAAAGCTCCGCAACTGGAGGCGAGCGGCCTGAGGATCGGCTACCTGATCGATCCCGACTGCACGCTGGTGCGGCTGATCCAGAACCCCGACTGACCGCATGCCCGCGAAAATCAAGATTTGCGGGATCAGCACACCCGAGGCGCTCGATGCGACCATCGCGGCGCGGGCGGACTATGCCGGGTTGGTGTTCTATCCAGCGTCGCCCCGTGCGGTTACGTCGAATGTCGCGGGCGCTTTGACATCGCGCGCAGCTGGCCAGATCGCCATGGTCGGTTTGTTCGTCGATGCGGATGATGCTGTCATCGCCGACGCACTGGTGGCAGCCAAGCTGAACGCGCTGCAGCTGCACGGTTCGGAATCGCCCGAACGCGTGGCCCAGTTGCGCGCGCGGTTTGGCAAGCCGGTGTGGAAGGCGCTGCCCGTCGCCAGCGCCAGCGATGTCGCACGCGCCGCAGCCTATGCCGGGGCGGCGGACTTGATCTTGTTCGACGCCAAGACCCCCAAAGGCGCGCTGCCCGGCGGCATGGGGTTGGCGTTCGACTGGTCGCTGCTGGCCGGATATCGCGGTGCCTTGCCGTGGGGGCTGGCAGGCGGGCTAAATCCGACGAATGTTGCCGAGGCGATTGCGCGCACCGGAGCGCCGCTGGTCGATACCTCCAGCGGCGTCGAAAGCGCGCCGGGCGTCAAGGATACCGACAAGATTACCAATTTCGCCTTTGCGGTGCGCTTGGCCTAAATCGCGTCGATCAATAGGCGTCGTTCAGCGCAAAGATCGGCTTGCGGGTGCGCCACTGCCCTCGGGTGAAGTCGGGAAAATCTAACGTGCGATTGCCCTCAGCAATCGATTGTTCCGACAGAGGCGTGATCGCGCTCCAGGCCAGCGCGTCGTAAATGTCGATTGGCATCGGGGCCTTGGCCTTCAGCGCCTCGACAAAAGCGTGGATCACGAACCAGTCCATCCCGCCATGCCCGGCCCCTGCCGCCAGATCGGCGTAGCGTTTCCATAGCGGGTGATCGTATTTCGCAAACCAGCCCTCGGCAGGCTCCCAGCGGTGCGGCTGTGGGCTCTTGCCCTCCAGATAGATCGACTTGTTGACGTCCATCCACAGCCCCTCGGTGCCTTGCACCCGAAAGCCGAGAGAATAGGGGCGCGGCAGCGAGGTGTCGTGGCACAGCATGATCGTTTCACCATTAGTGCAGCCGATCATGGTGTTGACCACATCACCCAGTGCGAATTTCACCTCGGCGTTGGGATGATCGGCAGAGCCGTTCTTGACGACATAATCATGCAGCCCGCGCGCCTTACAGCCGAAGCCGCCAGCGCCCGCTTCGCCCGGCAACGCGACCTTCAGGGTGCGGGTCTGCGGCGGGTAGCACACGCCGGCATCGGCGCAGCCCTGGTACTTCACGGTCAGGGTGGTCGCGCTCGCGCCGGCCGCGGGCGTGCCGGTGAGGGTGCCGAGCAATTCCTTGCGGTAGGTTTCGACGTCGCCGAAGAATTCGTCGCGGTAGGCCTTGCCCTTCGGCAGCGCCATGGTCGCGCCGGTGAAGGCGGCATCGGCCTTGACCGAGGTGCGGTGCCGGTACAGGTAATAGCCGTCGGCGATCCGCCAGCGCACCTCGATGCGGTCCGGCGCGGTGGCCTGCGCGGACAGGACGAAGACCTCGTCGACCGGCGGCAGTTCGAAGTCCTGGGCGACGGCCGAGGTCGCGGGCAGCGCAAGCAGCAGGGCGAGCCCGGCCAGCCAGCGGCGCAGGCGGATCGTGGATGCGGTCATTGGCTCAGTTTACCGGTCGGCTCTCGGCGGCCAGCCATTGCAGGTATTCGGGCAGGCCGGACGCGGCTTCGACCGCGAGCAGCTCCGGGAGTTCGTAGGGATGCAGTTGGCGCAGGCGTTCCTGCAGGGCGGGGTAGGCCTCGGCACTGGTCTTGACCAGCAGCAGGACCTCGGCCGCGGCCTCGACCTTGCGTTGCCAGCGATAGACCGAACGCAGGCCGGGCAGGAGGTTGACGCAGGCGGCCAGGCGCTCGGCCACCAGCGCGGTGGCGATGCGCTCGGCGCTGTCGGCGTCGGGACAGGTGCAGAAGCAGATCAGGGCGCTCACCGGCATAGGGTAGCGGCTGCCCCGATCCGGCGGGCCTGGCGGACATCCGCGTGCGGCCCTTGAAAGTCGGCGGGCCCGCCCCATCTCGGTGGCATGCCGGGTTCGCCCGGTTCTGTTGTCCGCGGTTTGGCACTCGCTTCGCGCGACTGCTAAAATCGCCGGGTTTTTCCACGTCAATCAACCATTTACCGAGGTTGCCATGTCCAATATCAAGCCGCTGCACGACCGCGTGGTCATCAAGCGCATGGAAGAAGAGAAGCTGTCCGCCGGCGGGATCGTGATCCCGGATTCGGCCACCGAGAAGCCGATCAAGGGCGAAGTCGTCGCCGTCGGCACCGGCAAGGTGCTGGACAACGGCCAGGTCCGCGCGCCGCAGGTCAAGGTCGGCGACAAGGTGCTGTTCGGCAAGTACAGCGGCACCGAAGTGAAGCTGGACGGCGTCGAGCTGCTGGTGGTGAAGGAAGACGACCTGTTCGCGATCCTCGGCTGATCGCGCGTCGCTCCCACACATTTCTCATCCGAATAATTTTTCGAGGTAATTCGCAATGGCTGCCAAGGACATTCGTTTCGGCGAAGACGCGCGCTCCAAGATGGTGCGCGGCGTCAACGTGCTCGCCAACGCCGTGAAGGCGACCCTCGGCCCGAAGGGCCGCAACGTCGTGCTGCAGAAGAGCTACGGCGCGCCGACCATCACCAAGGACGGCGTCTCCGTCGCCAAGGAAATCGAACTGGCTGACGCGTTCGAGAACATGGGCGCGCAGATGGTGAAGGAAGTCGCTTCCAAGACCTCCGACAACGCCGGCGACGGCACCACCACCGCCACCGTGCTGGCGCAGGCGTTCATCCGCGAGGGCATGAAGGCGGTCGCCGCCGGCATGAACCCGATGGACCTGAAGCGCGGCATCGACCAGGCGGTGAAGGCCGCGGTCGGCGAACTGAAGTCGCTGTCCAAGCCGTCGTCGACCAGCAAGGAAATCGCCCAGGTCGGCGCGATCTCCGCGAACTCGGATGCCAACATCGGCGACCTGATCGCGCAGGCGATGGACAAGGTCGGCAAGGAAGGCGTGATCACGGTCGAGGAAGGCAGCGGCCTGGACAACGAACTCGACGTGGTCGAGGGCATGCAGTTCGACCGCGGCTACCTGAGCCCGTACTTCGTCAACAACCAGCAGTCGATGTCGGCCGACCTGGATGATCCCTTCATCCTGCTGTACGACAAGAAGATCTCCAACGTGCGCGACCTGCTGCCCGTCCTCGAGGGCGTGGCCAAGGCCGGCAAGCCGCTGCTGATCGTGGCGGAGGAAGTCGAAGGCGAAGCGCTGGCGACCCTGGTGGTCAACACCATCCGCGGCATCGTCAAGGTCTGCGCGGTGAAGGCCCCGGGCTTCGGCGACCGTCGCAAGGCGATGCTGGAAGACATGGCGATCCTGACCGGCGGCGTGGTGATTTCCGAGGAAGTCGGCCTGTCGCTGGAGAAGGCCACCATCAAGGACCTCGGCCGCGCCAAGAAGATCCAGGTGTCGAAGGAAAACACCACCATCATCGATGGCGCCGGCGAAGGCGCGGGCATCGAGGCGCGCATCAAGCAGATCAAGGCGCAGATCGAGGAGACCTCCTCCGACTACGACCGCGAGAAGCTGCAGGAGCGCGTGGCCAAGCTGGCCGGCGGCGTTGCGGTGATCAAGGTCGGTGCCGCCACCGAAGTCGAGATGAAGGAAAAGAAGGCGCGCGTCGAAGACGCCCTGCACGCGACCCGTGCGGCCGTCGAGGAAGGCATCGTCCCGGGCGGCGGCGTCGCCCTGATCCGTGCCAAGGCGGCGATCGCCGGCATCAAGGGCGTGAACGAAGACCAGAACCACGGCATCCAGATCGCCCTGCGCGCGATGGAAGCCCCGCTGCGCGAGATCGTGACCAATGCCGGCGATGAGCCGTCGGTCATCCTCAACCGCGTGGTCGAAGGTTCGGGTGCGTTCGGCTACAACGCCGCCAACGGCGAGTTCGGCGACATGATCGAGTTCGGCATCCTGGACCCGACCAAGGTCACCCGCACCGCGCTGCAGAACGCCGCGTCGATCGCGGGCCTGATGATCACCACCGAAGCGATGGTGGCCGAGGCCCCGAAGAAGGACGAGCCGGCGATGCCGGCCGGCGGCGGCATGGGCGGCATGGGCGGCATGGATTTCTAAGCCCCGCGATCCATCAAGCAAGACCACAAAGCCCGGCCTCGTGCCGGGCTTTGTGCGTTCTGGCGTCCGAGGCGGGAGACTTCCTACCCGCCCCGCGGCAATGTCTGACGCGAAGATCAGAAAACGCCGATATGAACGCGTGCTCGCGGGCGCAACCCTGAGCAGCCGTCCCTGCAACGGAGCGCTGCGTGCCGCGC-CTGACCGCACCCCGGCGGCAGGCCGAGGTGTGCGCGCCACTGCCGGCCGCCCACGCCGCTGCGCGTTACGCGCGCCACCTGCCCGAGCGCACGCTGCTGTACGCGCTAGTGCAGGCGCACTACCCGGACTTCATCGCGCGTCTTGAGGCCGAAGACCGCCCGCTGCCCGAGTATGTGCGCGAGGAGTTCGAGACCTACCTGCGCTGCGGCGTGCTCGAGCACGGCTTCCTGCGCGTGGTCTGCGAGCACTGTCGTGCCGAGAGGCTGGTGGCGTATTCCTGCAAGAAGCGCGGGCTGTGCCCGAGCTGCGGCGCACGGCGCATGGCCGAGTCGGCGCGGCATCTGGTGGACGAGGTGTTCGGCCCGCGGCCGGTGCGGCAATGGGTGCTGAGTTTCCCGTACCCGTTGCGCTTCCTGTTCGCCAGCAAGCCTGAGGCGATCGGCCCGGTGCTGGGCATCGTGCATCGTGTGATCGCCGGTTGGCTTGCCGATCAGGCCGGCGTGCCGCGGGATACGGCGCAATGCGGCGTGGTGACCCTGATCCAGCGCTTCGGCAGCGCGCTGAATCTCAACATCCACTTCCACATGCTGTGGCTCGACGGCGTGTACGAGGACACCACCGAGCGTCCGCAGCGCAAGCCGCGCCTGCACCGCACCCGTGCGCCCACATCGGCGCAACTGACGGAACTGGCCAACACCATCGCGCATCGCGTGTGCCGGCACCTGTCGCGCCGCGGCTGGCTCGAAGGCGAAGACGAATCCGTGTTCCTGTCCGACAGCGCGGGTAGCGACGACGGCATGGATGGGCTGCGGATGAGTTCGATGACCTACCGCATCGCCACCGGTCGCGACGCTGGCCGCAAGGTCGTCACGCTGCAAACGCTGCCTGGCGACGCCGGTCCGCTGGAGGGCGACGCCGGCAAGGTCGGCGGCTTCTCGCTGCATGCCGGCGTGGCCGCGGAAGCACACGAAAGCCACAAGCTCGAAAAGCTGTGCCGCTACATCACGCGCCCGGCGATCAGCGAGCAGCGGCTATCGATCTCGCCACAGGGCAGGGTGCGTTACCAGCTCAAGACGCCGTGGCGCAATGGCACCACGCATGTCGAATGGGATGCGGTGGACTTCATCGCCAAGCTGGCGGCACTGGTCCCGCCGCCACGCGCGCATCTCACCCGCTTCCACGGCGTATTCGCCCCGAATGCAAACCTGCGCGCGCAGCTGACGCC-CTCGGGGCGCGGCAGGCGGCCTGCGGGCGATGCGGCGCCAGTGGACGTCAGCGCCCACGACGAGCCGCGCAGCCCCGAGCAGAAGCGCCGTGCGATGAGCTGGGCGCAACGGCTCAAGCGGGTCTTTTCCATCGACATCACCACCTGCGCCCACTGCGGCGGCGCGGTGCGGATCGTCGCCAGCATCGAAGACCCCAAGGCCATTCGCGCCATCCTCGCCCACTTCGAGAAACACGGCGCGCTGGAGCAAGCGCACTACCGGCCCGC----AGC-GCGCGCCCC--GCCGCCCGCCGCGTGATGAGGCGCCG--GCCACACAGCCGGCAGCCAAGCCAGAGTCCGATCCGATGCGGCCACGACCCCGCAGGGCTGCGCTCGGCCCTGTGCCGGGATTCGGTGAGAAATGGCTACGCACTGAGCCGCTGCGTGGCCCCGCGATGTCGAAAACCCACGCATGAACCCCCGATCTGTGCCCGATCTGTGCCCAAAGCGGCGCTTGCGCGGCCGCTTCCTACCCGCCAGACTCGCCAAAAAGGGCGGTTGAACTTCCTATACCCATATCCCACTTTAGGTTTGGCAGCACCTTTTCAATCAGGTGGTTGTTTACACCAATCCAGCTATTGGCCAATTGAATATTGGTTTCGTCTACTTTTTTTGATTTTTTAAACAGCTTGGTAAAACCGAGTGCCAAAACAGGGGGACCATGTAAAAACGTGCTTCCTGTAATGACTGAACCAACTGTGAGTCCTTTACTGACTTTTTGCAATAAGGATGCTTTTTTATGAGCAGTAGACATAAATCTAACCTTGAGTGTAGAGATTTAAAAAAATGTTCCAACTATAAACAACGGAAATTGAAATACAATTGTATATTTGAAGATGTTGACATTTTTTATGGATTTACCCATTTTCTGCAATTTTAATCCACTTTATCATAAGTGAAGCATTGGTATTTGGTGTATAAAGTTCTTAAAAACTTTTATTGAAACATATATCTCATGTTTTTAGAAATCCGATAAATTGAAAACAATGGAGGGCAGAGTAAAACTTGAAGTGCGACATAAACCACCTAATTAATTTAAAGGGTTTATGGAGTATATAAAATTGTCATACCATCATCTTAACTTTGAAGATCGTACTGCATTAATGCTTGAGTCAAGAAAAGAAGGCTTTTCAGCCAGAAAATTTGCTGAACTCATTAAAAGACATCCTAGTACGATCTATCGTGAGCTTAAAAGAAATAGCATCAATGACGTTTATCAAGCTCAATATGCTTCTGATAACACTTTTGCTAGACGTAGACGTGGTCACAGAAAACTCAAAATCGATTCAATCCTCTGGAAATTTATTGTTGAAGCGATCCGTTGTTTATGGTCTCCTCAGCAAATAGCAAAGCGTTTAAAGACATTTCCTGATTTGGATCAAACAATGAATGTAAGCCATACAACGATTTATTCAACGATACGAGCATTACCCAAGGGTGAGTTGAAAAAAGACTTATTATCCTGTCTACGTCATGAAAATAAAAAGCGAAAAGCTAACGGTGAACCTAAAAAAGATTCTATATTACAGGATATTAAAACTATTCATGAGCGCCCAGCCGAAGTTCAAGAAAGAA--AAATACCGGGTCATTGGGAAGCTGATTTAATTAAAGGTAAAGACAATAAAAGTTCGATAGCAACACTTATTGAACGAAATACACGGCTCTGTATCTTGGCAACATTACCTGATGCAAAGGCAGAATCAGTGCGCAAGGCTTTAACTGAAGCTCTGAAATATTTACCTGCAGAACTGCGTAAAACGTTGACCTATGACCGTGGACGTGAGATGTCAGAACATAAAATACTCGAAGAAGATTTAGGCATAGATGTATATTTCTGTGACCCACATTCACCCTGGCAAAAAGGCACATGCGAAAATATGAATGGTTTAATTAGGCAATATTTACCTAAAGGGATTGATTTAAATCAGGCAGATCAGCATTATTTAAATCAAGTTGCCATGTCACTGAATACTCGTCCTA"/>
                        <sequence id="seq_GCF_003368365-2" spec="Sequence" taxon="GCF_003368365-2" totalcount="4" value="GGCAGAGTAAAACTTGAAGTGCGACATAAACCACCTAATTAATTTAAAGGGTTTATGGAGTATATAAAATTGTCATACCATCATCTTAACTTTGAAGATCGTACTGCATTAATGCTTGAGTCAAGAAAAGAAGGCTTTTCAGCCAGAAAATTTGCTGAACTCATTAAAAGACATCCTAGTACGATCTATCGTGAGCTTAAAAGAAATAGCATCAATGACGTTTATCAAGCTCGATATGCTTCTGATAACACCTTCGCTAGACGTAGACGTGGTCACAGAAAACTCAAAATCGATTCAATCCTCTGGAAATTTATTGTTGAAGCGATCCGTTGTTTATGGTCTCCTCAGCAAATAGCAAAGCGTTTAAAGACATTTCCTGATTTGGATCAAACAATGAATGTAAGCCATACAACGATTTATTCAACGATACGAGCATTACCAAAGGGTGAGTTGAAA-AAAGACTTATTATCCTGTCTACGTCATGAAAATA-AAAAGCGAAAAGCTAACGGTGAACCTAAAAAAGATTCTATATTACAGGATATTAAAACTATTCATGAGCGCCCAGCCGAAGTTCAAGAAAGAAAAATACCGGGTCATTGGGAAGCTGATTTAATTAAAGGTAAAGACAATAAAAGTTCGATAGCAACACTTATTGAACGAAATACACGGCTCTGTATCTTGGCAACATTACCTGATGCAAAGGCAGAATCAGTGCGCAAGGCTTTAACTGAAGCTCTGAAATATTTACCTGCAGAACTGCGTAAAACGTTGACCTATGACCGTGGACGTGAGATGTCAGAACATAAAATACTCGAAGAAGATTTAGGCATAGATGTATATTTCTGTGACCCACATTCACCCTGGCAAAAAGGCACATGCGAAAATATGAATGGTTTAATTAGGCAATATTTACCTAAAGGGATTGATTTAAATCAGGCAGATCAGCATTATTTAAATCAAGTTGCCA-TGTCACTNAACACNNNNAGACANGCGTTAGATTGGCTTACACCATTAGAGAAATTTGCTCAGCTTGTTGATTATCATATGGCTTTTGAAACTGTCGCACCTCATGTTTGAATTCGCCCCATATTTTTGCTACAGTGAACCAAATTAAGATCATCTATTTACTAGGCCTCGCATTTGCGGGGTTTTTAATGCTGAATAAAAGGAAAACTTGATGGAATTGCCCAATATTATGCACCCGGTCGCGAAGCTGAGCACCGCATTAGCCGCTGCATTGATGCTGAGCGGGTGCATGCCCGGTGAAATCCGCCCGACGATTGGCCAGCAAATGGAAACTGGCGACCAACGGTTTGGCGATCTGGTTTTCCGCCAGCTCGCACCGAATGTCTGGCAGCACACTTCCTATCTCGACATGCCGGGTTTCGGGGCAGTCGCTTCCAACGGTTTGATCGTCAGGGATGGCGGCCGCGTGCTGGTGGTCGATACCGCCTGGACCGATGACCAGACCGCCCAGATCCTCAACTGGATCAAGCAGGAGATCAACCTGCCGGTCGCGCTGGCGGTGGTGACTCACGCGCATCAGGACAAGATGGGCGGTATGAACGCGCTGCATGCGGCGGGGATTGCGACTTATGCCAATGCGTTGTCGAACCAGCTTGCCCCGCAAGAGGGGCTGGTTGCGGCGCAACACAGCCTGACTTTCGCCGCCAATGGCTGGGTCGAACCAGCAACCGCGCCCAACTTTGGCCCGCTCAAGGTATTTTACCCCGGCCCCGGCCACACCAGTGACAATATCACCGTTGGGATCGACGGCACCGACATCGCTTTTGGTGGCTGCCTGATCAAGGACAGCAAGGCCAAGTCGCTCGGCAATCTCGGTGATGCCGACACTGAGCACTACGCCGCGTCAGCGCGCGCGTTTGGTGCGGCGTTCCCCAAGGCCAGCATGATCGTGATGAGCCATTCCGCCCCCGATAGCCGCGCCGCAATCACTCATACGGCCCGCATGGCCGACAAGCTGCGCTGAGCCATGGCTGACCACGTCACCCCCAATCTGCCATCGCGCGATTTCGATGTGACAGAGGCGTTTTATGCGAAGCTGGGCTTTGCGACGAGTTGGAAGGATCGCGGCTGGATGATCCTGCAGCGCGGCGGTTTGCAGCTCGAATTCTTCCCCTATCCTGACCTCGACCCAGCTACGAGCTCGTTCGGCTGTTGCCTGCGGTTGGATGATCTCGATGCCATGGTGGCATTGGTGAACGCGGCGGGAGCCGAGGAAA-AAAGCACCGGCTGGCCGCGCTTCAAAGCTCCGCAACTGGAGGCGAGCGGCCTGAGGATCGGCTACCTGATCGATCCCGACTGCACGCTGGTGCGGCTGATCCAGAACCCCGACTGACCGCATGCCCGCGAAAATCAAGATTTGCGGGATCAGCACACCCGAGGCGCTCGATGCGACCATCGCGGCGCGGGCGGACTATGCCGGGTTGGTGTTCTATCCAGCGTCGCCCCGTGCGGTTACGTCGAATGTCGCGGGCGCTTTGACATCGCGCGCAGCTGGCCAGATCGCCATGGTCGGTTTGTTCGTCGATGCGGATGATGCTGTCATCGCCGACGCACTGGTGGCAGCCAAGCTGAACGCGCTGCAGCTGCACGGTTCGGAATCGCCCGAACGCGTGGCCCAGTTGCGCGCGCGGTTTGGCAAGCCGGTGTGGAAGGCGCTGCCCGTCGCCAGCGCCAGCGATGTCGCACGCGCCGCAGCCTATGCCGGGGCGGCGGACTTGATCTTGTTCGACGCCAAGACCCCCAAAGGCGCGCTGCCCGGCGGCATGGGGTTGGCGTTCGACTGGTCGCTGCTGGCCGGATATCGCGGTGCCTTGCCGTGGGGGCTGGCAGGCGGGCTAAATCCGACGAATGTTGCCGAGGCGATTGCGCGCACCGGAGCGCCGCTGGTCGATACCTCCAGCGGCGTCGAAAGCGCGCCGGGCGTCAAGGATACCGACAAGATTACCAATTTCGCCTTTGCGGTGCGCTTGGCCTAAATCGCGTCGATCAATAGGCGTCGTTCAGCGCAAAGATCGGCTTGCGGGTGCGCCACTGCCCTCGGGTGAAGTCGGGAAAATCTAACGTGCGATTGCCCTCAGCAATCGATTGTTCCGACAGAGGCGTGATCGCGCTCCAGGCCAGCGCGTCGTAAATGTCGATTGGCATCGGGGCCTTGGCCTTCAGCGCCTCGACAAAAGCGTGGATCACGAACCAGTCCATCCCGCCATGCCCGGCCCCTGCCGCCAGATCGGCGTAGCGTTTCCATAGCGGGTGATCGTATTTCGCAAACCAGCCCTCGGCAGGCTCCCAGCGGTGCGGCTGTGGGCTCTTGCCCTCCAGATAGATCGACTTGTTGACGTCCATCCACAGCCCCTCGGTGCCTTGCACCCGAAAGCCGAGAGAATAGGGGCGCGGCAGCGAGGTGTCGTGGCACAGCATGATCGTTTCACCATTAGTGCAGCCGATCATGGTGTTGACCACATCACCCAGTGCGAATTTCACCTCGGCGTTGGGATGATCGGCAGAGCCGTTCTTGACGACATAATCATGCAGCCCGCGCGCCTTACAGCCGAAGCCGCCAGCGCCCGCTTCGCCCGGCAACGCGACCTTCAGGGTGCGGGTCTGCGGCGGGTAGCACACGCCGGCATCGGCGCAGCCCTGGTACTTCACGGTCAGGGTGGTCGCGCTCGCGCCGGCCGCGGGCGTGCCGGTGAGGGTGCCGAGCAATTCCTTGCGGTAGGTTTCGACGTCGCCGAAGAATTCGTCGCGGTAGGCCTTGCCCTTCGGCAGCGCCATGGTCGCGCCGGTGAAGGCGGCATCGGCCTTGACCGAGGTGCGGTGCCGGTACAGGTAATAGCCGTCGGCGATCCGCCAGCGCACCTCGATGCGGTCCGGCGCGGTGGCCTGCGCGGACAGGACGAAGACCTCGTCGACCGGCGGCAGTTCGAAGTCCTGGGCGACGGCCGAGGTCGCGGGCAGCGCAAGCAGCAGGGCGAGCCCGGCCAGCCAGCGGCGCAGGCGGATCGTGGATGCGGTCATTGGCTCAGTTTACCGGTCGGCTCTCGGCGGCCAGCCATTGCAGGTATTCGGGCAGGCCGGACGCGGCTTCGACCGCGAGCAGCTCCGGGAGTTCGTAGGGATGCAGTTGGCGCAGGCGTTCCTGCAGGGCGGGGTAGGCCTCGGCACTGGTCTTGACCAGCAGCAGGACCTCGGCCGCGGCCTCGACCTTGCGTTGCCAGCGATAGACCGAACGCAGGCCGGGCAGGAGGTTGACGCAGGCGGCCAGGCGCTCGGCCACCAGCGCGGTGGCGATGCGCTCGGCGCTGTCGGCGTCGGGACAGGTGCAGAAGCAGATCAGGGCGCTCACCGGCATAGGGTAGCGGCTGCCCCGATCCGGCGGGCCTGGCGGACATCCGCGTGCGGCCCTTGAAAGTCGGCGGGCCCGCCCCATCTCGGTGGCATGCCGGGTTCGCCCGGTTCTGTTGTCCGCGGTTTGGCACTCGCTTCGCGCGACTGCTAAAATCGCCGGGTTTTTCCACGTCAATCAACCATTTACCGAGGTTGCCATGTCCAATATCAAGCCGCTGCACGACCGCGTGGTCATCAAGCGCATGGAAGAAGAGAAGCTGTCCGCCGGCGGGATCGTGATCCCGGATTCGGCCACCGAGAAGCCGATCAAGGGCGAAGTCGTCGCCGTCGGCACCGGCAAGGTGCTGGACAACGGCCAGGTCCGCGCGCCGCAGGTCAAGGTCGGCGACAAGGTGCTGTTCGGCAAGTACAGCGGCACCGAAGTGAAGCTGGACGGCGTCGAGCTGCTGGTGGTGAAGGAAGACGACCTGTTCGCGATCCTCGGCTGATCGCGCGTCGCTCCCACACATTTCTCATCCGAATAATTTTTCGAGGTAATTCGCAATGGCTGCCAAGGACATTCGTTTCGGCGAAGACGCGCGCTCCAAGATGGTGCGCGGCGTCAACGTGCTCGCCAACGCCGTGAAGGCGACCCTCGGCCCGAAGGGCCGCAACGTCGTGCTGCAGAAGAGCTACGGCGCGCCGACCATCACCAAGGACGGCGTCTCCGTCGCCAAGGAAATCGAACTGGCTGACGCGTTCGAGAACATGGGCGCGCAGATGGTGAAGGAAGTCGCTTCCAAGACCTCCGACAACGCCGGCGACGGCACCACCACCGCCACCGTGCTGGCGCAGGCGTTCATCCGCGAGGGCATGAAGGCGGTCGCCGCCGGCATGAACCCGATGGACCTGAAGCGCGGCATCGACCAGGCGGTGAAGGCCGCGGTCGGCGAACTGAAGTCGCTGTCCAAGCCGTCGTCGACCAGCAAGGAAATCGCCCAGGTCGGCGCGATCTCCGCGAACTCGGATGCCAACATCGGCGACCTGATCGCGCAGGCGATGGACAAGGTCGGCAAGGAAGGCGTGATCACGGTCGAGGAAGGCAGCGGCCTGGACAACGAACTCGACGTGGTCGAGGGCATGCAGTTCGACCGCGGCTACCTGAGCCCGTACTTCGTCAACAACCAGCAGTCGATGTCGGCCGACCTGGATGATCCCTTCATCCTGCTGTACGACAAGAAGATCTCCAACGTGCGCGACCTGCTGCCCGTCCTCGAGGGCGTGGCCAAGGCCGGCAAGCCGCTGCTGATCGTGGCGGAGGAAGTCGAAGGCGAAGCGCTGGCGACCCTGGTGGTCAACACCATCCGCGGCATCGTCAAGGTCTGCGCGGTGAAGGCCCCGGGCTTCGGCGACCGTCGCAAGGCGATGCTGGAAGACATGGCGATCCTGACCGGCGGCGTGGTGATTTCCGAGGAAGTCGGCCTGTCGCTGGAGAAGGCCACCATCAAGGACCTCGGCCGCGCCAAGAAGATCCAGGTGTCGAAGGAAAACACCACCATCATCGATGGCGCCGGCGAAGGCGCGGGCATCGAGGCGCGCATCAAGCAGATCAAGGCGCAGATCGAGGAGACCTCCTCCGACTACGACCGCGAGAAGCTGCAGGAGCGCGTGGCCAAGCTGGCCGGCGGCGTTGCGGTGATCAAGGTCGGTGCCGCCACCGAAGTCGAGATGAAGGAAAAGAAGGCGCGCGTCGAAGACGCCCTGCACGCGACCCGTGCGGCCGTCGAGGAAGGCATCGTCCCGGGCGGCGGCGTCGCCCTGATCCGTGCCAAGGCGGCGATCGCCGGCATCAAGGGCGTGAACGAAGACCAGAACCACGGCATCCAGATCGCCCTGCGCGCGATGGAAGCCCCGCTGCGCGAGATCGTGACCAATGCCGGCGATGAGCCGTCGGTCATCCTCAACCGCGTGGTCGAAGGTTCGGGTGCGTTCGGCTACAACGCCGCCAACGGCGAGTTCGGCGACATGATCGAGTTCGGCATCCTGGACCCGACCAAGGTCACCCGCACCGCGCTGCAGAACGCCGCGTCGATCGCGGGCCTGATGATCACCACCGAAGCGATGGTGGCCGAGGCCCCGAAGAAGGACGAGCCGGCGATGCCGGCCGGCGGCGGCATGGGCGGCATGGGCGGCATGGATTTCTAAGCCCCGCGATCCATCAAGCAAGACCACAAAGCCCGGCCTCGTGCCGGGCTTTGTGCGTTCTGGCGTCCGAGGCAGGAGACTTCCTACCCGCCCCGCGGCAATGTCTGACGCGAAGATCAGAAAACGCCGATATGAACGCGTGCTCGCGGGCGCAACCCTGAGCAGCCGTCCCTGCAACGGAGCGCTGCGTGCCGCGC-CTGACCGCACCCCGGCGGCAGGCCGAGGTGTGCGCGCCACTGCCGGCCGCCCACGCCGCTGCGCGTTACGCGCGCCACCTGCCCGAGCGCACGCTGCTGTACGCGCTAGTGCAGGCGCACTACCCGGACTTCATCGCGCGTCTTGAGGCCGAAGACCGCCCGCTGCCCGAGTATGTGCGCGAGGAGTTCGAGACCTACCTGCGCTGCGGCGTGCTCGAGCACGGCTTCCTGCGCGTGGTCTGCGAGCACTGTCGTGCCGAGAGGCTGGTGGCGTATTCCTGCAAGAAGCGCGGGCTGTGCCCGAGCTGCGGCGCACGGCGCATGGCCGAGTCGGCGCGGCATCTGGTGGACGAGGTGTTCGGCCCGCGGCCGGTGCGGCAATGGGTGCTGAGTTTCCCGTACCCGTTGCGCTTCCTGTTCGCCAGCAAGCCTGAGGCGATCGGCCCGGTGCTGGGCATCGTGCATCGTGTGATCGCCGGTTGGCTTGCCGATCAGGCCGGCGTGCCGCGGGATACGGCGCAATGCGGCGTGGTGACCCTGATCCAGCGCTTCGGCAGCGCGCTGAATCTCAACATCCACTTCCACATGCTGTGGCTCGACGGCGTGTACGAGGACACCACCGAGCGTCCGCAGCGCAAGCCGCGCCTGCACCGCACCCGTGCGCCCACATCGGCGCAACTGACGGAACTGGCCAACACCATCGCGCATCGCGTGTGCCGGCACCTGTCGCGCCGCGGCTGGCTCGAAGGCGAAGACGAATCCGTGTTCCTGTCCGACAGCGCGGGTAGCGACGACGGCATGGATGGGCTGCGGATGAGTTCGATGACCTACCGCATCGCCACCGGTCGCGACGCTGGCCGCAAGGTCGTCACGCTGCAAACGCTGCCTGGCGACGCCGGTCCGCTGGAGGGCGACGCCGGCAAGGTCGGCGGCTTCTCGCTGCATGCCGGCGTGGCCGCGGAAGCACACGAAAGCCACAAGCTCGAAAAGCTGTGCCGCTACATCACGCGCCCGGCGATCAGCGAGCAGCGGCTATCGATCTCGCCACAGGGCAGGGTGCGTTACCAGCTCAAGACGCCGTGGCGCAATGGCACCACGCATGTCGAATGGGATGCGGTGGACTTCATCGCCAAGCTGGCGGCACTGGTCCCGCCGCCACGCGCGCATCTCACCCGCTTCCACGGCGTATTCGCCCCGAATGCAAACCTGCGCGCGCAGCTGACGCC-CTCGGGGCGCGGCAGGCGGCCTGCGGGCGATGCGGCGCCAGTGGACGTCAGCGCCCACGACGAGCCGCGCAGCCCCGAGCAGAAGCGCCGTGCGATGAGCTGGGCGCAACGGCTCAAGCGGGTCTTTTCCATCGACATCACCACCTGCGCCCACTGCGGCGGCGCGGTGCGGATCGTCGCCAGCATCGAAGACCCCAAGGCCATTCGCGCCATCCTCGCCCACTTCGAGAAACACGGCGCGCTGGAGCAAGCGCACTACCGGCCCGC----AGC-GCGCGCCCC--GCCGCCCGCCGCGTGATGAGGCGCCG--GCCACACAGCCGGCAGCCAAGCCAGAGTCCGATCCGATGCGGCCACGACCCCGCAGGGCTGCGCTCGGCCCTGTGCCGGGATTCGGTGAGAAATGGCTACGCACTGAGCCGCTGCGTGGCCCCGCGATGTCGAAAACCCACGCATGAACCCCCGATCTGTGCCCGATCTGTGCCCAAAGCGGCGCTTGCGCGGCCGCTTCCTACCCGCCAGACTCGCCAAAAAGGGCGGTTGAACTTCCTATACCCATATCCCACTTTAGGTTTGGCAGCACCTTTTCAATCAGGTGGTTGTTTACACCAATCCAGCTATTGGCCAATTGAATATTGGTTTCGTCTACTTTTTTTGATTTTTTAAACAGCTTGGTAAAACCGAGTGCCAAAACAGGGGGACCATGTAAAAACGTGCTTCCTGTAATGACTGAACCAACTGTGAGTCCTTTACTGACTTTTTGCAATAAGGATGCTTTTTTATGAGCAGTAGACATAAATCTAACCTTGAGTGTAGAGATTTAAAAAAATGTTCCAACTATAAACAACGGAAATTGAAATACAATTGTATATTTGAAGATGTTGACATTTTTTATGGATTTACCCATTTTCTGCAATTTTAATCCACTTTATCATAAGTGAAGCATTGGTATTTGGTGTATAAAGTTCTTAAAAACTTTTATTGAAACATATATCTCATGTTTTTAGAAATCCGATAAATTGAAAACAATGGAGGGCAGAGTAAAACTTGAAGTGCGACATAAACCACCTAATTAATTTAAAGGGTTTATGGAGTATATAAAATTGTCATACCATCATCTTAACTTTGAAGATCGTACTGCATTAATGCTTGAGTCAAGAAAAGAAGGCTTTTCAGCCAGAAAATTTGCTGAACTCATTAAAAGACATCCTAGTACGATCTATCGTGAGCTTAAAAGAAATAGCATCAATGACGTTTATCAAGCTCAATATGCTTCTGATAACACTTTTGCTAGACGTAGACGTGGTCACAGAAAACTCAAAATCGATTCAATCCTCTGGAAATTTATTGTTGAAGCGATCCGTTGTTTATGGTCTCCTCAGCAAATAGCAAAGCGTTTAAAGACATTTCCTGATTTGGATCAAACAATGAATGTAAGCCATACAACGATTTATTCAACGATACGAGCATTACCCAAGGGTGAGTTGAAAAAAGACTTATTATCCTGTCTACGTCATGAAAATAAAAAGCGAAAAGCTAACGGTGAACCTAAAAAAGATTCTATATTACAGGATATTAAAACTATTCATGAGCGCCCAGCCGAAGTTCAAGAAAGAA--AAATACCGGGTCATTGGGAAGCTGATTTAATTAAAGGTAAAGACAATAAAAGTTCGATAGCAACACTTATTGAACGAAATACACGGCTCTGTATCTTGGCAACATTACCTGATGCAAAGGCAGAATCAGTGCGCAAGGCTTTAACTGAAGCTCTGAAATATTTACCTGCAGAACTGCGTAAAACGTTGACCTATGACCGTGGACGTGAGATGTCAGAACATAAAATACTCGAAGAAGATTTAGGCATAGATGTATATTTCTGTGACCCACATTCACCCTGGCAAAAAGGCACATGCGAAAATATGAATGGTTTAATTAGGCAATATTTACCTAAAGGGATTGATTTAAATCAGGCAGATCAGCATTATTTAAATCAAGTTGCCATGTCACTGAATACTCGTCCTA"/>
                        <sequence id="seq_GCF_003574235" spec="Sequence" taxon="GCF_003574235" totalcount="4" value="GGCAGAGTAAAACTTGAAGTGCGACATAAACCACCTAATTAATTTAAAGGGTTTATGGAGTATATAAAATTGTCATACCATCATCTTAACTTTGAAGATCGTACTGCATTAATGCTTGAGTCAAGAAAAGAAGGCTTTTCAGCCAGAAAATTTGCTGAACTCATTAAAAGACATCCTAGTACGATCTATCGTGAGCTTAAAAGAAATAGCATCAATGACGTTTATCAAGCTCGATATGCTTCTGATAACACCTTCGCTAGACGTAGACGTGGTCACAGAAAACTCAAAATCGATTCAATCCTCTGGAAATTTATTGTTGAAGCGATCCGTTGTTTATGGTCTCCTCAGCAAATAGCAAAGCGTTTAAAGACATTTCCTGATTTGGATCAAACAATGAATGTAAGCCATACAACGATTTATTCAACGATACGAGCATTACCAAAGGGTGAGTTGAAA-AAAGACTTATTATCCTGTCTACGTCATGAAAATA-AAAAGCGAAAAGCTAACGGTGAACCTAAAAAAGATTCTATATTACAGGATATTAAAACTATTCATGAGCGCCCAGCCGAAGTTCAAGAAAGAAAAATACCGGGTCATTGGGAAGCTGATTTAATTAAAGGTAAAGACAATAAAAGTTCGATAGCAACACTTATTGAACGAAATACACGGCTCTGTATCTTGGCAACATTACCTGATGCAAAGGCAGAATCAGTGCGCAAGGCTTTAACTGAAGCTCTGAAATATTTACCTGCAGAACTGCGTAAAACGTTGACCTATGACCGTGGACGTGAGATGTCAGAACATAAAATACTCGAAGAAGATTTAGGCATAGATGTATATTTCTGTGACCCACATTCACCCTGGCAAAAAGGCACATGCGAAAATATGAATGGTTTAATTAGGCAATATTTACCTAAAGGGATTGATTTAAATCAGGCAGATCAGCATTATTTAAATCAAGTTGCCA-TGTCACTGAATACTCGTAGAAAGGCGTTAGATTGGCTTACACCATTAGAGAAATTTGCTCAGCTTGTTGATTATCATATGGCTTTTGAAACTGTCGCACCTCATGTTTGAATTCGCCCCATATTTTTGCTACAGTGAACCAAATTAAGATCATCTATTTACTAGGCCTCGCATTTGCGGGGTTTTTAATGCTGAATAAAAGGAAAACTTGATGGAATTGCCCAATATTATGCACCCGGTCGCGAAGCTGAGCACCGCATTAGCCGCTGCATTGATGCTGAGCGGGTGCATGCCCGGTGAAATCCGCCCGACGATTGGCCAGCAAATGGAAACTGGCGACCAACGGTTTGGCGATCTGGTTTTCCGCCAGCTCGCACCGAATGTCTGGCAGCACACTTCCTATCTCGACATGCCGGGTTTCGGGGCAGTCGCTTCCAACGGTTTGATCGTCAGGGATGGCGGCCGCGTGCTGGTGGTCGATACCGCCTGGACCGATGACCAGACCGCCCAGATCCTCAACTGGATCAAGCAGGAGATCAACCTGCCGGTCGCGCTGGCGGTGGTGACTCACGCGCATCAGGACAAGATGGGCGGTATGGACGCGCTGCATGCGGCGGGGATTGCGACTTATGCCAATGCGTTGTCGAACCAGCTTGCCCCGCAAGAGGGGATGGTTGCGGCGCAACACAGCCTGACTTTCGCCGCCAATGGCTGGGTCGAACCAGCAACCGCGCCCAACTTTGGCCCGCTCAAGGTATTTTACCCCGGCCCCGGCCACACCAGTGACAATATCACCGTTGGGATCGACGGCACCGACATCGCTTTTGGTGGCTGCCTGATCAAGGACAGCAAGGCCAAGTCGCTCGGCAATCTCGGTGATGCCGACACTGAGCACTACGCCGCGTCAGCGCGCGCGTTTGGTGCGGCGTTCCCCAAGGCCAGCATGATCGTGATGAGCCATTCCGCC-CCGATAGCCGCGCCGCAATCACTCATACGGCCCGCATGGCCGACAAGCTGCGCTGAGCCATGGCTGACCACGTCACCCCCAATCTGCCATCGCGCGATTTCGATGTGACAGAGGCGTTTTATGCGAAGCTGGGCTTTGCGACGAGTTGGAAGGATCGCGGCTGGATGATCCTGCAGCGCGGCGGTTTGCAGCTCGAATTCTTCCCCTATCCTGACCTCGACCCAGCTACGAGCTCGTTCGGCTGTTGCCTGCGGTTGGATGATCTCGATGCCATGGTGGCATTGGTGAACGCGGCGGGAGCCGAGGAAA-AAAGCACCGGCTGGCCGCGCTTCAAAGCTCCGCAACTGGAGGCGAGCGGCCTGAGGATCGGCTACCTGATCGATCCCGACTGCACGCTGGTGCGGCTGATCCAGAACCCCGACTGACCGCATGCCCGCGAAAATCAAGATTTGCGGGATCAGCACACCCGAGGCGCTCGATGCGACCATCGCGGCGCGGGCGGACTATGCCGGGTTGGTGTTCTATCCAGCGTCGCCCCGTGCGGTTACGTCGAATGTCGCGGGCGCTTTGACATCGCGCGCAGCTGGCCAGATCGCCATGGTCGGTTTGTTCGTCGATGCGGATGATGCTGTCATCGCCGACGCACTGGTGGCAGCCAAGCTGAACGCGCTGCAGCTGCACGGTTCGGAATCGCCCGAACGCGTGGCCCAGTTGCGCGCGCGGTTTGGCAAGCCGGTGTGGAAGGCGCTGCCCGTCGCCAGCGCCAGCGATGTCGCACGCGCCGCAGCCTATGCCGGGGCGGCGGACTTGATCTTGTTCGACGCCAAGACCCCCAAAGGCGCGCTGCCCGGCGGCATGGGGTTGGCGTTCGACTGGTCGCTGCTGGCCGGATATCGCGGTGCCTTGCCGTGGGGGCTGGCAGGCGGGCTAAATCCGACGAATGTTGCCGAGGCGATTGCGCGCACCGGAGCGCCGCTGGTCGATACCTCCAGCGGCGTCGAAAGCGCGCCGGGCGTCAAGGATACCGACAAGATTACCAATTTCGCCTTTGCGGTGCGCTTGGCCTAAATCGCGTCGATCAATAGGCGTCGTTCAGCGCAAAGATCGGCTTGCGGGTGCGCCACTGCCCTCGGGTGAAGTCGGGAAAATCTAACGTGCGATTGCCCTCAGCAATCGATTGTTCCGACAGAGGCGTGATCGCGCTCCAGGCCAGCGCGTCGTAAATGTCGATTGGCATCGGGGCCTTGGCCTTCAGCGCCTCGACAAAAGCGTGGATCACGAACCAGTCCATCCCGCCATGCCCGGCCCCTGCCGCCAGATCGGCGTAGCGTTTCCATAGCGGGTGATCGTATTTCGCAAACCAGCCCTCGGCAGGCTCCCAGCGGTGCGGCTGTGGGCTCTTGCCCTCCAGATAGATCGACTTGTTGACGTCCATCCACAGCCCCTCGGTGCCTTGCACCCGAAAGCCGAGAGAATAGGGGCGCGGCAGCGAGGTGTCGTGGCACAGCATGATCGTTTCACCATTAGTGCAGCCGATCATGGTGTTGACCACATCACCCAGTGCGAATTTCACCTCGGCGTTGGGATGATCGGCAGAGCCGTTCTTGACGACATAATCATGCAGCCCGCGCGCCTTACAGCCGAAGCCGCCAGCGCCCGCTTCGCCCGGCAACGCGACCTTCAGGGTGCGGGTCTGCGGCGGGTAGCACACGCCGGCATCGGCGCAGCCCTGGTACTTCACGGTCAGGGTGGTCGCGCTCGCGCCGGCCGCGGGCGTGCCGGTGAGGGTGCCGAGCAATTCCTTGCGGTAGGTTTCGACGTCGCCGAAGAATTCGTCGCGGTAGGCCTTGCCCTTCGGCAGCGCCATGGTCGCGCCGGTGAAGGCGGCATCGGCCTTGACCGAGGTGCGGTGCCGGTACAGGTAATAGCCGTCGGCGATCCGCCAGCGCACCTCGATGCGGTCCGGCGCGGTGGCCTGCGCGGACAGGACGAAGACCTCGTCGACCGGCGGCAGTTCGAAGTCCTGGGCGACGGCCGAGGTCGCGGGCAGCGCAAGCAGCAGGGCGAGCCCGGCCAGCCAGCGGCGCAGGCGGATCGTGGATGCGGTCATTGGCTCAGTTTACCGGTCGGCTCTCGGCGGCCAGCCATTGCAGGTATTCGGGCAGGCCGGACGCGGCTTCGACCGCGAGCAGCTCCGGGAGTTCGTAGGGATGCAGTTGGCGCAGGCGTTCCTGCAGGGCGGGGTAGGCCTCGGCACTGGTCTTGACCAGCAGCAGGACCTCGGCCGCGGCCTCGACCTTGCGTTGCCAGCGATAGACCGAACGCAGGCCGGGCAGGAGGTTGACGCAGGCGGCCAGGCGCTCGGCCACCAGCGCGGTGGCGATGCGCTCGGCGCTGTCGGCGTCGGGACAGGTGCAGAAGCAGATCAGGGCGCTCACCGGCATAGGGTAGCGGCTGCCCCGATCCGGCGGGCCTGGCGGACATCCGCGTGCGGCCCTTGAAAGTCGGCGGGCCCGCCCCATCTCGGTGGCATGCCGGGTTCGCCCGGTTCTGTTGTCCGCGGTTTGGCACTCGCTTCGCGCGACTGCTAAAATCGCCGGGTTTTTCCACGTCAATCAACCATTTACCGAGGTTGCCATGTCCAATATCAAGCCGCTGCACGACCGCGTGGTCATCAAGCGCATGGAAGAAGAGAAGCTGTCCGCCGGCGGGATCGTGATCCCGGATTCGGCCACCGAGAAGCCGATCAAGGGCGAAGTCGTCGCCGTCGGCACCGGCAAGGTGCTGGACAACGGCCAGGTCCGCGCGCCGCAGGTCAAGGTCGGCGACAAGGTGCTGTTCGGCAAGTACAGCGGCACCGAAGTGAAGCTGGACGGCGTCGAGCTGCTGGTGGTGAAGGAAGACGACCTGTTCGCGATCCTCGGCTGATCGCGCGTCGCTCCCACACATTTCTCATCCGAATAATTTTTCGAGGTAATTCGCAATGGCTGCCAAGGACATTCGTTTCGGCGAAGACGCGCGCTCCAAGATGGTGCGCGGCGTCAACGTGCTCGCCAACGCCGTGAAGGCGACCCTCGGCCCGAAGGGCCGCAACGTCGTGCTGCAGAAGAGCTACGGCGCGCCGACCATCACCAAGGACGGCGTCTCCGTCGCCAAGGAAATCGAACTGGCTGACGCGTTCGAGAACATGGGCGCGCAGATGGTGAAGGAAGTCGCTTCCAAGACCTCCGACAACGCCGGCGACGGCACCACCACCGCCACCGTGCTGGCGCAGGCGTTCATCCGCGAGGGCATGAAGGCGGTCGCCGCCGGCATGAACCCGATGGACCTGAAGCGCGGCATCGACCAGGCGGTGAAGGCCGCGGTCGGCGAACTGAAGTCGCTGTCCAAGCCGTCGTCGACCAGCAAGGAAATCGCCCAGGTCGGCGCGATCTCCGCGAACTCGGATGCCAACATCGGCGACCTGATCGCGCAGGCGATGGACAAGGTCGGCAAGGAAGGCGTGATCACGGTCGAGGAAGGCAGCGGCCTGGACAACGAACTCGACGTGGTCGAGGGCATGCAGTTCGACCGCGGCTACCTGAGCCCGTACTTCGTCAACAACCAGCAGTCGATGTCGGCCGACCTGGATGATCCCTTCATCCTGCTGTACGACAAGAAGATCTCCAACGTGCGCGACCTGCTGCCCGTCCTCGAGGGCGTGGCCAAGGCCGGCAAGCCGCTGCTGATCGTGGCGGAGGAAGTCGAAGGCGAAGCGCTGGCGACCCTGGTGGTCAACACCATCCGCGGCATCGTCAAGGTCTGCGCGGTGAAGGCCCCGGGCTTCGGCGACCGTCGCAAGGCGATGCTGGAAGACATGGCGATCCTGACCGGCGGCGTGGTGATTTCCGAGGAAGTCGGCCTGTCGCTGGAGAAGGCCACCATCAAGGACCTCGGCCGCGCCAAGAAGATCCAGGTGTCGAAGGAAAACACCACCATCATCGATGGCGCCGGCGAAGGCGCGGGCATCGAGGCGCGCATCAAGCAGATCAAGGCGCAGATCGAGGAGACCTCCTCCGACTACGACCGCGAGAAGCTGCAGGAGCGCGTGGCCAAGCTGGCCGGCGGCGTTGCGGTGATCAAGGTCGGTGCCGCCACCGAAGTCGAGATGAAGGAAAAGAAGGCGCGCGTCGAAGACGCCCTGCACGCGACCCGTGCGGCCGTCGAGGAAGGCATCGTCCCGGGCGGCGGCGTCGCCCTGATCCGTGCCAAGGCGGCGATCGCCGGCATCAAGGGCGTGAACGAAGACCAGAACCACGGCATCCAGATCGCCCTGCGCGCGATGGAAGCCCCGCTGCGCGAGATCGTGACCAATGCCGGCGATGAGCCGTCGGTCATCCTCAACCGCGTGGTCGAAGGTTCGGGTGCGTTCGGCTACAACGCCGCCAACGGCGAGTTCGGCGACATGATCGAGTTCGGCATCCTGGACCCGACCAAGGTCACCCGCACCGCGCTGCAGAACGCCGCGTCGATCGCGGGCCTGATGATCACCACCGAAGCGATGGTGGCCGAGGCCCCGAAGAAGGACGAGCCGGCGATGCCGGCCGGCGGCGGCATGGGCGGCATGGGCGGCATGGATTTCTAAGCCCCGCGATCCATCAAGCAAGACCACAAAGCCCGGCCTCGTGCCGGGCTTTGTGCGTTCTGGCGTCCGAGGCAGGAGACTTCCTACCCGCCCCGCGGCAATGTCTGACGCGAAGATCAGAAAACGCCGATATGAACGCGTGCTCGCGGGCGCAACCCTGAGCAGCCGTCCCTGCAACGGAGCGCTGCGTGCCGCGC-CTGACCGCACCCCGGCGGCAGGCCGAGGTGTGCGCGCCACTGCCGGCCGCCCACGCCGCTGCGCGTTACGCGCGCCACCTGCCCGAGCGCACGCTGCTGTACGCGCTAGTGCAGGCGCACTACCCGGACTTCATCGCGCGTCTTGAGGCCGAAGACCGCCCGCTGCCCGAGTATGTGCGCGAGGAGTTCGAGACCTACCTGCGCTGCGGCGTGCTCGAGCACGGCTTCCTGCGCGTGGTCTGCGAGCACTGTCGTGCCGAGAGGCTGGTGGCGTATTCCTGCAAGAAGCGCGGGCTGTGCCCGAGCTGCGGCGCACGGCGCATGGCCGAGTCGGCGCGGCATCTGGTGGACGAGGTGTTCGGCCCGCGGCCGGTGCGGCAATGGGTGCTGAGTTTCCCGTACCCGTTGCGCTTCCTGTTCGCCAGCAAGCCTGAGGCGATCGGCCCGGTGCTGGGCATCGTGCATCGTGTGATCGCCGGTTGGCTTGCCGATCAGGCCGGCGTGCCGCGGGATACGGCGCAATGCGGCGTGGTGACCCTGATCCAGCGCTTCGGCAGCGCGCTGAATCTCAACATCCACTTCCACATGCTGTGGCTCGACGGCGTGTACGAGGACACCACCGAGCGTCCGCAGCGCAAGCCGCGCCTGCACCGCACCCGTGCGCCCACATCGGCGCAACTGACGGAACTGGCCAACACCATCGCGCATCGCGTGTGCCGGCACCTGTCGCGCCGCGGCTGGCTCGAAGGCGAAGACGAATCCGTGTTCCTGTCCGACAGCGCGGGTAGCGACGACGGCATGGATGGGCTGCGGATGAGTTCGATGACCTACCGCATCGCCACCGGTCGCGACGCTGGCCGCAAGGTCGTCACGCTGCAAACGCTGCCTGGCGACGCCGGTCCGCTGGAGGGCGACGCCGGCAAGGTCGGCGGCTTCTCGCTGCATGCCGGCGTGGCCGCGGAAGCACACGAAAGCCACAAGCTCGAAAAGCTGTGCCGCTACATCACGCGCCCGGCGATCAGCGAGCAGCGGCTATCGATCTCGCCACAGGGCAGGGTGCGTTACCAGCTCAAGACGCCGTGGCGCAATGGCACCACGCATGTCGAATGGGATGCGGTGGACTTCATCGCCAAGCTGGCGGCACTGGTCCCGCCGCCACGCGCGCATCTCACCCGCTTCCACGGCGTATTCGCCCCGAATGCAAACCTGCGCGCGCAGCTGACGCC-CTCGGGGCGCGGCAGGCGGCCTGCGGGCGATGCGGCGCCAGTGGACGTCAGCGCCCACGACGAGCCGCGCAGCCCCGAGCAGAAGCGCCGTGCGATGAGCTGGGCGCAACGGCTCAAGCGGGTCTTTTCCATCGACATCACCACCTGCGCCCACTGCGGCGGCGCGGTGCGGATCGTCGCCAGCATCGAAGACCCCAAGGCCATTCGCGCCATCCTCGCCCACTTCGAGAAACACGGCGCGCTGGAGCAAGCGCACTACCGGCCCGC----AGC-GCGCGCCCC--GCCGCCCGCCGCGTGATGAGGCGCCG--GCCACACAGCCGGCAGCCAAGCCAGAGTCCGATCCGATGCGGCCACGACCCCGCAGGGCTGCGCTCGGCCCTGTGCCGGGATTCGGTGAGAAATGGCTACGCACTGAGCCGCTGCGTGGCCCCGCGATGTCGAAAACCCACGCATGAACCCCCGATCTGTGCCCGATCTGTGCCCAAAGCGGCGCTTGCGCGGCCGCTTCCTACCCGCCAGACTCGCCAAAAAGGGCGGTTGAACTTCCTATACCCATATCCCACTTTAGGTTTGGCAGCACCTTTTCAATCAGGTGGTTGTTTACACCAATCCAGCTATTGGCCAATTGAATATTGGTTTCGTCTACTTTTTTTGATTTTTTAAACAGCTTGGTAAAACCGAGTGCCAAAACAGGGGGACCATGTAAAAACGTGCTTCCTGTAATGACTGAACCAACTGTGAGTCCTTTACTGACTTTTTGCAATAAGGATGCTTTTTTATGAGCAGTAGACATAAATCTAACCTTGAGTGTAGAGATTTAAAAAAATGTTCCAACTATAAACAACGGAAATTGAAATACAATTGTATATTTGAAGATGTTGACATTTTTTATGGATTTACCCATTTTCTGCAATTTTAATCCACTTTATCATAAGTGAAGCATTGGTATTTGGTGTATAAAGTTCTTAAAAACTTTTATTGAAACATATATCTCATGTTTTTAGAAATCCGATAAATTGAAAACAATGGAGGGCAGAGTAAAACTTGAAGTGCGACATAAACCACCTAATTAATTTAAAGGGTTTATGGAGTATATAAAATTGTCATACCATCATCTTAACTTTGAAGATCGTACTGCATTAATGCTTGAGTCAAGAAAAGAAGGCTTTTCAGCCAGAAAATTTGCTGAACTCATTAAAAGACATCCTAGTACGATCTATCGTGAGCTTAAAAGAAATAGCATCAATGACGTTTATCAAGCTCAATATGCTTCTGATAACACTTTTGCTAGACGTAGACGTGGTCACAGAAAACTCAAAATCGATTCAATCCTCTGGAAATTTATTGTTGAAGCGATCCGTTGTTTATGGTCTCCTCAGCAAATAGCAAAGCGTTTAAAGACATTTCCTGATTTGGATCAAACAATGAATGTAAGCCATACAACGATTTATTCAACGATACGAGCATTACCCAAGGGTGAGTTGAAAAAAGACTTATTATCCTGTCTACGTCATGAAAATAAAAAGCGAAAAGCTAACGGTGAACCTAAAAAAGATTCTATATTACAGGATATTAAAACTATTCATGAGCGCCCAGCCGAAGTTCAAGAAAGAA--AAATACCGGGTCATTGGGAAGCTGATTTAATTAAAGGTAAAGACAATAAAAGTTCGATAGCAACACTTATTGAACGAAATACACGGCTCTGTATCTTGGCAACATTACCTGATGCAAAGGCAGAATCAGTGCGCAAGGCTTTAACTGAAGCTCTGAAATATTTACCTGCAGAACTGCGTAAAACGTTGACCTATGACCGTGGACGTGAGATGTCAGAACATAAAATACTCGAAGAAGATTTAGGCATAGATGTATATTTCTGTGACCCACATTCACCCTGGCAAAAAGGCACATGCGAAAATATGAATGGTTTAATTAGGCAATATTTACCTAAAGGGATTGATTTAAATCAGGCAGATCAGCATTATTTAAATCAAGTTGCCATGTCACTGAATACTCGTCCTA"/>
[truncated: 759,278 more chars]
