# Supplementary material for: Role of mobile genetic elements in the global dissemination of the carbapenem resistance gene blaNDM
Source: Nat Commun. 2022 Mar 3;13:1131. doi: 10.1038/s41467-022-28819-2 (PMC8894482; doi:10.1038/s41467-022-28819-2)
Supplement: Supplementary file 8 — Source Data [file 41467_2022_28819_MOESM8_ESM.zip]

Archive with 44 entries (43 files):
- source_data/
- __MACOSX/._source_data
- source_data/SupFig13_position_score.csv
- __MACOSX/source_data/._SupFig13_position_score.csv
- source_data/SupFig14_sequence_annotation.csv
- source_data/SupFig5_source_file.cys
- __MACOSX/source_data/._SupFig5_source_file.cys
- source_data/Fig3_contigID2treeTips.csv
- source_data/SupFig6_TreeTable.csv
- source_data/.DS_Store
- __MACOSX/source_data/._.DS_Store
- source_data/Fig3_sequence_annotations.csv
- __MACOSX/source_data/._Fig3_sequence_annotations.csv
- source_data/Fig3_TreeTable.csv
- __MACOSX/source_data/._Fig3_TreeTable.csv
- source_data/SupFig13_regression_table.tsv
- __MACOSX/source_data/._SupFig13_regression_table.tsv
- source_data/SupFig6_variants_singletons.csv
- __MACOSX/source_data/._SupFig6_variants_singletons.csv
- source_data/SupFig2CD_source_data.csv
- __MACOSX/source_data/._SupFig2CD_source_data.csv
- source_data/SupFig13_sequence_annotation.csv
- source_data/SupFig12_source_data.csv
- source_data/SupFig6_contigID2treeTips.csv
- source_data/Fig3_variants_singletons.csv
- source_data/SupFig2AB_source_data.csv
- source_data/SupFig14_regression_table.tsv
- source_data/SupFig14_position_score.csv
- source_data/SupFig3_NDMtypes.csv
- __MACOSX/source_data/._SupFig3_NDMtypes.csv
- source_data/Fig4B_SupFig16_source_data.csv
- source_data/SupFig7_source_data.csv
- __MACOSX/source_data/._SupFig7_source_data.csv
- source_data/_README.txt
- __MACOSX/source_data/.__README.txt
- source_data/Fig4A_SupFig15_source_data.csv
- source_data/SupFig9_source_data.csv
- __MACOSX/source_data/._SupFig9_source_data.csv
- source_data/SupFig6_sequence_annotations.csv
- source_data/SupFig19_source_data.csv
- __MACOSX/source_data/._SupFig19_source_data.csv
- source_data/SupFig17_SupFig18_source_data.csv
- source_data/SupFig11_source_data.csv
- source_data/SupFig10_IS_positions.csv
