# Supplementary material for: Role of mobile genetic elements in the global dissemination of the carbapenem resistance gene blaNDM
Source: Nat Commun. 2022 Mar 3;13:1131. doi: 10.1038/s41467-022-28819-2 (PMC8894482; doi:10.1038/s41467-022-28819-2)
Supplement: Supplementary file 8 — Source Data [file 41467_2022_28819_MOESM8_ESM.zip › source_data/SupFig13_position_score.csv]

position	SNPs
162	0.0714285714285714
233	0.214285714285714
252	0.241071428571429
255	0.241071428571429
360	0.00892857142857143
441	0.223214285714286
478	0.00892857142857143
791	0.0178571428571429
798	0.0178571428571429
815	0.0178571428571429
864	0.00892857142857143
865	0.00892857142857143
978	0.00892857142857143
981	0.00892857142857143
984	0.00892857142857143
985	0.00892857142857143
986	0.00892857142857143
987	0.00892857142857143
991	0.00892857142857143
993	0.00892857142857143
1104	0.00892857142857143
1463	0.00892857142857143
1568	0.00892857142857143
1640	0.00892857142857143
1998	0.00892857142857143
2836	0.00892857142857143
3682	0.00892857142857143
3688	0.00892857142857143
3697	0.00892857142857143
3700	0.00892857142857143
3706	0.00892857142857143
3715	0.00892857142857143
3721	0.00892857142857143
3723	0.00892857142857143
3727	0.00892857142857143
3732	0.00892857142857143
3739	0.00892857142857143
3747	0.00892857142857143
3763	0.00892857142857143
4248	0.0178571428571429
4929	0.0178571428571429
5753	0.0178571428571429
6016	0.0178571428571429
6615	0.0178571428571429
6636	0.330357142857143
6816	0.00892857142857143
8252	0.00892857142857143
8267	0.00892857142857143
8305	0.00892857142857143
8649	0.00892857142857143
9186	0.0714285714285714
9257	0.178571428571429
9276	0.151785714285714
9279	0.151785714285714
9465	0.410714285714286
9815	0.0267857142857143
9822	0.0267857142857143
9839	0.0267857142857143
