# Supplementary material for: Role of mobile genetic elements in the global dissemination of the carbapenem resistance gene blaNDM
Source: Nat Commun. 2022 Mar 3;13:1131. doi: 10.1038/s41467-022-28819-2 (PMC8894482; doi:10.1038/s41467-022-28819-2)
Supplement: Supplementary file 8 — Source Data [file 41467_2022_28819_MOESM8_ESM.zip › source_data/SupFig14_sequence_annotation.csv]

strand	group	x	xend	size	x_sd	xend_sd	y	color	lab_color
-	cutA	4318	6280.32394366197	71	309.037943793679	309.037943793679	0	cutA	black
-	dsbD	6275.32394366197	5244.32394366197	71	309.037943793679	309.037943793679	0	dsbD	black
+	groS	6803.32394366197	7093.32394366197	71	309.037943793679	309.037943793679	0	groSL	black
+	ble	4225.83333333333	4590.83333333333	72	306.884343034962	306.884343034962	0	ble	black
+	blaNDM-1	3410.32876712329	4222.32876712329	73	304.775147298724	304.775147298724	0	blaNDM	black
+	groL	7150.32876712329	8526.32876712329	73	304.775147298724	304.775147298724	0	groSL	black
+	IS3000	0	2981.32876712329	73	0	304.775147298724	0	IS	white
+	IS3000	8552.32876712329	11569.3287671233	73	304.775147298724	304.775147298724	0	IS	white
+	trpF	4598.6301369863	5234.32876712329	73	305.68118408134	304.775147298724	0	trpF	black
