# Supplementary material for: Role of mobile genetic elements in the global dissemination of the carbapenem resistance gene blaNDM
Source: Nat Commun. 2022 Mar 3;13:1131. doi: 10.1038/s41467-022-28819-2 (PMC8894482; doi:10.1038/s41467-022-28819-2)
Supplement: Supplementary file 8 — Source Data [file 41467_2022_28819_MOESM8_ESM.zip › source_data/Fig3_contigID2treeTips.csv]

TreeTipLabel contigID
1_1_1_1_1_1_1_1_1_1_1_1_1_1_1_1_1_1_1_1_1_1_1_1_1_1_1_1_1 GCF_017591725
1_1_1_1_1_1_1_1_1_1_1_1_1_1_1_1_1_1_1_1_1_1_1_1_1_1_1_1_1 ERR564143
1_1_1_1_1_1_1_1_1_1_1_1_1_1_1_1_1_1_1_1_1_1_1_1_1_1_1_1_1 GCF_010500085
1_1_1_1_1_1_1_1_1_1_1_1_1_1_1_1_1_1_1_1_1_1_1_1_1_1_1_1_1 GCA_016490525-1
1_1_1_1_1_1_1_1_1_1_1_1_1_1_1_1_1_1_1_1_1_1_1_1_1_1_1_1_1 GCF_017168645
1_1_1_1_1_1_1_1_1_1_1_1_1_1_1_1_1_1_1_1_1_1_1_1_1_1_1_1_1 KLE_BA2420AA_AS
1_1_1_1_1_1_1_1_1_1_1_1_1_1_1_1_1_1_1_1_1_1_1_1_1_1_1_1_1 GCA_016514815-1
1_1_1_1_1_1_1_1_1_1_1_1_1_1_1_1_1_1_1_1_1_1_1_1_1_1_1_1_1 GCF_013255765
1_1_1_1_1_1_1_1_1_1_1_1_1_1_1_1_1_1_1_1_1_1_1_1_1_1_1_1_1 GCF_004153595
1_1_1_1_1_1_1_1_1_1_1_1_1_1_1_1_1_1_1_1_1_1_1_1_1_1_1_1_1 SRR7031265
1_1_1_1_1_1_1_1_1_1_1_1_1_1_1_1_1_1_1_1_1_1_1_1_1_1_1_1_1 KLE_BA7703AA_AS
1_1_1_1_1_1_1_1_1_1_1_1_1_1_1_1_1_1_1_1_1_1_1_1_1_1_1_1_1 ERR2693431
1_1_1_1_1_1_1_1_1_1_1_1_1_1_1_1_1_1_1_1_1_1_1_1_1_1_1_1_1 GCA_016509955-2
1_1_1_1_1_1_1_1_1_1_1_1_1_1_1_1_1_1_1_1_1_1_1_1_1_1_1_1_1 ERR2719534
1_1_1_1_1_1_1_1_1_1_1_1_1_1_1_1_1_1_1_1_1_1_1_1_1_1_1_1_1 GCA_012529655-1
1_1_1_1_1_1_1_1_1_1_1_1_1_1_1_1_1_1_1_1_1_1_1_1_1_1_1_1_1 GCA_016476225-1
1_1_1_1_1_1_1_1_1_1_1_1_1_1_1_1_1_1_1_1_1_1_1_1_1_1_1_1_1 GCA_016490365-1
1_1_1_1_1_1_1_1_1_1_1_1_1_1_1_1_1_1_1_1_1_1_1_1_1_1_1_1_1 SRR7031264
1_1_1_1_1_1_1_1_1_1_1_1_1_1_1_1_1_1_1_1_1_1_1_1_1_1_1_1_1 GCF_014334855
1_1_1_1_1_1_1_1_1_1_1_1_1_1_1_1_1_1_1_1_1_1_1_1_1_1_1_1_1 ERR303229
1_1_1_1_1_1_1_1_1_1_1_1_1_1_1_1_1_1_1_1_1_1_1_1_1_1_1_1_1 GCF_011603965
1_1_1_1_1_1_1_1_1_1_1_1_1_1_1_1_1_1_1_1_1_1_1_1_1_1_1_1_1 GCF_900080165
1_1_1_1_1_1_1_1_1_1_1_1_1_1_1_1_1_1_1_1_1_1_1_1_1_1_1_1_1 KLE_BA2391AA_AS
1_1_1_1_1_1_1_1_1_1_1_1_1_1_1_1_1_1_1_1_1_1_1_1_1_1_1_1_1 GCF_011603645
1_1_1_1_1_1_1_1_1_1_1_1_1_1_1_1_1_1_1_1_1_1_1_1_1_1_1_1_1 KLE_AA4529AA_AS
1_1_1_1_1_1_1_1_1_1_1_1_1_1_1_1_1_1_1_1_1_1_1_1_1_1_1_1_1 GCF_013166725
1_1_1_1_1_1_1_1_1_1_1_1_1_1_1_1_1_1_1_1_1_1_1_1_1_1_1_1_1 GCF_017723975
1_1_1_1_1_1_1_1_1_1_1_1_1_1_1_1_1_1_1_1_1_1_1_1_1_1_1_1_1 GCF_013255915
1_1_1_1_1_1_1_1_1_1_1_1_1_1_1_1_1_1_1_1_1_1_1_1_1_1_1_1_1 ERR564185
1_1_1_1_1_1_1_1_1_1_1_1_1_1_1_1_1_1_1_1_1_1_1_1_1_1_1_1_1 ERR2693430
1_1_1_1_1_1_1_1_1_1_1_1_1_1_1_1_1_1_1_1_1_1_1_1_1_1_1_1_1 GCA_016510595-1
1_1_1_1_1_1_1_1_1_1_1_1_1_1_1_1_1_1_1_1_1_1_1_1_1_1_1_1_1 GCA_016490165-1
1_1_1_1_1_1_1_1_1_1_1_1_1_1_1_1_1_1_1_1_1_1_1_1_1_1_1_1_1 GCF_010500345
1_1_1_1_1_1_1_1_1_1_1_1_1_1_1_1_1_1_1_1_1_1_1_1_1_1_1_1_1 GCF_002165305-2
1_1_1_1_1_1_1_1_1_1_1_1_1_1_1_1_1_1_1_1_1_1_1_1_1_1_1_1_1 GCA_016490365-2
1_1_1_1_1_1_1_1_1_1_1_1_1_1_1_1_1_1_1_1_1_1_1_1_1_1_1_1_1 GCF_017599585
1_1_1_1_1_1_1_1_1_1_1_1_1_1_1_1_1_1_1_1_1_1_1_1_1_1_1_1_1 SRR6474204
1_1_1_1_1_1_1_1_1_1_1_1_1_1_1_1_1_1_1_1_1_1_1_1_1_1_1_1_1 GCF_012935145
1_1_1_1_1_1_1_1_1_1_1_1_1_1_1_1_1_1_1_1_1_1_1_1_1_1_1_1_1 GCF_002165245
1_1_1_1_1_1_1_1_1_1_1_1_1_1_1_1_1_1_1_1_1_1_1_1_1_1_1_1_1 GCA_016515075-1
1_1_1_1_1_1_1_1_1_1_1_1_1_1_1_1_1_1_1_1_1_1_1_1_1_1_1_1_1 KLE_BA8886AA_AS
1_1_1_1_1_1_1_1_1_1_1_1_1_1_1_1_1_1_1_1_1_1_1_1_1_1_1_1_1 GCF_002197745
1_1_1_1_1_1_1_1_1_1_1_1_1_1_1_1_1_1_1_1_1_1_1_1_1_1_1_1_1 GCF_900495485
1_1_1_1_1_1_1_1_1_1_1_1_1_1_1_1_1_1_1_1_1_1_1_1_1_1_1_1_1 ERR2693427
1_1_1_1_1_1_1_1_1_1_1_1_1_1_1_1_1_1_1_1_1_1_1_1_1_1_1_1_1 GCA_005280355
1_1_1_1_1_1_1_1_1_1_1_1_1_1_1_1_1_1_1_1_1_1_1_1_1_1_1_1_1 GCF_002165305-1
1_1_1_1_1_1_1_1_1_1_1_1_1_1_1_1_1_1_1_1_1_1_1_1_1_1_1_1_1 ERR564155
1_1_1_1_1_1_1_1_1_1_1_1_1_1_1_1_1_1_1_1_1_1_1_1_1_1_1_1_1 GCF_900493765
1_1_1_1_1_1_1_1_1_1_1_1_1_1_1_1_1_1_1_1_1_1_1_1_1_1_1_1_1 ERR2681456
1_1_1_1_1_1_1_1_1_1_1_1_1_1_1_1_1_1_1_1_1_1_1_1_1_1_1_1_1 GCF_009296145
1_1_1_1_1_1_1_1_1_1_1_1_1_1_1_1_1_1_1_1_1_1_1_1_1_1_1_1_1 GCF_010179545
1_1_1_1_1_1_1_1_1_1_1_1_1_1_1_1_1_1_1_1_1_1_1_1_1_1_1_1_1 GCF_014840475
1_1_1_1_1_1_1_1_1_1_1_1_1_1_1_1_1_1_1_1_1_1_1_1_1_1_1_1_1 GCF_016576965
1_1_1_1_1_1_1_1_1_1_1_1_1_1_1_1_1_1_1_1_1_1_1_1_1_1_1_1_1 SRR4302175
1_1_1_1_1_1_1_1_1_1_1_1_1_1_1_1_1_1_1_1_1_1_1_1_1_1_1_1_1 GCF_001307175
1_1_1_1_1_1_1_1_1_1_1_1_1_1_1_1_1_1_1_1_1_1_1_1_1_1_1_1_1 ERR564222
1_1_1_1_1_1_1_1_1_1_1_1_1_1_1_1_1_1_1_1_1_1_1_1_1_1_1_1_1 ERR2693429
1_1_1_1_1_1_1_1_1_1_1_1_1_1_1_1_1_1_1_1_1_1_1_1_1_1_1_1_1 KLE_BA3518AA_AS
1_1_1_1_1_1_1_1_1_1_1_1_1_1_1_1_1_1_1_1_1_1_1_1_1_1_1_1_1 GCF_001077565
1_1_1_1_1_1_1_1_1_1_1_1_1_1_1_1_1_1_1_1_1_1_1_1_1_1_1_1_1 GCF_011603905
1_1_1_1_1_1_1_1_1_1_1_1_1_1_1_1_1_1_1_1_1_1_1_1_1_1_1_1_1 GCF_013166755
1_1_1_1_1_1_1_1_1_1_1_1_1_1_1_1_1_1_1_1_1_1_1_1_1_1_1_1_1 GCF_011601845
1_1_1_1_1_1_1_1_1_1_1_1_1_1_1_1_1_1_1_1_1_1_1_1_1_1_1_1_1 SRR7031262
1_1_1_1_1_1_1_1_1_1_1_1_1_1_1_1_1_1_1_1_1_1_1_1_1_1_1_1_1 GCA_012529495-1
1_1_1_1_1_1_1_1_1_1_1_1_1_1_1_1_1_1_1_1_1_1_1_1_1_1_1_1_1 GCF_002156785
1_1_1_1_1_1_1_1_1_1_1_1_1_1_1_1_1_1_1_1_1_1_1_1_1_1_1_1_1 GCA_016509955-1
1_1_1_1_1_1_1_1_1_1_1_1_1_1_1_1_1_1_1_1_1_1_1_1_1_1_1_1_1 KLE_BA2401AA_AS
1_1_1_1_1_1_1_1_1_1_1_1_1_1_1_1_1_1_1_1_1_1_1_1_1_1_1_1_1 GCF_013256075
1_1_1_1_1_1_1_1_1_1_1_1_1_1_1_1_1_1_1_1_1_1_1_1_1_1_1_1_1 KLE_AA8384AA_AS
1_1_1_1_1_1_1_1_1_1_1_1_1_1_1_1_1_1_1_1_1_1_1_1_1_1_1_1_1 GCF_010178615
1_1_1_1_1_1_1_1_1_1_1_1_1_1_1_1_1_1_1_1_1_1_1_1_1_1_1_1_1 GCA_012979935-1
1_1_1_1_1_1_1_1_1_1_1_1_1_1_1_1_1_1_1_1_1_1_1_1_1_1_1_1_1 GCA_012672685-1
1_1_1_1_1_1_1_1_1_1_1_1_1_1_1_1_1_1_1_1_1_1_1_1_1_1_1_1_1 GCF_005280435
1_1_1_1_1_1_1_1_1_1_1_1_1_1_1_1_1_1_1_1_1_1_1_1_1_1_1_1_1 GCF_011602285
1_1_1_1_1_1_1_1_1_1_1_1_1_1_1_1_1_1_1_1_1_1_1_1_1_1_1_1_1 GCF_010178815
1_1_1_1_1_1_1_1_1_1_1_1_1_1_1_1_1_1_1_1_1_1_1_1_1_1_1_1_1 GCF_017600085
1_1_1_1_1_1_1_1_1_1_1_1_1_1_1_1_1_1_1_1_1_1_1_1_1_1_1_1_1 KLE_CA6045AA_AS
1_1_1_1_1_1_1_1_1_1_1_1_1_1_1_1_1_1_1_1_1_1_1_1_1_1_1_1_1 GCF_010500335
1_1_1_1_1_1_1_1_1_1_1_1_1_1_1_1_1_1_1_1_1_1_1_1_1_1_1_1_1 GCF_000807515
1_1_1_1_1_1_1_1_1_1_1_1_1_1_1_1_1_1_1_1_1_1_1_1_1_1_1_1_1 KLE_BA8258AA_AS
1_1_1_1_1_1_1_1_1_1_1_1_1_1_1_1_1_1_1_1_1_1_1_1_1_1_1_1_1 GCF_003991155
1_1_1_1_1_1_1_1_1_1_1_1_1_1_1_1_1_1_1_1_1_1_1_1_1_1_1_1_1 GCF_000733255
1_1_1_1_1_1_1_1_1_1_1_1_1_1_1_1_1_1_1_1_1_1_1_1_1_1_1_1_1 KLE_CA0585AA_AS
1_1_1_1_1_1_1_1_1_1_1_1_1_1_1_1_1_1_1_1_1_1_1_1_1_1_1_1_1 GCF_010178625
1_1_1_1_1_1_1_1_1_1_1_1_1_1_1_1_1_1_1_1_1_1_1_1_1_1_1_1_1 KLE_BA2409AA_AS
1_1_1_1_1_1_1_1_1_1_1_1_1_1_1_1_1_1_1_1_1_1_1_1_1_1_1_1_1 GCA_004005545
1_1_1_1_1_1_1_1_1_1_1_1_1_1_1_1_1_1_1_1_1_1_1_1_1_1_1_1_1 GCF_900494635
1_1_1_1_1_1_1_1_1_1_1_1_1_1_1_1_1_1_1_1_1_1_1_1_1_1_1_1_1 GCF_002634315
1_1_1_1_1_1_1_1_1_1_1_1_1_1_1_1_1_1_1_1_1_1_1_1_1_1_1_1_1 GCA_016499985-1
1_1_1_1_1_1_1_1_1_1_1_1_1_1_1_1_1_1_1_1_1_1_1_1_1_1_1_1_1 KLE_BA2381AA_AS
1_1_1_1_1_1_1_1_1_1_1_1_1_1_1_1_1_1_1_1_1_1_1_1_1_1_1_1_1 ERR564154
1_1_1_1_1_1_1_1_1_1_1_1_1_1_1_1_1_1_1_1_1_1_1_1_1_1_1_1_1 KLE_BA2386AA_AS
1_1_1_1_1_1_1_1_1_1_1_1_1_1_1_1_1_1_1_1_1_1_1_1_1_1_1_1_1 GCF_012935105
1_1_1_1_1_1_1_1_1_1_1_1_1_1_1_1_1_1_1_1_1_1_1_1_1_1_1_1_1 GCF_014874575
1_1_1_1_1_1_1_1_1_1_1_1_1_1_1_1_1_1_1_1_1_1_1_1_1_1_1_1_1 GCF_900494815
1_1_1_1_1_1_1_1_1_1_1_1_1_1_1_1_1_1_1_1_1_1_1_1_1_1_1_1_1 GCF_003711945
1_1_1_1_1_1_1_1_1_1_1_1_1_1_1_1_1_1_1_1_1_1_1_1_1_1_1_1_1 GCA_016510655-2
1_1_1_1_1_1_1_1_1_1_1_1_1_1_1_1_1_1_1_1_1_1_1_1_1_1_1_1_1 KLE_CA5607AA_AS
1_1_1_1_1_1_1_1_1_1_1_1_1_1_1_1_1_1_1_1_1_1_1_1_1_1_1_1_1 GCF_011601865
1_1_1_1_1_1_1_1_1_1_1_1_1_1_1_1_1_1_1_1_1_1_1_1_1_1_1_1_1 GCF_900011275
1_1_1_1_1_1_1_1_1_1_1_1_1_1_1_1_1_1_1_1_1_1_1_1_1_1_1_1_1 GCF_004005445
1_1_1_1_1_1_1_1_1_1_1_1_1_1_1_1_1_1_1_1_1_1_1_1_1_1_1_1_1 GCF_011603835
1_1_1_1_1_1_1_1_1_1_1_1_1_1_1_1_1_1_1_1_1_1_1_1_1_1_1_1_1 GCF_004831845
1_1_1_1_1_1_1_1_1_1_1_1_1_1_1_1_1_1_1_1_1_1_1_1_1_1_1_1_1 ERR2719310
1_1_1_1_1_1_1_1_1_1_1_1_1_1_1_1_1_1_1_1_1_1_1_1_1_1_1_1_1 GCF_016613445
1_1_1_1_1_1_1_1_1_1_1_1_1_1_1_1_1_1_1_1_1_1_1_1_1_1_1_1_1 GCA_016514735-1
1_1_1_1_1_1_1_1_1_1_1_1_1_1_1_1_1_1_1_1_1_1_1_1_1_1_1_1_1 GCF_003956065
1_1_1_1_1_1_1_1_1_1_1_1_1_1_1_1_1_1_1_1_1_1_1_1_1_1_1_1_1 GCF_003368365-2
1_1_1_1_1_1_1_1_1_1_1_1_1_1_1_1_1_1_1_1_1_1_1_1_1_1_1_1_1 GCF_012974585
1_1_1_1_1_1_1_1_1_1_1_1_1_1_1_1_1_1_1_1_1_1_1_1_1_1_1_1_1 GCF_017599565
1_1_1_1_1_1_1_1_1_1_1_1_1_1_1_1_1_1_1_1_1_1_1_1_1_1_1_1_1 GCF_011601765
1_1_1_1_1_1_1_1_1_1_1_1_1_1_1_1_1_1_1_1_1_1_1_1_1_1_1_1_1 KLE_CA0411AA_AS
1_1_1_1_1_1_1_1_1_1_1_1_1_1_1_1_1_1_1_1_1_1_1_1_1_1_1_1_1 SRR7716550
1_1_1_1_1_1_1_1_1_1_1_1_1_1_1_1_1_1_1_1_1_1_1_1_1_1_1_1_1 GCF_014530945
1_1_1_1_1_1_1_1_1_1_1_1_1_1_1_1_1_1_1_1_1_1_1_1_1_1_1_1_1 GCF_011602305
1_1_1_1_1_1_1_1_1_1_1_1_1_1_1_1_1_1_1_1_1_1_1_1_1_1_1_1_1 GCF_011602235
1_1_1_1_1_1_1_1_1_1_1_1_1_1_1_1_1_1_1_1_1_1_1_1_1_1_1_1_1 GCF_000828935
1_1_1_1_1_1_1_1_1_1_1_1_1_1_1_1_1_1_1_1_1_1_1_1_1_1_1_1_1 GCF_001605825
1_1_1_1_1_1_1_1_1_1_1_1_1_1_1_1_1_1_1_1_1_1_1_1_1_1_1_1_1 KLE_BA2421AA_AS
1_1_1_1_1_1_1_1_1_1_1_1_1_1_1_1_1_1_1_1_1_1_1_1_1_1_1_1_1 KLE_BA2426AA_AS
1_1_1_1_1_1_1_1_1_1_1_1_1_1_1_1_1_1_1_1_1_1_1_1_1_1_1_1_1 GCF_900496245
1_1_1_1_1_1_1_1_1_1_1_1_1_1_1_1_1_1_1_1_1_1_1_1_1_1_1_1_1 GCF_017600875
1_1_1_1_1_1_1_1_1_1_1_1_1_1_1_1_1_1_1_1_1_1_1_1_1_1_1_1_1 GCA_016476225-2
1_1_1_1_1_1_1_1_1_1_1_1_1_1_1_1_1_1_1_1_1_1_1_1_1_1_1_1_1 GCA_012529575-1
1_1_1_1_1_1_1_1_1_1_1_1_1_1_1_1_1_1_1_1_1_1_1_1_1_1_1_1_1 ERR564160
1_1_1_1_1_1_1_1_1_1_1_1_1_1_1_1_1_1_1_1_1_1_1_1_1_1_1_1_1 GCF_011603625
1_1_1_1_1_1_1_1_1_1_1_1_1_1_1_1_1_1_1_1_1_1_1_1_1_1_1_1_1 ERR564148
1_1_1_1_1_1_1_1_1_1_1_1_1_1_1_1_1_1_1_1_1_1_1_1_1_1_1_1_1 KLE_BA2374AA_AS
1_1_1_1_1_1_1_1_1_1_1_1_1_1_1_1_1_1_1_1_1_1_1_1_1_1_1_1_1 GCF_001007815
1_1_1_1_1_1_1_1_1_1_1_1_1_1_1_1_1_1_1_1_1_1_1_1_1_1_1_1_1 GCF_011603595
1_1_1_1_1_1_1_1_1_1_1_1_1_1_1_1_1_1_1_1_1_1_1_1_1_1_1_1_1 GCF_900494375
1_1_1_1_1_1_1_1_1_1_1_1_1_1_1_1_1_1_1_1_1_1_1_1_1_1_1_1_1 GCF_017600675
1_1_1_1_1_1_1_1_1_1_1_1_1_1_1_1_1_1_1_1_1_1_1_1_1_1_1_1_1 GCF_011603685
1_1_1_1_1_1_1_1_1_1_1_1_1_1_1_1_1_1_1_1_1_1_1_1_1_1_1_1_1 ERR190464
1_1_1_1_1_1_1_1_1_1_1_1_1_1_1_1_1_1_1_1_1_1_1_1_1_1_1_1_1 GCA_013015345-1
1_1_1_1_1_1_1_1_1_1_1_1_1_1_1_1_1_1_1_1_1_1_1_1_1_1_1_1_1 GCF_003711855
1_1_1_1_1_1_1_1_1_1_1_1_1_1_1_1_1_1_1_1_1_1_1_1_1_1_1_1_1 ERR2693422
1_1_1_1_1_1_1_1_1_1_1_1_1_1_1_1_1_1_1_1_1_1_1_1_1_1_1_1_1 GCF_016535885
1_1_1_1_1_1_1_1_1_1_1_1_1_1_1_1_1_1_1_1_1_1_1_1_1_1_1_1_1 ERR564184
1_1_1_1_1_1_1_1_1_1_1_1_1_1_1_1_1_1_1_1_1_1_1_1_1_1_1_1_1 ERR564189
1_1_1_1_1_1_1_1_1_1_1_1_1_1_1_1_1_1_1_1_1_1_1_1_1_1_1_1_1 GCF_009646055
1_1_1_1_1_1_1_1_1_1_1_1_1_1_1_1_1_1_1_1_1_1_1_1_1_1_1_1_1 SRR4414059
1_1_1_1_1_1_1_1_1_1_1_1_1_1_1_1_1_1_1_1_1_1_1_1_1_1_1_1_1 GCF_900496425
1_1_1_1_1_1_1_1_1_1_1_1_1_1_1_1_1_1_1_1_1_1_1_1_1_1_1_1_1 GCA_012980195-1
1_1_1_1_1_1_1_1_1_1_1_1_1_1_1_1_1_1_1_1_1_1_1_1_1_1_1_1_1 GCA_016510715-2
1_1_1_1_1_1_1_1_1_1_1_1_1_1_1_1_1_1_1_1_1_1_1_1_1_1_1_1_1 GCF_009645285
1_1_1_1_1_1_1_1_1_1_1_1_1_1_1_1_1_1_1_1_1_1_1_1_1_1_1_1_1 GCF_001185865
1_1_1_1_1_1_1_1_1_1_1_1_1_1_1_1_1_1_1_1_1_1_1_1_1_1_1_1_1 GCF_017601025
1_1_1_1_1_1_1_1_1_1_1_1_1_1_1_1_1_1_1_1_1_1_1_1_1_1_1_1_1 GCF_003937135
1_1_1_1_1_1_1_1_1_1_1_1_1_1_1_1_1_1_1_1_1_1_1_1_1_1_1_1_1 GCF_000814165
1_1_1_1_1_1_1_1_1_1_1_1_1_1_1_1_1_1_1_1_1_1_1_1_1_1_1_1_1 GCA_013015345-2
1_1_1_1_1_1_1_1_1_1_1_1_1_1_1_1_1_1_1_1_1_1_1_1_1_1_1_1_1 GCF_900625095
1_1_1_1_1_1_1_1_1_1_1_1_1_1_1_1_1_1_1_1_1_1_1_1_1_1_1_1_1 GCF_010500485
1_1_1_1_1_1_1_1_1_1_1_1_1_1_1_1_1_1_1_1_1_1_1_1_1_1_1_1_1 KLE_AA4923AA_AS
1_1_1_1_1_1_1_1_1_1_1_1_1_1_1_1_1_1_1_1_1_1_1_1_1_1_1_1_1 GCF_002165255
1_1_1_1_1_1_1_1_1_1_1_1_1_1_1_1_1_1_1_1_1_1_1_1_1_1_1_1_1 GCF_001595745
1_1_1_1_1_1_1_1_1_1_1_1_1_1_1_1_1_1_1_1_1_1_1_1_1_1_1_1_1 KLE_CA5598AA_AS
1_1_1_1_1_1_1_1_1_1_1_1_1_1_1_1_1_1_1_1_1_1_1_1_1_1_1_1_1 GCF_004831185
1_1_1_1_1_1_1_1_1_1_1_1_1_1_1_1_1_1_1_1_1_1_1_1_1_1_1_1_1 GCF_011602545
1_1_1_1_1_1_1_1_1_1_1_1_1_1_1_1_1_1_1_1_1_1_1_1_1_1_1_1_1 GCF_009645335
1_1_1_1_1_1_1_1_1_1_1_1_1_1_1_1_1_1_1_1_1_1_1_1_1_1_1_1_1 GCF_900496545
1_1_1_1_1_1_1_1_1_1_1_1_1_1_1_1_1_1_1_1_1_1_1_1_1_1_1_1_1 ERR564161
1_1_1_1_1_1_1_1_1_1_1_1_1_1_1_1_1_1_1_1_1_1_1_1_1_1_1_1_1 GCA_016849585-1
1_1_1_1_1_1_1_1_1_1_1_1_1_1_1_1_1_1_1_1_1_1_1_1_1_1_1_1_1 KLE_BA7694AA_AS
1_1_1_1_1_1_1_1_1_1_1_1_1_1_1_1_1_1_1_1_1_1_1_1_1_1_1_1_1 ERR564149
1_1_1_1_1_1_1_1_1_1_1_1_1_1_1_1_1_1_1_1_1_1_1_1_1_1_1_1_1 GCA_003860925
1_1_1_1_1_1_1_1_1_1_1_1_1_1_1_1_1_1_1_1_1_1_1_1_1_1_1_1_1 ERR2681457
1_1_1_1_1_1_1_1_1_1_1_1_1_1_1_1_1_1_1_1_1_1_1_1_1_1_1_1_1 KLE_AA3888AA_AS
1_1_1_1_1_1_1_1_1_1_1_1_1_1_1_1_1_1_1_1_1_1_1_1_1_1_1_1_1 KLE_AA7869AA_AS
1_1_1_1_1_1_1_1_1_1_1_1_1_1_1_1_1_1_1_1_1_1_1_1_1_1_1_1_1 GCF_900493585
1_1_1_1_1_1_1_1_1_1_1_1_1_1_1_1_1_1_1_1_1_1_1_1_1_1_1_1_1 GCF_003670075
1_1_1_1_1_1_1_1_1_1_1_1_1_1_1_1_1_1_1_1_1_1_1_1_1_1_1_1_1 GCF_011603635
1_1_1_1_1_1_1_1_1_1_1_1_1_1_1_1_1_1_1_1_1_1_1_1_1_1_1_1_1 GCF_017301375
1_1_1_1_1_1_1_1_1_1_1_1_1_1_1_1_1_1_1_1_1_1_1_1_1_1_1_1_1 KLE_AA7934AA_AS
1_1_1_1_1_1_1_1_1_1_1_1_1_1_1_1_1_1_1_1_1_1_1_1_1_1_1_1_1 KLE_BA2387AA_AS
1_1_1_1_1_1_1_1_1_1_1_1_1_1_1_1_1_1_1_1_1_1_1_1_1_1_1_1_1 KLE_BA2398AA_AS
1_1_1_1_1_1_1_1_1_1_1_1_1_1_1_1_1_1_1_1_1_1_1_1_1_1_1_1_1 KLE_BA2392AA_AS
1_1_1_1_1_1_1_1_1_1_1_1_1_1_1_1_1_1_1_1_1_1_1_1_1_1_1_1_1 GCF_902703065
1_1_1_1_1_1_1_1_1_1_1_1_1_1_1_1_1_1_1_1_1_1_1_1_1_1_1_1_1 GCA_016510655-1
1_1_1_1_1_1_1_1_1_1_1_1_1_1_1_1_1_1_1_1_1_1_1_1_1_1_1_1_1 ERR349855
1_1_1_1_1_1_1_1_1_1_1_1_1_1_1_1_1_1_1_1_1_1_1_1_1_1_1_1_1 GCF_011603855
1_1_1_1_1_1_1_1_1_1_1_1_1_1_1_1_1_1_1_1_1_1_1_1_1_1_1_1_1 GCF_011601885
1_1_1_1_1_1_1_1_1_1_1_1_1_1_1_1_1_1_1_1_1_1_1_1_1_1_1_1_1 GCF_002055855
1_1_1_1_1_1_1_1_1_1_1_1_1_1_1_1_1_1_1_1_1_1_1_1_1_1_1_1_1 GCF_011601875
1_1_1_1_1_1_1_1_1_1_1_1_1_1_1_1_1_1_1_1_1_1_1_1_1_1_1_1_1 GCF_900505385
1_1_1_1_1_1_1_1_1_1_1_1_1_1_1_1_1_1_1_1_1_1_1_1_1_1_1_1_1 KLE_BA2410AA_AS
1_1_1_1_1_1_1_1_1_1_1_1_1_1_1_1_1_1_1_1_1_1_1_1_1_1_1_1_1 GCF_004209405
1_1_1_1_1_1_1_1_1_1_1_1_1_1_1_1_1_1_1_1_1_1_1_1_1_1_1_1_1 GCA_012529535-1
1_1_1_1_1_1_1_1_1_1_1_1_1_1_1_1_1_1_1_1_1_1_1_1_1_1_1_1_1 GCF_017599485
1_1_1_1_1_1_1_1_1_1_1_1_1_1_1_1_1_1_1_1_1_1_1_1_1_1_1_1_1 DRR121832
1_1_1_1_1_1_1_1_1_1_1_1_1_1_1_1_1_1_1_1_1_1_1_1_1_1_1_1_1 SRR4191393
1_1_1_1_1_1_1_1_1_1_1_1_1_1_1_1_1_1_1_1_1_1_1_1_1_1_1_1_1 GCF_013391485
1_1_1_1_1_1_1_1_1_1_1_1_1_1_1_1_1_1_1_1_1_1_1_1_1_1_1_1_1 GCF_001874625
1_1_1_1_1_1_1_1_1_1_1_1_1_1_1_1_1_1_1_1_1_1_1_1_1_1_1_1_1 ERR303232
1_1_1_1_1_1_1_1_1_1_1_1_1_1_1_1_1_1_1_1_1_1_1_1_1_1_1_1_1 GCF_013391565
1_1_1_1_1_1_1_1_1_1_1_1_1_1_1_1_1_1_1_1_1_1_1_1_1_1_1_1_1 GCA_016490975-1
1_1_1_1_1_1_1_1_1_1_1_1_1_1_1_1_1_1_1_1_1_1_1_1_1_1_1_1_1 GCF_017599665
1_1_1_1_1_1_1_1_1_1_1_1_1_1_1_1_1_1_1_1_1_1_1_1_1_1_1_1_1 GCF_014334965
1_1_1_1_1_1_1_1_1_1_1_1_1_1_1_1_1_1_1_1_1_1_1_1_1_1_1_1_1 KLE_CA5968AA_AS
1_1_1_1_1_1_1_1_1_1_1_1_1_1_1_1_1_1_1_1_1_1_1_1_1_1_1_1_1 GCF_014334865
1_1_1_1_1_1_1_1_1_1_1_1_1_1_1_1_1_1_1_1_1_1_1_1_1_1_1_1_1 GCA_016498665-1
1_1_1_1_1_1_1_1_1_1_1_1_1_1_1_1_1_1_1_1_1_1_1_1_1_1_1_1_1 GCA_016498075-1
1_1_1_1_1_1_1_1_1_1_1_1_1_1_1_1_1_1_1_1_1_1_1_1_1_1_1_1_1 GCF_014394705
1_1_1_1_1_1_1_1_1_1_1_1_1_1_1_1_1_1_1_1_1_1_1_1_1_1_1_1_1 KLE_BA7625AA_AS
1_1_1_1_1_1_1_1_1_1_1_1_1_1_1_1_1_1_1_1_1_1_1_1_1_1_1_1_1 GCF_013420645
1_1_1_1_1_1_1_1_1_1_1_1_1_1_1_1_1_1_1_1_1_1_1_1_1_1_1_1_1 GCF_010179385
1_1_1_1_1_1_1_1_1_1_1_1_1_1_1_1_1_1_1_1_1_1_1_1_1_1_1_1_1 KLE_CA7099AA_AS
1_1_1_1_1_1_1_1_1_1_1_1_1_1_1_1_1_1_1_1_1_1_1_1_1_1_1_1_1 GCF_001709275
1_1_1_1_1_1_1_1_1_1_1_1_1_1_1_1_1_1_1_1_1_1_1_1_1_1_1_1_1 GCF_010179455
1_1_1_1_1_1_1_1_1_1_1_1_1_1_1_1_1_1_1_1_1_1_1_1_1_1_1_1_1 GCF_000341835
1_1_1_1_1_1_1_1_1_1_1_1_1_1_1_1_1_1_1_1_1_1_1_1_1_1_1_1_1 KLE_BA2375AA_AS
1_1_1_1_1_1_1_1_1_1_1_1_1_1_1_1_1_1_1_1_1_1_1_1_1_1_1_1_1 GCF_003226135
1_1_1_1_1_1_1_1_1_1_1_1_1_1_1_1_1_1_1_1_1_1_1_1_1_1_1_1_1 GCF_013357485
1_1_1_1_1_1_1_1_1_1_1_1_1_1_1_1_1_1_1_1_1_1_1_1_1_1_1_1_1 GCF_017600765
1_1_1_1_1_1_1_1_1_1_1_1_1_1_1_1_1_1_1_1_1_1_1_1_1_1_1_1_1 GCA_016514815-2
1_1_1_1_1_1_1_1_1_1_1_1_1_1_1_1_1_1_1_1_1_1_1_1_1_1_1_1_1 GCF_017600945
1_1_1_1_1_1_1_1_1_1_1_1_1_1_1_1_1_1_1_1_1_1_1_1_1_1_1_1_1 GCF_017600845
1_1_1_1_1_1_1_1_1_1_1_1_1_1_1_1_1_1_1_1_1_1_1_1_1_1_1_1_1 GCF_011601695
1_1_1_1_1_1_1_1_1_1_1_1_1_1_1_1_1_1_1_1_1_1_1_1_1_1_1_1_1 ERR2497332
1_1_1_1_1_1_1_1_1_1_1_1_1_1_1_1_1_1_1_1_1_1_1_1_1_1_1_1_1 GCF_011601735
1_1_1_1_1_1_1_1_1_1_1_1_1_1_1_1_1_1_1_1_1_1_1_1_1_1_1_1_1 GCA_012529435-1
1_1_1_1_1_1_1_1_1_1_1_1_1_1_1_1_1_1_1_1_1_1_1_1_1_1_1_1_1 KLE_CA0586AA_AS
1_1_1_1_1_1_1_1_1_1_1_1_1_1_1_1_1_1_1_1_1_1_1_1_1_1_1_1_1 GCF_009646015
1_1_1_1_1_1_1_1_1_1_1_1_1_1_1_1_1_1_1_1_1_1_1_1_1_1_1_1_1 GCF_902703115
1_1_1_1_1_1_1_1_1_1_1_1_1_1_1_1_1_1_1_1_1_1_1_1_1_1_1_1_1 GCF_004831815
1_1_1_1_1_1_1_1_1_1_1_1_1_1_1_1_1_1_1_1_1_1_1_1_1_1_1_1_1 GCA_012529465-1
1_1_1_1_1_1_1_1_1_1_1_1_1_1_1_1_1_1_1_1_1_1_1_1_1_1_1_1_1 GCF_010499975
1_1_1_1_1_1_1_1_1_1_1_1_1_1_1_1_1_1_1_1_1_1_1_1_1_1_1_1_1 GCF_900496525
1_1_1_1_1_1_1_1_1_1_1_1_1_1_1_1_1_1_1_1_1_1_1_1_1_1_1_1_1 GCF_010500435
1_1_1_1_1_1_1_1_1_1_1_1_1_1_1_1_1_1_1_1_1_1_1_1_1_1_1_1_1 GCF_012935085
1_1_1_1_1_1_1_1_1_1_1_1_1_1_1_1_1_1_1_1_1_1_1_1_1_1_1_1_1 GCA_016490695-1
1_1_1_1_1_1_1_1_1_1_1_1_1_1_1_1_1_1_1_1_1_1_1_1_1_1_1_1_1 KLE_CA0830AA_AS
1_1_1_1_1_1_1_1_1_1_1_1_1_1_1_1_1_1_1_1_1_1_1_1_1_1_1_1_1 GCA_017142975-1
1_1_1_1_1_1_1_1_1_1_1_1_1_1_1_1_1_1_1_1_1_1_1_1_1_1_1_1_1 ERR197629
1_1_1_1_1_1_1_1_1_1_1_1_1_1_1_1_1_1_1_1_1_1_1_1_1_1_1_1_1 KLE_CA4626AA_AS
1_1_1_1_1_1_1_1_1_1_1_1_1_1_1_1_1_1_1_1_1_1_1_1_1_1_1_1_1 KLE_CA0413AA_AS
1_1_1_1_1_1_1_1_1_1_1_1_1_1_1_1_1_1_1_1_1_1_1_1_1_1_1_1_1 KLE_CA0415AA_AS
1_1_1_1_1_1_1_1_1_1_1_1_1_1_1_1_1_1_1_1_1_1_1_1_1_1_1_1_1 GCF_003574275
1_1_1_1_1_1_1_1_1_1_1_1_1_1_1_1_1_1_1_1_1_1_1_1_1_1_1_1_1 GCF_010918635
1_1_1_1_1_1_1_1_1_1_1_1_1_1_1_1_1_1_1_1_1_1_1_1_1_1_1_1_1 SRR6474203
1_1_1_1_1_1_1_1_1_1_1_1_1_1_1_1_1_1_1_1_1_1_1_1_1_1_1_1_1 ERR2672815
1_1_1_1_1_1_1_1_1_1_1_1_1_1_1_1_1_1_1_1_1_1_1_1_1_1_1_1_1 GCF_011745885
1_1_1_1_1_1_1_1_1_1_1_1_1_1_1_1_1_1_1_1_1_1_1_1_1_1_1_1_1 GCA_016498305-1
1_1_1_1_1_1_1_1_1_1_1_1_1_1_1_1_1_1_1_1_1_1_1_1_1_1_1_1_1 KLE_CA4437AA_AS
1_1_1_1_1_1_1_1_1_1_1_1_1_1_1_1_1_1_1_1_1_1_1_1_1_1_1_1_1 SRR3242017
1_1_1_1_1_1_1_1_1_1_1_1_1_1_1_1_1_1_1_1_1_1_1_1_1_1_1_1_1 GCF_902156105
1_1_1_1_1_1_1_1_1_1_1_1_1_1_1_1_1_1_1_1_1_1_1_1_1_1_1_1_1 GCF_009645805
1_1_1_1_1_1_1_1_1_1_1_1_1_1_1_1_1_1_1_1_1_1_1_1_1_1_1_1_1 ESC_OA1120AA_AS
1_1_1_1_1_1_1_1_1_1_1_1_1_1_1_1_1_1_1_1_1_1_1_1_1_1_1_1_1 GCA_016517595
1_1_1_1_1_1_1_1_1_1_1_1_1_1_1_1_1_1_1_1_1_1_1_1_1_1_1_1_1 GCA_016475645-1
1_1_1_1_1_1_1_1_1_1_1_1_1_1_1_1_1_1_1_1_1_1_1_1_1_1_1_1_1 ERR2681454
1_1_1_1_1_1_1_1_1_1_1_1_1_1_1_1_1_1_1_1_1_1_1_1_1_1_1_1_1 GCF_009645815
1_1_1_1_1_1_1_1_1_1_1_1_1_1_1_1_1_1_1_1_1_1_1_1_1_1_1_1_1 ERR564142
1_1_1_1_1_1_1_1_1_1_1_1_1_1_1_1_1_1_1_1_1_1_1_1_1_1_1_1_1 KLE_CA0576AA_AS
1_1_1_1_1_1_1_1_1_1_1_1_1_1_1_1_1_1_1_1_1_1_1_1_1_1_1_1_1 KLE_CA0578AA_AS
1_1_1_1_1_1_1_1_1_1_1_1_1_1_1_1_1_1_1_1_1_1_1_1_1_1_1_1_1 GCF_011603825
1_1_1_1_1_1_1_1_1_1_1_1_1_1_1_1_1_1_1_1_1_1_1_1_1_1_1_1_1 ERR2693424
1_1_1_1_1_1_1_1_1_1_1_1_1_1_1_1_1_1_1_1_1_1_1_1_1_1_1_1_1 ERR564172
1_1_1_1_1_1_1_1_1_1_1_1_1_1_1_1_1_1_1_1_1_1_1_1_1_1_1_1_1 ERR564167
1_1_1_1_1_1_1_1_1_1_1_1_1_1_1_1_1_1_1_1_1_1_1_1_1_1_1_1_1 KLE_CA0584AA_AS
1_1_1_1_1_1_1_1_1_1_1_1_1_1_1_1_1_1_1_1_1_1_1_1_1_1_1_1_1 GCA_016490125-1
1_1_1_1_1_1_1_1_1_1_1_1_1_1_1_1_1_1_1_1_1_1_1_1_1_1_1_1_1 GCF_006351125
1_1_1_1_1_1_1_1_1_1_1_1_1_1_1_1_1_1_1_1_1_1_1_1_1_1_1_1_1 KLE_BA8260AA_AS
1_1_1_1_1_1_1_1_1_1_1_1_1_1_1_1_1_1_1_1_1_1_1_1_1_1_1_1_1 GCA_016514925-1
1_1_1_1_1_1_1_1_1_1_1_1_1_1_1_1_1_1_1_1_1_1_1_1_1_1_1_1_1 ESC_MB1882AA_AS
1_1_1_1_1_1_1_1_1_1_1_1_1_1_1_1_1_1_1_1_1_1_1_1_1_1_1_1_1 GCF_002836895
1_1_1_1_1_1_1_1_1_1_1_1_1_1_1_1_1_1_1_1_1_1_1_1_1_1_1_1_1 GCF_009645235
1_1_1_1_1_1_1_1_1_1_1_1_1_1_1_1_1_1_1_1_1_1_1_1_1_1_1_1_1 GCF_009645275
1_1_1_1_1_1_1_1_1_1_1_1_1_1_1_1_1_1_1_1_1_1_1_1_1_1_1_1_1 GCF_012934925
1_1_1_1_1_1_1_1_1_1_1_1_1_1_1_1_1_1_1_1_1_1_1_1_1_1_1_1_1 GCF_016623485
1_1_1_1_1_1_1_1_1_1_1_1_1_1_1_1_1_1_1_1_1_1_1_1_1_1_1_1_1 GCF_005280375
1_1_1_1_1_1_1_1_1_1_1_1_1_1_1_1_1_1_1_1_1_1_1_1_1_1_1_1_1 SRR7031268
1_1_1_1_1_1_1_1_1_1_1_1_1_1_1_1_1_1_1_1_1_1_1_1_1_1_1_1_1 GCA_016490565-1
1_1_1_1_1_1_1_1_1_1_1_1_1_1_1_1_1_1_1_1_1_1_1_1_1_1_1_1_1 DRR121824
1_1_1_1_1_1_1_1_1_1_1_1_1_1_1_1_1_1_1_1_1_1_1_1_1_1_1_1_1 GCA_016516135
1_1_1_1_1_1_1_1_1_1_1_1_1_1_1_1_1_1_1_1_1_1_1_1_1_1_1_1_1 GCF_004830985
1_1_1_1_1_1_1_1_1_1_1_1_1_1_1_1_1_1_1_1_1_1_1_1_1_1_1_1_1 GCF_009645505
1_1_1_1_1_1_1_1_1_1_1_1_1_1_1_1_1_1_1_1_1_1_1_1_1_1_1_1_1 GCA_016490995-2
1_1_1_1_1_1_1_1_1_1_1_1_1_1_1_1_1_1_1_1_1_1_1_1_1_1_1_1_1 GCA_016490995-1
1_1_1_1_1_1_1_1_1_1_1_1_1_1_1_1_1_1_1_1_1_1_1_1_1_1_1_1_1 GCF_014322245
1_1_1_1_1_1_1_1_1_1_1_1_1_1_1_1_1_1_1_1_1_1_1_1_1_1_1_1_1 GCF_002165385
1_1_1_1_1_1_1_1_1_1_1_1_1_1_1_1_1_1_1_1_1_1_1_1_1_1_1_1_1 GCF_002165375
1_1_1_1_1_1_1_1_1_1_1_1_1_1_1_1_1_1_1_1_1_1_1_1_1_1_1_1_1 GCF_010179235
1_1_1_1_1_1_1_1_1_1_1_1_1_1_1_1_1_1_1_1_1_1_1_1_1_1_1_1_1 GCF_017600335
1_1_1_1_1_1_1_1_1_1_1_1_1_1_1_1_1_1_1_1_1_1_1_1_1_1_1_1_1 GCF_010179375
1_1_1_1_1_1_1_1_1_1_1_1_1_1_1_1_1_1_1_1_1_1_1_1_1_1_1_1_1 GCF_010179435
1_1_1_1_1_1_1_1_1_1_1_1_1_1_1_1_1_1_1_1_1_1_1_1_1_1_1_1_1 GCF_013416255
1_1_1_1_1_1_1_1_1_1_1_1_1_1_1_1_1_1_1_1_1_1_1_1_1_1_1_1_1 KLE_CA4477AA_AS
1_1_1_1_1_1_1_1_1_1_1_1_1_1_1_1_1_1_1_1_1_1_1_1_1_1_1_1_1 KLE_BA2380AA_AS
1_1_1_1_1_1_1_1_1_1_1_1_1_1_1_1_1_1_1_1_1_1_1_1_1_1_1_1_1 GCF_900493825
1_1_1_1_1_1_1_1_1_1_1_1_1_1_1_1_1_1_1_1_1_1_1_1_1_1_1_1_1 GCF_004831465
1_1_1_1_1_1_1_1_1_1_1_1_1_1_1_1_1_1_1_1_1_1_1_1_1_1_1_1_1 GCA_016514655-1
1_1_1_1_1_1_1_1_1_1_1_1_1_1_1_1_1_1_1_1_1_1_1_1_1_1_1_1_1 GCA_016499805-1
1_1_1_1_1_1_1_1_1_1_1_1_1_1_1_1_1_1_1_1_1_1_1_1_1_1_1_1_1 GCF_016761795
1_1_1_1_1_1_1_1_1_1_1_1_1_1_1_1_1_1_1_1_1_1_1_1_1_1_1_1_1 KLE_BA8234AA_AS
1_1_1_1_1_1_1_1_1_1_1_1_1_1_1_1_1_1_1_1_1_1_1_1_1_1_1_1_1 GCF_009856875
1_1_1_1_1_1_1_1_1_1_1_1_1_1_1_1_1_1_1_1_1_1_1_1_1_1_1_1_1 KLE_AA4530AA_AS
1_1_1_1_1_1_1_1_1_1_1_1_1_1_1_1_1_1_1_1_1_1_1_1_1_1_1_1_1 GCF_016761875
1_1_1_1_1_1_1_1_1_1_1_1_1_1_1_1_1_1_1_1_1_1_1_1_1_1_1_1_1 GCF_001517645
1_1_1_1_1_1_1_1_1_1_1_1_1_1_1_1_1_1_1_1_1_1_1_1_1_1_1_1_1 GCF_902703085
1_1_1_1_1_1_1_1_1_1_1_1_1_1_1_1_1_1_1_1_1_1_1_1_1_1_1_1_1 GCF_900495635
1_1_1_1_1_1_1_1_1_1_1_1_1_1_1_1_1_1_1_1_1_1_1_1_1_1_1_1_1 GCF_017639875
1_1_1_1_1_1_1_1_1_1_1_1_1_1_1_1_1_1_1_1_1_1_1_1_1_1_1_1_1 ERR2497336
1_1_1_1_1_1_1_1_1_1_1_1_1_1_1_1_1_1_1_1_1_1_1_1_1_1_1_1_1 ERR2693425
1_1_1_1_1_1_1_1_1_1_1_1_1_1_1_1_1_1_1_1_1_1_1_1_1_1_1_1_1 GCF_009857705
1_1_1_1_1_1_1_1_1_1_1_1_1_1_1_1_1_1_1_1_1_1_1_1_1_1_1_1_1 KLE_CA0581AA_AS
1_1_1_1_1_1_1_1_1_1_1_1_1_1_1_1_1_1_1_1_1_1_1_1_1_1_1_1_1 GCF_011602405
1_1_1_1_1_1_1_1_1_1_1_1_1_1_1_1_1_1_1_1_1_1_1_1_1_1_1_1_1 GCF_900496295
1_1_1_1_1_1_1_1_1_1_1_1_1_1_1_1_1_1_1_1_1_1_1_1_1_1_1_1_1 GCA_012529515-1
1_1_1_1_1_1_1_1_1_1_1_1_1_1_1_1_1_1_1_1_1_1_1_1_1_1_1_1_1 GCA_016510735-2
1_1_1_1_1_1_1_1_1_1_1_1_1_1_1_1_1_1_1_1_1_1_1_1_1_1_1_1_1 GCA_016510735-1
1_1_1_1_1_1_1_1_1_1_1_1_1_1_1_1_1_1_1_1_1_1_1_1_1_1_1_1_1 GCF_012935005
1_1_1_1_1_1_1_1_1_1_1_1_1_1_1_1_1_1_1_1_1_1_1_1_1_1_1_1_1 GCF_017726555
1_1_1_1_1_1_1_1_1_1_1_1_1_1_1_1_1_1_1_1_1_1_1_1_1_1_1_1_1 GCF_001526115
1_1_1_1_1_1_1_1_1_1_1_1_1_1_1_1_1_1_1_1_1_1_1_1_1_1_1_1_1 DRR121825
1_1_1_1_1_1_1_1_1_1_1_1_1_1_1_1_1_1_1_1_1_1_1_1_1_1_1_1_1 GCF_011602145
1_1_1_1_1_1_1_1_1_1_1_1_1_1_1_1_1_1_1_1_1_1_1_1_1_1_1_1_1 GCA_016490765-1
1_1_1_1_1_1_1_1_1_1_1_1_1_1_1_1_1_1_1_1_1_1_1_1_1_1_1_1_1 SRR6189412
1_1_1_1_1_1_1_1_1_1_1_1_1_1_1_1_1_1_1_1_1_1_1_1_1_1_1_1_1 GCF_010178725
1_1_1_1_1_1_1_1_1_1_1_1_1_1_1_1_1_1_1_1_1_1_1_1_1_1_1_1_1 GCF_000505685
1_1_1_1_1_1_1_1_1_1_1_1_1_1_1_1_1_1_1_1_1_1_1_1_1_1_1_1_1 GCF_017600255
1_1_1_1_1_1_1_1_1_1_1_1_1_1_1_1_1_1_1_1_1_1_1_1_1_1_1_1_1 ERR1852890
1_1_1_1_1_1_1_1_1_1_1_1_1_1_1_1_1_1_1_1_1_1_1_1_1_1_1_1_1 GCF_011602675
1_1_1_1_1_1_1_1_1_1_1_1_1_1_1_1_1_1_1_1_1_1_1_1_1_1_1_1_1 GCF_002165335
1_1_1_1_1_1_1_1_1_1_1_1_1_1_1_1_1_1_1_1_1_1_1_1_1_1_1_1_1 SRR4191402
1_1_1_1_1_1_1_1_1_1_1_1_1_1_1_1_1_1_1_1_1_1_1_1_1_1_1_1_1 GCF_010179355
1_1_1_1_1_1_1_1_1_1_1_1_1_1_1_1_1_1_1_1_1_1_1_1_1_1_1_1_1 GCA_016514575-1
1_1_1_1_1_1_1_1_1_1_1_1_1_1_1_1_1_1_1_1_1_1_1_1_1_1_1_1_1 GCF_017600465
1_1_1_1_1_1_1_1_1_1_1_1_1_1_1_1_1_1_1_1_1_1_1_1_1_1_1_1_1 SRR5387422
1_1_1_1_1_1_1_1_1_1_1_1_1_1_1_1_1_1_1_1_1_1_1_1_1_1_1_1_1 GCF_002246395
1_1_1_1_1_1_1_1_1_1_1_1_1_1_1_1_1_1_1_1_1_1_1_1_1_1_1_1_1 GCF_016093205
1_1_1_1_1_1_1_1_1_1_1_1_1_1_1_1_1_1_1_1_1_1_1_1_1_1_1_1_1 KLE_CA7505AA_AS
1_1_1_1_1_1_1_1_1_1_1_1_1_1_1_1_1_1_1_1_1_1_1_1_1_1_1_1_1 GCF_009645915
1_1_1_1_1_1_1_1_1_1_1_1_1_1_1_1_1_1_1_1_1_1_1_1_1_1_1_1_1 GCF_017600665
1_1_1_1_1_1_1_1_1_1_1_1_1_1_1_1_1_1_1_1_1_1_1_1_1_1_1_1_1 GCF_010179515
1_1_1_1_1_1_1_1_1_1_1_1_1_1_1_1_1_1_1_1_1_1_1_1_1_1_1_1_1 GCF_017600745
1_1_1_1_1_1_1_1_1_1_1_1_1_1_1_1_1_1_1_1_1_1_1_1_1_1_1_1_1 GCF_001261895
1_1_1_1_1_1_1_1_1_1_1_1_1_1_1_1_1_1_1_1_1_1_1_1_1_1_1_1_1 GCA_001742865
1_1_1_1_1_1_1_1_1_1_1_1_1_1_1_1_1_1_1_1_1_1_1_1_1_1_1_1_1 GCF_011603775
1_1_1_1_1_1_1_1_1_1_1_1_1_1_1_1_1_1_1_1_1_1_1_1_1_1_1_1_1 GCF_011601685
1_1_1_1_1_1_1_1_1_1_1_1_1_1_1_1_1_1_1_1_1_1_1_1_1_1_1_1_1 KLE_CA0183AA_AS
1_1_1_1_1_1_1_1_1_1_1_1_1_1_1_1_1_1_1_1_1_1_1_1_1_1_1_1_1 GCF_009646005
1_1_1_1_1_1_1_1_1_1_1_1_1_1_1_1_1_1_1_1_1_1_1_1_1_1_1_1_1 ERR2693426
1_1_1_1_1_1_1_1_1_1_1_1_1_1_1_1_1_1_1_1_1_1_1_1_1_1_1_1_1 GCA_016510695-1
1_1_1_1_1_1_1_1_1_1_1_1_1_1_1_1_1_1_1_1_1_1_1_1_1_1_1_1_1 KLE_CA0186AA_AS
1_1_1_1_1_1_1_1_1_1_1_1_1_1_1_1_1_1_1_1_1_1_1_1_1_1_1_1_1 GCA_016516615
1_1_1_1_1_1_1_1_1_1_1_1_1_1_1_1_1_1_1_1_1_1_1_1_1_1_1_1_1 GCA_016490975-2
1_1_1_1_1_1_1_1_1_1_1_1_1_1_1_1_1_1_1_1_1_1_1_1_1_1_1_1_1 GCF_900505355
1_1_1_1_1_1_1_1_1_1_1_1_1_1_1_1_1_1_1_1_1_1_1_1_1_1_1_1_1 GCA_016510715-1
1_1_1_1_1_1_1_1_1_1_1_1_1_1_1_1_1_1_1_1_1_1_1_1_1_1_1_1_1 GCF_010500355
1_1_1_1_1_1_1_1_1_1_1_1_1_1_1_1_1_1_1_1_1_1_1_1_1_1_1_1_1 GCF_017724115
1_1_1_1_1_1_1_1_1_1_1_1_1_1_1_1_1_1_1_1_1_1_1_1_1_1_1_1_1 GCA_012529515-2
1_1_1_1_1_1_1_1_1_1_1_1_1_1_1_1_1_1_1_1_1_1_1_1_1_1_1_1_1 GCF_011601975
1_1_1_1_1_1_1_1_1_1_1_1_1_1_1_1_1_1_1_1_1_1_1_1_1_1_1_1_1 GCF_009645455
1_1_1_1_1_1_1_1_1_1_1_1_1_1_1_1_1_1_1_1_1_1_1_1_1_1_1_1_1 GCF_017726495
1_1_1_1_1_1_1_1_1_1_1_1_1_1_1_1_1_1_1_1_1_1_1_1_1_1_1_1_1 GCA_016490565-2
1_1_1_1_1_1_1_1_1_1_1_1_1_1_1_1_1_1_1_1_1_1_1_1_1_1_1_1_1 GCF_017742855
1_1_1_1_1_1_1_1_1_1_1_1_1_1_1_1_1_1_1_1_1_1_1_1_1_1_1_1_1 GCF_011602225
1_1_1_1_1_1_1_1_1_1_1_1_1_1_1_1_1_1_1_1_1_1_1_1_1_1_1_1_1 GCF_003174825
1_1_1_1_1_1_1_1_1_1_1_1_1_1_1_1_1_1_1_1_1_1_1_1_1_1_1_1_1 GCA_003428845
1_1_1_1_1_1_1_1_1_1_1_1_1_1_1_1_1_1_1_1_1_1_1_1_1_1_1_1_1 GCF_003574255
1_1_1_1_1_1_1_1_1_1_1_1_1_1_1_1_1_1_1_1_1_1_1_1_1_1_1_1_1 KLE_CA0417AA_AS
1_1_1_1_1_1_1_1_1_1_1_1_1_1_1_1_1_1_1_1_1_1_1_1_1_1_1_1_1 GCF_002165345
1_1_1_1_1_1_1_1_1_1_1_1_1_1_1_1_1_1_1_1_1_1_1_1_1_1_1_1_1 GCF_017600325
1_1_1_1_1_1_1_1_1_1_1_1_1_1_1_1_1_1_1_1_1_1_1_1_1_1_1_1_1 GCF_010179105
1_1_1_1_1_1_1_1_1_1_1_1_1_1_1_1_1_1_1_1_1_1_1_1_1_1_1_1_1 SRR5386954
1_1_1_1_1_1_1_1_1_1_1_1_1_1_1_1_1_1_1_1_1_1_1_1_1_1_1_1_1 ERR2681451
1_1_1_1_1_1_1_1_1_1_1_1_1_1_1_1_1_1_1_1_1_1_1_1_1_1_1_1_1 ERR2681450
1_1_1_1_1_1_1_1_1_1_1_1_1_1_1_1_1_1_1_1_1_1_1_1_1_1_1_1_1 SRR4191408
1_1_1_1_1_1_1_1_1_1_1_1_1_1_1_1_1_1_1_1_1_1_1_1_1_1_1_1_1 KLE_BA0755AA_AS
1_1_1_1_1_1_1_1_1_1_1_1_1_1_1_1_1_1_1_1_1_1_1_1_1_1_1_1_1 SRR4191409
1_1_1_1_1_1_1_1_1_1_1_1_1_1_1_1_1_1_1_1_1_1_1_1_1_1_1_1_1 GCF_009857695
1_1_1_1_1_1_1_1_1_1_1_1_1_1_1_1_1_1_1_1_1_1_1_1_1_1_1_1_1 GCF_001574505
1_1_1_1_1_1_1_1_1_1_1_1_1_1_1_1_1_1_1_1_1_1_1_1_1_1_1_1_1 GCA_016472495-1
1_1_1_1_1_1_1_1_1_1_1_1_1_1_1_1_1_1_1_1_1_1_1_1_1_1_1_1_1 KLE_AA7871AA_AS
1_1_1_1_1_1_1_1_1_1_1_1_1_1_1_1_1_1_1_1_1_1_1_1_1_1_1_1_1 GCF_009645875
1_1_1_1_1_1_1_1_1_1_1_1_1_1_1_1_1_1_1_1_1_1_1_1_1_1_1_1_1 KLE_AA7875AA_AS
1_1_1_1_1_1_1_1_1_1_1_1_1_1_1_1_1_1_1_1_1_1_1_1_1_1_1_1_1 GCF_002724085
1_1_1_1_1_1_1_1_1_1_1_1_1_1_1_1_1_1_1_1_1_1_1_1_1_1_1_1_1 GCF_002246895
1_1_1_1_1_1_1_1_1_1_1_1_1_1_1_1_1_1_1_1_1_1_1_1_1_1_1_1_1 GCA_004794165
1_1_1_1_1_1_1_1_1_1_1_1_1_1_1_1_1_1_1_1_1_1_1_1_1_1_1_1_1 GCF_011603805
1_1_1_1_1_1_1_1_1_1_1_1_1_1_1_1_1_1_1_1_1_1_1_1_1_1_1_1_1 KLE_BA2397AA_AS
1_1_1_1_1_1_1_1_1_1_1_1_1_1_1_1_1_1_1_1_1_1_1_1_1_1_1_1_1 GCA_016510695-2
1_1_1_1_1_1_1_1_1_1_1_1_1_1_1_1_1_1_1_1_1_1_1_1_1_1_1_1_1 GCF_011601805
1_1_1_1_1_1_1_1_1_1_1_1_1_1_1_1_1_1_1_1_1_1_1_1_1_1_1_1_1 DRR121821
1_1_1_1_1_1_1_1_1_1_1_1_1_1_1_1_1_1_1_1_1_1_1_1_1_1_1_1_1 KLE_AA9271AA_AS
1_1_1_1_1_1_1_1_1_1_1_1_1_1_1_1_1_1_1_1_1_1_1_1_1_1_1_1_1 GCF_017599825
1_1_1_1_1_1_1_1_1_1_1_1_1_1_1_1_1_1_1_1_1_1_1_1_1_1_1_1_1 GCF_017599795
1_1_1_1_1_1_1_1_1_1_1_1_1_1_1_1_1_1_1_1_1_1_1_1_1_1_1_1_1 GCF_010499935
1_1_1_1_1_1_1_1_1_1_1_1_1_1_1_1_1_1_1_1_1_1_1_1_1_1_1_1_1 GCF_017724155
1_1_1_1_1_1_1_1_1_1_1_1_1_1_1_1_1_1_1_1_1_1_1_1_1_1_1_1_1 GCA_016515025-1
1_1_1_1_1_1_1_1_1_1_1_1_1_1_1_1_1_1_1_1_1_1_1_1_1_1_1_1_1 GCF_009645345
1_1_1_1_1_1_1_1_1_1_1_1_1_1_1_1_1_1_1_1_1_1_1_1_1_1_1_1_1 GCF_011601925
1_1_1_1_1_1_1_1_1_1_1_1_1_1_1_1_1_1_1_1_1_1_1_1_1_1_1_1_1 ERR1946930
1_1_1_1_1_1_1_1_1_1_1_1_1_1_1_1_1_1_1_1_1_1_1_1_1_1_1_1_1 GCF_015476645
1_1_1_1_1_1_1_1_1_1_1_1_1_1_1_1_1_1_1_1_1_1_1_1_1_1_1_1_1 GCF_017724195
1_1_1_1_1_1_1_1_1_1_1_1_1_1_1_1_1_1_1_1_1_1_1_1_1_1_1_1_1 GCF_011601985
1_1_1_1_1_1_1_1_1_1_1_1_1_1_1_1_1_1_1_1_1_1_1_1_1_1_1_1_1 GCF_902156145
1_1_1_1_1_1_1_1_1_1_1_1_1_1_1_1_1_1_1_1_1_1_1_1_1_1_1_1_1 KLE_CA0177AA_AS
1_1_1_1_1_1_1_1_1_1_1_1_1_1_1_1_1_1_1_1_1_1_1_1_1_1_1_1_1 GCF_010179475
1_1_1_1_1_1_1_1_1_1_1_1_1_1_1_1_1_1_1_1_1_1_1_1_1_1_1_1_1 ESC_OA1121AA_AS
1_1_1_1_1_1_1_1_1_1_1_1_1_1_1_1_1_1_1_1_1_1_1_1_1_1_1_1_1 GCF_002239725
1_1_1_1_1_1_1_1_1_1_1_1_1_1_1_1_1_1_1_1_1_1_1_1_1_1_1_1_1 GCF_009645555
1_1_1_1_1_1_1_1_1_1_1_1_1_1_1_1_1_1_1_1_1_1_1_1_1_1_1_1_1 GCF_011602625
1_1_1_1_1_1_1_1_1_1_1_1_1_1_1_1_1_1_1_1_1_1_1_1_1_1_1_1_1 ERR2672819
1_1_1_1_1_1_1_1_1_1_1_1_1_1_1_1_1_1_1_1_1_1_1_1_1_1_1_1_1 KLE_CA4436AA_AS
1_1_1_1_1_1_1_1_1_1_1_1_1_1_1_1_1_1_1_1_1_1_1_1_1_1_1_1_1 GCF_017600355
1_1_1_1_1_1_1_1_1_1_1_1_1_1_1_1_1_1_1_1_1_1_1_1_1_1_1_1_1 SRR3221675
1_1_1_1_1_1_1_1_1_1_1_1_1_1_1_1_1_1_1_1_1_1_1_1_1_1_1_1_1 SRR3221670
1_1_1_1_1_1_1_1_1_1_1_1_1_1_1_1_1_1_1_1_1_1_1_1_1_1_1_1_1 KLE_CA2463AA_AS
1_1_1_1_1_1_1_1_1_1_1_1_1_1_1_1_1_1_1_1_1_1_1_1_1_1_1_1_1 GCF_011603845
1_1_1_1_1_1_1_1_1_1_1_1_1_1_1_1_1_1_1_1_1_1_1_1_1_1_1_1_1 GCF_011602055
1_1_1_1_1_1_1_1_1_1_1_1_1_1_1_1_1_1_1_1_1_1_1_1_1_1_1_1_1 GCA_016516275
1_1_1_1_1_1_1_1_1_1_1_1_1_1_1_1_1_1_1_1_1_1_1_1_1_1_1_1_1 GCF_002288625
1_1_1_1_1_1_1_1_1_1_1_1_1_1_1_1_1_1_1_1_1_1_1_1_1_1_1_1_1 GCF_013357465
1_1_1_1_1_1_1_1_1_1_1_1_1_1_1_1_1_1_1_1_1_1_1_1_1_1_1_1_1 GCF_011601445
1_1_1_1_1_1_1_1_1_1_1_1_1_1_1_1_1_1_1_1_1_1_1_1_1_1_1_1_1 DRR111572
1_1_1_1_1_1_1_1_1_1_1_1_1_1_1_1_1_1_1_1_1_1_1_1_1_1_1_1_1 GCF_017600825
1_1_1_1_1_1_1_1_1_1_1_1_1_1_1_1_1_1_1_1_1_1_1_1_1_1_1_1_1 GCF_004833895
1_1_1_1_1_1_1_1_1_1_1_1_1_1_1_1_1_1_1_1_1_1_1_1_1_1_1_1_1 GCF_011601645
1_1_1_1_1_1_1_1_1_1_1_1_1_1_1_1_1_1_1_1_1_1_1_1_1_1_1_1_1 GCF_014840245
1_1_1_1_1_1_1_1_1_1_1_1_1_1_1_1_1_1_1_1_1_1_1_1_1_1_1_1_1 GCA_016514895-1
1_1_1_1_1_1_1_1_1_1_1_1_1_1_1_1_1_1_1_1_1_1_1_1_1_1_1_1_1 GCA_012529395-1
1_1_1_1_1_1_1_1_1_1_1_1_1_1_1_1_1_1_1_1_1_1_1_1_1_1_1_1_1 KLE_CA0828AA_AS
1_1_1_1_1_1_1_1_1_1_1_1_1_1_1_1_1_1_1_1_1_1_1_1_1_1_1_1_1 GCF_017600565
1_1_1_1_1_1_1_1_1_1_1_1_1_1_1_1_1_1_1_1_1_1_1_1_1_1_1_1_1 GCF_011603545
1_1_1_1_1_1_1_1_1_1_1_1_1_1_1_1_1_1_1_1_1_1_1_1_1_1_1_1_1 GCA_003627485
1_1_1_1_1_1_1_1_1_1_1_1_1_1_1_1_1_1_1_1_1_1_1_1_1_1_1_1_1 SRR6469901
1_1_1_1_1_1_1_1_1_1_1_1_1_1_1_1_1_1_1_1_1_1_1_1_1_1_1_1_1 KLE_CA0188AA_AS
1_1_1_1_1_1_1_1_1_1_1_1_1_1_1_1_1_1_1_1_1_1_1_1_1_1_1_1_1 ERR1946929
1_1_1_1_1_1_1_1_1_1_1_1_1_1_1_1_1_1_1_1_1_1_1_1_1_1_1_1_1 GCA_016491015-1
1_1_1_1_1_1_1_1_1_1_1_1_1_1_1_1_1_1_1_1_1_1_1_1_1_1_1_1_1 GCA_016514435-1
1_1_1_1_1_1_1_1_1_1_1_1_1_1_1_1_1_1_1_1_1_1_1_1_1_1_1_1_1 GCF_010178895
1_1_1_1_1_1_1_1_1_1_1_1_1_1_1_1_1_1_1_1_1_1_1_1_1_1_1_1_1 KLE_CA0435AA_AS
1_1_1_1_1_1_1_1_1_1_1_1_1_1_1_1_1_1_1_1_1_1_1_1_1_1_1_1_1 GCF_009645425
1_1_1_1_1_1_1_1_1_1_1_1_1_1_1_1_1_1_1_1_1_1_1_1_1_1_1_1_1 GCF_011602045
1_1_1_1_1_1_1_1_1_1_1_1_1_1_1_1_1_1_1_1_1_1_1_1_1_1_1_1_1 GCF_008039435
1_1_1_1_1_1_1_1_1_1_1_1_1_1_1_1_1_1_1_1_1_1_1_1_1_1_1_1_1 KLE_CA0179AA_AS
1_1_1_1_1_1_1_1_1_1_1_1_1_1_1_1_1_1_1_1_1_1_1_1_1_1_1_1_1 GCF_009645975
1_1_1_1_1_1_1_1_1_1_1_1_1_1_1_1_1_1_1_1_1_1_1_1_1_1_1_1_1 GCF_017600525
1_1_1_1_1_1_1_1_1_1_1_1_1_1_1_1_1_1_1_1_1_1_1_1_1_1_1_1_1 GCF_001704615
1_1_1_1_1_1_1_1_1_1_1_1_1_1_1_1_1_1_1_1_1_1_1_1_1_1_1_1_1 GCF_009645575
1_1_1_1_1_1_1_1_1_1_1_1_1_1_1_1_1_1_1_1_1_1_1_1_1_1_1_1_1 GCA_016514055-1
1_1_1_1_1_1_1_1_1_1_1_1_1_1_1_1_1_1_1_1_1_1_1_1_1_1_1_1_1 GCF_016918445
1_1_1_1_1_1_1_1_1_1_1_1_1_1_1_1_1_1_1_1_1_1_1_1_1_1_1_1_1 KLE_CA0577AA_AS
1_1_1_1_1_1_1_1_1_1_1_1_1_1_1_1_1_1_1_1_1_1_1_1_1_1_1_1_1 KLE_CA0175AA_AS
1_1_1_1_1_1_1_1_1_1_1_1_1_1_1_1_1_1_1_1_1_1_1_1_1_1_1_1_1 KLE_CA0580AA_AS
1_1_1_1_1_1_1_1_1_1_1_1_1_1_1_1_1_1_1_1_1_1_1_1_1_1_1_1_1 ERR2681448
1_1_1_1_1_1_1_1_1_1_1_1_1_1_1_1_1_1_1_1_1_1_1_1_1_1_1_1_1 ERR2681453
1_1_1_1_1_1_1_1_1_1_1_1_1_1_1_1_1_1_1_1_1_1_1_1_1_1_1_1_1 GCF_009645995
1_1_1_1_1_1_1_1_1_1_1_1_1_1_1_1_1_1_1_1_1_1_1_1_1_1_1_1_1 GCA_016515195-1
1_1_1_1_1_1_1_1_1_1_1_1_1_1_1_1_1_1_1_1_1_1_1_1_1_1_1_1_1 GCF_009645365
1_1_1_1_1_1_1_1_1_1_1_1_1_1_1_1_1_1_1_1_1_1_1_1_1_1_1_1_1 ERR2693420
1_1_1_1_1_1_1_1_1_1_1_1_1_1_1_1_1_1_1_1_1_1_1_1_1_1_1_1_1 KLE_CA0412AA_AS
1_1_1_1_1_1_1_1_1_1_1_1_1_1_1_1_1_1_1_1_1_1_1_1_1_1_1_1_1 GCF_001500155
1_1_1_1_1_1_1_1_1_1_1_1_1_1_1_1_1_1_1_1_1_1_1_1_1_1_1_1_1 GCF_017600595
1_1_1_1_1_1_1_1_1_1_1_1_1_1_1_1_1_1_1_1_1_1_1_1_1_1_1_1_1 GCF_003574235
1_1_1_1_1_1_1_1_1_1_1_1_1_1_1_1_1_1_1_1_1_1_1_1_1_1_1_1_1 GCF_002239715
1_1_1_1_1_1_1_1_1_1_1_1_1_1_1_1_1_1_1_1_1_1_1_1_1_1_1_1_1 GCF_003615305
1_1_1_1_1_1_1_1_1_1_1_1_1_1_1_1_1_1_1_1_1_1_1_1_1_1_1_1_1 GCF_011602655
1_1_1_1_1_1_1_1_1_1_1_1_1_1_1_1_1_1_1_1_1_1_1_1_1_1_1_1_1 GCF_011601665
1_1_1_1_1_1_1_1_1_1_1_1_1_1_1_1_1_1_1_1_1_1_1_1_1_1_1_1_1 GCF_016535745
1_1_1_1_1_1_1_1_1_1_1_1_1_1_1_1_1_1_1_1_1_1_1_1_1_1_1_1_1 GCF_011601935
1_1_1_1_1_1_1_1_1_1_1_1_1_1_1_1_1_1_1_1_1_1_1_1_1_1_1_1_1 ERR564136
1_1_1_1_1_1_1_1_1_1_1_1_1_1_1_1_1_1_1_1_1_1_1_1_1_1_1_1_1 GCF_009645785
1_1_1_1_1_1_1_1_1_1_1_1_1_1_1_1_1_1_1_1_1_1_1_1_1_1_1_1_1 GCA_016515115-1
1_1_1_1_1_1_1_1_1_1_1_1_1_1_1_1_1_1_1_1_1_1_1_1_1_1_1_1_1 KLE_CA7213AA_AS
1_1_1_1_1_1_1_1_1_1_1_1_1_1_1_1_1_1_1_1_1_1_1_1_1_1_1_1_1 GCF_017599615
1_1_1_1_1_1_1_1_1_1_1_1_1_1_1_1_1_1_1_1_1_1_1_1_1_1_1_1_1 GCF_900502455
1_1_1_1_1_1_1_1_1_1_1_1_1_1_1_1_1_1_1_1_1_1_1_1_1_1_1_1_1 KLE_CA0166AA_AS
1_1_1_1_1_1_1_1_1_1_1_1_1_1_1_1_1_1_1_1_1_1_1_1_1_1_1_1_1 GCA_016514635-1
1_1_1_1_1_1_1_1_1_1_1_1_1_1_1_1_1_1_1_1_1_1_1_1_1_1_1_1_1 GCF_011601385
1_1_1_1_1_1_1_1_1_1_1_1_1_1_1_1_1_1_1_1_1_1_1_1_1_1_1_1_1 KLE_CA0575AA_AS
1_1_1_1_1_1_1_1_1_1_1_1_1_1_1_1_1_1_1_1_1_1_1_1_1_1_1_1_1 KLE_CA7093AA_AS
1_1_1_1_1_1_1_1_1_1_1_1_1_1_1_1_1_1_1_1_1_1_1_1_1_1_1_1_1 GCF_017724215
1_1_1_1_1_1_1_1_1_1_1_1_1_1_1_1_1_1_1_1_1_1_1_1_1_1_1_1_1 GCF_017600485
1_1_1_1_1_1_1_1_1_1_1_1_1_1_1_1_1_1_1_1_1_1_1_1_1_1_1_1_1 GCF_003267985
1_1_1_1_1_1_1_1_1_1_1_1_1_1_1_1_1_1_1_1_1_1_1_1_1_1_1_1_1 KLE_CA0582AA_AS
1_1_1_1_1_1_1_1_1_1_1_1_1_1_1_1_1_1_1_1_1_1_1_1_1_1_1_1_1 KLE_CA7095AA_AS
1_1_1_1_1_1_1_1_1_1_1_1_1_1_1_1_1_1_1_1_1_1_1_1_1_1_1_1_1 KLE_BA0752AA_AS
1_1_1_1_1_1_1_1_1_1_1_1_1_1_1_1_1_1_1_1_1_1_1_1_1_1_1_1_1 GCF_008180305-1
1_1_1_1_1_1_1_1_1_1_1_1_1_1_1_1_1_1_1_1_1_1_1_1_1_1_1_1_1 SRR3242028
1_1_1_1_1_1_1_1_1_1_1_1_1_1_1_1_1_1_1_1_1_1_1_1_1_1_1_1_1 KLE_CA0414AA_AS
1_1_1_1_1_1_1_1_1_1_1_1_1_1_1_1_1_1_1_1_1_1_1_1_1_1_1_1_1 GCA_016516505
1_1_1_1_1_1_1_1_1_1_1_1_1_1_1_1_1_1_1_1_1_1_1_1_1_1_1_1_1 GCA_016516515
1_1_1_1_1_1_1_1_1_1_1_1_1_1_1_1_1_1_1_1_1_1_1_1_1_1_1_1_1 GCF_009645495
1_1_1_1_1_1_1_1_1_1_1_1_1_1_1_1_1_1_1_1_1_1_1_1_1_1_1_1_1 GCA_016514695-1
1_1_1_1_1_1_1_1_1_1_1_1_1_1_1_1_1_1_1_1_1_1_1_1_1_1_1_1_1 SRR3221668
1_1_1_1_1_1_1_1_1_1_1_1_1_1_1_1_1_1_1_1_1_1_1_1_1_1_1_1_1 GCF_902702975
1_1_1_1_1_1_1_1_1_1_1_1_1_1_1_1_1_1_1_1_1_1_1_1_1_1_1_1_1 GCA_016472495-2
1_1_1_1_1_1_1_1_1_1_1_1_1_1_1_1_1_1_1_1_1_1_1_1_1_1_1_1_1 GCF_009645395
1_1_1_1_1_1_1_1_1_1_1_1_1_1_1_1_1_1_1_1_1_1_1_1_1_1_1_1_1 GCF_004830525
1_1_1_1_1_1_1_1_1_1_1_1_1_1_1_1_1_1_1_1_1_1_1_1_1_1_1_1_1 ERR564137
1_1_1_1_1_1_1_1_1_1_1_1_1_1_1_1_1_1_1_1_1_1_1_1_1_1_1_1_1 KLE_CA7497AA_AS
1_1_1_1_1_1_1_1_1_1_1_1_1_1_1_1_1_1_1_1_1_1_1_1_1_1_1_1_1 GCF_011602155
1_1_1_1_1_1_1_1_1_1_1_1_1_1_1_1_1_1_1_1_1_1_1_1_1_1_1_1_1 ESC_GA2013AA_AS
1_1_1_1_1_1_1_1_1_1_1_1_1_1_1_1_1_1_1_1_1_1_1_1_1_1_1_1_1 GCF_017600535
1_1_1_1_1_1_1_1_1_1_1_1_1_1_1_1_1_1_1_1_1_1_1_1_1_1_1_1_1 SRR4191404
1_1_1_1_1_1_1_1_1_1_1_1_1_1_1_1_1_1_1_1_1_1_1_1_1_1_1_1_1 GCF_017600625
1_1_1_1_1_1_1_1_1_1_1_1_1_1_1_1_1_1_1_1_1_1_1_1_1_1_1_1_1 GCA_016514315-1
1_1_1_1_1_1_1_1_1_1_1_1_1_1_1_1_1_1_1_1_1_1_1_1_1_1_1_1_1 ERR2693421
1_1_1_1_1_1_1_1_1_1_1_1_1_1_1_1_1_1_1_1_1_1_1_1_1_1_1_1_1 KLE_CA0430AA_AS
1_1_1_1_1_1_1_1_1_1_1_1_1_1_1_1_1_1_1_1_1_1_1_1_1_1_1_1_1 KLE_CA0178AA_AS
1_1_1_1_1_1_1_1_1_1_1_1_1_1_1_1_1_1_1_1_1_1_1_1_1_1_1_1_1 ERR2672821
1_1_1_1_1_1_1_1_1_1_1_1_1_1_1_1_1_1_1_1_1_1_1_1_1_1_1_1_1 KLE_CA0433AA_AS
1_1_1_1_1_1_1_1_1_1_1_1_1_1_1_1_1_1_1_1_1_1_1_1_1_1_1_1_1 GCF_009645895
1_1_1_1_1_1_1_1_1_1_1_1_1_1_1_1_1_1_1_1_1_1_1_1_1_1_1_1_1 GCA_016514495-1
1_1_1_1_1_1_1_1_1_1_1_1_1_1_1_1_1_1_1_1_1_1_1_1_1_1_1_1_1 GCF_011603445
1_1_1_1_1_1_1_1_1_1_1_1_1_1_1_1_1_1_1_1_1_1_1_1_1_1_1_1_1 GCF_011602205
1_1_1_1_1_1_1_1_1_1_1_1_1_1_1_1_1_1_1_1_1_1_1_1_1_1_1_1_1 GCF_009645705
1_1_1_1_1_1_1_1_1_1_1_1_1_1_1_1_1_1_1_1_1_1_1_1_1_1_1_1_1 SRR4191405
1_1_1_1_1_1_1_1_1_1_1_1_1_1_1_1_1_1_1_1_1_1_1_1_1_1_1_1_1 GCF_001577285
1_1_1_1_1_1_1_1_1_1_1_1_1_1_1_1_1_1_1_1_1_1_1_1_1_1_1_1_1 GCF_002246415
1_1_1_1_1_1_1_1_1_1_1_1_1_1_1_1_1_1_1_1_1_1_1_1_1_1_1_1_1 KLE_CA0429AA_AS
1_1_1_1_1_1_1_1_1_1_1_1_1_1_1_1_1_1_1_1_1_1_1_1_1_1_1_1_1 GCF_009588945
1_1_1_1_1_1_1_1_1_1_1_1_1_1_1_1_1_1_1_1_1_1_1_1_1_1_1_1_1 GCF_010179055
1_1_1_1_1_1_1_1_1_1_1_1_1_1_1_1_1_1_1_1_1_1_1_1_1_1_1_1_1 ERR564166
1_1_1_1_1_1_1_1_1_1_1_1_1_1_1_1_1_1_1_1_1_1_1_1_1_1_1_1_1 KLE_CA0579AA_AS
1_1_1_1_1_1_1_1_1_1_1_1_1_1_1_1_1_1_1_1_1_1_1_1_1_1_1_1_1 SRR5386560
1_1_1_1_1_1_1_1_1_1_1_1_1_1_1_1_1_1_1_1_1_1_1_1_1_1_1_1_1 GCF_011602725
1_1_1_1_1_1_1_1_1_1_1_1_1_1_1_1_1_1_1_1_1_1_1_1_1_1_1_1_1 KLE_CA7098AA_AS
1_1_1_1_1_1_1_1_1_1_1_1_1_1_1_1_1_1_1_1_1_1_1_1_1_1_1_1_1 GCF_008039395
1_1_1_1_1_1_1_1_1_1_1_1_1_1_1_1_1_1_1_1_1_1_1_1_1_1_1_1_1 GCF_009645775
1_1_1_1_1_1_1_1_1_1_1_1_1_1_1_1_1_1_1_1_1_1_1_1_1_1_1_1_1 GCF_001696615
1_1_1_1_1_1_1_1_1_1_1_1_1_1_1_1_1_1_1_1_1_1_1_1_1_1_1_1_1 GCA_016517335
1_1_1_1_1_1_1_1_1_1_1_1_1_1_1_1_1_1_1_1_1_1_1_1_1_1_1_1_1 GCF_009645685
1_1_1_1_1_1_1_1_1_1_1_1_1_1_1_1_1_1_1_1_1_1_1_1_1_1_1_1_1 GCF_011603765
1_1_1_1_1_1_1_1_1_1_1_1_1_1_1_1_1_1_1_1_1_1_1_1_1_1_1_1_1 GCF_016125655
1_1_1_1_1_1_1_1_1_1_1_1_1_1_1_1_1_1_1_1_1_1_1_1_1_1_1_1_1 GCF_009645905
1_1_1_1_1_1_1_1_1_1_1_1_1_1_1_1_1_1_1_1_1_1_1_1_1_1_1_1_1 ERR1852893
1_1_1_1_1_1_1_1_1_1_1_1_1_1_1_1_1_1_1_1_1_1_1_1_1_1_1_1_1 GCF_003627455
1_1_1_1_1_1_1_1_1_1_1_1_1_1_1_1_1_1_1_1_1_1_1_1_1_1_1_1_1 GCF_011601585
1_1_1_1_1_1_1_1_1_1_1_1_1_1_1_1_1_1_1_1_1_1_1_1_1_1_1_1_1 SRR4191400
1_1_1_1_1_1_1_1_1_1_1_1_1_1_1_1_1_1_1_1_1_1_1_1_1_1_1_1_1 GCF_011603415
1_1_1_1_1_1_1_1_1_1_1_1_1_1_1_1_1_1_1_1_1_1_1_1_1_1_1_1_1 KLE_CA0436AA_AS
1_1_1_1_1_1_1_1_1_1_1_1_1_1_1_1_1_1_1_1_1_1_1_1_1_1_1_1_1 GCA_012529955-1
1_1_1_1_1_1_1_1_1_1_1_1_1_1_1_1_1_1_1_1_1_1_1_1_1_1_1_1_1 ERR2672820
1_1_1_1_1_1_1_1_1_1_1_1_1_1_1_1_1_1_1_1_1_1_1_1_1_1_1_1_1 GCF_009645695
1_1_1_1_1_1_1_1_1_1_1_1_1_1_1_1_1_1_1_1_1_1_1_1_1_1_1_1_1 GCF_001696605
1_1_1_1_1_1_1_1_1_1_1_1_1_1_1_1_1_1_1_1_1_1_1_1_1_1_1_1_1 KLE_CA0416AA_AS
1_1_1_1_1_1_1_1_1_1_1_1_1_1_1_1_1_1_1_1_1_1_1_1_1_1_1_1_1 GCF_011601485
1_1_1_1_1_1_1_1_1_1_1_1_1_1_1_1_1_1_1_1_1_1_1_1_1_1_1_1_1 GCA_016516655
1_1_1_1_1_1_1_1_1_1_1_1_1_1_1_1_1_1_1_1_1_1_1_1_1_1_1_1_1 GCF_009645925
1_1_1_1_1_1_1_1_1_1_1_1_1_1_1_1_1_1_1_1_1_1_1_1_1_1_1_1_1 GCF_011601625
1_1_1_1_1_1_1_1_1_1_1_1_1_1_1_1_1_1_1_1_1_1_1_1_1_1_1_1_1 GCF_016125615
1_1_1_1_1_1_1_1_1_1_1_1_1_1_1_1_1_1_1_1_1_1_1_1_1_1_1_1_1 GCF_004833525
1_1_1_1_1_1_1_1_1_1_1_1_1_1_1_1_1_1_1_1_1_1_1_1_1_1_1_1_1 SRR4191401
1_1_1_1_1_1_1_1_1_1_1_1_1_1_1_1_1_1_1_1_1_1_1_1_1_1_1_1_1 GCF_016481535
1_1_1_1_1_1_1_1_1_1_1_1_1_1_1_1_1_1_1_1_1_1_1_1_1_1_1_1_1 KLE_CA0427AA_AS
1_1_1_1_1_1_1_1_1_1_1_1_1_1_1_1_1_1_1_1_1_1_1_1_1_1_1_1_1 GCA_016517315
1_1_1_1_1_1_1_1_1_1_1_1_1_1_1_1_1_1_1_1_1_1_1_1_1_1_1_1_1 GCF_009645745
1_1_1_1_1_1_1_1_1_1_1_1_1_1_1_1_1_1_1_1_1_1_1_1_1_1_1_1_1 KLE_CA0434AA_AS
1_1_1_1_1_1_1_1_1_1_1_1_1_1_1_1_1_1_1_1_1_1_1_1_1_1_1_1_1 GCF_009645635
1_1_1_1_1_1_1_1_1_1_1_1_1_1_1_1_1_1_1_1_1_1_1_1_1_1_1_1_1 GCF_003069525
1_1_1_1_1_1_1_1_1_1_1_1_1_1_1_1_1_1_1_1_1_1_1_1_1_1_1_1_1 GCF_009645595
1_1_1_1_1_1_1_1_1_1_1_1_1_1_1_1_1_1_1_1_1_1_1_1_1_1_1_1_1 ERR2672816
1_1_1_1_1_1_1_1_1_1_1_1_1_1_1_1_1_1_1_1_1_1_1_1_1_1_1_1_1 GCF_003611515
1_1_1_1_1_1_1_1_1_1_1_1_1_1_1_1_1_1_1_1_1_1_1_1_1_1_1_1_1 GCF_009645675
1_1_1_1_1_1_1_1_1_1_1_1_1_1_1_1_1_1_1_1_1_1_1_1_1_1_1_1_1 GCA_016517455
1_1_1_1_1_1_1_1_1_1_1_1_1_1_1_1_1_1_1_1_1_1_1_1_1_1_1_1_1 GCF_009645605
1_1_1_1_1_1_1_1_1_1_1_1_1_1_1_1_1_1_1_1_1_1_1_1_1_1_1_1_1 GCA_016517275
1_1_1_1_1_1_1_1_1_1_1_1_1_1_1_1_1_1_1_1_1_1_1_1_1_1_1_1_1 KLE_CA0432AA_AS
1_1_1_1_1_1_1_1_1_1_1_1_1_1_1_1_1_1_1_1_1_1_1_1_1_1_1_1_1 GCA_003185745
1_1_1_1_1_1_1_1_1_1_1_1_1_1_1_1_1_1_1_1_1_1_1_1_1_1_1_1_1 GCF_009645645
1_1_1_1_1_1_1_1_1_1_1_1_1_1_1_1_1_1_1_1_1_1_1_1_1_1_1_1_1 GCF_011602685
1_1_1_1_1_1_1_1_1_1_1_1_1_1_1_1_1_1_1_1_1_1_1_1_1_1_1_1_1 GCF_009645825
1_1_1_1_1_1_1_1_1_1_1_1_1_1_1_1_1_1_1_1_1_1_1_1_1_1_1_1_2 GCF_009789205
1_1_1_1_1_1_1_1_1_1_1_1_1_1_1_1_1_1_1_1_1_1_1_1_1_1_1_1_2 GCF_010183725
1_1_1_1_1_1_1_1_1_1_1_1_1_1_1_1_1_1_1_1_1_1_1_1_1_1_1_1_2 ERR459450
1_1_1_1_1_1_1_1_1_1_1_1_1_1_1_1_1_1_1_1_1_1_1_1_1_1_1_1_2 SRR1610112
1_1_1_1_1_1_1_1_1_1_1_1_1_1_1_1_1_1_1_1_1_1_1_1_1_1_1_1_2 GCF_004786115
1_1_1_1_1_1_1_1_1_1_1_1_1_1_1_1_1_1_1_1_1_1_1_1_1_1_1_1_2 ERR459451
1_1_1_1_1_1_1_1_1_1_1_1_1_1_1_1_1_1_1_1_1_1_1_1_1_1_1_1_2 DRR111595
1_1_1_1_1_1_1_1_1_1_1_1_1_1_1_1_1_1_1_1_1_1_1_1_1_1_1_1_2 ERR2238079
1_1_1_1_1_1_1_1_1_1_1_1_1_1_1_1_1_1_1_1_1_1_1_1_1_1_1_1_2 GCA_001535685
1_1_1_1_1_1_1_1_1_1_1_1_1_1_1_1_1_1_1_1_1_1_1_1_1_1_1_1_2 GCF_003938405
1_1_1_1_1_1_1_1_1_1_1_1_1_1_1_1_1_1_1_1_1_1_1_1_1_1_1_1_2 KLE_AA4085AA_AS
1_1_1_1_1_1_1_1_1_1_1_1_1_1_1_1_1_1_1_1_1_1_1_1_1_1_1_1_2 GCA_012452845-1
1_1_1_1_1_1_1_1_1_1_1_1_1_1_1_1_1_1_1_1_1_1_1_1_1_1_1_1_2 GCF_013376575
1_1_1_1_1_1_1_1_1_1_1_1_1_1_1_1_1_1_1_1_1_1_1_1_1_1_1_1_2 GCF_010183705
1_1_1_1_1_1_1_1_1_1_1_1_1_1_1_1_1_1_1_1_1_1_1_1_1_1_1_1_2 C82
1_1_1_1_1_1_1_1_1_1_1_1_1_1_1_1_1_1_1_1_1_1_1_1_1_1_1_1_2 GCF_000633005
1_1_1_1_1_1_1_1_1_1_1_1_1_1_1_1_1_1_1_1_1_1_1_1_1_1_1_1_2 SRR1610104
1_1_1_1_1_1_1_1_1_1_1_1_1_1_1_1_1_1_1_1_1_1_1_1_1_1_1_1_2 KLE_BA2402AA_AS
1_1_1_1_1_1_1_1_1_1_1_1_1_1_1_1_1_1_1_1_1_1_1_1_1_1_1_1_2 GCF_003240535
1_1_1_1_1_1_1_1_1_1_1_1_1_1_1_1_1_1_1_1_1_1_1_1_1_1_1_1_2 GCF_003367575
1_1_1_1_1_1_1_1_1_1_1_1_1_1_1_1_1_1_1_1_1_1_1_1_1_1_1_1_2 SRR1610115
1_1_1_1_1_1_1_1_1_1_1_1_1_1_1_1_1_1_1_1_1_1_1_1_1_1_1_1_2 KLE_BA2364AA_AS
1_1_1_1_1_1_1_1_1_1_1_1_1_1_1_1_1_1_1_1_1_1_1_1_1_1_1_1_2 ERR564190
1_1_1_1_1_1_1_1_1_1_1_1_1_1_1_1_1_1_1_1_1_1_1_1_1_1_1_1_2 ERR559461
1_1_1_1_1_1_1_1_1_1_1_1_1_1_1_1_1_1_1_1_1_1_1_1_1_1_1_1_2 KLE_AA4084AA_AS
1_1_1_1_1_1_1_1_1_1_1_1_1_1_1_1_1_1_1_1_1_1_1_1_1_1_1_1_2 GCF_000957965
1_1_1_1_1_1_1_1_1_1_1_1_1_1_1_1_1_1_1_1_1_1_1_1_1_1_1_1_2 GCF_013462275
1_1_1_1_1_1_1_1_1_1_1_1_1_1_1_1_1_1_1_1_1_1_1_1_1_1_1_1_2 GCA_001535665
1_1_1_1_1_1_1_1_1_1_1_1_1_1_1_1_1_1_1_1_1_1_1_1_1_1_1_1_2 DRR075619
1_1_1_1_1_1_1_1_1_1_1_1_1_1_1_1_1_1_1_1_1_1_1_1_1_1_1_1_2 GCF_009834325
1_1_1_1_1_1_1_1_1_1_1_1_1_1_1_1_1_1_1_1_1_1_1_1_1_1_1_1_2 GCF_000230465
1_1_1_1_1_1_1_1_1_1_1_1_1_1_1_1_1_1_1_1_1_1_1_1_1_1_1_1_2 GCF_003204265
1_1_1_1_1_1_1_1_1_1_1_1_1_1_1_1_1_1_1_1_1_1_1_1_1_1_1_1_2 GCF_003430865
1_1_1_1_1_1_1_1_1_1_1_1_1_1_1_1_1_1_1_1_1_1_1_1_1_1_1_2 GCA_016616935
1_1_1_1_1_1_1_1_1_1_1_1_1_1_1_1_1_1_1_1_1_1_1_1_1_1_1_2 GCF_004832855
1_1_1_1_1_1_1_1_1_1_1_1_1_1_1_1_1_1_1_1_1_1_1_1_1_1_1_2 KLE_CA4487AA_AS
1_1_1_1_1_1_1_1_1_1_1_1_1_1_1_1_1_1_1_1_1_1_1_1_1_1_1_2 KLE_CA0722AA_AS
1_1_1_1_1_1_1_1_1_1_1_1_1_1_1_1_1_1_1_1_1_1_1_1_1_1_1_2 GCF_008630175
1_1_1_1_1_1_1_1_1_1_1_1_1_1_1_1_1_1_1_1_1_1_1_1_1_1_1_2 GCF_002257875
1_1_1_1_1_1_1_1_1_1_1_1_1_1_1_1_1_1_1_1_1_1_1_1_1_1_1_2 GCF_008630225
1_1_1_1_1_1_1_1_1_1_1_1_1_1_1_1_1_1_1_1_1_1_1_1_1_1_1_2 GCF_002257785
1_1_1_1_1_1_1_1_1_1_1_1_1_1_1_1_1_1_1_1_1_1_1_1_1_1_1_2 GCF_003115115-1
1_1_1_1_1_1_1_1_1_1_1_1_1_1_1_1_1_1_1_1_1_1_1_1_1_1_1_2 GCF_001525175
1_1_1_1_1_1_1_1_1_1_1_1_1_1_1_1_1_1_1_1_1_1_1_1_1_1_1_2 GCF_008374095
1_1_1_1_1_1_1_1_1_1_1_1_1_1_1_1_1_1_1_1_1_1_1_1_1_1_1_2 GCF_003114975-1
1_1_1_1_1_1_1_1_1_1_1_1_1_1_1_1_1_1_1_1_1_1_1_1_1_1_1_2 GCA_016616975
1_1_1_1_1_1_1_1_1_1_1_1_1_1_1_1_1_1_1_1_1_1_1_1_1_1_1_2 GCF_016616605
1_1_1_1_1_1_1_1_1_1_1_1_1_1_1_1_1_1_1_1_1_1_1_1_1_1_1_2 GCA_001984885
1_1_1_1_1_1_1_1_1_1_1_1_1_1_1_1_1_1_1_1_1_1_1_1_1_1_1_2 KLE_BA4106AA_AS
1_1_1_1_1_1_1_1_1_1_1_1_1_1_1_1_1_1_1_1_1_1_1_1_1_1_1_2 KLE_BA9849AA_AS
1_1_1_1_1_1_1_1_1_1_1_1_1_1_1_1_1_1_1_1_1_1_1_1_1_1_1_2 GCF_000735115
1_1_1_1_1_1_1_1_1_1_1_1_1_1_1_1_1_1_1_1_1_1_1_1_1_1_1_2 GCA_015290265-2
1_1_1_1_1_1_1_1_1_1_1_1_1_1_1_1_1_1_1_1_1_1_1_1_1_1_1_2 GCF_008368685
1_1_1_1_1_1_1_1_1_1_1_1_1_1_1_1_1_1_1_1_1_1_1_1_1_1_1_2 GCF_013371705
1_1_1_1_1_1_1_1_1_1_1_1_1_1_1_1_1_1_1_1_1_1_1_1_1_1_1_2 GCF_005165545
1_1_1_1_1_1_1_1_1_1_1_1_1_1_1_1_1_1_1_1_1_1_1_1_1_1_1_2 KLE_BA8837AA_AS
1_1_1_1_1_1_1_1_1_1_1_1_1_1_1_1_1_1_1_1_1_1_1_1_1_1_1_2 GCF_006385635
1_1_1_1_1_1_1_1_1_1_1_1_1_1_1_1_1_1_1_1_1_1_1_1_1_1_1_2 GCA_016617285
1_1_1_1_1_1_1_1_1_1_1_1_1_1_1_1_1_1_1_1_1_1_1_1_1_1_1_2 GCA_016613745
1_1_1_1_1_1_1_1_1_1_1_1_1_1_1_1_1_1_1_1_1_1_1_1_1_1_1_2 GCF_003115215-2
1_1_1_1_1_1_1_1_1_1_1_1_1_1_1_1_1_1_1_1_1_1_1_1_1_1_1_2 GCF_008369045
1_1_1_1_1_1_1_1_1_1_1_1_1_1_1_1_1_1_1_1_1_1_1_1_1_1_1_2 GCF_001273815
1_1_1_1_1_1_1_1_1_1_1_1_1_1_1_1_1_1_1_1_1_1_1_1_1_1_1_2 GCF_008630195
1_1_1_1_1_1_1_1_1_1_1_1_1_1_1_1_1_1_1_1_1_1_1_1_1_1_1_2 GCA_016617015
1_1_1_1_1_1_1_1_1_1_1_1_1_1_1_1_1_1_1_1_1_1_1_1_1_1_1_2 GCF_011683155
1_1_1_1_1_1_1_1_1_1_1_1_1_1_1_1_1_1_1_1_1_1_1_1_1_1_1_2 KLE_CA4268AA_AS
1_1_1_1_1_1_1_1_1_1_1_1_1_1_1_1_1_1_1_1_1_1_1_1_1_1_1_2 GCF_008368585
1_1_1_1_1_1_1_1_1_1_1_1_1_1_1_1_1_1_1_1_1_1_1_1_1_1_1_2 GCF_002853045
1_1_1_1_1_1_1_1_1_1_1_1_1_1_1_1_1_1_1_1_1_1_1_1_1_1_1_2 GCF_003114935-2
1_1_1_1_1_1_1_1_1_1_1_1_1_1_1_1_1_1_1_1_1_1_1_1_1_1_1_2 KLE_BA9841AA_AS
1_1_1_1_1_1_1_1_1_1_1_1_1_1_1_1_1_1_1_1_1_1_1_1_1_1_1_2 GCF_001525095
1_1_1_1_1_1_1_1_1_1_1_1_1_1_1_1_1_1_1_1_1_1_1_1_1_1_1_2 GCF_001472555
1_1_1_1_1_1_1_1_1_1_1_1_1_1_1_1_1_1_1_1_1_1_1_1_1_1_1_2 GCA_016616945
1_1_1_1_1_1_1_1_1_1_1_1_1_1_1_1_1_1_1_1_1_1_1_1_1_1_1_2 GCF_003115215-1
1_1_1_1_1_1_1_1_1_1_1_1_1_1_1_1_1_1_1_1_1_1_1_1_1_1_1_2 GCF_002164635
1_1_1_1_1_1_1_1_1_1_1_1_1_1_1_1_1_1_1_1_1_1_1_1_1_1_1_2 GCA_016616995
1_1_1_1_1_1_1_1_1_1_1_1_1_1_1_1_1_1_1_1_1_1_1_1_1_1_1_2 GCF_001472475
1_1_1_1_1_1_1_1_1_1_1_1_1_1_1_1_1_1_1_1_1_1_1_1_1_1_1_2 GCF_003115195
1_1_1_1_1_1_1_1_1_1_1_1_1_1_1_1_1_1_1_1_1_1_1_1_1_1_1_2 GCF_003073835
1_1_1_1_1_1_1_1_1_1_1_1_1_1_1_1_1_1_1_1_1_1_1_1_1_1_1_2 KLE_BA4105AA_AS
1_1_1_1_1_1_1_1_1_1_1_1_1_1_1_1_1_1_1_1_1_1_1_1_1_1_1_2 GCF_003114935-1
1_1_1_1_1_1_1_1_1_1_1_1_1_1_1_1_1_1_1_1_1_1_1_1_1_1_1_2 GCF_002853015
1_1_1_1_1_1_1_1_1_1_1_1_1_1_1_1_1_1_1_1_1_1_1_1_1_1_1_2 GCA_016615935
1_1_1_1_1_1_1_1_1_1_1_1_1_1_1_1_1_1_1_1_1_1_1_1_1_1_1_2 GCF_003031755
1_1_1_1_1_1_1_1_1_1_1_1_1_1_1_1_1_1_1_1_1_1_1_1_1_1_1_2 GCF_001472535
1_1_1_1_1_1_1_1_1_1_1_1_1_1_1_1_1_1_1_1_1_1_1_1_1_1_1_2 GCF_009728975
1_1_1_1_1_1_1_1_1_1_1_1_1_1_1_1_1_1_1_1_1_1_1_1_1_1_1_2 GCF_002949335
1_1_1_1_1_1_1_1_1_1_1_1_1_1_1_1_1_1_1_1_1_1_1_1_1_1_1_2 GCF_003115075-2
1_1_1_1_1_1_1_1_1_1_1_1_1_1_1_1_1_1_1_1_1_1_1_1_1_1_1_2 GCF_011683205
1_1_1_1_1_1_1_1_1_1_1_1_1_1_1_1_1_1_1_1_1_1_1_1_1_1_1_2 C831
1_1_1_1_1_1_1_1_1_1_1_1_1_1_1_1_1_1_1_1_1_1_1_1_1_1_1_2 GCF_011683185
1_1_1_1_1_1_1_1_1_1_1_1_1_1_1_1_1_1_1_1_1_1_1_1_1_1_1_2 KLE_BA4104AA_AS
1_1_1_1_1_1_1_1_1_1_1_1_1_1_1_1_1_1_1_1_1_1_1_1_1_1_1_2 GCA_016616035
1_1_1_1_1_1_1_1_1_1_1_1_1_1_1_1_1_1_1_1_1_1_1_1_1_1_1_2 GCF_016616795
1_1_1_1_1_1_1_1_1_1_1_1_1_1_1_1_1_1_1_1_1_1_1_1_1_1_1_2 GCA_016614875
1_1_1_1_1_1_1_1_1_1_1_1_1_1_1_1_1_1_1_1_1_1_1_1_1_1_1_2 GCF_003115175-2
1_1_1_1_1_1_1_1_1_1_1_1_1_1_1_1_1_1_1_1_1_1_1_1_1_1_1_2 GCF_002852995
1_1_1_1_1_1_1_1_1_1_1_1_1_1_1_1_1_1_1_1_1_1_1_1_1_1_1_2 GCF_001526015
1_1_1_1_1_1_1_1_1_1_1_1_1_1_1_1_1_1_1_1_1_1_1_1_1_1_1_2 GCA_001901655
1_1_1_1_1_1_1_1_1_1_1_1_1_1_1_1_1_1_1_1_1_1_1_1_1_1_1_2 GCF_014190135-2
1_1_1_1_1_1_1_1_1_1_1_1_1_1_1_1_1_1_1_1_1_1_1_1_1_1_1_2 KLE_CA0719AA_AS
1_1_1_1_1_1_1_1_1_1_1_1_1_1_1_1_1_1_1_1_1_1_1_1_1_1_1_2 GCF_011754445
1_1_1_1_1_1_1_1_1_1_1_1_1_1_1_1_1_1_1_1_1_1_1_1_1_1_1_2 GCF_014190135-1
1_1_1_1_1_1_1_1_1_1_1_1_1_1_1_1_1_1_1_1_1_1_1_1_1_1_1_2 GCF_001472495
1_1_1_1_1_1_1_1_1_1_1_1_1_1_1_1_1_1_1_1_1_1_1_1_1_1_1_2 GCF_002164595
1_1_1_1_1_1_1_1_1_1_1_1_1_1_1_1_1_1_1_1_1_1_1_1_1_1_1_2 GCF_002852865
1_1_1_1_1_1_1_1_1_1_1_1_1_1_1_1_1_1_1_1_1_1_1_1_1_1_1_2 KLE_BA2360AA_AS
1_1_1_1_1_1_1_1_1_1_1_1_1_1_1_1_1_1_1_1_1_1_1_1_1_1_1_2 GCF_015476785-2
1_1_1_1_1_1_1_1_1_1_1_1_1_1_1_1_1_1_1_1_1_1_1_1_1_1_1_2 KLE_CA0172AA_AS
1_1_1_1_1_1_1_1_1_1_1_1_1_1_1_1_1_1_1_1_1_1_1_1_1_1_1_2 GCF_003114875-1
1_1_1_1_1_1_1_1_1_1_1_1_1_1_1_1_1_1_1_1_1_1_1_1_1_1_1_2 GCF_003115175-1
1_1_1_1_1_1_1_1_1_1_1_1_1_1_1_1_1_1_1_1_1_1_1_1_1_1_1_2 GCA_016617365
1_1_1_1_1_1_1_1_1_1_1_1_1_1_1_1_1_1_1_1_1_1_1_1_1_1_1_2 C684
1_1_1_1_1_1_1_1_1_1_1_1_1_1_1_1_1_1_1_1_1_1_1_1_1_1_1_2 GCF_003964795
1_1_1_1_1_1_1_1_1_1_1_1_1_1_1_1_1_1_1_1_1_1_1_1_1_1_1_2 C57
1_1_1_1_1_1_1_1_1_1_1_1_1_1_1_1_1_1_1_1_1_1_1_1_1_1_1_2 GCF_005503875
1_1_1_1_1_1_1_1_1_1_1_1_1_1_1_1_1_1_1_1_1_1_1_1_1_1_1_2 GCF_001472135
1_1_1_1_1_1_1_1_1_1_1_1_1_1_1_1_1_1_1_1_1_1_1_1_1_1_1_2 C848
1_1_1_1_1_1_1_1_1_1_1_1_1_1_1_1_1_1_1_1_1_1_1_1_1_1_1_2 GCF_001887995
1_1_1_1_1_1_1_1_1_1_1_1_1_1_1_1_1_1_1_1_1_1_1_1_1_1_1_2 GCA_016616195
1_1_1_1_1_1_1_1_1_1_1_1_1_1_1_1_1_1_1_1_1_1_1_1_1_1_1_2 GCF_013520915
1_1_1_1_1_1_1_1_1_1_1_1_1_1_1_1_1_1_1_1_1_1_1_1_1_1_1_2 KLE_BA4097AA_AS
1_1_1_1_1_1_1_1_1_1_1_1_1_1_1_1_1_1_1_1_1_1_1_1_1_1_1_2 ESC_MB9036AA_AS
1_1_1_1_1_1_1_1_1_1_1_1_1_1_1_1_1_1_1_1_1_1_1_1_1_1_1_2 GCF_001525465
1_1_1_1_1_1_1_1_1_1_1_1_1_1_1_1_1_1_1_1_1_1_1_1_1_1_1_2 GCA_003114895-2
1_1_1_1_1_1_1_1_1_1_1_1_1_1_1_1_1_1_1_1_1_1_1_1_1_1_1_2 GCF_001472875
1_1_1_1_1_1_1_1_1_1_1_1_1_1_1_1_1_1_1_1_1_1_1_1_1_1_1_2 KLE_BA2019AA_AS
1_1_1_1_1_1_1_1_1_1_1_1_1_1_1_1_1_1_1_1_1_1_1_1_1_1_1_2 ESC_RA9385AA_AS
1_1_1_1_1_1_1_1_1_1_1_1_1_1_1_1_1_1_1_1_1_1_1_1_1_1_1_2 C605
1_1_1_1_1_1_1_1_1_1_1_1_1_1_1_1_1_1_1_1_1_1_1_1_1_1_1_2 GCA_008632785
1_1_1_1_1_1_1_1_1_1_1_1_1_1_1_1_1_1_1_1_1_1_1_1_1_1_1_2 GCF_003114975-2
1_1_1_1_1_1_1_1_1_1_1_1_1_1_1_1_1_1_1_1_1_1_1_1_1_1_1_2 GCF_002164645
1_1_1_1_1_1_1_1_1_1_1_1_1_1_1_1_1_1_1_1_1_1_1_1_1_1_1_2 KLE_BA9872AA_AS
1_1_1_1_1_1_1_1_1_1_1_1_1_1_1_1_1_1_1_1_1_1_1_1_1_1_1_2 GCF_008630305
1_1_1_1_1_1_1_1_1_1_1_1_1_1_1_1_1_1_1_1_1_1_1_1_1_1_1_2 KLE_BA9747AA_AS
1_1_1_1_1_1_1_1_1_1_1_1_1_1_1_1_1_1_1_1_1_1_1_1_1_1_1_2 GCF_013426115
1_1_1_1_1_1_1_1_1_1_1_1_1_1_1_1_1_1_1_1_1_1_1_1_1_1_1_2 GCF_002853455
1_1_1_1_1_1_1_1_1_1_1_1_1_1_1_1_1_1_1_1_1_1_1_1_1_1_1_2 GCA_016617095
1_1_1_1_1_1_1_1_1_1_1_1_1_1_1_1_1_1_1_1_1_1_1_1_1_1_1_2 GCF_002853195
1_1_1_1_1_1_1_1_1_1_1_1_1_1_1_1_1_1_1_1_1_1_1_1_1_1_1_2 GCF_002257775
1_1_1_1_1_1_1_1_1_1_1_1_1_1_1_1_1_1_1_1_1_1_1_1_1_1_1_2 GCF_002778385
1_1_1_1_1_1_1_1_1_1_1_1_1_1_1_1_1_1_1_1_1_1_1_1_1_1_1_2 GCA_003115095-2
1_1_1_1_1_1_1_1_1_1_1_1_1_1_1_1_1_1_1_1_1_1_1_1_1_1_1_2 C539
1_1_1_1_1_1_1_1_1_1_1_1_1_1_1_1_1_1_1_1_1_1_1_1_1_1_1_2 GCF_001472115
1_1_1_1_1_1_1_1_1_1_1_1_1_1_1_1_1_1_1_1_1_1_1_1_1_1_1_2 C693
1_1_1_1_1_1_1_1_1_1_1_1_1_1_1_1_1_1_1_1_1_1_1_1_1_1_1_2 GCF_001472935
1_1_1_1_1_1_1_1_1_1_1_1_1_1_1_1_1_1_1_1_1_1_1_1_1_1_1_2 KLE_BA9889AA_AS
1_1_1_1_1_1_1_1_1_1_1_1_1_1_1_1_1_1_1_1_1_1_1_1_1_1_1_2 GCA_015476685
1_1_1_1_1_1_1_1_1_1_1_1_1_1_1_1_1_1_1_1_1_1_1_1_1_1_1_2 KLE_BA9871AA_AS
1_1_1_1_1_1_1_1_1_1_1_1_1_1_1_1_1_1_1_1_1_1_1_1_1_1_1_2 GCF_008630255
1_1_1_1_1_1_1_1_1_1_1_1_1_1_1_1_1_1_1_1_1_1_1_1_1_1_1_2 C1184
1_1_1_1_1_1_1_1_1_1_1_1_1_1_1_1_1_1_1_1_1_1_1_1_1_1_1_2 KLE_CA0328AA_AS
1_1_1_1_1_1_1_1_1_1_1_1_1_1_1_1_1_1_1_1_1_1_1_1_1_1_1_2 GCF_002853215
1_1_1_1_1_1_1_1_1_1_1_1_1_1_1_1_1_1_1_1_1_1_1_1_1_1_1_2 GCF_002982195
1_1_1_1_1_1_1_1_1_1_1_1_1_1_1_1_1_1_1_1_1_1_1_1_1_1_1_2 KLE_BA9882AA_AS
1_1_1_1_1_1_1_1_1_1_1_1_1_1_1_1_1_1_1_1_1_1_1_1_1_1_1_2 GCA_003115135
1_1_1_1_1_1_1_1_1_1_1_1_1_1_1_1_1_1_1_1_1_1_1_1_1_1_1_2 ESC_MB9107AA_AS
1_1_1_1_1_1_1_1_1_1_1_1_1_1_1_1_1_1_1_1_1_1_1_1_1_1_1_2 GCA_003115095-1
1_1_1_1_1_1_1_1_1_1_1_1_1_1_1_1_1_1_1_1_1_1_1_1_1_1_1_2 GCF_002949305
1_1_1_1_1_1_1_1_1_1_1_1_1_1_1_1_1_1_1_1_1_1_1_1_1_1_1_2 GCF_003260505
1_1_1_1_1_1_1_1_1_1_1_1_1_1_1_1_1_1_1_1_1_1_1_1_1_1_1_2 GCA_008630215
1_1_1_1_1_1_1_1_1_1_1_1_1_1_1_1_1_1_1_1_1_1_1_1_1_1_1_2 GCF_014655005
1_1_1_1_1_1_1_1_1_1_1_1_1_1_1_1_1_1_1_1_1_1_1_1_1_1_1_2 C1203
1_1_1_1_1_1_1_1_1_1_1_1_1_1_1_1_1_1_1_1_1_1_1_1_1_1_1_2 GCF_003037655
1_1_1_1_1_1_1_1_1_1_1_1_1_1_1_1_1_1_1_1_1_1_1_1_1_1_1_2 KLE_CA7486AA_AS
1_1_1_1_1_1_1_1_1_1_1_1_1_1_1_1_1_1_1_1_1_1_1_1_1_1_1_2 KLE_CA0326AA_AS
1_1_1_1_1_1_1_1_1_1_1_1_1_1_1_1_1_1_1_1_1_1_1_1_1_1_1_2 GCF_008632765
1_1_1_1_1_1_1_1_1_1_1_1_1_1_1_1_1_1_1_1_1_1_1_1_1_1_1_2 GCF_008632745
1_1_1_1_1_1_1_1_1_1_1_1_1_1_1_1_1_1_1_1_1_1_1_1_1_1_1_2 SRR5939902
1_1_1_1_1_1_1_1_1_1_1_1_1_1_1_1_1_1_1_1_1_1_1_1_1_1_1_2 GCF_009765145
1_1_1_1_1_1_1_1_1_1_1_1_1_1_1_1_1_1_1_1_1_1_1_1_1_1_1_2 GCF_003114875-2
1_1_1_1_1_1_1_1_1_1_1_1_1_1_1_1_1_1_1_1_1_1_1_1_1_1_1_2 GCA_008632735
1_1_1_1_1_1_1_1_1_1_1_1_1_1_1_1_1_1_1_1_1_1_1_1_1_1_1_2 KLE_BA7269AA_AS
1_1_1_1_1_1_1_1_1_1_1_1_1_1_1_1_1_1_1_1_1_1_1_1_1_1_1_2 GCF_009497715
1_1_1_1_1_1_1_1_1_1_1_1_1_1_1_1_1_1_1_1_1_1_1_1_1_1_1_2 GCF_003037615
1_1_1_1_1_1_1_1_1_1_1_1_1_1_1_1_1_1_1_1_1_1_1_1_1_1_1_2 GCF_002588135
1_1_1_1_1_1_1_1_1_1_1_1_1_1_1_1_1_1_1_1_1_1_1_1_1_1_1_2 ESC_PA4058AA_AS
1_1_1_1_1_1_1_1_1_1_1_1_1_1_1_1_1_1_1_1_1_1_1_1_1_1_1_2 GCA_003114895-1
1_1_1_1_1_1_1_1_1_1_1_1_1_1_1_1_1_1_1_1_1_1_1_1_1_1_1_2 C1596
1_1_1_1_1_1_1_1_1_1_1_1_1_1_1_1_1_1_1_1_1_1_1_1_1_1_1_2 KLE_BA9777AA_AS
1_1_1_1_1_1_1_1_1_1_1_1_1_1_1_1_1_1_1_1_1_1_1_1_1_1_1_2 KLE_BA7336AA_AS
1_1_1_1_1_1_1_1_1_1_1_1_1_1_1_1_1_1_1_1_1_1_1_1_1_1_1_2 C295
1_1_1_1_1_1_1_1_1_1_1_1_1_1_1_1_1_1_1_1_1_1_1_1_1_1_1_2 C435
1_1_1_1_1_1_1_1_1_1_1_1_1_1_1_1_1_1_1_1_1_1_1_1_1_1_1_2 KLE_CA4269AA_AS
1_1_1_1_1_1_1_1_1_1_1_1_1_1_1_1_1_1_1_1_1_1_1_1_1_1_1_2 GCF_016133805
1_1_1_1_1_1_1_1_1_1_1_1_1_1_1_1_1_1_1_1_1_1_1_1_1_1_1_2 KLE_BA9807AA_AS
1_1_1_1_1_1_1_1_1_1_1_1_1_1_1_1_1_1_1_1_1_1_1_1_1_1_1_2 GCF_003037665
1_1_1_1_1_1_1_1_1_1_1_1_1_1_1_1_1_1_1_1_1_1_1_1_1_1_1_2 GCA_003115235
1_1_1_1_1_1_1_1_1_1_1_1_1_1_1_1_1_1_1_1_1_1_1_1_1_1_1_2 KLE_BA7270AA_AS
1_1_1_1_1_1_1_1_1_1_1_1_1_1_1_1_1_1_1_1_1_1_1_1_1_1_1_2 GCF_007873865
1_1_1_1_1_1_1_1_1_1_1_1_1_1_1_1_1_1_1_1_1_1_1_1_1_1_1_2 C440
1_1_1_1_1_1_1_1_1_1_1_1_1_1_1_1_1_1_1_1_1_1_1_1_1_1_1_2 GCF_017291775
1_1_1_1_1_1_1_1_1_1_1_1_1_1_1_1_1_1_1_1_1_1_1_1_1_1_1_2 KLE_BA7386AA_AS
1_1_1_1_1_1_1_1_1_1_1_1_1_1_1_1_1_1_1_1_1_1_1_1_1_1_1_2 KLE_BA9806AA_AS
1_1_1_1_1_1_1_1_1_1_1_1_1_1_1_1_1_1_1_1_1_1_1_1_1_1_1_2 KLE_AA6004AA_AS
1_1_1_1_1_1_1_1_1_1_1_1_1_1_1_1_1_1_1_1_1_1_1_1_1_1_1_2 C460
1_1_1_1_1_1_1_1_1_1_1_1_1_1_1_1_1_1_1_1_1_1_1_1_1_1_1_2 C407
1_1_1_1_1_1_1_1_1_1_1_1_1_1_1_1_1_1_1_1_1_1_1_1_1_1_1_2 GCA_003429065
1_1_1_1_1_1_1_1_1_1_1_1_1_1_1_1_1_1_1_1_1_1_1_1_1_1_1_2 GCF_013504715
1_1_1_1_1_1_1_1_1_1_1_1_1_1_1_1_1_1_1_1_1_1_1_1_1_1_1_2 GCF_001472845
1_1_1_1_1_1_1_1_1_1_1_1_1_1_1_1_1_1_1_1_1_1_1_1_1_1_1_2 GCF_001893865
1_1_1_1_1_1_1_1_1_1_1_1_1_1_1_1_1_1_1_1_1_1_1_1_1_1_1_2 GCF_002853465
1_1_1_1_1_1_1_1_1_1_1_1_1_1_1_1_1_1_1_1_1_1_1_1_1_1_1_2 C133
1_1_1_1_1_1_1_1_1_1_1_1_1_1_1_1_1_1_1_1_1_1_1_1_1_1_1_2 KLE_BA2365AA_AS
1_1_1_1_1_1_1_1_1_1_1_1_1_1_1_1_1_1_1_1_1_1_1_1_1_1_1_2 GCF_010183645
1_1_1_1_1_1_1_1_1_1_1_1_1_1_1_1_1_1_1_1_1_1_1_1_1_1_1_2 GCF_014901875
1_1_1_1_1_1_1_1_1_1_1_1_1_1_1_1_1_1_1_1_1_1_1_1_1_1_1_2 GCF_014655105
1_1_1_1_1_1_1_1_1_1_1_1_1_1_1_1_1_1_1_1_1_1_1_1_1_1_1_2 KLE_BA9887AA_AS
1_1_1_1_1_1_1_1_1_1_1_1_1_1_1_1_1_1_1_1_1_1_1_1_1_1_1_2 KLE_BA9779AA_AS
1_1_1_1_1_1_1_1_1_1_1_1_1_1_1_1_1_1_1_1_1_1_1_1_1_1_1_2 KLE_BA9782AA_AS
1_1_1_1_1_1_1_1_1_1_1_1_1_1_1_1_1_1_1_1_1_1_1_1_1_1_1_2 C1193
1_1_1_1_1_1_1_1_1_1_1_1_1_1_1_1_1_1_1_1_1_1_1_1_1_1_1_2 GCF_013520875
1_1_1_1_1_1_1_1_1_1_1_1_1_1_1_1_1_1_1_1_1_1_1_1_1_1_1_2 GCF_001473075
1_1_1_1_1_1_1_1_1_1_1_1_1_1_1_1_1_1_1_1_1_1_1_1_1_1_1_2 GCF_002151825
1_1_1_1_1_1_1_1_1_1_1_1_1_1_1_1_1_1_1_1_1_1_1_1_1_1_1_2 GCF_014655115
1_1_1_1_1_1_1_1_1_1_1_1_1_1_1_1_1_1_1_1_1_1_1_1_1_1_1_2 GCF_001995135
1_1_1_1_1_1_1_1_1_1_1_1_1_1_1_1_1_1_1_1_1_1_1_1_1_1_1_2 GCF_008065415
1_1_1_1_1_1_1_1_1_1_1_1_1_1_1_1_1_1_1_1_1_1_1_1_1_1_1_2 GCF_002853475
1_1_1_1_1_1_1_1_1_1_1_1_1_1_1_1_1_1_1_1_1_1_1_1_1_1_2 KLE_BA8901AA_AS
1_1_1_1_1_1_1_1_1_1_1_1_1_1_1_1_1_1_1_1_1_1_1_1_1_1_2 KLE_BA8888AA_AS
1_1_1_1_1_1_1_1_1_1_1_1_1_1_1_1_1_1_1_1_1_1_1_1_1_1_2 GCA_016136385
1_1_1_1_1_1_1_1_1_1_1_1_1_1_1_1_1_1_1_1_1_1_1_1_1_1_2 GCA_016136475
1_1_1_1_1_1_1_1_1_1_1_1_1_1_1_1_1_1_1_1_1_1_1_1_1_1_2 KLE_BA8892AA_AS
1_1_1_1_1_1_1_1_1_1_1_1_1_1_1_1_1_1_1_1_1_1_1_1_1_1_2 GCA_016136335
1_1_1_1_1_1_1_1_1_1_1_1_1_1_1_1_1_1_1_1_1_1_1_1_1_1_2 KLE_BA8899AA_AS
1_1_1_1_1_1_1_1_1_1_1_1_1_1_1_1_1_1_1_1_1_1_1_1_1_1_2 GCA_016138615
1_1_1_1_1_1_1_1_1_1_1_1_1_1_1_1_1_1_1_1_1_1_1_1_1_1_2 GCA_016136275
1_1_1_1_1_1_1_1_1_1_1_1_1_1_1_1_1_1_1_1_1_1_1_1_1_1_2 SRR6480157
1_1_1_1_1_1_1_1_1_1_1_1_1_1_1_1_1_1_1_1_1_1_1_1_1_1_2 KLE_CA6245AA_AS
1_1_1_1_1_1_1_1_1_1_1_1_1_1_1_1_1_1_1_1_1_1_1_1_1_1_2 GCA_016137265
1_1_1_1_1_1_1_1_1_1_1_1_1_1_1_1_1_1_1_1_1_1_1_1_1_1_2 KLE_BA8889AA_AS
1_1_1_1_1_1_1_1_1_1_1_1_1_1_1_1_1_1_1_1_1_1_1_1_1_1_2 GCA_016136005
1_1_1_1_1_1_1_1_1_1_1_1_1_1_1_1_1_1_1_1_1_1_1_1_1_1_2 GCF_002263345
1_1_1_1_1_1_1_1_1_1_1_1_1_1_1_1_1_1_1_1_1_1_1_1_1_1_2 GCA_016136095
1_1_1_1_1_1_1_1_1_1_1_1_1_1_1_1_1_1_1_1_1_1_1_1_1_1_2 GCF_009661515
1_1_1_1_1_1_1_1_1_1_1_1_1_1_1_1_1_1_1_1_1_1_1_1_1_1_2 GCA_016136505
1_1_1_1_1_1_1_1_1_1_1_1_1_1_1_1_1_1_1_1_1_1_1_1_1_1_2 KLE_BA8897AA_AS
1_1_1_1_1_1_1_1_1_1_1_1_1_1_1_1_1_1_1_1_1_1_1_1_1_1_2 GCA_016136155
1_1_1_1_1_1_1_1_1_1_1_1_1_1_1_1_1_1_1_1_1_1_1_1_1_1_2 KLE_BA8909AA_AS
1_1_1_1_1_1_1_1_1_1_1_1_1_1_1_1_1_1_1_1_1_1_1_1_1_1_2 KLE_CA6244AA_AS
1_1_1_1_1_1_1_1_1_1_1_1_1_1_1_1_1_1_1_1_1_1_1_1_1_1_2 KLE_BA8900AA_AS
1_1_1_1_1_1_1_1_1_1_1_1_1_1_1_1_1_1_1_1_1_1_1_1_1_1_2 GCA_016137165
1_1_1_1_1_1_1_1_1_1_1_1_1_1_1_1_1_1_1_1_1_1_1_1_1_1_2 GCA_016135835
1_1_1_1_1_1_1_1_1_1_1_1_1_1_1_1_1_1_1_1_1_1_1_1_1_1_2 KLE_BA8902AA_AS
1_1_1_1_1_1_1_1_1_1_1_1_1_1_1_1_1_1_1_1_1_1_1_1_1_1_2 KLE_BA8815AA_AS
1_1_1_1_1_1_1_1_1_1_1_1_1_1_1_1_1_1_1_1_1_1_1_1_1_1_2 GCA_016136425
1_1_1_1_1_1_1_1_1_1_1_1_1_1_1_1_1_1_1_1_1_1_1_1_1_1_2 KLE_BA8891AA_AS
1_1_1_1_1_1_1_1_1_1_1_1_1_1_1_1_1_1_1_1_1_1_1_1_1_1_2 GCA_016136085
1_1_1_1_1_1_1_1_1_1_1_1_1_1_1_1_1_1_1_1_1_1_1_1_1_1_2 ESC_GB0835AA_AS
1_1_1_1_1_1_1_1_1_1_1_1_1_1_1_1_1_1_1_1_1_1_1_1_1_1_2 KLE_BA8895AA_AS
1_1_1_1_1_1_1_1_1_1_1_1_1_1_1_1_1_1_1_1_1_1_1_1_1_1_2 GCA_016136135
1_1_1_1_1_1_1_1_1_1_1_1_1_1_1_1_1_1_1_1_1_1_1_1_1_1_2 GCA_016137155
1_1_1_1_1_1_1_1_1_1_1_1_1_1_1_1_1_1_1_1_1_1_1_1_1_1_2 KLE_BA8905AA_AS
1_1_1_1_1_1_1_1_1_1_1_1_1_1_1_1_1_1_1_1_1_1_1_1_1_1_2 GCF_002263375
1_1_1_1_1_1_1_1_1_1_1_1_1_1_1_1_1_1_1_1_1_1_1_1_1_1_2 GCA_016137085
1_1_1_1_1_1_1_1_1_1_1_1_1_1_1_1_1_1_1_1_1_1_1_1_1_1_2 KLE_BA8904AA_AS
1_1_1_1_1_1_1_1_1_1_1_1_1_1_1_1_1_1_1_1_1_1_1_1_1_1_2 GCA_009661665
1_1_1_1_1_1_1_1_1_1_1_1_1_1_1_1_1_1_1_1_1_1_1_1_1_1_2 GCA_016136055
1_1_1_1_1_1_1_1_1_1_1_1_1_1_1_1_1_1_1_1_1_1_1_1_1_1_2 GCA_016136935
1_1_1_1_1_1_1_1_1_1_1_1_1_1_1_1_1_1_1_1_1_1_1_1_1_1_2 GCA_016136035
1_1_1_1_1_1_1_1_1_1_1_1_1_1_1_1_1_1_1_1_1_1_1_1_1_1_2 GCA_016135985
1_1_1_1_1_1_1_1_1_1_1_1_1_1_1_1_1_1_1_1_1_1_1_1_1_1_2 KLE_BA8907AA_AS
1_1_1_1_1_1_1_1_1_1_1_1_1_1_1_1_1_1_1_1_1_1_1_1_1_1_2 GCA_016136065
1_1_1_1_1_1_1_1_1_1_1_1_1_1_1_1_1_1_1_1_1_1_1_1_1_1_2 KLE_BA8906AA_AS
1_1_1_1_1_1_1_1_1_1_1_1_1_1_1_1_1_1_1_1_1_1_1_1_1_1_2 GCA_016135975
1_1_1_1_1_1_1_1_1_1_1_1_1_1_1_1_1_1_1_1_1_1_1_1_1_2 GCF_900108835
1_1_1_1_1_1_1_1_1_1_1_1_1_1_1_1_1_1_1_1_1_1_1_1_1_2 ERR440755
1_1_1_1_1_1_1_1_1_1_1_1_1_1_1_1_1_1_1_1_1_1_1_1_1_2 GCF_001721525
1_1_1_1_1_1_1_1_1_1_1_1_1_1_1_1_1_1_1_1_1_1_1_1_1_2 GCF_015476755
1_1_1_1_1_1_1_1_1_1_1_1_1_1_1_1_1_1_1_1_1_1_1_1_1_2 KLE_BA1638AA_AS
1_1_1_1_1_1_1_1_1_1_1_1_1_1_1_1_1_1_1_1_1_1_1_1_1_2 GCF_900180945
1_1_1_1_1_1_1_1_1_1_1_1_1_1_1_1_1_1_1_1_1_1_1_1_1_2 KLE_BA1545AA_AS
1_1_1_1_1_1_1_1_1_1_1_1_1_1_1_1_1_1_1_1_1_1_1_1_1_2 GCF_014840315
1_1_1_1_1_1_1_1_1_1_1_1_1_1_1_1_1_1_1_1_1_1_1_1_1_2 KLE_AA5922AA_AS
1_1_1_1_1_1_1_1_1_1_1_1_1_1_1_1_1_1_1_1_1_1_1_1_1_2 GCF_009909915
1_1_1_1_1_1_1_1_1_1_1_1_1_1_1_1_1_1_1_1_1_1_1_1_1_2 GCA_012453225-1
1_1_1_1_1_1_1_1_1_1_1_1_1_1_1_1_1_1_1_1_1_1_1_1_1_2 KLE_AA4794AA_AS
1_1_1_1_1_1_1_1_1_1_1_1_1_1_1_1_1_1_1_1_1_1_1_1_1_2 ERR486386
1_1_1_1_1_1_1_1_1_1_1_1_1_1_1_1_1_1_1_1_1_1_1_1_1_2 GCA_012453045-2
1_1_1_1_1_1_1_1_1_1_1_1_1_1_1_1_1_1_1_1_1_1_1_1_1_2 ESC_NB6545AA_AS
1_1_1_1_1_1_1_1_1_1_1_1_1_1_1_1_1_1_1_1_1_1_1_1_1_2 GCA_015000725-2
1_1_1_1_1_1_1_1_1_1_1_1_1_1_1_1_1_1_1_1_1_1_1_1_1_2 GCF_900180965
1_1_1_1_1_1_1_1_1_1_1_1_1_1_1_1_1_1_1_1_1_1_1_1_1_2 VIB_BA6998AA_AS
1_1_1_1_1_1_1_1_1_1_1_1_1_1_1_1_1_1_1_1_1_1_1_1_1_2 GCF_002056145
1_1_1_1_1_1_1_1_1_1_1_1_1_1_1_1_1_1_1_1_1_1_1_1_1_2 ERR1541413
1_1_1_1_1_1_1_1_1_1_1_1_1_1_1_1_1_1_1_1_1_1_1_1_1_2 GCF_006337025
1_1_1_1_1_1_1_1_1_1_1_1_1_1_1_1_1_1_1_1_1_1_1_1_1_2 GCA_012453045-1
1_1_1_1_1_1_1_1_1_1_1_1_1_1_1_1_1_1_1_1_1_1_1_1_1_2 ESC_KB5561AA_AS
1_1_1_1_1_1_1_1_1_1_1_1_1_1_1_1_1_1_1_1_1_1_1_1_1_2 GCF_010748935
1_1_1_1_1_1_1_1_1_1_1_1_1_1_1_1_1_1_1_1_1_1_1_1_1_2 GCF_014880005
1_1_1_1_1_1_1_1_1_1_1_1_1_1_1_1_1_1_1_1_1_1_1_1_1_2 GCF_001463445
1_1_1_1_1_1_1_1_1_1_1_1_1_1_1_1_1_1_1_1_1_1_1_1_1_2 ERR440769
1_1_1_1_1_1_1_1_1_1_1_1_1_1_1_1_1_1_1_1_1_1_1_1_1_2 ERR440756
1_1_1_1_1_1_1_1_1_1_1_1_1_1_1_1_1_1_1_1_1_1_1_1_1_2 ESC_KB5560AA_AS
1_1_1_1_1_1_1_1_1_1_1_1_1_1_1_1_1_1_1_1_1_1_1_1_1_2 GCF_002587885
1_1_1_1_1_1_1_1_1_1_1_1_1_1_1_1_1_1_1_1_1_1_1_1_1_2 GCA_012925775-2
1_1_1_1_1_1_1_1_1_1_1_1_1_1_1_1_1_1_1_1_1_1_1_1_1_2 KLE_CA6825AA_AS
1_1_1_1_1_1_1_1_1_1_1_1_1_1_1_1_1_1_1_1_1_1_1_1_1_2 GCF_014840345
1_1_1_1_1_1_1_1_1_1_1_1_1_1_1_1_1_1_1_1_1_1_1_1_1_2 KLE_AA4804AA_AS
1_1_1_1_1_1_1_1_1_1_1_1_1_1_1_1_1_1_1_1_1_1_1_1_1_2 GCF_001463125
1_1_1_1_1_1_1_1_1_1_1_1_1_1_1_1_1_1_1_1_1_1_1_1_1_2 SRR3929021
1_1_1_1_1_1_1_1_1_1_1_1_1_1_1_1_1_1_1_1_1_1_1_1_1_2 ERR1415550
1_1_1_1_1_1_1_1_1_1_1_1_1_1_1_1_1_1_1_1_1_1_1_1_1_2 VIB_BA7301AA_AS
1_1_1_1_1_1_1_1_1_1_1_1_1_1_1_1_1_1_1_1_1_1_1_1_1_2 KLE_CA3395AA_AS
1_1_1_1_1_1_1_1_1_1_1_1_1_1_1_1_1_1_1_1_1_1_1_1_1_2 VIB_BA7298AA_AS
1_1_1_1_1_1_1_1_1_1_1_1_1_1_1_1_1_1_1_1_1_1_1_1_1_2 GCA_015000725-1
1_1_1_1_1_1_1_1_1_1_1_1_1_1_1_1_1_1_1_1_1_1_1_1_1_2 GCA_013716305-1
1_1_1_1_1_1_1_1_1_1_1_1_1_1_1_1_1_1_1_1_1_1_1_1_1_2 GCF_002202175
1_1_1_1_1_1_1_1_1_1_1_1_1_1_1_1_1_1_1_1_1_1_1_1_1_2 VIB_BA7245AA_AS
1_1_1_1_1_1_1_1_1_1_1_1_1_1_1_1_1_1_1_1_1_1_1_1_1_2 GCF_900180675
1_1_1_1_1_1_1_1_1_1_1_1_1_1_1_1_1_1_1_1_1_1_1_1_1_2 SRR5884860
1_1_1_1_1_1_1_1_1_1_1_1_1_1_1_1_1_1_1_1_1_1_1_1_1_2 ESC_MB9013AA_AS
1_1_1_1_1_1_1_1_1_1_1_1_1_1_1_1_1_1_1_1_1_1_1_1_1_2 GCF_001720905
1_1_1_1_1_1_1_1_1_1_1_1_1_1_1_1_1_1_1_1_1_1_1_1_1_2 SRR1299115
1_1_1_1_1_1_1_1_1_1_1_1_1_1_1_1_1_1_1_1_1_1_1_1_1_2 GCF_002967795
1_1_1_1_1_1_1_1_1_1_1_1_1_1_1_1_1_1_1_1_1_1_1_1_1_2 GCF_902507545
1_1_1_1_1_1_1_1_1_1_1_1_1_1_1_1_1_1_1_1_1_1_1_1_1_2 GCA_017134875-1
1_1_1_1_1_1_1_1_1_1_1_1_1_1_1_1_1_1_1_1_1_1_1_1_1_2 SRR1561298
1_1_1_1_1_1_1_1_1_1_1_1_1_1_1_1_1_1_1_1_1_1_1_1_1_2 ESC_CB3260AA_AS
1_1_1_1_1_1_1_1_1_1_1_1_1_1_1_1_1_1_1_1_1_1_1_1_1_2 GCF_014840295
1_1_1_1_1_1_1_1_1_1_1_1_1_1_1_1_1_1_1_1_1_1_1_1_1_2 GCF_001463085
1_1_1_1_1_1_1_1_1_1_1_1_1_1_1_1_1_1_1_1_1_1_1_1_1_2 KLE_AA5943AA_AS
1_1_1_1_1_1_1_1_1_1_1_1_1_1_1_1_1_1_1_1_1_1_1_1_1_2 KLE_BA4460AA_AS
1_1_1_1_1_1_1_1_1_1_1_1_1_1_1_1_1_1_1_1_1_1_1_1_1_2 GCF_017168575
1_1_1_1_1_1_1_1_1_1_1_1_1_1_1_1_1_1_1_1_1_1_1_1_1_2 GCF_005504255
1_1_1_1_1_1_1_1_1_1_1_1_1_1_1_1_1_1_1_1_1_1_1_1_1_2 ESC_MB9006AA_AS
1_1_1_1_1_1_1_1_1_1_1_1_1_1_1_1_1_1_1_1_1_1_1_1_1_2 GCF_017591965
1_1_1_1_1_1_1_1_1_1_1_1_1_1_1_1_1_1_1_1_1_1_1_1_1_2 GCF_014840555
1_1_1_1_1_1_1_1_1_1_1_1_1_1_1_1_1_1_1_1_1_1_1_1_1_2 GCF_016810955
1_1_1_1_1_1_1_1_1_1_1_1_1_1_1_1_1_1_1_1_1_1_1_1_1_2 KLE_BA1127AA_AS
1_1_1_1_1_1_1_1_1_1_1_1_1_1_1_1_1_1_1_1_1_1_1_1_1_2 GCF_004145725
1_1_1_1_1_1_1_1_1_1_1_1_1_1_1_1_1_1_1_1_1_1_1_1_1_2 SRR8128027
1_1_1_1_1_1_1_1_1_1_1_1_1_1_1_1_1_1_1_1_1_1_1_1_1_2 GCF_001922465
1_1_1_1_1_1_1_1_1_1_1_1_1_1_1_1_1_1_1_1_1_1_1_1_1_2 ESC_HA0366AA_AS
1_1_1_1_1_1_1_1_1_1_1_1_1_1_1_1_1_1_1_1_1_1_1_1_1_2 VIB_BA6997AA_AS
1_1_1_1_1_1_1_1_1_1_1_1_1_1_1_1_1_1_1_1_1_1_1_1_1_2 ERR1434070
1_1_1_1_1_1_1_1_1_1_1_1_1_1_1_1_1_1_1_1_1_1_1_1_1_2 ERR440765
1_1_1_1_1_1_1_1_1_1_1_1_1_1_1_1_1_1_1_1_1_1_1_1_1_2 ESC_MB9015AA_AS
1_1_1_1_1_1_1_1_1_1_1_1_1_1_1_1_1_1_1_1_1_1_1_1_1_2 KLE_AA0567AA_AS
1_1_1_1_1_1_1_1_1_1_1_1_1_1_1_1_1_1_1_1_1_1_1_1_1_2 GCF_900509175
1_1_1_1_1_1_1_1_1_1_1_1_1_1_1_1_1_1_1_1_1_1_1_1_1_2 ERR1351671
1_1_1_1_1_1_1_1_1_1_1_1_1_1_1_1_1_1_1_1_1_1_1_1_1_2 SRR1299116
1_1_1_1_1_1_1_1_1_1_1_1_1_1_1_1_1_1_1_1_1_1_1_1_1_2 KLE_AA9337AA_AS
1_1_1_1_1_1_1_1_1_1_1_1_1_1_1_1_1_1_1_1_1_1_1_1_1_2 SRR8187243
1_1_1_1_1_1_1_1_1_1_1_1_1_1_1_1_1_1_1_1_1_1_1_1_1_2 SRR1610087
1_1_1_1_1_1_1_1_1_1_1_1_1_1_1_1_1_1_1_1_1_1_1_1_1_2 KLE_AA5925AA_AS
1_1_1_1_1_1_1_1_1_1_1_1_1_1_1_1_1_1_1_1_1_1_1_1_1_2 GCF_001463195
1_1_1_1_1_1_1_1_1_1_1_1_1_1_1_1_1_1_1_1_1_1_1_1_1_2 KLE_BA1128AA_AS
1_1_1_1_1_1_1_1_1_1_1_1_1_1_1_1_1_1_1_1_1_1_1_1_1_2 ESC_OA1119AA_AS
1_1_1_1_1_1_1_1_1_1_1_1_1_1_1_1_1_1_1_1_1_1_1_1_1_2 GCF_900180665
1_1_1_1_1_1_1_1_1_1_1_1_1_1_1_1_1_1_1_1_1_1_1_1_1_2 KLE_AA4801AA_AS
1_1_1_1_1_1_1_1_1_1_1_1_1_1_1_1_1_1_1_1_1_1_1_1_1_2 KLE_BA2144AA_AS
1_1_1_1_1_1_1_1_1_1_1_1_1_1_1_1_1_1_1_1_1_1_1_1_1_2 ESC_MB9014AA_AS
1_1_1_1_1_1_1_1_1_1_1_1_1_1_1_1_1_1_1_1_1_1_1_1_1_2 ESC_MB9009AA_AS
1_1_1_1_1_1_1_1_1_1_1_1_1_1_1_1_1_1_1_1_1_1_1_1_1_2 ERR2238045
1_1_1_1_1_1_1_1_1_1_1_1_1_1_1_1_1_1_1_1_1_1_1_1_1_2 ESC_MB9005AA_AS
1_1_1_1_1_1_1_1_1_1_1_1_1_1_1_1_1_1_1_1_1_1_1_1_1_2 ERR2238002
1_1_1_1_1_1_1_1_1_1_1_1_1_1_1_1_1_1_1_1_1_1_1_1_1_2 KLE_BA1126AA_AS
1_1_1_1_1_1_1_1_1_1_1_1_1_1_1_1_1_1_1_1_1_1_1_1_1_2 ERR440772
1_1_1_1_1_1_1_1_1_1_1_1_1_1_1_1_1_1_1_1_1_1_1_1_1_2 GCF_011028245
1_1_1_1_1_1_1_1_1_1_1_1_1_1_1_1_1_1_1_1_1_1_1_1_1_2 ESC_QA5123AA_AS
1_1_1_1_1_1_1_1_1_1_1_1_1_1_1_1_1_1_1_1_1_1_1_1_1_2 GCF_005503975
1_1_1_1_1_1_1_1_1_1_1_1_1_1_1_1_1_1_1_1_1_1_1_1_1_2 ESC_MB9008AA_AS
1_1_1_1_1_1_1_1_1_1_1_1_1_1_1_1_1_1_1_1_1_1_1_1_1_2 KLE_AA4793AA_AS
1_1_1_1_1_1_1_1_1_1_1_1_1_1_1_1_1_1_1_1_1_1_1_1_1_2 SRR1299110
1_1_1_1_1_1_1_1_1_1_1_1_1_1_1_1_1_1_1_1_1_1_1_1_1_2 GCF_003977565
1_1_1_1_1_1_1_1_1_1_1_1_1_1_1_1_1_1_1_1_1_1_1_1_1_2 GCF_001462715
1_1_1_1_1_1_1_1_1_1_1_1_1_1_1_1_1_1_1_1_1_1_1_1_1_2 ESC_MB9012AA_AS
1_1_1_1_1_1_1_1_1_1_1_1_1_1_1_1_1_1_1_1_1_1_1_1_1_2 GCA_900108825
1_1_1_1_1_1_1_1_1_1_1_1_1_1_1_1_1_1_1_1_1_1_1_1_1_2 GCF_002152135
1_1_1_1_1_1_1_1_1_1_1_1_1_1_1_1_1_1_1_1_1_1_1_1_1_2 ERR775499
1_1_1_1_1_1_1_1_1_1_1_1_1_1_1_1_1_1_1_1_1_1_1_1_1_2 ESC_HA0332AA_AS
1_1_1_1_1_1_1_1_1_1_1_1_1_1_1_1_1_1_1_1_1_1_1_1_1_2 GCA_012347575-1
1_1_1_1_1_1_1_1_1_1_1_1_1_1_1_1_1_1_1_1_1_1_1_1_1_2 GCF_000349285
1_1_1_1_1_1_1_1_1_1_1_1_1_1_1_1_1_1_1_1_1_1_1_1_1_2 GCF_002142675
1_1_1_1_1_1_1_1_1_1_1_1_1_1_1_1_1_1_1_1_1_1_1_1_1_2 ERR559465
1_1_1_1_1_1_1_1_1_1_1_1_1_1_1_1_1_1_1_1_1_1_1_1_1_2 GCF_000364385
1_1_1_1_1_1_1_1_1_1_1_1_1_1_1_1_1_1_1_1_1_1_1_1_1_2 GCF_003687865
1_1_1_1_1_1_1_1_1_1_1_1_1_1_1_1_1_1_1_1_1_1_1_1_1_2 GCA_012925775-1
1_1_1_1_1_1_1_1_1_1_1_1_1_1_1_1_1_1_1_1_1_1_1_1_1_2 ESC_MB4773AA_AS
1_1_1_1_1_1_1_1_1_1_1_1_1_1_1_1_1_1_1_1_1_1_1_1_1_2 ESC_RA0173AA_AS
1_1_1_1_1_1_1_1_1_1_1_1_1_1_1_1_1_1_1_1_1_1_1_1_1_2 KLE_AA3809AA_AS
1_1_1_1_1_1_1_1_1_1_1_1_1_1_1_1_1_1_1_1_1_1_1_1_1_2 GCF_003977575
1_1_1_1_1_1_1_1_1_1_1_1_1_1_1_1_1_1_1_1_1_1_1_1_1_2 KLE_CA6468AA_AS
1_1_1_1_1_1_1_1_1_1_1_1_1_1_1_1_1_1_1_1_1_1_1_1_1_2 ESC_MB9004AA_AS
1_1_1_1_1_1_1_1_1_1_1_1_1_1_1_1_1_1_1_1_1_1_1_1_1_2 GCA_012347575-2
1_1_1_1_1_1_1_1_1_1_1_1_1_1_1_1_1_1_1_1_1_1_1_1_1_2 GCF_001033585
1_1_1_1_1_1_1_1_1_1_1_1_1_1_1_1_1_1_1_1_1_1_1_1_2 ERR2008079
1_1_1_1_1_1_1_1_1_1_1_1_1_1_1_1_1_1_1_1_1_1_1_1_2 KLE_BA7838AA_AS
1_1_1_1_1_1_1_1_1_1_1_1_1_1_1_1_1_1_1_1_1_1_1_1_2 KLE_BA7855AA_AS
1_1_1_1_1_1_1_1_1_1_1_1_1_1_1_1_1_1_1_1_1_1_1_1_2 KLE_BA7854AA_AS
1_1_1_1_1_1_1_1_1_1_1_1_1_1_1_1_1_1_1_1_1_1_1_1_2 ESC_CB7596AA_AS
1_1_1_1_1_1_1_1_1_1_1_1_1_1_1_1_1_1_1_1_1_1_1_1_2 KLE_BA7853AA_AS
1_1_1_1_1_1_1_1_1_1_1_1_1_1_1_1_1_1_1_1_1_1_1_1_2 KLE_AA4730AA_AS
1_1_1_1_1_1_1_1_1_1_1_1_1_1_1_1_1_1_1_1_1_1_1_1_2 KLE_BA7847AA_AS
1_1_1_1_1_1_1_1_1_1_1_1_1_1_1_1_1_1_1_1_1_1_1_1_2 KLE_AA4734AA_AS
1_1_1_1_1_1_1_1_1_1_1_1_1_1_1_1_1_1_1_1_1_1_1_1_2 GCF_900181685
1_1_1_1_1_1_1_1_1_1_1_1_1_1_1_1_1_1_1_1_1_1_1_1_2 GCF_900180605
1_1_1_1_1_1_1_1_1_1_1_1_1_1_1_1_1_1_1_1_1_1_1_1_2 GCF_014840875
1_1_1_1_1_1_1_1_1_1_1_1_1_1_1_1_1_1_1_1_1_1_1_1_2 KLE_BA7842AA_AS
1_1_1_1_1_1_1_1_1_1_1_1_1_1_1_1_1_1_1_1_1_1_1_1_2 GCF_015831505
1_1_1_1_1_1_1_1_1_1_1_1_1_1_1_1_1_1_1_1_1_1_1_1_2 ESC_CB7594AA_AS
1_1_1_1_1_1_1_1_1_1_1_1_1_1_1_1_1_1_1_1_1_1_1_1_2 KLE_BA7843AA_AS
1_1_1_1_1_1_1_1_1_1_1_1_1_1_1_1_1_1_1_1_1_1_1_1_2 GCF_003031815
1_1_1_1_1_1_1_1_1_1_1_1_1_1_1_1_1_1_1_1_1_1_1_1_2 KLE_BA7831AA_AS
1_1_1_1_1_1_1_1_1_1_1_1_1_1_1_1_1_1_1_1_1_1_1_1_2 ERR2008097
1_1_1_1_1_1_1_1_1_1_1_1_1_1_1_1_1_1_1_1_1_1_1_1_2 KLE_BA7837AA_AS
1_1_1_1_1_1_1_1_1_1_1_1_1_1_1_1_1_1_1_1_1_1_1_1_2 KLE_BA7834AA_AS
1_1_1_1_1_1_1_1_1_1_1_1_1_1_1_1_1_1_1_1_1_1_1_1_2 KLE_BA7841AA_AS
1_1_1_1_1_1_1_1_1_1_1_1_1_1_1_1_1_1_1_1_1_1_1_1_2 KLE_BA7862AA_AS
1_1_1_1_1_1_1_1_1_1_1_1_1_1_1_1_1_1_1_1_1_1_1_1_2 KLE_BA7844AA_AS
1_1_1_1_1_1_1_1_1_1_1_1_1_1_1_1_1_1_1_1_1_1_1_1_2 GCF_900181745
1_1_1_1_1_1_1_1_1_1_1_1_1_1_1_1_1_1_1_1_1_1_1_1_2 GCF_900180845
1_1_1_1_1_1_1_1_1_1_1_1_1_1_1_1_1_1_1_1_1_1_1_1_2 GCF_900181725
1_1_1_1_1_1_1_1_1_1_1_1_1_1_1_1_1_1_1_1_1_1_1_1_2 GCF_001875125
1_1_1_1_1_1_1_1_1_1_1_1_1_1_1_1_1_1_1_1_1_1_1_1_2 KLE_BA7852AA_AS
1_1_1_1_1_1_1_1_1_1_1_1_1_1_1_1_1_1_1_1_1_1_1_1_2 GCF_014840535
1_1_1_1_1_1_1_1_1_1_1_1_1_1_1_1_1_1_1_1_1_1_1_1_2 ESC_CB7593AA_AS
1_1_1_1_1_1_1_1_1_1_1_1_1_1_1_1_1_1_1_1_1_1_1_1_2 KLE_BA7860AA_AS
1_1_1_1_1_1_1_1_1_1_1_1_1_1_1_1_1_1_1_1_1_1_1_1_2 KLE_BA7845AA_AS
1_1_1_1_1_1_1_1_1_1_1_1_1_1_1_1_1_1_1_1_1_1_1_1_2 KLE_AA4785AA_AS
1_1_1_1_1_1_1_1_1_1_1_1_1_1_1_1_1_1_1_1_1_1_1_1_2 ESC_CB7586AA_AS
1_1_1_1_1_1_1_1_1_1_1_1_1_1_1_1_1_1_1_1_1_1_1_1_2 KLE_AA4768AA_AS
1_1_1_1_1_1_1_1_1_1_1_1_1_1_1_1_1_1_1_1_1_1_1_1_2 KLE_BA7840AA_AS
1_1_1_1_1_1_1_1_1_1_1_1_1_1_1_1_1_1_1_1_1_1_1_1_2 KLE_BA7849AA_AS
1_1_1_1_1_1_1_1_1_1_1_1_1_1_1_1_1_1_1_1_1_1_1_1_2 KLE_BA7846AA_AS
1_1_1_1_1_1_1_1_1_1_1_1_1_1_1_1_1_1_1_1_1_1_1_1_2 GCF_003368365-1
1_1_1_1_1_1_1_1_1_1_1_1_1_1_1_1_1_1_1_1_1_1_1_1_2 KLE_BA7851AA_AS
1_1_1_1_1_1_1_1_1_1_1_1_1_1_1_1_1_1_1_1_1_1_1_1_2 KLE_BA7857AA_AS
1_1_1_1_1_1_1_1_1_1_1_1_1_1_1_1_1_1_1_1_1_1_1_1_2 KLE_BA7858AA_AS
1_1_1_1_1_1_1_1_1_1_1_1_1_1_1_1_1_1_1_1_1_1_1_1_2 KLE_BA7863AA_AS
1_1_1_1_1_1_1_1_1_1_1_1_1_1_1_1_1_1_1_1_1_1_1_1_2 KLE_AA4732AA_AS
1_1_1_1_1_1_1_1_1_1_1_1_1_1_1_1_1_1_1_1_1_1_1_1_2 KLE_BA7859AA_AS
1_1_1_1_1_1_1_1_1_1_1_1_1_1_1_1_1_1_1_1_1_1_1_1_2 ESC_OA1687AA_AS
1_1_1_1_1_1_1_1_1_1_1_1_1_1_1_1_1_1_1_1_1_1_1_1_2 KLE_BA1515AA_AS
1_1_1_1_1_1_1_1_1_1_1_1_1_1_1_1_1_1_1_1_1_1_1_1_2 GCF_014840415
1_1_1_1_1_1_1_1_1_1_1_1_1_1_1_1_1_1_1_1_1_1_1_1_2 GCF_002202195-1
1_1_1_1_1_1_1_1_1_1_1_1_1_1_1_1_1_1_1_1_1_1_1_1_2 KLE_BA4459AA_AS
1_1_1_1_1_1_1_1_1_1_1_1_1_1_1_1_1_1_1_1_1_1_1_1_2 KLE_BA7856AA_AS
1_1_1_1_1_1_1_1_1_1_1_1_1_1_1_1_1_1_1_1_1_1_1_1_2 KLE_BA7850AA_AS
1_1_1_1_1_1_1_1_1_1_1_1_1_1_1_1_1_1_1_1_1_1_1_1_2 GCF_014840645
1_1_1_1_1_1_1_1_1_1_1_1_1_1_1_1_1_1_1_1_1_1_1_1_2 KLE_BA7835AA_AS
1_1_1_1_1_1_1_1_1_1_1_1_1_1_1_1_1_1_1_1_1_1_1_1_2 GCF_001720705
1_1_1_1_1_1_1_1_1_1_1_1_1_1_1_1_1_1_1_1_1_1_1_1_2 KLE_BA7832AA_AS
1_1_1_1_1_1_1_1_1_1_1_1_1_1_1_1_1_1_1_1_1_1_1_1_2 KLE_AA4728AA_AS
1_1_1_1_1_1_1_1_1_1_1_1_1_1_1_1_1_1_1_1_1_1_1_1_2 ERR2008080
1_1_1_1_1_1_1_1_1_1_1_1_1_1_1_1_1_1_1_1_1_1_1_1_2 KLE_BA7839AA_AS
1_1_1_1_1_1_1_1_1_1_1_1_1_1_1_1_1_1_1_1_1_1_1_1_2 SRR1610109
1_1_1_1_1_1_1_1_1_1_1_1_1_1_1_1_1_1_1_1_1_1_1_1_2 GCF_014903925
1_1_1_1_1_1_1_1_1_1_1_1_1_1_1_1_1_1_1_1_1_1_1_1_2 ESC_CB7587AA_AS
1_1_1_1_1_1_1_1_1_1_1_1_1_1_1_1_1_1_1_1_1_1_1_1_2 GCF_002202195-2
1_1_1_1_1_1_1_1_1_1_1_1_1_1_1_1_1_1_1_1_1_1_1_1_2 ERR2008072
1_1_1_1_1_1_1_1_1_1_1_1_1_1_1_1_1_1_1_1_1_1_1_1_2 KLE_BA7848AA_AS
1_1_1_1_1_1_1_1_1_1_1_1_1_1_1_1_1_1_1_1_1_1_1_1_2 GCF_900181775
1_1_1_1_1_1_1_1_1_1_1_1_1_1_1_1_1_1_1_1_1_1_1_1_2 GCA_015929735-2
1_1_1_1_1_1_1_1_1_1_1_1_1_1_1_1_1_1_1_1_1_1_1_1_2 GCF_014840605
1_1_1_1_1_1_1_1_1_1_1_1_1_1_1_1_1_1_1_1_1_1_1_1_2 GCF_900181825
1_1_1_1_1_1_1_1_1_1_1_1_1_1_1_1_1_1_1_1_1_1_1_1_2 SRR1561299
1_1_1_1_1_1_1_1_1_1_1_1_1_1_1_1_1_1_1_1_1_1_1_1_2 GCF_016481505
1_1_1_1_1_1_1_1_1_1_1_1_1_1_1_1_1_1_1_1_1_1_1_1_2 KLE_AA4729AA_AS
1_1_1_1_1_1_1_1_1_1_1_1_1_1_1_1_1_1_1_1_1_1_1_1_2 KLE_BA7861AA_AS
1_1_1_1_1_1_1_1_1_1_1_1_1_1_1_1_1_1_1_1_1_1_1_1_2 KLE_BA7833AA_AS
1_1_1_1_1_1_1_1_1_1_1_1_1_1_1_1_1_1_1_1_1_1_1_1_2 KLE_BA7836AA_AS
1_1_1_1_1_1_1_1_1_1_1_1_1_1_1_1_1_1_1_1_1_1_1_1_2 ERR2008070
1_1_1_1_1_1_1_1_1_1_1_1_1_1_1_1_1_1_1_1_1_1_1_1_2 GCF_002153055
1_1_1_1_1_1_1_1_1_1_1_1_1_1_1_1_1_1_1_1_1_1_1_1_2 GCF_001720865
1_1_1_1_1_1_1_1_1_1_1_1_1_1_1_1_1_1_1_1_1_1_1_1_2 ESC_CB7590AA_AS
1_1_1_1_1_1_1_1_1_1_1_1_1_1_1_1_1_1_1_1_1_1_1_1_2 KLE_BA4462AA_AS
1_1_1_1_1_1_1_1_1_1_1_1_1_1_1_1_1_1_1_1_1_1_1_1_2 ERR2008061
1_1_1_1_1_1_1_1_1_1_1_1_1_1_1_1_1_1_1_1_1_1_1_1_2 ERR2008075
1_1_1_1_1_1_1_1_1_1_1_1_1_1_1_1_1_1_1_1_1_1_1_1_2 KLE_AA9308AA_AS
1_1_1_1_1_1_1_1_1_1_1_1_1_1_1_1_1_1_1_1_1_1_1_2_1 GCF_001317155
1_1_1_1_1_1_1_1_1_1_1_1_1_1_1_1_1_1_1_1_1_1_1_2_1 GCF_001316805
1_1_1_1_1_1_1_1_1_1_1_1_1_1_1_1_1_1_1_1_1_1_1_2_1 GCF_001316815
1_1_1_1_1_1_1_1_1_1_1_1_1_1_1_1_1_1_1_1_1_1_1_2_1 GCF_900508075
1_1_1_1_1_1_1_1_1_1_1_1_1_1_1_1_1_1_1_1_1_1_1_2_1 ERR1853055
1_1_1_1_1_1_1_1_1_1_1_1_1_1_1_1_1_1_1_1_1_1_1_2_1 KLE_BA7253AA_AS
1_1_1_1_1_1_1_1_1_1_1_1_1_1_1_1_1_1_1_1_1_1_1_2_1 GCF_015666525
1_1_1_1_1_1_1_1_1_1_1_1_1_1_1_1_1_1_1_1_1_1_1_2_1 GCF_900507395
1_1_1_1_1_1_1_1_1_1_1_1_1_1_1_1_1_1_1_1_1_1_1_2_1 KLE_CA2145AA_AS
1_1_1_1_1_1_1_1_1_1_1_1_1_1_1_1_1_1_1_1_1_1_1_2_1 GCF_002852325
1_1_1_1_1_1_1_1_1_1_1_1_1_1_1_1_1_1_1_1_1_1_1_2_1 GCF_001316765
1_1_1_1_1_1_1_1_1_1_1_1_1_1_1_1_1_1_1_1_1_1_1_2_1 KLE_AA0459AA_AS
1_1_1_1_1_1_1_1_1_1_1_1_1_1_1_1_1_1_1_1_1_1_1_2_1 GCF_001316845
1_1_1_1_1_1_1_1_1_1_1_1_1_1_1_1_1_1_1_1_1_1_1_2_1 KLE_AA7501AA_AS
1_1_1_1_1_1_1_1_1_1_1_1_1_1_1_1_1_1_1_1_1_1_1_2_1 GCF_016054935
1_1_1_1_1_1_1_1_1_1_1_1_1_1_1_1_1_1_1_1_1_1_1_2_1 GCF_001463465
1_1_1_1_1_1_1_1_1_1_1_1_1_1_1_1_1_1_1_1_1_1_1_2_1 KLE_BA7249AA_AS
1_1_1_1_1_1_1_1_1_1_1_1_1_1_1_1_1_1_1_1_1_1_1_2_1 GCF_004115315
1_1_1_1_1_1_1_1_1_1_1_1_1_1_1_1_1_1_1_1_1_1_1_2_1 KLE_BA7255AA_AS
1_1_1_1_1_1_1_1_1_1_1_1_1_1_1_1_1_1_1_1_1_1_1_2_1 GCF_902155915
1_1_1_1_1_1_1_1_1_1_1_1_1_1_1_1_1_1_1_1_1_1_1_2_1 KLE_CA4330AA_AS
1_1_1_1_1_1_1_1_1_1_1_1_1_1_1_1_1_1_1_1_1_1_1_2_1 GCF_001316705
1_1_1_1_1_1_1_1_1_1_1_1_1_1_1_1_1_1_1_1_1_1_1_2_1 GCF_002775255
1_1_1_1_1_1_1_1_1_1_1_1_1_1_1_1_1_1_1_1_1_1_1_2_1 GCF_001317205
1_1_1_1_1_1_1_1_1_1_1_1_1_1_1_1_1_1_1_1_1_1_1_2_1 KLE_AA5920AA_AS
1_1_1_1_1_1_1_1_1_1_1_1_1_1_1_1_1_1_1_1_1_1_1_2_1 GCF_001317055
1_1_1_1_1_1_1_1_1_1_1_1_1_1_1_1_1_1_1_1_1_1_1_2_1 ERR1852984
1_1_1_1_1_1_1_1_1_1_1_1_1_1_1_1_1_1_1_1_1_1_1_2_1 GCF_900507325
1_1_1_1_1_1_1_1_1_1_1_1_1_1_1_1_1_1_1_1_1_1_1_2_1 GCF_900507365
1_1_1_1_1_1_1_1_1_1_1_1_1_1_1_1_1_1_1_1_1_1_1_2_1 GCF_011030155
1_1_1_1_1_1_1_1_1_1_1_1_1_1_1_1_1_1_1_1_1_1_1_2_1 GCF_900508105
1_1_1_1_1_1_1_1_1_1_1_1_1_1_1_1_1_1_1_1_1_1_1_2_1 KLE_CA0663AA_AS
1_1_1_1_1_1_1_1_1_1_1_1_1_1_1_1_1_1_1_1_1_1_1_2_1 SRR1612631
1_1_1_1_1_1_1_1_1_1_1_1_1_1_1_1_1_1_1_1_1_1_1_2_1 KLE_BA7309AA_AS
1_1_1_1_1_1_1_1_1_1_1_1_1_1_1_1_1_1_1_1_1_1_1_2_1 GCF_001317135
1_1_1_1_1_1_1_1_1_1_1_1_1_1_1_1_1_1_1_1_1_1_1_2_1 GCF_900608315
1_1_1_1_1_1_1_1_1_1_1_1_1_1_1_1_1_1_1_1_1_1_1_2_1 KLE_BA7251AA_AS
1_1_1_1_1_1_1_1_1_1_1_1_1_1_1_1_1_1_1_1_1_1_1_2_1 GCA_015899585-1
1_1_1_1_1_1_1_1_1_1_1_1_1_1_1_1_1_1_1_1_1_1_1_2_1 ERR1852982
1_1_1_1_1_1_1_1_1_1_1_1_1_1_1_1_1_1_1_1_1_1_1_2_1 GCF_001316445
1_1_1_1_1_1_1_1_1_1_1_1_1_1_1_1_1_1_1_1_1_1_1_2_1 GCA_015899665-1
1_1_1_1_1_1_1_1_1_1_1_1_1_1_1_1_1_1_1_1_1_1_1_2_1 KLE_BA7305AA_AS
1_1_1_1_1_1_1_1_1_1_1_1_1_1_1_1_1_1_1_1_1_1_1_2_1 KLE_BA7189AA_AS
1_1_1_1_1_1_1_1_1_1_1_1_1_1_1_1_1_1_1_1_1_1_1_2_1 GCA_015899565-1
1_1_1_1_1_1_1_1_1_1_1_1_1_1_1_1_1_1_1_1_1_1_1_2_1 GCF_008704055
1_1_1_1_1_1_1_1_1_1_1_1_1_1_1_1_1_1_1_1_1_1_1_2_1 GCA_001316535
1_1_1_1_1_1_1_1_1_1_1_1_1_1_1_1_1_1_1_1_1_1_1_2_1 KLE_BA7194AA_AS
1_1_1_1_1_1_1_1_1_1_1_1_1_1_1_1_1_1_1_1_1_1_1_2_1 ERR1541350
1_1_1_1_1_1_1_1_1_1_1_1_1_1_1_1_1_1_1_1_1_1_1_2_1 GCF_009176835
1_1_1_1_1_1_1_1_1_1_1_1_1_1_1_1_1_1_1_1_1_1_1_2_1 KLE_BA7308AA_AS
1_1_1_1_1_1_1_1_1_1_1_1_1_1_1_1_1_1_1_1_1_1_1_2_1 ERR1852986
1_1_1_1_1_1_1_1_1_1_1_1_1_1_1_1_1_1_1_1_1_1_1_2_1 GCF_002740885
1_1_1_1_1_1_1_1_1_1_1_1_1_1_1_1_1_1_1_1_1_1_1_2_1 GCA_002738115
1_1_1_1_1_1_1_1_1_1_1_1_1_1_1_1_1_1_1_1_1_1_1_2_1 GCF_002810285
1_1_1_1_1_1_1_1_1_1_1_1_1_1_1_1_1_1_1_1_1_1_1_2_1 GCF_900607545
1_1_1_1_1_1_1_1_1_1_1_1_1_1_1_1_1_1_1_1_1_1_1_2_1 ERR1852926
1_1_1_1_1_1_1_1_1_1_1_1_1_1_1_1_1_1_1_1_1_1_1_2_1 GCF_900508065
1_1_1_1_1_1_1_1_1_1_1_1_1_1_1_1_1_1_1_1_1_1_1_2_1 GCF_003687985
1_1_1_1_1_1_1_1_1_1_1_1_1_1_1_1_1_1_1_1_1_1_1_2_1 GCF_001463455
1_1_1_1_1_1_1_1_1_1_1_1_1_1_1_1_1_1_1_1_1_1_1_2_1 KLE_AA0438AA_AS
1_1_1_1_1_1_1_1_1_1_1_1_1_1_1_1_1_1_1_1_1_1_1_2_1 KLE_AA7522AA_AS
1_1_1_1_1_1_1_1_1_1_1_1_1_1_1_1_1_1_1_1_1_1_1_2_1 GCA_001316555
1_1_1_1_1_1_1_1_1_1_1_1_1_1_1_1_1_1_1_1_1_1_1_2_1 GCF_017169255
1_1_1_1_1_1_1_1_1_1_1_1_1_1_1_1_1_1_1_1_1_1_1_2_1 GCA_015899765-1
1_1_1_1_1_1_1_1_1_1_1_1_1_1_1_1_1_1_1_1_1_1_1_2_1 KLE_AA7503AA_AS
1_1_1_1_1_1_1_1_1_1_1_1_1_1_1_1_1_1_1_1_1_1_1_2_1 GCF_002740875
1_1_1_1_1_1_1_1_1_1_1_1_1_1_1_1_1_1_1_1_1_1_1_2_1 GCF_002740835
1_1_1_1_1_1_1_1_1_1_1_1_1_1_1_1_1_1_1_1_1_1_1_2_1 GCF_002216835-1
1_1_1_1_1_1_1_1_1_1_1_1_1_1_1_1_1_1_1_1_1_1_1_2_1 KLE_BA7319AA_AS
1_1_1_1_1_1_1_1_1_1_1_1_1_1_1_1_1_1_1_1_1_1_1_2_1 KLE_BA7191AA_AS
1_1_1_1_1_1_1_1_1_1_1_1_1_1_1_1_1_1_1_1_1_1_1_2_1 GCF_008693405
1_1_1_1_1_1_1_1_1_1_1_1_1_1_1_1_1_1_1_1_1_1_1_2_1 ERR1852929
1_1_1_1_1_1_1_1_1_1_1_1_1_1_1_1_1_1_1_1_1_1_1_2_1 GCF_002290285-1
1_1_1_1_1_1_1_1_1_1_1_1_1_1_1_1_1_1_1_1_1_1_1_2_1 KLE_CA4497AA_AS
1_1_1_1_1_1_1_1_1_1_1_1_1_1_1_1_1_1_1_1_1_1_1_2_1 GCF_003432615
1_1_1_1_1_1_1_1_1_1_1_1_1_1_1_1_1_1_1_1_1_1_1_2_1 ERR1852922
1_1_1_1_1_1_1_1_1_1_1_1_1_1_1_1_1_1_1_1_1_1_1_2_1 GCA_015899725-1
1_1_1_1_1_1_1_1_1_1_1_1_1_1_1_1_1_1_1_1_1_1_1_2_1 GCF_009710205
1_1_1_1_1_1_1_1_1_1_1_1_1_1_1_1_1_1_1_1_1_1_1_2_1 KLE_BA7307AA_AS
1_1_1_1_1_1_1_1_1_1_1_1_1_1_1_1_1_1_1_1_1_1_1_2_1 SRR5939924
1_1_1_1_1_1_1_1_1_1_1_1_1_1_1_1_1_1_1_1_1_1_1_2_1 GCF_002180255
1_1_1_1_1_1_1_1_1_1_1_1_1_1_1_1_1_1_1_1_1_1_1_2_1 GCA_016616045
1_1_1_1_1_1_1_1_1_1_1_1_1_1_1_1_1_1_1_1_1_1_1_2_1 GCF_002118055
1_1_1_1_1_1_1_1_1_1_1_1_1_1_1_1_1_1_1_1_1_1_1_2_1 GCF_001938435
1_1_1_1_1_1_1_1_1_1_1_1_1_1_1_1_1_1_1_1_1_1_1_2_1 KLE_BA7321AA_AS
1_1_1_1_1_1_1_1_1_1_1_1_1_1_1_1_1_1_1_1_1_1_1_2_1 KLE_BA7272AA_AS
1_1_1_1_1_1_1_1_1_1_1_1_1_1_1_1_1_1_1_1_1_1_1_2_1 GCA_001316425
1_1_1_1_1_1_1_1_1_1_1_1_1_1_1_1_1_1_1_1_1_1_1_2_1 KLE_AA0454AA_AS
1_1_1_1_1_1_1_1_1_1_1_1_1_1_1_1_1_1_1_1_1_1_1_2_1 GCF_001472915
1_1_1_1_1_1_1_1_1_1_1_1_1_1_1_1_1_1_1_1_1_1_1_2_1 GCF_001316945
1_1_1_1_1_1_1_1_1_1_1_1_1_1_1_1_1_1_1_1_1_1_1_2_1 GCA_001316595
1_1_1_1_1_1_1_1_1_1_1_1_1_1_1_1_1_1_1_1_1_1_1_2_1 GCF_001317425
1_1_1_1_1_1_1_1_1_1_1_1_1_1_1_1_1_1_1_1_1_1_1_2_1 GCF_011392625
1_1_1_1_1_1_1_1_1_1_1_1_1_1_1_1_1_1_1_1_1_1_1_2_1 GCF_900516635
1_1_1_1_1_1_1_1_1_1_1_1_1_1_1_1_1_1_1_1_1_1_1_2_1 GCA_015899645-1
1_1_1_1_1_1_1_1_1_1_1_1_1_1_1_1_1_1_1_1_1_1_1_2_1 GCF_001525425
1_1_1_1_1_1_1_1_1_1_1_1_1_1_1_1_1_1_1_1_1_1_1_2_1 GCF_001525135
1_1_1_1_1_1_1_1_1_1_1_1_1_1_1_1_1_1_1_1_1_1_1_2_1 GCA_014682985-1
1_1_1_1_1_1_1_1_1_1_1_1_1_1_1_1_1_1_1_1_1_1_1_2_1 GCF_015775275
1_1_1_1_1_1_1_1_1_1_1_1_1_1_1_1_1_1_1_1_1_1_1_2_1 KLE_AA0435AA_AS
1_1_1_1_1_1_1_1_1_1_1_1_1_1_1_1_1_1_1_1_1_1_1_2_1 KLE_BA7193AA_AS
1_1_1_1_1_1_1_1_1_1_1_1_1_1_1_1_1_1_1_1_1_1_1_2_1 GCA_015899785-1
1_1_1_1_1_1_1_1_1_1_1_1_1_1_1_1_1_1_1_1_1_1_1_2_1 GCA_013513495-1
1_1_1_1_1_1_1_1_1_1_1_1_1_1_1_1_1_1_1_1_1_1_1_2_1 GCF_001316925
1_1_1_1_1_1_1_1_1_1_1_1_1_1_1_1_1_1_1_1_1_1_1_2_1 KLE_AA7486AA_AS
1_1_1_1_1_1_1_1_1_1_1_1_1_1_1_1_1_1_1_1_1_1_1_2_1 GCF_002740845
1_1_1_1_1_1_1_1_1_1_1_1_1_1_1_1_1_1_1_1_1_1_1_2_1 GCA_015899625-1
1_1_1_1_1_1_1_1_1_1_1_1_1_1_1_1_1_1_1_1_1_1_1_2_1 GCA_001317125
1_1_1_1_1_1_1_1_1_1_1_1_1_1_1_1_1_1_1_1_1_1_1_2_1 GCF_003038115
1_1_1_1_1_1_1_1_1_1_1_1_1_1_1_1_1_1_1_1_1_1_1_2_1 KLE_BA7322AA_AS
1_1_1_1_1_1_1_1_1_1_1_1_1_1_1_1_1_1_1_1_1_1_1_2_1 ERR1852928
1_1_1_1_1_1_1_1_1_1_1_1_1_1_1_1_1_1_1_1_1_1_1_2_1 GCF_002591075
1_1_1_1_1_1_1_1_1_1_1_1_1_1_1_1_1_1_1_1_1_1_1_2_1 GCF_008704185
1_1_1_1_1_1_1_1_1_1_1_1_1_1_1_1_1_1_1_1_1_1_1_2_1 GCF_900504005
1_1_1_1_1_1_1_1_1_1_1_1_1_1_1_1_1_1_1_1_1_1_1_2_1 GCF_000276705
1_1_1_1_1_1_1_1_1_1_1_1_1_1_1_1_1_1_1_1_1_1_1_2_1 KLE_BA7195AA_AS
1_1_1_1_1_1_1_1_1_1_1_1_1_1_1_1_1_1_1_1_1_1_1_2_1 GCF_001317225
1_1_1_1_1_1_1_1_1_1_1_1_1_1_1_1_1_1_1_1_1_1_1_2_1 GCF_011006815
1_1_1_1_1_1_1_1_1_1_1_1_1_1_1_1_1_1_1_1_1_1_1_2_1 KLE_BA7246AA_AS
1_1_1_1_1_1_1_1_1_1_1_1_1_1_1_1_1_1_1_1_1_1_1_2_1 GCF_002588265
1_1_1_1_1_1_1_1_1_1_1_1_1_1_1_1_1_1_1_1_1_1_1_2_1 GCF_003432685
1_1_1_1_1_1_1_1_1_1_1_1_1_1_1_1_1_1_1_1_1_1_1_2_1 GCF_003432645
1_1_1_1_1_1_1_1_1_1_1_1_1_1_1_1_1_1_1_1_1_1_1_2_1 KLE_BA7317AA_AS
1_1_1_1_1_1_1_1_1_1_1_1_1_1_1_1_1_1_1_1_1_1_1_2_1 ESC_HA0367AA_AS
1_1_1_1_1_1_1_1_1_1_1_1_1_1_1_1_1_1_1_1_1_1_1_2_1 GCF_011030295
1_1_1_1_1_1_1_1_1_1_1_1_1_1_1_1_1_1_1_1_1_1_1_2_1 ERR1853005
1_1_1_1_1_1_1_1_1_1_1_1_1_1_1_1_1_1_1_1_1_1_1_2_1 GCF_015774895
1_1_1_1_1_1_1_1_1_1_1_1_1_1_1_1_1_1_1_1_1_1_1_2_1 KLE_AA0437AA_AS
1_1_1_1_1_1_1_1_1_1_1_1_1_1_1_1_1_1_1_1_1_1_1_2_1 KLE_BA7162AA_AS
1_1_1_1_1_1_1_1_1_1_1_1_1_1_1_1_1_1_1_1_1_1_1_2_1 GCF_003432565
1_1_1_1_1_1_1_1_1_1_1_1_1_1_1_1_1_1_1_1_1_1_1_2_1 ERR1853039
1_1_1_1_1_1_1_1_1_1_1_1_1_1_1_1_1_1_1_1_1_1_1_2_1 GCF_001317245
1_1_1_1_1_1_1_1_1_1_1_1_1_1_1_1_1_1_1_1_1_1_1_2_1 GCF_002738185
1_1_1_1_1_1_1_1_1_1_1_1_1_1_1_1_1_1_1_1_1_1_1_2_1 ERR1852894
1_1_1_1_1_1_1_1_1_1_1_1_1_1_1_1_1_1_1_1_1_1_1_2_1 KLE_BA7318AA_AS
1_1_1_1_1_1_1_1_1_1_1_1_1_1_1_1_1_1_1_1_1_1_1_2_1 GCF_002738155
1_1_1_1_1_1_1_1_1_1_1_1_1_1_1_1_1_1_1_1_1_1_1_2_1 GCA_001317445
1_1_1_1_1_1_1_1_1_1_1_1_1_1_1_1_1_1_1_1_1_1_1_2_1 KLE_BA7188AA_AS
1_1_1_1_1_1_1_1_1_1_1_1_1_1_1_1_1_1_1_1_1_1_1_2_1 GCA_002009075
1_1_1_1_1_1_1_1_1_1_1_1_1_1_1_1_1_1_1_1_1_1_1_2_1 KLE_BA7190AA_AS
1_1_1_1_1_1_1_1_1_1_1_1_1_1_1_1_1_1_1_1_1_1_1_2_1 GCF_900507975
1_1_1_1_1_1_1_1_1_1_1_1_1_1_1_1_1_1_1_1_1_1_1_2_1 KLE_BA7310AA_AS
1_1_1_1_1_1_1_1_1_1_1_1_1_1_1_1_1_1_1_1_1_1_1_2_1 GCA_001316505
1_1_1_1_1_1_1_1_1_1_1_1_1_1_1_1_1_1_1_1_1_1_1_2_1 GCF_900508125
1_1_1_1_1_1_1_1_1_1_1_1_1_1_1_1_1_1_1_1_1_1_1_2_1 KLE_CA3749AA_AS
1_1_1_1_1_1_1_1_1_1_1_1_1_1_1_1_1_1_1_1_1_1_1_2_1 KLE_BA7248AA_AS
1_1_1_1_1_1_1_1_1_1_1_1_1_1_1_1_1_1_1_1_1_1_1_2_1 GCA_015899545-1
1_1_1_1_1_1_1_1_1_1_1_1_1_1_1_1_1_1_1_1_1_1_1_2_1 GCA_016615995
1_1_1_1_1_1_1_1_1_1_1_1_1_1_1_1_1_1_1_1_1_1_1_2_1 KLE_BA7315AA_AS
1_1_1_1_1_1_1_1_1_1_1_1_1_1_1_1_1_1_1_1_1_1_1_2_1 GCF_002738145
1_1_1_1_1_1_1_1_1_1_1_1_1_1_1_1_1_1_1_1_1_1_1_2_1 GCF_001938425
1_1_1_1_1_1_1_1_1_1_1_1_1_1_1_1_1_1_1_1_1_1_1_2_1 GCF_001475405
1_1_1_1_1_1_1_1_1_1_1_1_1_1_1_1_1_1_1_1_1_1_1_2_1 ERR1852897
1_1_1_1_1_1_1_1_1_1_1_1_1_1_1_1_1_1_1_1_1_1_1_2_1 GCF_001984805
1_1_1_1_1_1_1_1_1_1_1_1_1_1_1_1_1_1_1_1_1_1_1_2_1 KLE_AA0434AA_AS
1_1_1_1_1_1_1_1_1_1_1_1_1_1_1_1_1_1_1_1_1_1_1_2_1 KLE_BA7158AA_AS
1_1_1_1_1_1_1_1_1_1_1_1_1_1_1_1_1_1_1_1_1_1_1_2_1 GCF_003432545
1_1_1_1_1_1_1_1_1_1_1_1_1_1_1_1_1_1_1_1_1_1_1_2_1 KLE_BA9928AA_AS
1_1_1_1_1_1_1_1_1_1_1_1_1_1_1_1_1_1_1_1_1_1_1_2_1 GCF_001317235
1_1_1_1_1_1_1_1_1_1_1_1_1_1_1_1_1_1_1_1_1_1_1_2_1 KLE_AA0462AA_AS
1_1_1_1_1_1_1_1_1_1_1_1_1_1_1_1_1_1_1_1_1_1_1_2_1 KLE_BA7313AA_AS
1_1_1_1_1_1_1_1_1_1_1_1_1_1_1_1_1_1_1_1_1_1_1_2_1 GCF_003432635
1_1_1_1_1_1_1_1_1_1_1_1_1_1_1_1_1_1_1_1_1_1_1_2_1 GCF_005885775
1_1_1_1_1_1_1_1_1_1_1_1_1_1_1_1_1_1_1_1_1_1_1_2_1 GCA_001316635
1_1_1_1_1_1_1_1_1_1_1_1_1_1_1_1_1_1_1_1_1_1_1_2_1 GCF_001525285
1_1_1_1_1_1_1_1_1_1_1_1_1_1_1_1_1_1_1_1_1_1_1_2_1 KLE_CA6806AA_AS
1_1_1_1_1_1_1_1_1_1_1_1_1_1_1_1_1_1_1_1_1_1_1_2_1 GCF_003432695
1_1_1_1_1_1_1_1_1_1_1_1_1_1_1_1_1_1_1_1_1_1_1_2_1 GCA_006148995
1_1_1_1_1_1_1_1_1_1_1_1_1_1_1_1_1_1_1_1_1_1_1_2_1 KLE_BA7192AA_AS
1_1_1_1_1_1_1_1_1_1_1_1_1_1_1_1_1_1_1_1_1_1_1_2_1 ERR1852987
1_1_1_1_1_1_1_1_1_1_1_1_1_1_1_1_1_1_1_1_1_1_1_2_1 GCF_015208815
1_1_1_1_1_1_1_1_1_1_1_1_1_1_1_1_1_1_1_1_1_1_1_2_1 GCA_001317285
1_1_1_1_1_1_1_1_1_1_1_1_1_1_1_1_1_1_1_1_1_1_1_2_1 KLE_BA7314AA_AS
1_1_1_1_1_1_1_1_1_1_1_1_1_1_1_1_1_1_1_1_1_1_1_2_1 KLE_AA6476AA_AS
1_1_1_1_1_1_1_1_1_1_1_1_1_1_1_1_1_1_1_1_1_1_1_2_1 GCF_004523765
1_1_1_1_1_1_1_1_1_1_1_1_1_1_1_1_1_1_1_1_1_1_1_2_1 GCF_001472895
1_1_1_1_1_1_1_1_1_1_1_1_1_1_1_1_1_1_1_1_1_1_1_2_1 GCF_003432625-2
1_1_1_1_1_1_1_1_1_1_1_1_1_1_1_1_1_1_1_1_1_1_1_2_1 GCF_900511255
1_1_1_1_1_1_1_1_1_1_1_1_1_1_1_1_1_1_1_1_1_1_1_2_1 KLE_BA7382AA_AS
1_1_1_1_1_1_1_1_1_1_1_1_1_1_1_1_1_1_1_1_1_1_1_2_1 GCF_001902355
1_1_1_1_1_1_1_1_1_1_1_1_1_1_1_1_1_1_1_1_1_1_1_2_1 GCA_015899805-1
1_1_1_1_1_1_1_1_1_1_1_1_1_1_1_1_1_1_1_1_1_1_1_2_1 KLE_AA0418AA_AS
1_1_1_1_1_1_1_1_1_1_1_1_1_1_1_1_1_1_1_1_1_1_1_2_1 GCF_900504075
1_1_1_1_1_1_1_1_1_1_1_1_1_1_1_1_1_1_1_1_1_1_1_2_1 GCA_014682885-1
1_1_1_1_1_1_1_1_1_1_1_1_1_1_1_1_1_1_1_1_1_1_1_2_1 KLE_BA7316AA_AS
1_1_1_1_1_1_1_1_1_1_1_1_1_1_1_1_1_1_1_1_1_1_1_2_1 GCF_011030065
1_1_1_1_1_1_1_1_1_1_1_1_1_1_1_1_1_1_1_1_1_1_1_2_1 GCF_003400925
1_1_1_1_1_1_1_1_1_1_1_1_1_1_1_1_1_1_1_1_1_1_1_2_1 GCA_015899525-1
1_1_1_1_1_1_1_1_1_1_1_1_1_1_1_1_1_1_1_1_1_1_1_2_1 GCF_009856855
1_1_1_1_1_1_1_1_1_1_1_1_1_1_1_1_1_1_1_1_1_1_1_2_1 KLE_BA7163AA_AS
1_1_1_1_1_1_1_1_1_1_1_1_1_1_1_1_1_1_1_1_1_1_1_2_1 KLE_BA7282AA_AS
1_1_1_1_1_1_1_1_1_1_1_1_1_1_1_1_1_1_1_1_1_1_1_2_1 GCF_003432555
1_1_1_1_1_1_1_1_1_1_1_1_1_1_1_1_1_1_1_1_1_1_1_2_1 GCF_001462885
1_1_1_1_1_1_1_1_1_1_1_1_1_1_1_1_1_1_1_1_1_1_1_2_1 GCF_004141975
1_1_1_1_1_1_1_1_1_1_1_1_1_1_1_1_1_1_1_1_1_1_1_2_1 KLE_BA7311AA_AS
1_1_1_1_1_1_1_1_1_1_1_1_1_1_1_1_1_1_1_1_1_1_1_2_1 GCF_003432535
1_1_1_1_1_1_1_1_1_1_1_1_1_1_1_1_1_1_1_1_1_1_1_2_1 KLE_AA9069AA_AS
1_1_1_1_1_1_1_1_1_1_1_1_1_1_1_1_1_1_1_1_1_1_1_2_1 GCF_003400795
1_1_1_1_1_1_1_1_1_1_1_1_1_1_1_1_1_1_1_1_1_1_1_2_2 KLE_BA7252AA_AS
1_1_1_1_1_1_1_1_1_1_1_1_1_1_1_1_1_1_1_1_1_1_1_2_2 KLE_BA7254AA_AS
1_1_1_1_1_1_1_1_1_1_1_1_1_1_1_1_1_1_1_1_1_1_1_2_2 GCF_011392725
1_1_1_1_1_1_1_1_1_1_1_1_1_1_1_1_1_1_1_1_1_1_1_2_2 KLE_AA9055AA_AS
1_1_1_1_1_1_1_1_1_1_1_1_1_1_1_1_1_1_1_1_1_1_1_2_2 KLE_BA7196AA_AS
1_1_1_1_1_1_1_1_1_1_1_1_1_1_1_1_1_1_1_1_1_1_1_2_2 KLE_BA7334AA_AS
1_1_1_1_1_1_1_1_1_1_1_1_1_1_1_1_1_1_1_1_1_1_1_2_2 KLE_AA7449AA_AS
1_1_1_1_1_1_1_1_1_1_1_1_1_1_1_1_1_1_1_1_1_1_1_2_2 KLE_AA8960AA_AS
1_1_1_1_1_1_1_1_1_1_1_1_1_1_1_1_1_1_1_1_1_1_1_2_2 GCF_003432625-1
1_1_1_1_1_1_1_1_1_1_1_1_1_1_1_1_1_1_1_1_1_1_1_2_2 KLE_CA6809AA_AS
1_1_1_1_1_1_1_1_1_1_1_1_1_1_1_1_1_1_1_1_1_1_1_2_2 KLE_BA7302AA_AS
1_1_1_1_1_1_1_1_1_1_1_1_1_1_1_1_1_1_1_1_1_1_1_2_2 KLE_BA7306AA_AS
1_1_1_1_1_1_1_1_1_1_1_1_1_1_1_1_1_1_1_1_1_1_2_1_1 KLE_BA1140AA_AS
1_1_1_1_1_1_1_1_1_1_1_1_1_1_1_1_1_1_1_1_1_1_2_1_1 GCF_001715345
1_1_1_1_1_1_1_1_1_1_1_1_1_1_1_1_1_1_1_1_1_1_2_1_1 KLE_BA9836AA_AS
1_1_1_1_1_1_1_1_1_1_1_1_1_1_1_1_1_1_1_1_1_1_2_1_1 SRR1508837
1_1_1_1_1_1_1_1_1_1_1_1_1_1_1_1_1_1_1_1_1_1_2_1_1 SRR1508839
1_1_1_1_1_1_1_1_1_1_1_1_1_1_1_1_1_1_1_1_1_1_2_1_1 KLE_BA1139AA_AS
1_1_1_1_1_1_1_1_1_1_1_1_1_1_1_1_1_1_1_1_1_1_2_1_1 SRR1508838
1_1_1_1_1_1_1_1_1_1_1_1_1_1_1_1_1_1_1_1_1_1_2_1_1 SRR1508844
1_1_1_1_1_1_1_1_1_1_1_1_1_1_1_1_1_1_1_1_1_1_2_1_1 SRR1508822
1_1_1_1_1_1_1_1_1_1_1_1_1_1_1_1_1_1_1_1_1_1_2_1_1 GCF_002108335
1_1_1_1_1_1_1_1_1_1_1_1_1_1_1_1_1_1_1_1_1_1_2_1_1 GCF_002258155
1_1_1_1_1_1_1_1_1_1_1_1_1_1_1_1_1_1_1_1_1_1_2_1_1 SRR1508836
1_1_1_1_1_1_1_1_1_1_1_1_1_1_1_1_1_1_1_1_1_1_2_1_1 SRR1508821
1_1_1_1_1_1_1_1_1_1_1_1_1_1_1_1_1_1_1_1_1_1_2_1_1 ERR317533
1_1_1_1_1_1_1_1_1_1_1_1_1_1_1_1_1_1_1_1_1_1_2_1_1 KLE_BA1141AA_AS
1_1_1_1_1_1_1_1_1_1_1_1_1_1_1_1_1_1_1_1_1_1_2_1_1 KLE_BA1143AA_AS
1_1_1_1_1_1_1_1_1_1_1_1_1_1_1_1_1_1_1_1_1_1_2_1_1 SRR1508832
1_1_1_1_1_1_1_1_1_1_1_1_1_1_1_1_1_1_1_1_1_1_2_1_1 SRR1508840
1_1_1_1_1_1_1_1_1_1_1_1_1_1_1_1_1_1_1_1_1_1_2_1_1 KLE_BA0569AA_AS
1_1_1_1_1_1_1_1_1_1_1_1_1_1_1_1_1_1_1_1_1_1_2_1_1 ERR317531
1_1_1_1_1_1_1_1_1_1_1_1_1_1_1_1_1_1_1_1_1_1_2_1_1 KLE_BA1137AA_AS
1_1_1_1_1_1_1_1_1_1_1_1_1_1_1_1_1_1_1_1_1_1_2_1_1 KLE_BA0568AA_AS
1_1_1_1_1_1_1_1_1_1_1_1_1_1_1_1_1_1_1_1_1_1_2_1_1 SRR1508845
1_1_1_1_1_1_1_1_1_1_1_1_1_1_1_1_1_1_1_1_1_1_2_1_1 KLE_BA0554AA_AS
1_1_1_1_1_1_1_1_1_1_1_1_1_1_1_1_1_1_1_1_1_1_2_1_1 KLE_BA0556AA_AS
1_1_1_1_1_1_1_1_1_1_1_1_1_1_1_1_1_1_1_1_1_1_2_1_1 SRR1508823
1_1_1_1_1_1_1_1_1_1_1_1_1_1_1_1_1_1_1_1_1_1_2_1_1 SRR1508847
1_1_1_1_1_1_1_1_1_1_1_1_1_1_1_1_1_1_1_1_1_1_2_1_1 ERR317532
1_1_1_1_1_1_1_1_1_1_1_1_1_1_1_1_1_1_1_1_1_1_2_1_1 KLE_BA0560AA_AS
1_1_1_1_1_1_1_1_1_1_1_1_1_1_1_1_1_1_1_1_1_1_2_1_1 KLE_BA1138AA_AS
1_1_1_1_1_1_1_1_1_1_1_1_1_1_1_1_1_1_1_1_1_1_2_1_1 ERR317530
1_1_1_1_1_1_1_1_1_1_1_1_1_1_1_1_1_1_1_1_1_1_2_1_1 KLE_BA1145AA_AS
1_1_1_1_1_1_1_1_1_1_1_1_1_1_1_1_1_1_1_1_1_1_2_1_1 KLE_AA2307AA_AS
1_1_1_1_1_1_1_1_1_1_1_1_1_1_1_1_1_1_1_1_1_1_2_1_1 KLE_AA2300AA_AS
1_1_1_1_1_1_1_1_1_1_1_1_1_1_1_1_1_1_1_1_1_1_2_1_1 GCF_000956385
1_1_1_1_1_1_1_1_1_1_1_1_1_1_1_1_1_1_1_1_1_1_2_1_1 KLE_BA1131AA_AS
1_1_1_1_1_1_1_1_1_1_1_1_1_1_1_1_1_1_1_1_1_1_2_1_1 KLE_BA0571AA_AS
1_1_1_1_1_1_1_1_1_1_1_1_1_1_1_1_1_1_1_1_1_1_2_1_1 KLE_AA2309AA_AS
1_1_1_1_1_1_1_1_1_1_1_1_1_1_1_1_1_1_1_1_1_1_2_1_1 GCF_002108355
1_1_1_1_1_1_1_1_1_1_1_1_1_1_1_1_1_1_1_1_1_1_2_1_1 SRR1508829
1_1_1_1_1_1_1_1_1_1_1_1_1_1_1_1_1_1_1_1_1_1_2_1_1 KLE_BA2015AA_AS
1_1_1_1_1_1_1_1_1_1_1_1_1_1_1_1_1_1_1_1_1_1_2_1_1 KLE_BA0570AA_AS
1_1_1_1_1_1_1_1_1_1_1_1_1_1_1_1_1_1_1_1_1_1_2_1_1 SRR1508835
1_1_1_1_1_1_1_1_1_1_1_1_1_1_1_1_1_1_1_1_1_1_2_1_1 KLE_BA1129AA_AS
1_1_1_1_1_1_1_1_1_1_1_1_1_1_1_1_1_1_1_1_1_1_2_1_1 KLE_BA2014AA_AS
1_1_1_1_1_1_1_1_1_1_1_1_1_1_1_1_1_1_1_1_1_1_2_1_1 ERR374553
1_1_1_1_1_1_1_1_1_1_1_1_1_1_1_1_1_1_1_1_1_1_2_1_1 KLE_BA1142AA_AS
1_1_1_1_1_1_1_1_1_1_1_1_1_1_1_1_1_1_1_1_1_1_2_1_1 KLE_BA0558AA_AS
1_1_1_1_1_1_1_1_1_1_1_1_1_1_1_1_1_1_1_1_1_1_2_1_1 KLE_BA1144AA_AS
1_1_1_1_1_1_1_1_1_1_1_1_1_1_1_1_1_1_1_1_1_1_2_1_1 KLE_BA1136AA_AS
1_1_1_1_1_1_1_1_1_1_1_1_1_1_1_1_1_1_1_1_1_1_2_1_1 KLE_AA2301AA_AS
1_1_1_1_1_1_1_1_1_1_1_1_1_1_1_1_1_1_1_1_1_1_2_1_1 SRR1508824
1_1_1_1_1_1_1_1_1_1_1_1_1_1_1_1_1_1_1_1_1_1_2_1_1 SRR1508852
1_1_1_1_1_1_1_1_1_1_1_1_1_1_1_1_1_1_1_1_1_1_2_1_1 KLE_BA0559AA_AS
1_1_1_1_1_1_1_1_1_1_1_1_1_1_1_1_1_1_1_1_1_1_2_1_1 KLE_CA3763AA_AS
1_1_1_1_1_1_1_1_1_1_1_1_1_1_1_1_1_1_1_1_1_1_2_1_1 SRR1508849
1_1_1_1_1_1_1_1_1_1_1_1_1_1_1_1_1_1_1_1_1_1_2_1_1 GCF_013694405
1_1_1_1_1_1_1_1_1_1_1_1_1_1_1_1_1_1_1_1_1_1_2_1_1 KLE_BA1152AA_AS
1_1_1_1_1_1_1_1_1_1_1_1_1_1_1_1_1_1_1_1_1_1_2_1_1 KLE_BA0562AA_AS
1_1_1_1_1_1_1_1_1_1_1_1_1_1_1_1_1_1_1_1_1_1_2_1_1 SRR1508861
1_1_1_1_1_1_1_1_1_1_1_1_1_1_1_1_1_1_1_1_1_1_2_1_1 SRR1508846
1_1_1_1_1_1_1_1_1_1_1_1_1_1_1_1_1_1_1_1_1_1_2_1_1 ERR455536
1_1_1_1_1_1_1_1_1_1_1_1_1_1_1_1_1_1_1_1_1_1_2_1_1 KLE_BA0631AA_AS
1_1_1_1_1_1_1_1_1_1_1_1_1_1_1_1_1_1_1_1_1_1_2_1_1 GCF_002156765
1_1_1_1_1_1_1_1_1_1_1_1_1_1_1_1_1_1_1_1_1_1_2_1_1 KLE_BA7335AA_AS
1_1_1_1_1_1_1_1_1_1_1_1_1_1_1_1_1_1_1_1_1_1_2_1_1 GCF_000956395
1_1_1_1_1_1_1_1_1_1_1_1_1_1_1_1_1_1_1_1_1_1_2_1_1 SRR1508850
1_1_1_1_1_1_1_1_1_1_1_1_1_1_1_1_1_1_1_1_1_1_2_1_1 KLE_BA0557AA_AS
1_1_1_1_1_1_1_1_1_1_1_1_1_1_1_1_1_1_1_1_1_1_2_1_1 KLE_AA2302AA_AS
1_1_1_1_1_1_1_1_1_1_1_1_1_1_1_1_1_1_1_1_1_1_2_1_1 KLE_BA0555AA_AS
1_1_1_1_1_1_1_1_1_1_1_1_1_1_1_1_1_1_1_1_1_1_2_1_1 KLE_BA0572AA_AS
1_1_1_1_1_1_1_1_1_1_1_1_1_1_1_1_1_1_1_1_1_1_2_1_1 KLE_BA1130AA_AS
1_1_1_1_1_1_1_1_1_1_1_1_1_1_1_1_1_1_1_1_1_1_2_1_1 KLE_BA1132AA_AS
1_1_1_1_1_1_1_1_1_1_1_1_1_1_1_1_1_1_1_1_1_1_2_1_1 KLE_AA2312AA_AS
1_1_1_1_1_1_1_1_1_1_1_1_1_1_1_1_1_1_1_1_1_1_2_1_1 ERR349763
1_1_1_1_1_1_1_1_1_1_1_1_1_1_1_1_1_1_1_1_1_1_2_1_1 SRR1508848
1_1_1_1_1_1_1_1_1_1_1_1_1_1_1_1_1_1_1_1_1_1_2_1_1 KLE_BA7203AA_AS
1_1_1_1_1_1_1_1_1_1_1_1_1_1_1_1_1_1_1_1_1_1_2_1_1 KLE_AA2313AA_AS
1_1_1_1_1_1_1_1_1_1_1_1_1_1_1_1_1_1_1_1_1_1_2_1_1 KLE_AA2299AA_AS
1_1_1_1_1_1_1_1_1_1_1_1_1_1_1_1_1_1_1_1_1_1_2_1_1 KLE_AA2310AA_AS
1_1_1_1_1_1_1_1_1_1_1_1_1_1_1_1_1_1_1_1_1_1_2_1_1 KLE_AA2314AA_AS
1_1_1_1_1_1_1_1_1_1_1_1_1_1_1_1_1_1_1_1_1_1_2_1_2 SRR4302192
1_1_1_1_1_1_1_1_1_1_1_1_1_1_1_1_1_1_1_1_1_1_2_1_2 KLE_CA4488AA_AS
1_1_1_1_1_1_1_1_1_1_1_1_1_1_1_1_1_1_1_1_1_1_2_1_2 KLE_CA4490AA_AS
1_1_1_1_1_1_1_1_1_1_1_1_1_1_1_1_1_1_1_1_1_1_2_1_2 SRR4302241
1_1_1_1_1_1_1_1_1_1_1_1_1_1_1_1_1_1_1_1_1_1_2_1_2 KLE_CA4504AA_AS
1_1_1_1_1_1_1_1_1_1_1_1_1_1_1_1_1_1_1_1_1_1_2_1_2 SRR4302183
1_1_1_1_1_1_1_1_1_1_1_1_1_1_1_1_1_1_1_1_1_1_2_1_2 KLE_CA4478AA_AS
1_1_1_1_1_1_1_1_1_1_1_1_1_1_1_1_1_1_1_1_1_1_2_1_2 GCF_001855315
1_1_1_1_1_1_1_1_1_1_1_1_1_1_1_1_1_1_1_1_1_1_2_1_2 SRR4302190
1_1_1_1_1_1_1_1_1_1_1_1_1_1_1_1_1_1_1_1_1_1_2_1_2 KLE_CA4484AA_AS
1_1_1_1_1_1_1_1_1_1_1_1_1_1_1_1_1_1_1_1_1_1_2_2 KLE_BA7366AA_AS
1_1_1_1_1_1_1_1_1_1_1_1_1_1_1_1_1_1_1_1_1_1_2_2 KLE_AA8638AA_AS
1_1_1_1_1_1_1_1_1_1_1_1_1_1_1_1_1_1_1_1_1_1_2_2 ERR349822
1_1_1_1_1_1_1_1_1_1_1_1_1_1_1_1_1_1_1_1_1_1_2_2 DRR125018
1_1_1_1_1_1_1_1_1_1_1_1_1_1_1_1_1_1_1_1_1_1_2_2 ERR1853103
1_1_1_1_1_1_1_1_1_1_1_1_1_1_1_1_1_1_1_1_1_1_2_2 KLE_CA4770AA_AS
1_1_1_1_1_1_1_1_1_1_1_1_1_1_1_1_1_1_1_1_1_1_2_2 KLE_BA1629AA_AS
1_1_1_1_1_1_1_1_1_1_1_1_1_1_1_1_1_1_1_1_1_1_2_2 KLE_BA7364AA_AS
1_1_1_1_1_1_1_1_1_1_1_1_1_1_1_1_1_1_1_1_1_1_2_2 KLE_CA3808AA_AS
1_1_1_1_1_1_1_1_1_1_1_1_1_1_1_1_1_1_1_1_1_1_2_2 KLE_BA7225AA_AS
1_1_1_1_1_1_1_1_1_1_1_1_1_1_1_1_1_1_1_1_1_1_2_2 KLE_BA7343AA_AS
1_1_1_1_1_1_1_1_1_1_1_1_1_1_1_1_1_1_1_1_1_1_2_2 GCA_001758505
1_1_1_1_1_1_1_1_1_1_1_1_1_1_1_1_1_1_1_1_1_1_2_2 KLE_BA7365AA_AS
1_1_1_1_1_1_1_1_1_1_1_1_1_1_1_1_1_1_1_1_1_1_2_2 ERR1853097
1_1_1_1_1_1_1_1_1_1_1_1_1_1_1_1_1_1_1_1_1_1_2_2 ERR298834
1_1_1_1_1_1_1_1_1_1_1_1_1_1_1_1_1_1_1_1_1_1_2_2 GCF_000826605
1_1_1_1_1_1_1_1_1_1_1_1_1_1_1_1_1_1_1_1_1_1_2_2 KLE_BA1657AA_AS
1_1_1_1_1_1_1_1_1_1_1_1_1_1_1_1_1_1_1_1_1_1_2_2 ERR1853104
1_1_1_1_1_1_1_1_1_1_1_1_1_1_1_1_1_1_1_1_1_1_2_2 KLE_AA9022AA_AS
1_1_1_1_1_1_1_1_1_1_1_1_1_1_1_1_1_1_1_1_1_1_2_2 GCF_014840305
1_1_1_1_1_1_1_1_1_1_1_1_1_1_1_1_1_1_1_1_1_1_2_2 ERR1946936
1_1_1_1_1_1_1_1_1_1_1_1_1_1_1_1_1_1_1_1_1_1_2_2 KLE_BA7229AA_AS
1_1_1_1_1_1_1_1_1_1_1_1_1_1_1_1_1_1_1_1_1_1_2_2 ERR1853076
1_1_1_1_1_1_1_1_1_1_1_1_1_1_1_1_1_1_1_1_1_1_2_2 GCF_002775175
1_1_1_1_1_1_1_1_1_1_1_1_1_1_1_1_1_1_1_1_1_1_2_2 ERR1946894
1_1_1_1_1_1_1_1_1_1_1_1_1_1_1_1_1_1_1_1_1_1_2_2 GCF_902156175
1_1_1_1_1_1_1_1_1_1_1_1_1_1_1_1_1_1_1_1_1_1_2_2 ERR1853098
1_1_1_1_1_1_1_1_1_1_1_1_1_1_1_1_1_1_1_1_1_1_2_2 KLE_BA7226AA_AS
1_1_1_1_1_1_1_1_1_1_1_1_1_1_1_1_1_1_1_1_1_1_2_2 SRR5385698
1_1_1_1_1_1_1_1_1_1_1_1_1_1_1_1_1_1_1_1_1_1_2_2 KLE_BA7370AA_AS
1_1_1_1_1_1_1_1_1_1_1_1_1_1_1_1_1_1_1_1_1_1_2_2 KLE_CA0163AA_AS
1_1_1_1_1_1_1_1_1_1_1_1_1_1_1_1_1_1_1_1_1_1_2_2 ERR1853105
1_1_1_1_1_1_1_1_1_1_1_1_1_1_1_1_1_1_1_1_1_1_2_2 KLE_BA7265AA_AS
1_1_1_1_1_1_1_1_1_1_1_1_1_1_1_1_1_1_1_1_1_1_2_2 KLE_AA7843AA_AS
1_1_1_1_1_1_1_1_1_1_1_1_1_1_1_1_1_1_1_1_1_1_2_2 KLE_CA3747AA_AS
1_1_1_1_1_1_1_1_1_1_1_1_1_1_1_1_1_1_1_1_1_1_2_2 KLE_BA7359AA_AS
1_1_1_1_1_1_1_1_1_1_1_1_1_1_1_1_1_1_1_1_1_1_2_2 SRR5386757
1_1_1_1_1_1_1_1_1_1_1_1_1_1_1_1_1_1_1_1_1_1_2_2 GCF_015831425
1_1_1_1_1_1_1_1_1_1_1_1_1_1_1_1_1_1_1_1_1_1_2_2 ERR1415561
1_1_1_1_1_1_1_1_1_1_1_1_1_1_1_1_1_1_1_1_1_1_2_2 KLE_CA0162AA_AS
1_1_1_1_1_1_1_1_1_1_1_1_1_1_1_1_1_1_1_1_1_1_2_2 ERR1853099
1_1_1_1_1_1_1_1_1_1_1_1_1_1_1_1_1_1_1_1_1_1_2_2 KLE_BA7354AA_AS
1_1_1_1_1_1_1_1_1_1_1_1_1_1_1_1_1_1_1_1_1_1_2_2 KLE_BA7349AA_AS
1_1_1_1_1_1_1_1_1_1_1_1_1_1_1_1_1_1_1_1_1_1_2_2 ERR1852998
1_1_1_1_1_1_1_1_1_1_1_1_1_1_1_1_1_1_1_1_1_1_2_2 KLE_CA5745AA_AS
1_1_1_1_1_1_1_1_1_1_1_1_1_1_1_1_1_1_1_1_1_1_2_2 KLE_AA6443AA_AS
1_1_1_1_1_1_1_1_1_1_1_1_1_1_1_1_1_1_1_1_1_1_2_2 ERR1853106
1_1_1_1_1_1_1_1_1_1_1_1_1_1_1_1_1_1_1_1_1_1_2_2 GCF_902156005
1_1_1_1_1_1_1_1_1_1_1_1_1_1_1_1_1_1_1_1_1_1_2_2 GCF_004803085
1_1_1_1_1_1_1_1_1_1_1_1_1_1_1_1_1_1_1_1_1_1_2_2 ERR1853101
1_1_1_1_1_1_1_1_1_1_1_1_1_1_1_1_1_1_1_1_1_1_2_2 GCF_003977085
1_1_1_1_1_1_1_1_1_1_1_1_1_1_1_1_1_1_1_1_1_1_2_2 SRR5386779
1_1_1_1_1_1_1_1_1_1_1_1_1_1_1_1_1_1_1_1_1_1_2_2 ERR1946896
1_1_1_1_1_1_1_1_1_1_1_1_1_1_1_1_1_1_1_1_1_1_2_2 GCF_900503115
1_1_1_1_1_1_1_1_1_1_1_1_1_1_1_1_1_1_1_1_1_1_2_2 SRR3185094
1_1_1_1_1_1_1_1_1_1_1_1_1_1_1_1_1_1_1_1_1_1_2_2 KLE_BA7373AA_AS
1_1_1_1_1_1_1_1_1_1_1_1_1_1_1_1_1_1_1_1_1_1_2_2 SRR4302178
1_1_1_1_1_1_1_1_1_1_1_1_1_1_1_1_1_1_1_1_1_1_2_2 KLE_CA7310AA_AS
1_1_1_1_1_1_1_1_1_1_1_1_1_1_1_1_1_1_1_1_1_1_2_2 KLE_CA0174AA_AS
1_1_1_1_1_1_1_1_1_1_1_1_1_1_1_1_1_1_1_1_1_1_2_2 KLE_CA0160AA_AS
1_1_1_1_1_1_1_1_1_1_1_1_1_1_1_1_1_1_1_1_1_1_2_2 KLE_BA0627AA_AS
1_1_1_1_1_1_1_1_1_1_1_1_1_1_1_1_1_1_1_1_1_1_2_2 KLE_BA7372AA_AS
1_1_1_1_1_1_1_1_1_1_1_1_1_1_1_1_1_1_1_1_1_1_2_2 KLE_BA7212AA_AS
1_1_1_1_1_1_1_1_1_1_1_1_1_1_1_1_1_1_1_1_1_1_2_2 KLE_CA3403AA_AS
1_1_1_1_1_1_1_1_1_1_1_1_1_1_1_1_1_1_1_1_1_1_2_2 GCF_900511105
1_1_1_1_1_1_1_1_1_1_1_1_1_1_1_1_1_1_1_1_1_1_2_2 KLE_BA7327AA_AS
1_1_1_1_1_1_1_1_1_1_1_1_1_1_1_1_1_1_1_1_1_1_2_2 ERR1852959
1_1_1_1_1_1_1_1_1_1_1_1_1_1_1_1_1_1_1_1_1_1_2_2 KLE_BA7368AA_AS
1_1_1_1_1_1_1_1_1_1_1_1_1_1_1_1_1_1_1_1_1_1_2_2 ERR1852962
1_1_1_1_1_1_1_1_1_1_1_1_1_1_1_1_1_1_1_1_1_1_2_2 GCF_003687795
1_1_1_1_1_1_1_1_1_1_1_1_1_1_1_1_1_1_1_1_1_1_2_2 KLE_BA0709AA_AS
1_1_1_1_1_1_1_1_1_1_1_1_1_1_1_1_1_1_1_1_1_1_2_2 KLE_AA6608AA_AS
1_1_1_1_1_1_1_1_1_1_1_1_1_1_1_1_1_1_1_1_1_1_2_2 SRR5386711
1_1_1_1_1_1_1_1_1_1_1_1_1_1_1_1_1_1_1_1_1_1_2_2 GCF_900512285
1_1_1_1_1_1_1_1_1_1_1_1_1_1_1_1_1_1_1_1_1_1_3 C1026
1_1_1_1_1_1_1_1_1_1_1_1_1_1_1_1_1_1_1_1_1_1_3 GCF_014877695
1_1_1_1_1_1_1_1_1_1_1_1_1_1_1_1_1_1_1_1_1_1_3 GCF_016614655
1_1_1_1_1_1_1_1_1_1_1_1_1_1_1_1_1_1_1_1_1_1_3 GCF_002811335
1_1_1_1_1_1_1_1_1_1_1_1_1_1_1_1_1_1_1_1_1_1_3 GCF_004120955
1_1_1_1_1_1_1_1_1_1_1_1_1_1_1_1_1_1_1_1_1_1_3 SRR7031266
1_1_1_1_1_1_1_1_1_1_1_1_1_1_1_1_1_1_1_1_1_1_3 GCA_005377825-2
1_1_1_1_1_1_1_1_1_1_1_1_1_1_1_1_1_1_1_1_1_1_3 GCF_010183685
1_1_1_1_1_1_1_1_1_1_1_1_1_1_1_1_1_1_1_1_1_1_3 GCF_017161385
1_1_1_1_1_1_1_1_1_1_1_1_1_1_1_1_1_1_1_1_1_1_3 GCF_002738435
1_1_1_1_1_1_1_1_1_1_1_1_1_1_1_1_1_1_1_1_1_1_3 SRR5934779
1_1_1_1_1_1_1_1_1_1_1_1_1_1_1_1_1_1_1_1_1_1_3 GCF_016745355
1_1_1_1_1_1_1_1_1_1_1_1_1_1_1_1_1_1_1_1_1_1_3 GCF_014218705
1_1_1_1_1_1_1_1_1_1_1_1_1_1_1_1_1_1_1_1_1_1_3 GCF_009902165
1_1_1_1_1_1_1_1_1_1_1_1_1_1_1_1_1_1_1_1_1_1_3 GCF_009707405
1_1_1_1_1_1_1_1_1_1_1_1_1_1_1_1_1_1_1_1_1_1_3 GCA_005377825-1
1_1_1_1_1_1_1_1_1_1_1_1_1_1_1_1_1_1_1_1_1_1_3 GCF_012168575
1_1_1_1_1_1_1_1_1_1_1_1_1_1_1_1_1_1_1_1_1_1_3 GCF_004122445
1_1_1_1_1_1_1_1_1_1_1_1_1_1_1_1_1_1_1_1_1_1_3 GCF_017084505
1_1_1_1_1_1_1_1_1_1_1_1_1_1_1_1_1_1_1_1_1_1_3 KLE_CA3229AA_AS
1_1_1_1_1_1_1_1_1_1_1_1_1_1_1_1_1_1_1_1_1_1_3 KLE_CA2319AA_AS
1_1_1_1_1_1_1_1_1_1_1_1_1_1_1_1_1_1_1_1_1_1_3 GCF_005503905
1_1_1_1_1_1_1_1_1_1_1_1_1_1_1_1_1_1_1_1_1_1_3 GCF_004122525
1_1_1_1_1_1_1_1_1_1_1_1_1_1_1_1_1_1_1_1_1_1_3 C84
1_1_1_1_1_1_1_1_1_1_1_1_1_1_1_1_1_1_1_1_1_1_3 C182
1_1_1_1_1_1_1_1_1_1_1_1_1_1_1_1_1_1_1_1_1_1_3 GCF_005503885
1_1_1_1_1_1_1_1_1_1_1_1_1_1_1_1_1_1_1_1_1_2 KLE_CA3784AA_AS
1_1_1_1_1_1_1_1_1_1_1_1_1_1_1_1_1_1_1_1_1_2 GCA_012359595-2
1_1_1_1_1_1_1_1_1_1_1_1_1_1_1_1_1_1_1_1_1_2 KLE_CA3762AA_AS
1_1_1_1_1_1_1_1_1_1_1_1_1_1_1_1_1_1_1_1_1_2 KLE_CA3773AA_AS
1_1_1_1_1_1_1_1_1_1_1_1_1_1_1_1_1_1_1_1_1_2 KLE_CA3781AA_AS
1_1_1_1_1_1_1_1_1_1_1_1_1_1_1_1_1_1_1_1_1_2 KLE_CA3774AA_AS
1_1_1_1_1_1_1_1_1_1_1_1_1_1_1_1_1_1_1_1_1_2 KLE_CA3802AA_AS
1_1_1_1_1_1_1_1_1_1_1_1_1_1_1_1_1_1_1_1_1_2 KLE_CA3783AA_AS
1_1_1_1_1_1_1_1_1_1_1_1_1_1_1_1_1_1_1_1_1_2 KLE_CA3782AA_AS
1_1_1_1_1_1_1_1_1_1_1_1_1_1_1_1_1_1_1_1_1_2 GCA_015327365-1
1_1_1_1_1_1_1_1_1_1_1_1_1_1_1_1_1_1_1_1_1_2 GCF_013603185
1_1_1_1_1_1_1_1_1_1_1_1_1_1_1_1_1_1_1_1_1_2 GCA_012359595-1
1_1_1_1_1_1_1_1_1_1_1_1_1_1_1_1_1_1_1_1_1_2 KLE_CA3805AA_AS
1_1_1_1_1_1_1_1_1_1_1_1_1_1_1_1_1_1_1_1_1_2 KLE_CA3766AA_AS
1_1_1_1_1_1_1_1_1_1_1_1_1_1_1_1_1_1_1_1_1_2 KLE_CA3769AA_AS
1_1_1_1_1_1_1_1_1_1_1_1_1_1_1_1_1_1_1_1_1_2 GCF_011682765
1_1_1_1_1_1_1_1_1_1_1_1_1_1_1_1_1_1_1_1_2_1 ERR1853009
1_1_1_1_1_1_1_1_1_1_1_1_1_1_1_1_1_1_1_1_2_1 KLE_BA7181AA_AS
1_1_1_1_1_1_1_1_1_1_1_1_1_1_1_1_1_1_1_1_2_1 KLE_BA7231AA_AS
1_1_1_1_1_1_1_1_1_1_1_1_1_1_1_1_1_1_1_1_2_1 ERR1853062
1_1_1_1_1_1_1_1_1_1_1_1_1_1_1_1_1_1_1_1_2_1 ERR1946880
1_1_1_1_1_1_1_1_1_1_1_1_1_1_1_1_1_1_1_1_2_1 ERR1852918
1_1_1_1_1_1_1_1_1_1_1_1_1_1_1_1_1_1_1_1_2_1 ERR1946879
1_1_1_1_1_1_1_1_1_1_1_1_1_1_1_1_1_1_1_1_2_1 ERR1946881
1_1_1_1_1_1_1_1_1_1_1_1_1_1_1_1_1_1_1_1_2_1 KLE_BA7279AA_AS
1_1_1_1_1_1_1_1_1_1_1_1_1_1_1_1_1_1_1_1_2_1 KLE_BA7278AA_AS
1_1_1_1_1_1_1_1_1_1_1_1_1_1_1_1_1_1_1_1_2_1 KLE_BA7276AA_AS
1_1_1_1_1_1_1_1_1_1_1_1_1_1_1_1_1_1_1_1_2_1 ERR1852915
1_1_1_1_1_1_1_1_1_1_1_1_1_1_1_1_1_1_1_1_2_1 ERR1852916
1_1_1_1_1_1_1_1_1_1_1_1_1_1_1_1_1_1_1_1_2_1 KLE_BA7235AA_AS
1_1_1_1_1_1_1_1_1_1_1_1_1_1_1_1_1_1_1_1_2_1 ERR2397259
1_1_1_1_1_1_1_1_1_1_1_1_1_1_1_1_1_1_1_1_2_1 KLE_BA7173AA_AS
1_1_1_1_1_1_1_1_1_1_1_1_1_1_1_1_1_1_1_1_2_1 ERR1853011
1_1_1_1_1_1_1_1_1_1_1_1_1_1_1_1_1_1_1_1_2_1 ERR1852940
1_1_1_1_1_1_1_1_1_1_1_1_1_1_1_1_1_1_1_1_2_1 KLE_BA7185AA_AS
1_1_1_1_1_1_1_1_1_1_1_1_1_1_1_1_1_1_1_1_2_1 ERR1853012
1_1_1_1_1_1_1_1_1_1_1_1_1_1_1_1_1_1_1_1_2_1 ERR1853084
1_1_1_1_1_1_1_1_1_1_1_1_1_1_1_1_1_1_1_1_2_1 KLE_BA7351AA_AS
1_1_1_1_1_1_1_1_1_1_1_1_1_1_1_1_1_1_1_1_2_1 KLE_BA7207AA_AS
1_1_1_1_1_1_1_1_1_1_1_1_1_1_1_1_1_1_1_1_2_2 ERR1852956
1_1_1_1_1_1_1_1_1_1_1_1_1_1_1_1_1_1_1_1_2_2 ERR1853083
1_1_1_1_1_1_1_1_1_1_1_1_1_1_1_1_1_1_1_1_2_2 ERR1852954
1_1_1_1_1_1_1_1_1_1_1_1_1_1_1_1_1_1_1_1_2_2 KLE_BA7361AA_AS
1_1_1_1_1_1_1_1_1_1_1_1_1_1_1_1_1_1_1_1_2_2 KLE_BA7223AA_AS
1_1_1_1_1_1_1_1_1_1_1_1_1_1_1_1_1_1_1_1_2_2 ERR1853094
1_1_1_1_1_1_1_1_1_1_1_1_1_1_1_1_1_1_1_1_2_2 ERR1852955
1_1_1_1_1_1_1_1_1_1_1_1_1_1_1_1_1_1_1_1_2_2 ERR1852953
1_1_1_1_1_1_1_1_1_1_1_1_1_1_1_1_1_1_1_1_2_2 KLE_BA7221AA_AS
1_1_1_1_1_1_1_1_1_1_1_1_1_1_1_1_1_1_1_1_2_2 KLE_BA7350AA_AS
1_1_1_1_1_1_1_1_1_1_1_1_1_1_1_1_1_1_1_1_2_2 KLE_BA7236AA_AS
1_1_1_1_1_1_1_1_1_1_1_1_1_1_1_1_1_1_1_2 GCA_013039945-2
1_1_1_1_1_1_1_1_1_1_1_1_1_1_1_1_1_1_1_2 GCF_001894125
1_1_1_1_1_1_1_1_1_1_1_1_1_1_1_1_1_1_1_2 GCF_009909445
1_1_1_1_1_1_1_1_1_1_1_1_1_1_1_1_1_1_1_2 GCF_001891705
1_1_1_1_1_1_1_1_1_1_1_1_1_1_1_1_1_1_1_2 ESC_MB9023AA_AS
1_1_1_1_1_1_1_1_1_1_1_1_1_1_1_1_1_1_1_2 WFA13
1_1_1_1_1_1_1_1_1_1_1_1_1_1_1_1_1_1_1_2 GCF_001891525
1_1_1_1_1_1_1_1_1_1_1_1_1_1_1_1_1_1_1_2 GCA_013039845-2
1_1_1_1_1_1_1_1_1_1_1_1_1_1_1_1_1_1_1_2 GCF_001893445
1_1_1_1_1_1_1_1_1_1_1_1_1_1_1_1_1_1_1_2 GCA_013039875-2
1_1_1_1_1_1_1_1_1_1_1_1_1_1_1_1_1_1_1_2 WFA56
1_1_1_1_1_1_1_1_1_1_1_1_1_1_1_1_1_1_1_2 C1107
1_1_1_1_1_1_1_1_1_1_1_1_1_1_1_1_1_1_1_2 GCF_013155015
1_1_1_1_1_1_1_1_1_1_1_1_1_1_1_1_1_1_1_2 GCA_013039945-1
1_1_1_1_1_1_1_1_1_1_1_1_1_1_1_1_1_1_1_2 ESC_HA3081AA_AS
1_1_1_1_1_1_1_1_1_1_1_1_1_1_1_1_1_1_1_2 ESC_HA3130AA_AS
1_1_1_1_1_1_1_1_1_1_1_1_1_1_1_1_1_1_1_2 GCF_001894075
1_1_1_1_1_1_1_1_1_1_1_1_1_1_1_1_1_1_1_2 ESC_LB4440AA_AS
1_1_1_1_1_1_1_1_1_1_1_1_1_1_1_1_1_1_1_2 GCF_015476825
1_1_1_1_1_1_1_1_1_1_1_1_1_1_1_1_1_1_1_2 GCF_014235825
1_1_1_1_1_1_1_1_1_1_1_1_1_1_1_1_1_1_1_2 ESC_MB9034AA_AS
1_1_1_1_1_1_1_1_1_1_1_1_1_1_1_1_1_1_1_2 GCA_013039805-2
1_1_1_1_1_1_1_1_1_1_1_1_1_1_1_1_1_1_1_2 GCA_013039925-1
1_1_1_1_1_1_1_1_1_1_1_1_1_1_1_1_1_1_1_2 GCF_001893365
1_1_1_1_1_1_1_1_1_1_1_1_1_1_1_1_1_1_1_2 GCF_001892355
1_1_1_1_1_1_1_1_1_1_1_1_1_1_1_1_1_1_1_2 GCA_013038745-2
1_1_1_1_1_1_1_1_1_1_1_1_1_1_1_1_1_1_1_2 GCF_003303565
1_1_1_1_1_1_1_1_1_1_1_1_1_1_1_1_1_1_1_2 GCF_001892645
1_1_1_1_1_1_1_1_1_1_1_1_1_1_1_1_1_1_1_2 GCF_001893525
1_1_1_1_1_1_1_1_1_1_1_1_1_1_1_1_1_1_1_2 GCF_004122265
1_1_1_1_1_1_1_1_1_1_1_1_1_1_1_1_1_1_1_2 GCF_001894395
1_1_1_1_1_1_1_1_1_1_1_1_1_1_1_1_1_1_1_2 GCA_013039925-2
1_1_1_1_1_1_1_1_1_1_1_1_1_1_1_1_1_1_1_2 ESC_HA3129AA_AS
1_1_1_1_1_1_1_1_1_1_1_1_1_1_1_1_1_1_1_2 ESC_HA3078AA_AS
1_1_1_1_1_1_1_1_1_1_1_1_1_1_1_1_1_1_1_2 ESC_LB4439AA_AS
1_1_1_1_1_1_1_1_1_1_1_1_1_1_1_1_1_1_1_2 GCA_013039725-2
1_1_1_1_1_1_1_1_1_1_1_1_1_1_1_1_1_1_1_2 GCA_013039805-1
1_1_1_1_1_1_1_1_1_1_1_1_1_1_1_1_1_1_1_2 GCA_013039065-1
1_1_1_1_1_1_1_1_1_1_1_1_1_1_1_1_1_1_1_2 GCA_013039155-1
1_1_1_1_1_1_1_1_1_1_1_1_1_1_1_1_1_1_1_2 WFA17
1_1_1_1_1_1_1_1_1_1_1_1_1_1_1_1_1_1_1_2 GCA_013039665-2
1_1_1_1_1_1_1_1_1_1_1_1_1_1_1_1_1_1_1_2 GCA_013039545-2
1_1_1_1_1_1_1_1_1_1_1_1_1_1_1_1_1_1_1_2 GCF_001893705
1_1_1_1_1_1_1_1_1_1_1_1_1_1_1_1_1_1_1_2 GCF_013390695
1_1_1_1_1_1_1_1_1_1_1_1_1_1_1_1_1_1_1_2 SRR3929029
1_1_1_1_1_1_1_1_1_1_1_1_1_1_1_1_1_1_1_2 GCA_004127505
1_1_1_1_1_1_1_1_1_1_1_1_1_1_1_1_1_1_1_2 GCA_013039905-1
1_1_1_1_1_1_1_1_1_1_1_1_1_1_1_1_1_1_1_2 GCA_013039765-2
1_1_1_1_1_1_1_1_1_1_1_1_1_1_1_1_1_1_1_2 GCF_001891785
1_1_1_1_1_1_1_1_1_1_1_1_1_1_1_1_1_1_1_2 GCF_001891765
1_1_1_1_1_1_1_1_1_1_1_1_1_1_1_1_1_1_1_2 GCF_009653625
1_1_1_1_1_1_1_1_1_1_1_1_1_1_1_1_1_1_1_2 GCA_013038325-2
1_1_1_1_1_1_1_1_1_1_1_1_1_1_1_1_1_1_1_2 GCF_013391045
1_1_1_1_1_1_1_1_1_1_1_1_1_1_1_1_1_1_1_2 GCF_001891975
1_1_1_1_1_1_1_1_1_1_1_1_1_1_1_1_1_1_1_2 GCF_015712525
1_1_1_1_1_1_1_1_1_1_1_1_1_1_1_1_1_1_1_2 GCF_001893685
1_1_1_1_1_1_1_1_1_1_1_1_1_1_1_1_1_1_1_2 GCF_016812055
1_1_1_1_1_1_1_1_1_1_1_1_1_1_1_1_1_1_1_2 GCF_001892675
1_1_1_1_1_1_1_1_1_1_1_1_1_1_1_1_1_1_1_2 GCA_013039585-2
1_1_1_1_1_1_1_1_1_1_1_1_1_1_1_1_1_1_1_2 GCA_013038985-1
1_1_1_1_1_1_1_1_1_1_1_1_1_1_1_1_1_1_1_2 GCF_009393315
1_1_1_1_1_1_1_1_1_1_1_1_1_1_1_1_1_1_1_2 ESC_HA3047AA_AS
1_1_1_1_1_1_1_1_1_1_1_1_1_1_1_1_1_1_1_2 GCA_013039765-1
1_1_1_1_1_1_1_1_1_1_1_1_1_1_1_1_1_1_1_2 GCA_013039065-2
1_1_1_1_1_1_1_1_1_1_1_1_1_1_1_1_1_1_1_2 GCA_013039025-2
1_1_1_1_1_1_1_1_1_1_1_1_1_1_1_1_1_1_1_2 GCF_001892525
1_1_1_1_1_1_1_1_1_1_1_1_1_1_1_1_1_1_1_2 GCF_001893605
1_1_1_1_1_1_1_1_1_1_1_1_1_1_1_1_1_1_1_2 GCF_001893615
1_1_1_1_1_1_1_1_1_1_1_1_1_1_1_1_1_1_1_2 GCF_001891295
1_1_1_1_1_1_1_1_1_1_1_1_1_1_1_1_1_1_1_2 GCF_015712425
1_1_1_1_1_1_1_1_1_1_1_1_1_1_1_1_1_1_1_2 ESC_PA4065AA_AS
1_1_1_1_1_1_1_1_1_1_1_1_1_1_1_1_1_1_1_2 ESC_HA3146AA_AS
1_1_1_1_1_1_1_1_1_1_1_1_1_1_1_1_1_1_1_2 GCF_001893935
1_1_1_1_1_1_1_1_1_1_1_1_1_1_1_1_1_1_1_2 GCF_001893005
1_1_1_1_1_1_1_1_1_1_1_1_1_1_1_1_1_1_1_2 GCF_009394275
1_1_1_1_1_1_1_1_1_1_1_1_1_1_1_1_1_1_1_2 WFA29
1_1_1_1_1_1_1_1_1_1_1_1_1_1_1_1_1_1_1_2 GCA_013038745-1
1_1_1_1_1_1_1_1_1_1_1_1_1_1_1_1_1_1_1_2 GCF_014490435
1_1_1_1_1_1_1_1_1_1_1_1_1_1_1_1_1_1_1_2 GCF_014490475
1_1_1_1_1_1_1_1_1_1_1_1_1_1_1_1_1_1_1_2 GCF_009393835
1_1_1_1_1_1_1_1_1_1_1_1_1_1_1_1_1_1_1_2 WFA89A
1_1_1_1_1_1_1_1_1_1_1_1_1_1_1_1_1_1_1_2 GCF_001893545
1_1_1_1_1_1_1_1_1_1_1_1_1_1_1_1_1_1_1_2 GCF_001891305
1_1_1_1_1_1_1_1_1_1_1_1_1_1_1_1_1_1_1_2 WFA62A
1_1_1_1_1_1_1_1_1_1_1_1_1_1_1_1_1_1_1_2 GCF_014490125
1_1_1_1_1_1_1_1_1_1_1_1_1_1_1_1_1_1_1_2 GCA_013039405-2
1_1_1_1_1_1_1_1_1_1_1_1_1_1_1_1_1_1_1_2 GCA_013039405-1
1_1_1_1_1_1_1_1_1_1_1_1_1_1_1_1_1_1_1_2 GCA_013039845-1
1_1_1_1_1_1_1_1_1_1_1_1_1_1_1_1_1_1_1_2 GCF_001893205
1_1_1_1_1_1_1_1_1_1_1_1_1_1_1_1_1_1_1_2 GCA_013039025-1
1_1_1_1_1_1_1_1_1_1_1_1_1_1_1_1_1_1_1_2 GCA_013039905-2
1_1_1_1_1_1_1_1_1_1_1_1_1_1_1_1_1_1_1_2 GCA_013038265-1
1_1_1_1_1_1_1_1_1_1_1_1_1_1_1_1_1_1_1_2 GCF_001989515
1_1_1_1_1_1_1_1_1_1_1_1_1_1_1_1_1_1_1_2 GCF_015712505
1_1_1_1_1_1_1_1_1_1_1_1_1_1_1_1_1_1_1_2 GCF_014490075
1_1_1_1_1_1_1_1_1_1_1_1_1_1_1_1_1_1_1_2 GCF_001892935
1_1_1_1_1_1_1_1_1_1_1_1_1_1_1_1_1_1_1_2 ESC_PA4060AA_AS
1_1_1_1_1_1_1_1_1_1_1_1_1_1_1_1_1_1_1_2 WFA31
1_1_1_1_1_1_1_1_1_1_1_1_1_1_1_1_1_1_1_2 GCF_001893025
1_1_1_1_1_1_1_1_1_1_1_1_1_1_1_1_1_1_1_2 GCA_013038265-2
1_1_1_1_1_1_1_1_1_1_1_1_1_1_1_1_1_1_1_2 GCA_013039875-1
1_1_1_1_1_1_1_1_1_1_1_1_1_1_1_1_1_1_1_2 C1288
1_1_1_1_1_1_1_1_1_1_1_1_1_1_1_1_1_1_1_2 GCA_013039665-1
1_1_1_1_1_1_1_1_1_1_1_1_1_1_1_1_1_1_1_2 GCF_009393065
1_1_1_1_1_1_1_1_1_1_1_1_1_1_1_1_1_1_1_2 GCA_013038325-1
1_1_1_1_1_1_1_1_1_1_1_1_1_1_1_1_1_1_1_2 GCF_001892205
1_1_1_1_1_1_1_1_1_1_1_1_1_1_1_1_1_1_1_2 C1293
1_1_1_1_1_1_1_1_1_1_1_1_1_1_1_1_1_1_1_2 GCF_001891865
1_1_1_1_1_1_1_1_1_1_1_1_1_1_1_1_1_1_1_2 WFA90
1_1_1_1_1_1_1_1_1_1_1_1_1_1_1_1_1_1_1_2 WFA66A
1_1_1_1_1_1_1_1_1_1_1_1_1_1_1_1_1_1_1_2 GCF_001892295
1_1_1_1_1_1_1_1_1_1_1_1_1_1_1_1_1_1_1_2 GCF_009393475
1_1_1_1_1_1_1_1_1_1_1_1_1_1_1_1_1_1_1_2 GCF_001647755
1_1_1_1_1_1_1_1_1_1_1_1_1_1_1_1_1_1_1_2 GCF_001891965
1_1_1_1_1_1_1_1_1_1_1_1_1_1_1_1_1_1_1_2 GCF_002142695
1_1_1_1_1_1_1_1_1_1_1_1_1_1_1_1_1_1_1_2 WFA27
1_1_1_1_1_1_1_1_1_1_1_1_1_1_1_1_1_1_1_2 GCA_013038985-2
1_1_1_1_1_1_1_1_1_1_1_1_1_1_1_1_1_1_1_2 GCF_001891395
1_1_1_1_1_1_1_1_1_1_1_1_1_1_1_1_1_1_1_2 GCF_001892665
1_1_1_1_1_1_1_1_1_1_1_1_1_1_1_1_1_1_1_2 GCF_001892765
1_1_1_1_1_1_1_1_1_1_1_1_1_1_1_1_1_1_1_2 GCF_014490255
1_1_1_1_1_1_1_1_1_1_1_1_1_1_1_1_1_1_1_2 GCA_013039725-1
1_1_1_1_1_1_1_1_1_1_1_1_1_1_1_1_1_1_1_2 GCF_014764345
1_1_1_1_1_1_1_1_1_1_1_1_1_1_1_1_1_1_1_2 C625
1_1_1_1_1_1_1_1_1_1_1_1_1_1_1_1_1_1_1_2 ESC_HA3045AA_AS
1_1_1_1_1_1_1_1_1_1_1_1_1_1_1_1_1_1_1_2 GCF_001892955
1_1_1_1_1_1_1_1_1_1_1_1_1_1_1_1_1_1_1_2 WFA65A
1_1_1_1_1_1_1_1_1_1_1_1_1_1_1_1_1_1_1_2 GCF_017291375
1_1_1_1_1_1_1_1_1_1_1_1_1_1_1_1_1_1_1_2 GCF_001891315
1_1_1_1_1_1_1_1_1_1_1_1_1_1_1_1_1_1_1_2 GCF_009659595
1_1_1_1_1_1_1_1_1_1_1_1_1_1_1_1_1_1_1_2 C473
1_1_1_1_1_1_1_1_1_1_1_1_1_1_1_1_1_1_1_2 GCA_013039585-1
1_1_1_1_1_1_1_1_1_1_1_1_1_1_1_1_1_1_1_2 GCA_009394205
1_1_1_1_1_1_1_1_1_1_1_1_1_1_1_1_1_1_1_2 GCF_015712395
1_1_1_1_1_1_1_1_1_1_1_1_1_1_1_1_1_1_1_2 GCF_001893635
1_1_1_1_1_1_1_1_1_1_1_1_1_1_1_1_1_1_1_2 GCA_013037985-1
1_1_1_1_1_1_1_1_1_1_1_1_1_1_1_1_1_1_1_2 GCF_001891835
1_1_1_1_1_1_1_1_1_1_1_1_1_1_1_1_1_1_1_2 GCF_001891385
1_1_1_1_1_1_1_1_1_1_1_1_1_1_1_1_1_1_1_2 GCF_001893955
1_1_1_1_1_1_1_1_1_1_1_1_1_1_1_1_1_1_1_2 GCF_001892025
1_1_1_1_1_1_1_1_1_1_1_1_1_1_1_1_1_1_1_2 GCF_001891795
1_1_1_1_1_1_1_1_1_1_1_1_1_1_1_1_1_1_1_2 WW12A
1_1_1_1_1_1_1_1_1_1_1_1_1_1_1_1_1_1_1_2 GCF_001894465
1_1_1_1_1_1_1_1_1_1_1_1_1_1_1_1_1_1_1_2 GCF_001892725
1_1_1_1_1_1_1_1_1_1_1_1_1_1_1_1_1_1_1_2 GCA_013037925-1
1_1_1_1_1_1_1_1_1_1_1_1_1_1_1_1_1_1_1_2 GCA_013039545-1
1_1_1_1_1_1_1_1_1_1_1_1_1_1_1_1_1_1_1_2 GCF_001892045
1_1_1_1_1_1_1_1_1_1_1_1_1_1_1_1_1_1_1_2 ESC_PA4052AA_AS
1_1_1_1_1_1_1_1_1_1_1_1_1_1_1_1_1_1_1_2 C1197
1_1_1_1_1_1_1_1_1_1_1_1_1_1_1_1_1_1_1_2 GCF_014490315
1_1_1_1_1_1_1_1_1_1_1_1_1_1_1_1_1_1_1_2 GCA_013037925-2
1_1_1_1_1_1_1_1_1_1_1_1_1_1_1_1_1_1_1_2 GCF_001891875
1_1_1_1_1_1_1_1_1_1_1_1_1_1_1_1_1_1_1_2 GCA_013037985-2
1_1_1_1_1_1_1_1_1_1_1_1_1_1_1_1_1_1_1_2 GCF_014490335
1_1_1_1_1_1_1_1_1_1_1_1_1_1_1_1_1_1_1_2 GCF_001891375
1_1_1_1_1_1_1_1_1_1_1_1_1_1_1_1_1_1_1_2 GCF_001891945
1_1_1_1_1_1_1_1_1_1_1_1_1_1_1_1_1_1_1_2 GCF_001892845
1_1_1_1_1_1_1_1_1_1_1_1_1_1_1_1_1_1_1_2 GCF_001989495
1_1_1_1_1_1_1_1_1_1_1_1_1_1_1_1_1_1_1_2 GCF_001989535
1_1_1_1_1_1_1_1_1_1_1_1_1_1_1_1_1_1_1_2 WW09A
1_1_1_1_1_1_1_1_1_1_1_1_1_1_1_1_1_1_2 GCF_001874885
1_1_1_1_1_1_1_1_1_1_1_1_1_1_1_1_1_1_2 GCF_002760715
1_1_1_1_1_1_1_1_1_1_1_1_1_1_1_1_1_1_2 GCF_004768705
1_1_1_1_1_1_1_1_1_1_1_1_1_1_1_1_1_1_2 GCF_015870765
1_1_1_1_1_1_1_1_1_1_1_1_1_1_1_1_1_1_2 GCF_001874765
1_1_1_1_1_1_1_1_1_1_1_1_1_1_1_1_1_1_2 GCF_900169915
1_1_1_1_1_1_1_1_1_1_1_1_1_1_1_1_1_1_2 GCF_014531655
1_1_1_1_1_1_1_1_1_1_1_1_1_1_1_1_1_1_2 GCA_016514955-1
1_1_1_1_1_1_1_1_1_1_1_1_1_1_1_1_1_1_2 GCF_014531585
1_1_1_1_1_1_1_1_1_1_1_1_1_1_1_1_1_1_2 GCF_002760705
1_1_1_1_1_1_1_1_1_1_1_1_1_1_1_1_1_1_2 GCF_015870965
1_1_1_1_1_1_1_1_1_1_1_1_1_1_1_1_1_1_2 GCF_000369365
1_1_1_1_1_1_1_1_1_1_1_1_1_1_1_1_1_1_2 GCF_002006635
1_1_1_1_1_1_1_1_1_1_1_1_1_1_1_1_1_1_2 GCF_002760785
1_1_1_1_1_1_1_1_1_1_1_1_1_1_1_1_1_1_2 GCF_001432275
1_1_1_1_1_1_1_1_1_1_1_1_1_1_1_1_1_1_2 GCA_016485825-2
1_1_1_1_1_1_1_1_1_1_1_1_1_1_1_1_1_1_2 GCF_003240485
1_1_1_1_1_1_1_1_1_1_1_1_1_1_1_1_1_1_2 GCF_017838235
1_1_1_1_1_1_1_1_1_1_1_1_1_1_1_1_1_1_2 GCF_002006655
1_1_1_1_1_1_1_1_1_1_1_1_1_1_1_1_1_1_2 GCF_017292175
1_1_1_1_1_1_1_1_1_1_1_1_1_1_1_1_1_1_2 GCF_002006665
1_1_1_1_1_1_1_1_1_1_1_1_1_1_1_1_1_1_2 GCA_016486005-2
1_1_1_1_1_1_1_1_1_1_1_1_1_1_1_1_1_1_2 GCF_004123315
1_1_1_1_1_1_1_1_1_1_1_1_1_1_1_1_1_2 KLE_BA8845AA_AS
1_1_1_1_1_1_1_1_1_1_1_1_1_1_1_1_1_2 KLE_BA8746AA_AS
1_1_1_1_1_1_1_1_1_1_1_1_1_1_1_1_1_2 ESC_PA9016AA_AS
1_1_1_1_1_1_1_1_1_1_1_1_1_1_1_1_1_2 KLE_CA6793AA_AS
1_1_1_1_1_1_1_1_1_1_1_1_1_1_1_1_1_2 KLE_CA6789AA_AS
1_1_1_1_1_1_1_1_1_1_1_1_1_1_1_1_1_2 ESC_OA0188AA_AS
1_1_1_1_1_1_1_1_1_1_1_1_1_1_1_1_1_2 KLE_BA8749AA_AS
1_1_1_1_1_1_1_1_1_1_1_1_1_1_1_1_1_2 KLE_BA8738AA_AS
1_1_1_1_1_1_1_1_1_1_1_1_1_1_1_1_1_2 KLE_CA6795AA_AS
1_1_1_1_1_1_1_1_1_1_1_1_1_1_1_1_1_2 KLE_BA3580AA_AS
1_1_1_1_1_1_1_1_1_1_1_1_1_1_1_1_1_2 KLE_CA7306AA_AS
1_1_1_1_1_1_1_1_1_1_1_1_1_1_1_1_1_2 KLE_BA8893AA_AS
1_1_1_1_1_1_1_1_1_1_1_1_1_1_1_1_1_2 GCF_004830815
1_1_1_1_1_1_1_1_1_1_1_1_1_1_1_1_1_2 GCF_002087215
1_1_1_1_1_1_1_1_1_1_1_1_1_1_1_1_1_2 GCF_015476795
1_1_1_1_1_1_1_1_1_1_1_1_1_1_1_1_1_2 KLE_CA6791AA_AS
1_1_1_1_1_1_1_1_1_1_1_1_1_1_1_1_1_2 GCF_004523825
1_1_1_1_1_1_1_1_1_1_1_1_1_1_1_1_1_2 GCF_017581855
1_1_1_1_1_1_1_1_1_1_1_1_1_1_1_1_1_2 GCF_016809895
1_1_1_1_1_1_1_1_1_1_1_1_1_1_1_1_1_2 ESC_TA0158AA_AS
1_1_1_1_1_1_1_1_1_1_1_1_1_1_1_1_1_2 GCF_011029865
1_1_1_1_1_1_1_1_1_1_1_1_1_1_1_1_1_2 KLE_CA6786AA_AS
1_1_1_1_1_1_1_1_1_1_1_1_1_1_1_1_1_2 KLE_CA6890AA_AS
1_1_1_1_1_1_1_1_1_1_1_1_1_1_1_1_1_2 KLE_AA6667AA_AS
1_1_1_1_1_1_1_1_1_1_1_1_1_1_1_1_1_2 GCF_900608345
1_1_1_1_1_1_1_1_1_1_1_1_1_1_1_1_1_2 GCA_004145965
1_1_1_1_1_1_1_1_1_1_1_1_1_1_1_1_1_2 KLE_CA6794AA_AS
1_1_1_1_1_1_1_1_1_1_1_1_1_1_1_1_1_2 KLE_BA8753AA_AS
1_1_1_1_1_1_1_1_1_1_1_1_1_1_1_1_1_2 KLE_CA3750AA_AS
1_1_1_1_1_1_1_1_1_1_1_1_1_1_1_1_1_2 KLE_CA0660AA_AS
1_1_1_1_1_1_1_1_1_1_1_1_1_1_1_1_1_2 GCF_005146185
1_1_1_1_1_1_1_1_1_1_1_1_1_1_1_1_1_2 KLE_CA6780AA_AS
1_1_1_1_1_1_1_1_1_1_1_1_1_1_1_1_1_2 GCF_002202215
1_1_1_1_1_1_1_1_1_1_1_1_1_1_1_1_1_2 GCF_002202235
1_1_1_1_1_1_1_1_1_1_1_1_1_1_1_1_1_2 GCF_016651405
1_1_1_1_1_1_1_1_1_1_1_1_1_1_1_1_1_2 GCF_005944305
1_1_1_1_1_1_1_1_1_1_1_1_1_1_1_1_1_2 ERR1761514
1_1_1_1_1_1_1_1_1_1_1_1_1_1_1_1_1_2 GCF_001463665
1_1_1_1_1_1_1_1_1_1_1_1_1_1_1_1_1_2 KLE_BA8894AA_AS
1_1_1_1_1_1_1_1_1_1_1_1_1_1_1_1_1_2 GCF_003384975
1_1_1_1_1_1_1_1_1_1_1_1_1_1_1_1_1_2 KLE_BA8730AA_AS
1_1_1_1_1_1_1_1_1_1_1_1_1_1_1_1_1_2 GCF_006151945
1_1_1_1_1_1_1_1_1_1_1_1_1_1_1_1_1_2 GCF_004802905
1_1_1_1_1_1_1_1_1_1_1_1_1_1_1_1_1_2 GCF_014490375
1_1_1_1_1_1_1_1_1_1_1_1_1_1_1_1_1_2 GCF_016810295
1_1_1_1_1_1_1_1_1_1_1_1_1_1_1_1_1_2 GCF_013134865
1_1_1_1_1_1_1_1_1_1_1_1_1_1_1_1_1_2 KLE_AA9379AA_AS
1_1_1_1_1_1_1_1_1_1_1_1_1_1_1_1_1_2 GCF_004294655
1_1_1_1_1_1_1_1_1_1_1_1_1_1_1_1_1_2 KLE_BA8733AA_AS
1_1_1_1_1_1_1_1_1_1_1_1_1_1_1_1_1_2 GCF_004294635
1_1_1_1_1_1_1_1_1_1_1_1_1_1_1_1_1_2 KLE_BA8741AA_AS
1_1_1_1_1_1_1_1_1_1_1_1_1_1_1_1_1_2 KLE_CA7301AA_AS
1_1_1_1_1_1_1_1_1_1_1_1_1_1_1_1_1_2 KLE_CA7314AA_AS
1_1_1_1_1_1_1_1_1_1_1_1_1_1_1_1_1_2 GCF_011044855
1_1_1_1_1_1_1_1_1_1_1_1_1_1_1_1_1_2 GCF_001463615
1_1_1_1_1_1_1_1_1_1_1_1_1_1_1_1_1_2 GCF_014490365
1_1_1_1_1_1_1_1_1_1_1_1_1_1_1_1_1_2 GCF_003030145
1_1_1_1_1_1_1_1_1_1_1_1_1_1_1_1_1_2 GCA_015476865
1_1_1_1_1_1_1_1_1_1_1_1_1_1_1_1_1_2 KLE_CA7302AA_AS
1_1_1_1_1_1_1_1_1_1_1_1_1_1_1_1_1_2 GCF_009898185
1_1_1_1_1_1_1_1_1_1_1_1_1_1_1_1_1_2 KLE_AA9418AA_AS
1_1_1_1_1_1_1_1_1_1_1_1_1_1_1_1_1_2 GCF_014117545
1_1_1_1_1_1_1_1_1_1_1_1_1_1_1_1_1_2 GCF_003989585
1_1_1_1_1_1_1_1_1_1_1_1_1_1_1_1_1_2 ERR2190026
1_1_1_1_1_1_1_1_1_1_1_1_1_1_1_1_1_2 GCA_015962405-1
1_1_1_1_1_1_1_1_1_1_1_1_1_1_1_1_1_2 KLE_BA8812AA_AS
1_1_1_1_1_1_1_1_1_1_1_1_1_1_1_1_1_2 KLE_BA8811AA_AS
1_1_1_1_1_1_1_1_1_1_1_1_1_1_1_1_1_2 KLE_BA8725AA_AS
1_1_1_1_1_1_1_1_1_1_1_1_1_1_1_1_1_2 GCA_013781685-2
1_1_1_1_1_1_1_1_1_1_1_1_1_1_1_1_1_2 ESC_TA0159AA_AS
1_1_1_1_1_1_1_1_1_1_1_1_1_1_1_1_1_2 GCF_016598795
1_1_1_1_1_1_1_1_1_1_1_1_1_1_1_1_1_2 GCF_011044745
1_1_1_1_1_1_1_1_1_1_1_1_1_1_1_1_1_2 KLE_BA8685AA_AS
1_1_1_1_1_1_1_1_1_1_1_1_1_1_1_1_1_2 KLE_CA7316AA_AS
1_1_1_1_1_1_1_1_1_1_1_1_1_1_1_1_1_2 GCF_013170885
1_1_1_1_1_1_1_1_1_1_1_1_1_1_1_1_1_2 KLE_BA8745AA_AS
1_1_1_1_1_1_1_1_1_1_1_1_1_1_1_1_1_2 KLE_BA8697AA_AS
1_1_1_1_1_1_1_1_1_1_1_1_1_1_1_1_1_2 KLE_BA8702AA_AS
1_1_1_1_1_1_1_1_1_1_1_1_1_1_1_1_1_2 GCF_009898155
1_1_1_1_1_1_1_1_1_1_1_1_1_1_1_1_1_2 GCF_016761935
1_1_1_1_1_1_1_1_1_1_1_1_1_1_1_1_1_2 KLE_BA8368AA_AS
1_1_1_1_1_1_1_1_1_1_1_1_1_1_1_1_1_2 KLE_BA8908AA_AS
1_1_1_1_1_1_1_1_1_1_1_1_1_1_1_1_1_2 KLE_CA3799AA_AS
1_1_1_1_1_1_1_1_1_1_1_1_1_1_1_1_1_2 KLE_BA8762AA_AS
1_1_1_1_1_1_1_1_1_1_1_1_1_1_1_1_1_2 GCF_002636095
1_1_1_1_1_1_1_1_1_1_1_1_1_1_1_1_1_2 GCA_016139115
1_1_1_1_1_1_1_1_1_1_1_1_1_1_1_1_1_2 KLE_CA6790AA_AS
1_1_1_1_1_1_1_1_1_1_1_1_1_1_1_1_1_2 GCF_902704795
1_1_1_1_1_1_1_1_1_1_1_1_1_1_1_1_1_2 KLE_CA6150AA_AS
1_1_1_1_1_1_1_1_1_1_1_1_1_1_1_1_1_2 KLE_BA8742AA_AS
1_1_1_1_1_1_1_1_1_1_1_1_1_1_1_1_1_2 GCA_001879425
1_1_1_1_1_1_1_1_1_1_1_1_1_1_1_1_1_2 GCF_002775405
1_1_1_1_1_1_1_1_1_1_1_1_1_1_1_1_1_2 GCF_016652055
1_1_1_1_1_1_1_1_1_1_1_1_1_1_1_1_1_2 GCF_902155985
1_1_1_1_1_1_1_1_1_1_1_1_1_1_1_1_1_2 KLE_CA6781AA_AS
1_1_1_1_1_1_1_1_1_1_1_1_1_1_1_1_1_2 ESC_TA0148AA_AS
1_1_1_1_1_1_1_1_1_1_1_1_1_1_1_1_1_2 ESC_TA0149AA_AS
1_1_1_1_1_1_1_1_1_1_1_1_1_1_1_1_1_2 GCF_004802845
1_1_1_1_1_1_1_1_1_1_1_1_1_1_1_1_1_2 KLE_BA8758AA_AS
1_1_1_1_1_1_1_1_1_1_1_1_1_1_1_1_1_2 GCF_016651505
1_1_1_1_1_1_1_1_1_1_1_1_1_1_1_1_1_2 KLE_CA7311AA_AS
1_1_1_1_1_1_1_1_1_1_1_1_1_1_1_1_1_2 GCA_014902435
1_1_1_1_1_1_1_1_1_1_1_1_1_1_1_1_1_2 KLE_BA8778AA_AS
1_1_1_1_1_1_1_1_1_1_1_1_1_1_1_1_1_2 KLE_BA8777AA_AS
1_1_1_1_1_1_1_1_1_1_1_1_1_1_1_1_1_2 GCF_014490285
1_1_1_1_1_1_1_1_1_1_1_1_1_1_1_1_1_2 GCF_014490265
1_1_1_1_1_1_1_1_1_1_1_1_1_1_1_1_1_2 KLE_BA8726AA_AS
1_1_1_1_1_1_1_1_1_1_1_1_1_1_1_1_1_2 GCA_001879325
1_1_1_1_1_1_1_1_1_1_1_1_1_1_1_1_1_2 KLE_BA8950AA_AS
1_1_1_1_1_1_1_1_1_1_1_1_1_1_1_1_1_2 KLE_AA9366AA_AS
1_1_1_1_1_1_1_1_1_1_1_1_1_1_1_1_1_2 KLE_CA6787AA_AS
1_1_1_1_1_1_1_1_1_1_1_1_1_1_1_1_1_2 KLE_BA8734AA_AS
1_1_1_1_1_1_1_1_1_1_1_1_1_1_1_1_1_2 KLE_BA6885AA_AS
1_1_1_1_1_1_1_1_1_1_1_1_1_1_1_1_1_2 GCF_011044735
1_1_1_1_1_1_1_1_1_1_1_1_1_1_1_1_1_2 KLE_BA8769AA_AS
1_1_1_1_1_1_1_1_1_1_1_1_1_1_1_1_1_2 KLE_CA7309AA_AS
1_1_1_1_1_1_1_1_1_1_1_1_1_1_1_1_1_2 GCF_014490385
1_1_1_1_1_1_1_1_1_1_1_1_1_1_1_1_1_2 GCF_000739495
1_1_1_1_1_1_1_1_1_1_1_1_1_1_1_1_1_2 KLE_BA8737AA_AS
1_1_1_1_1_1_1_1_1_1_1_1_1_1_1_1_1_2 KLE_BA8789AA_AS
1_1_1_1_1_1_1_1_1_1_1_1_1_1_1_1_1_2 GCA_017906315-2
1_1_1_1_1_1_1_1_1_1_1_1_1_1_1_1_1_2 KLE_BA8722AA_AS
1_1_1_1_1_1_1_1_1_1_1_1_1_1_1_1_1_2 GCF_015666685
1_1_1_1_1_1_1_1_1_1_1_1_1_1_1_1_1_2 KLE_BA8754AA_AS
1_1_1_1_1_1_1_1_1_1_1_1_1_1_1_1_1_2 KLE_CA6782AA_AS
1_1_1_1_1_1_1_1_1_1_1_1_1_1_1_1_1_2 GCF_014490115
1_1_1_1_1_1_1_1_1_1_1_1_1_1_1_1_1_2 GCF_900506705
1_1_1_1_1_1_1_1_1_1_1_1_1_1_1_1_1_2 KLE_BA8729AA_AS
1_1_1_1_1_1_1_1_1_1_1_1_1_1_1_1_1_2 GCF_016651695
1_1_1_1_1_1_1_1_1_1_1_1_1_1_1_1_1_2 GCF_016651685
1_1_1_1_1_1_1_1_1_1_1_1_1_1_1_1_1_2 GCF_016651775
1_1_1_1_1_1_1_1_1_1_1_1_1_1_1_1_1_2 KLE_BA8693AA_AS
1_1_1_1_1_1_1_1_1_1_1_1_1_1_1_1_1_2 KLE_CA3333AA_AS
1_1_1_1_1_1_1_1_1_1_1_1_1_1_1_1_1_2 GCF_900513705
1_1_1_1_1_1_1_1_1_1_1_1_1_1_1_1_1_2 GCF_011006785
1_1_1_1_1_1_1_1_1_1_1_1_1_1_1_1_1_2 GCF_001462735
1_1_1_1_1_1_1_1_1_1_1_1_1_1_1_1_1_2 GCF_014490355
1_1_1_1_1_1_1_1_1_1_1_1_1_1_1_1_1_2 GCF_016651965
1_1_1_1_1_1_1_1_1_1_1_1_1_1_1_1_1_2 KLE_CA7297AA_AS
1_1_1_1_1_1_1_1_1_1_1_1_1_1_1_1_1_2 GCF_900502585
1_1_1_1_1_1_1_1_1_1_1_1_1_1_1_1_1_2 GCF_004803145
1_1_1_1_1_1_1_1_1_1_1_1_1_1_1_1_1_2 KLE_BA8898AA_AS
1_1_1_1_1_1_1_1_1_1_1_1_1_1_1_1_1_2 GCF_004803095
1_1_1_1_1_1_1_1_1_1_1_1_1_1_1_1_1_2 GCA_003860645
1_1_1_1_1_1_1_1_1_1_1_1_1_1_1_1_1_2 GCA_016590235-2
1_1_1_1_1_1_1_1_1_1_1_1_1_1_1_1_1_2 KLE_AA9365AA_AS
1_1_1_1_1_1_1_1_1_1_1_1_1_1_1_1_1_2 KLE_BA8694AA_AS
1_1_1_1_1_1_1_1_1_1_1_1_1_1_1_1_1_2 KLE_CA7299AA_AS
1_1_1_1_1_1_1_1_1_1_1_1_1_1_1_1_1_2 KLE_CA2148AA_AS
1_1_1_1_1_1_1_1_1_1_1_1_1_1_1_1_1_2 KLE_BA8785AA_AS
1_1_1_1_1_1_1_1_1_1_1_1_1_1_1_1_1_2 KLE_CA3332AA_AS
1_1_1_1_1_1_1_1_1_1_1_1_1_1_1_1_1_2 GCF_016055305
1_1_1_1_1_1_1_1_1_1_1_1_1_1_1_1_1_2 GCF_016651815
1_1_1_1_1_1_1_1_1_1_1_1_1_1_1_1_1_2 GCA_017138635-2
1_1_1_1_1_1_1_1_1_1_1_1_1_1_1_1_1_2 GCF_014490195
1_1_1_1_1_1_1_1_1_1_1_1_1_1_1_1_1_2 GCF_014490175
1_1_1_1_1_1_1_1_1_1_1_1_1_1_1_1_1_2 KLE_BA8686AA_AS
1_1_1_1_1_1_1_1_1_1_1_1_1_1_1_1_1_2 KLE_CA0184AA_AS
1_1_1_1_1_1_1_1_1_1_1_1_1_1_1_1_1_2 KLE_BA8773AA_AS
1_1_1_1_1_1_1_1_1_1_1_1_1_1_1_1_1_2 GCF_013361265
1_1_1_1_1_1_1_1_1_1_1_1_1_1_1_1_1_2 KLE_CA6963AA_AS
1_1_1_1_1_1_1_1_1_1_1_1_1_1_1_1_1_2 KLE_BA8804AA_AS
1_1_1_1_1_1_1_1_1_1_1_1_1_1_1_1_1_2 KLE_BA6884AA_AS
1_1_1_1_1_1_1_1_1_1_1_1_1_1_1_1_1_2 KLE_BA8786AA_AS
1_1_1_1_1_1_1_1_1_1_1_1_1_1_1_1_1_2 KLE_BA6995AA_AS
1_1_1_1_1_1_1_1_1_1_1_1_1_1_1_1_1_2 KLE_BA8781AA_AS
1_1_1_1_1_1_1_1_1_1_1_1_1_1_1_1_1_2 KLE_BA8757AA_AS
1_1_1_1_1_1_1_1_1_1_1_1_1_1_1_1_1_2 GCF_011769825
1_1_1_1_1_1_1_1_1_1_1_1_1_1_1_1_1_2 GCF_002113865
1_1_1_1_1_1_1_1_1_1_1_1_1_1_1_1_1_2 GCF_900506465
1_1_1_1_1_1_1_1_1_1_1_1_1_1_1_1_1_2 KLE_BA8774AA_AS
1_1_1_1_1_1_1_1_1_1_1_1_1_1_1_1_1_2 GCF_014490235
1_1_1_1_1_1_1_1_1_1_1_1_1_1_1_1_1_2 KLE_BA8770AA_AS
1_1_1_1_1_1_1_1_1_1_1_1_1_1_1_1_1_2 KLE_BA8808AA_AS
1_1_1_1_1_1_1_1_1_1_1_1_1_1_1_1_1_2 GCF_011044835
1_1_1_1_1_1_1_1_1_1_1_1_1_1_1_1_1_2 KLE_BA8698AA_AS
1_1_1_1_1_1_1_1_1_1_1_1_1_1_1_1_1_2 KLE_BA8721AA_AS
1_1_1_1_1_1_1_1_1_1_1_1_1_1_1_1_1_2 GCF_016652005
1_1_1_1_1_1_1_1_1_1_1_1_1_1_1_1_1_2 KLE_BA7430AA_AS
1_1_1_1_1_1_1_1_1_1_1_1_1_1_1_1_1_2 KLE_BA8782AA_AS
1_1_1_1_1_1_1_1_1_1_1_1_1_1_1_1_1_2 ESC_IA7978AA_AS
1_1_1_1_1_1_1_1_1_1_1_1_1_1_1_1_1_2 KLE_BA6875AA_AS
1_1_1_1_1_1_1_1_1_1_1_1_1_1_1_1_1_2 KLE_BA8717AA_AS
1_1_1_1_1_1_1_1_1_1_1_1_1_1_1_1_1_2 KLE_CA6434AA_AS
1_1_1_1_1_1_1_1_1_1_1_1_1_1_1_1_1_2 GCF_016651595
1_1_1_1_1_1_1_1_1_1_1_1_1_1_1_1_1_2 KLE_BA8797AA_AS
1_1_1_1_1_1_1_1_1_1_1_1_1_1_1_1_1_2 GCF_016107405
1_1_1_1_1_1_1_1_1_1_1_1_1_1_1_1_1_2 KLE_BA8807AA_AS
1_1_1_1_1_1_1_1_1_1_1_1_1_1_1_1_1_2 GCF_005862195
1_1_1_1_1_1_1_1_1_1_1_1_1_1_1_1_1_2 GCF_003386995
1_1_1_1_1_1_1_1_1_1_1_1_1_1_1_1_1_2 GCF_900512795
1_1_1_1_1_1_1_1_1_1_1_1_1_1_1_1_1_2 KLE_BA8690AA_AS
1_1_1_1_1_1_1_1_1_1_1_1_1_1_1_1_1_2 GCF_004803235
1_1_1_1_1_1_1_1_1_1_1_1_1_1_1_1_1_2 KLE_CA6922AA_AS
1_1_1_1_1_1_1_1_1_1_1_1_1_1_1_1_1_2 GCF_011044925
1_1_1_1_1_1_1_1_1_1_1_1_1_1_1_1_1_2 GCF_011044915
1_1_1_1_1_1_1_1_1_1_1_1_1_1_1_1_1_2 KLE_BA8766AA_AS
1_1_1_1_1_1_1_1_1_1_1_1_1_1_1_1_1_2 GCF_002152525
1_1_1_1_1_1_1_1_1_1_1_1_1_1_1_1_1_2 ERR2190235
1_1_1_1_1_1_1_1_1_1_1_1_1_1_1_1_1_2 GCA_017327685-1
1_1_1_1_1_1_1_1_1_1_1_1_1_1_1_1_1_2 KLE_CA7476AA_AS
1_1_1_1_1_1_1_1_1_1_1_1_1_1_1_1_1_2 GCF_004833305
1_1_1_1_1_1_1_1_1_1_1_1_1_1_1_1_1_2 KLE_BA6882AA_AS
1_1_1_1_1_1_1_1_1_1_1_1_1_1_1_1_1_2 KLE_BA8689AA_AS
1_1_1_1_1_1_1_1_1_1_1_1_1_1_1_1_1_2 KLE_BA8718AA_AS
1_1_1_1_1_1_1_1_1_1_1_1_1_1_1_1_1_2 GCF_016055345
1_1_1_1_1_1_1_1_1_1_1_1_1_1_1_1_1_2 KLE_BA8765AA_AS
1_1_1_1_1_1_1_1_1_1_1_1_1_1_1_1_1_2 GCF_016055795
1_1_1_1_1_1_1_1_1_1_1_1_1_1_1_1_1_2 KLE_CA7296AA_AS
1_1_1_1_1_1_1_1_1_1_1_1_1_1_1_1_1_2 GCF_004802995
1_1_1_1_1_1_1_1_1_1_1_1_1_1_1_1_1_2 GCF_003977205
1_1_1_1_1_1_1_1_1_1_1_1_1_1_1_1_1_2 GCF_004802955
1_1_1_1_1_1_1_1_1_1_1_1_1_1_1_1_1_2 GCF_002855465
1_1_1_1_1_1_1_1_1_1_1_1_1_1_1_1_1_2 GCF_003977175
1_1_1_1_1_1_1_1_1_1_1_1_1_1_1_1_1_2 GCF_004803185
1_1_1_1_1_1_1_1_1_1_1_1_1_1_1_1_1_2 KLE_BA8794AA_AS
1_1_1_1_1_1_1_1_1_1_1_1_1_1_1_1_1_2 KLE_BA8793AA_AS
1_1_1_1_1_1_1_1_1_1_1_1_1_1_1_1_1_2 GCF_004803335
1_1_1_1_1_1_1_1_1_1_1_1_1_1_1_1_1_2 GCF_004832395
1_1_1_1_1_1_1_1_1_1_1_1_1_1_1_1_1_2 GCF_016652175
1_1_1_1_1_1_1_1_1_1_1_1_1_1_1_1_1_2 KLE_CA7292AA_AS
1_1_1_1_1_1_1_1_1_1_1_1_1_1_1_1_1_2 GCF_016055445
1_1_1_1_1_1_1_1_1_1_1_1_1_1_1_1_1_2 KLE_CA4481AA_AS
1_1_1_1_1_1_1_1_1_1_1_1_1_1_1_1_1_2 GCA_002848605
1_1_1_1_1_1_1_1_1_1_1_1_1_1_1_1_1_2 KLE_BA6864AA_AS
1_1_1_1_1_1_1_1_1_1_1_1_1_1_1_1_1_2 KLE_AA5940AA_AS
1_1_1_1_1_1_1_1_1_1_1_1_1_1_1_1_1_2 GCF_004803395
1_1_1_1_1_1_1_1_1_1_1_1_1_1_1_1_1_2 KLE_BA6883AA_AS
1_1_1_1_1_1_1_1_1_1_1_1_1_1_1_1_1_2 GCF_016652065
1_1_1_1_1_1_1_1_1_1_1_1_1_1_1_1_1_2 KLE_BA6873AA_AS
1_1_1_1_1_1_1_1_1_1_1_1_1_1_1_1_1_2 KLE_BA7428AA_AS
1_1_1_1_1_1_1_1_1_1_1_1_1_1_1_1_1_2 KLE_BA8713AA_AS
1_1_1_1_1_1_1_1_1_1_1_1_1_1_1_1_1_2 GCF_014490155
1_1_1_1_1_1_1_1_1_1_1_1_1_1_1_1_1_2 GCF_016901455
1_1_1_1_1_1_1_1_1_1_1_1_1_1_1_1_1_2 GCF_001648215
1_1_1_1_1_1_1_1_1_1_1_1_1_1_1_1_1_2 GCF_014490185
1_1_1_1_1_1_1_1_1_1_1_1_1_1_1_1_1_2 KLE_BA8790AA_AS
1_1_1_1_1_1_1_1_1_1_1_1_1_1_1_1_1_2 SRR7986949
1_1_1_1_1_1_1_1_1_1_1_1_1_1_1_1_1_2 KLE_CA4440AA_AS
1_1_1_1_1_1_1_1_1_1_1_1_1_1_1_1_1_2 GCF_004803325
1_1_1_1_1_1_1_1_1_1_1_1_1_1_1_1_1_2 KLE_BA8710AA_AS
1_1_1_1_1_1_1_1_1_1_1_1_1_1_1_1_1_2 KLE_BA8803AA_AS
1_1_1_1_1_1_1_1_1_1_1_1_1_1_1_1_1_2 KLE_BA8709AA_AS
1_1_1_1_1_1_1_1_1_1_1_1_1_1_1_1_1_2 KLE_BA6865AA_AS
1_1_1_1_1_1_1_1_1_1_1_1_1_1_1_1_2 GCA_014655655
1_1_1_1_1_1_1_1_1_1_1_1_1_1_1_1_2 ESC_MB9024AA_AS
1_1_1_1_1_1_1_1_1_1_1_1_1_1_1_1_2 GCF_009393295
1_1_1_1_1_1_1_1_1_1_1_1_1_1_1_1_2 KLE_CA3756AA_AS
1_1_1_1_1_1_1_1_1_1_1_1_1_1_1_1_2 ESC_AB0737AA_AS
1_1_1_1_1_1_1_1_1_1_1_1_1_1_1_1_2 ESC_RA9377AA_AS
1_1_1_1_1_1_1_1_1_1_1_1_1_1_1_1_2 GCF_005217155
1_1_1_1_1_1_1_1_1_1_1_1_1_1_1_1_2 GCA_014655795
1_1_1_1_1_1_1_1_1_1_1_1_1_1_1_1_2 GCF_005217135
1_1_1_1_1_1_1_1_1_1_1_1_1_1_1_1_2 GCA_014777195-1
1_1_1_1_1_1_1_1_1_1_1_1_1_1_1_1_2 GCF_010092405
1_1_1_1_1_1_1_1_1_1_1_1_1_1_1_1_2 GCF_014235835
1_1_1_1_1_1_1_1_1_1_1_1_1_1_1_1_2 ESC_OA1008AA_AS
1_1_1_1_1_1_1_1_1_1_1_1_1_1_1_1_2 GCA_014827735-2
1_1_1_1_1_1_1_1_1_1_1_1_1_1_1_1_2 KLE_CA3755AA_AS
1_1_1_1_1_1_1_1_1_1_1_1_1_1_1_1_2 ESC_RA2339AA_AS
1_1_1_1_1_1_1_1_1_1_1_1_1_1_1_1_2 GCF_002164935
1_1_1_1_1_1_1_1_1_1_1_1_1_1_1_1_2 WFA64A
1_1_1_1_1_1_1_1_1_1_1_1_1_1_1_1_2 GCF_014595775
1_1_1_1_1_1_1_1_1_1_1_1_1_1_1_1_2 GCF_005156265
1_1_1_1_1_1_1_1_1_1_1_1_1_1_1_1_2 KLE_CA0780AA_AS
1_1_1_1_1_1_1_1_1_1_1_1_1_1_1_1_2 KLE_BA7298AA_AS
1_1_1_1_1_1_1_1_1_1_1_1_1_1_1_1_2 GCF_004320595
1_1_1_1_1_1_1_1_1_1_1_1_1_1_1_1_2 GCF_014842715
1_1_1_1_1_1_1_1_1_1_1_1_1_1_1_1_2 ESC_ZA9613AA_AS
1_1_1_1_1_1_1_1_1_1_1_1_1_1_1_1_2 SRR5153285
1_1_1_1_1_1_1_1_1_1_1_1_1_1_1_1_2 WFA36
1_1_1_1_1_1_1_1_1_1_1_1_1_1_1_1_2 GCA_014673025
1_1_1_1_1_1_1_1_1_1_1_1_1_1_1_1_2 ESC_RA2541AA_AS
1_1_1_1_1_1_1_1_1_1_1_1_1_1_1_1_2 ESC_RA2539AA_AS
1_1_1_1_1_1_1_1_1_1_1_1_1_1_1_1_2 ESC_PA9099AA_AS
1_1_1_1_1_1_1_1_1_1_1_1_1_1_1_1_2 GCF_003999835
1_1_1_1_1_1_1_1_1_1_1_1_1_1_1_1_2 GCA_013513575-2
1_1_1_1_1_1_1_1_1_1_1_1_1_1_1_1_2 KLE_BA7243AA_AS
1_1_1_1_1_1_1_1_1_1_1_1_1_1_1_1_2 GCF_002164915
1_1_1_1_1_1_1_1_1_1_1_1_1_1_1_1_2 GCF_011044135
1_1_1_1_1_1_1_1_1_1_1_1_1_1_1_1_2 GCF_002216835-2
1_1_1_1_1_1_1_1_1_1_1_1_1_1_1_1_2 GCF_001894335
1_1_1_1_1_1_1_1_1_1_1_1_1_1_1_1_2 GCF_002223405
1_1_1_1_1_1_1_1_1_1_1_1_1_1_1_1_2 GCF_003936505
1_1_1_1_1_1_1_1_1_1_1_1_1_1_1_1_2 ESC_RA9389AA_AS
1_1_1_1_1_1_1_1_1_1_1_1_1_1_1_1_2 C889
1_1_1_1_1_1_1_1_1_1_1_1_1_1_1_1_2 GCA_014673335
1_1_1_1_1_1_1_1_1_1_1_1_1_1_1_1_2 GCA_015290045-1
1_1_1_1_1_1_1_1_1_1_1_1_1_1_1_1_2 GCA_015959845-1
1_1_1_1_1_1_1_1_1_1_1_1_1_1_1_1_2 ESC_MB9051AA_AS
1_1_1_1_1_1_1_1_1_1_1_1_1_1_1_1_2 KLE_CA3744AA_AS
1_1_1_1_1_1_1_1_1_1_1_1_1_1_1_1_2 ESC_RA9384AA_AS
1_1_1_1_1_1_1_1_1_1_1_1_1_1_1_1_2 GCF_002164955
1_1_1_1_1_1_1_1_1_1_1_1_1_1_1_1_2 GCF_002164975
1_1_1_1_1_1_1_1_1_1_1_1_1_1_1_1_2 GCF_002165005
1_1_1_1_1_1_1_1_1_1_1_1_1_1_1_1_2 GCF_001894315
1_1_1_1_1_1_1_1_1_1_1_1_1_1_1_1_2 GCF_001891225
1_1_1_1_1_1_1_1_1_1_1_1_1_1_1_1_2 GCF_015712625
1_1_1_1_1_1_1_1_1_1_1_1_1_1_1_1_2 GCF_004320565
1_1_1_1_1_1_1_1_1_1_1_1_1_1_1_1_2 C189
1_1_1_1_1_1_1_1_1_1_1_1_1_1_1_1_2 GCF_002165035
1_1_1_1_1_1_1_1_1_1_1_1_1_1_1_1_2 GCF_009393275
1_1_1_1_1_1_1_1_1_1_1_1_1_1_1_1_2 GCF_009393205
1_1_1_1_1_1_1_1_1_1_1_1_1_1_1_1_2 GCF_017150915
1_1_1_1_1_1_1_1_1_1_1_1_1_1_1_1_2 GCF_002257975
1_1_1_1_1_1_1_1_1_1_1_1_1_1_1_1_2 GCF_009393715
1_1_1_1_1_1_1_1_1_1_1_1_1_1_1_1_2 KLE_CA3752AA_AS
1_1_1_1_1_1_1_1_1_1_1_1_1_1_1_1_2 GCF_017288195
1_1_1_1_1_1_1_1_1_1_1_1_1_1_1_1_2 KLE_CA3753AA_AS
1_1_1_1_1_1_1_1_1_1_1_1_1_1_1_1_2 GCF_017581775
1_1_1_1_1_1_1_1_1_1_1_1_1_1_1_1_2 WFA41A
1_1_1_1_1_1_1_1_1_1_1_1_1_1_1_1_2 ESC_ZA9284AA_AS
1_1_1_1_1_1_1_1_1_1_1_1_1_1_1_1_2 GCF_004320625
1_1_1_1_1_1_1_1_1_1_1_1_1_1_1_1_2 GCF_001894425
1_1_1_1_1_1_1_1_1_1_1_1_1_1_1_1_2 GCA_014673255
1_1_1_1_1_1_1_1_1_1_1_1_1_1_1_1_2 GCF_014863885
1_1_1_1_1_1_1_1_1_1_1_1_1_1_1_1_2 GCF_001891805
1_1_1_1_1_1_1_1_1_1_1_1_1_1_1_1_2 GCA_009392945
1_1_1_1_1_1_1_1_1_1_1_1_1_1_1_1_2 GCF_016810215
1_1_1_1_1_1_1_1_1_1_1_1_1_1_1_1_2 GCF_011077545
1_1_1_1_1_1_1_1_1_1_1_1_1_1_1_1_2 GCA_014827635-2
1_1_1_1_1_1_1_1_1_1_1_1_1_1_1_1_2 KLE_BA9698AA_AS
1_1_1_1_1_1_1_1_1_1_1_1_1_1_1_1_2 GCF_004127585
1_1_1_1_1_1_1_1_1_1_1_1_1_1_1_1_2 GCF_002787545
1_1_1_1_1_1_1_1_1_1_1_1_1_1_1_1_2 GCA_017728295-2
1_1_1_1_1_1_1_1_1_1_1_1_1_1_1_1_2 KLE_BA7303AA_AS
1_1_1_1_1_1_1_1_1_1_1_1_1_1_1_1_2 GCA_015290045-2
1_1_1_1_1_1_1_1_1_1_1_1_1_1_1_1_2 GCF_002165045
[truncated: 2,723 more rows]
