# Supplementary material for: Role of mobile genetic elements in the global dissemination of the carbapenem resistance gene blaNDM
Source: Nat Commun. 2022 Mar 3;13:1131. doi: 10.1038/s41467-022-28819-2 (PMC8894482; doi:10.1038/s41467-022-28819-2)
Supplement: Supplementary file 8 — Source Data [file 41467_2022_28819_MOESM8_ESM.zip › source_data/SupFig6_TreeTable.csv]

parent	node	branch.length	label	isTip	x	y	branch	angle	samples
19	1	990	1_1_1_2_1	TRUE	2000	2	1505	77.1428571428571	333
19	2	990	1_1_1_2_2	TRUE	2000	3	1505	102.857142857143	107
25	3	140	1_1_1_1_1_1_1_1_1_1	TRUE	1340	12	1270	334.285714285714	322
25	4	790	1_1_1_1_1_1_1_1_1_2	TRUE	1990	13	1595	360	243
24	5	840	1_1_1_1_1_1_1_1_2	TRUE	2000	11	1580	308.571428571429	60
26	6	70	1_1_1_1_1_1_1_2_1	TRUE	1170	9	1135	257.142857142857	31
26	7	110	1_1_1_1_1_1_1_2_2	TRUE	1210	10	1155	282.857142857143	18
22	8	920	1_1_1_1_1_1_2	TRUE	2000	8	1540	231.428571428571	51
21	9	890	1_1_1_1_1_2	TRUE	1960	7	1515	205.714285714286	30
20	10	480	1_1_1_1_2	TRUE	1530	6	1290	180	30
27	11	980	1_1_1_3_2	TRUE	2000	4	1510	128.571428571429	141
27	12	980	1_1_1_3_1	TRUE	2000	5	1510	154.285714285714	147
17	13	70	1_1_2	TRUE	1050	1	1015	51.4285714285714	10
16	14	190	1_2	TRUE	1140	0	1045	25.7142857142857	17
15	15	0	Root	FALSE	0	1.42317708333333	0	62.3102678571429	NA
15	16	950	1	FALSE	950	1.42317708333333	475	62.3102678571429	3327
16	17	30	1_1	FALSE	980	2.84635416666667	965	98.90625	NA
17	18	20	1_1_1	FALSE	1000	4.69270833333333	990	146.383928571429	NA
18	19	10	1_1_1_2	FALSE	1010	2.5	1005	90	704
18	20	50	1_1_1_1	FALSE	1050	7.078125	1025	207.723214285714	1919
20	21	20	1_1_1_1_1	FALSE	1070	8.15625	1060	235.446428571429	1810
21	22	10	1_1_1_1_1_1	FALSE	1080	9.3125	1075	265.178571428571	NA
22	23	10	1_1_1_1_1_1_1	FALSE	1090	10.625	1085	298.928571428571	1657
23	24	70	1_1_1_1_1_1_1_1	FALSE	1160	11.75	1125	327.857142857143	NA
24	25	40	1_1_1_1_1_1_1_1_1	FALSE	1200	12.5	1180	347.142857142857	1388
23	26	10	1_1_1_1_1_1_1_2	FALSE	1100	9.5	1095	270	60
18	27	20	1_1_1_3	FALSE	1020	4.5	1010	141.428571428571	319
