# Supplementary material for: Role of mobile genetic elements in the global dissemination of the carbapenem resistance gene blaNDM
Source: Nat Commun. 2022 Mar 3;13:1131. doi: 10.1038/s41467-022-28819-2 (PMC8894482; doi:10.1038/s41467-022-28819-2)
Supplement: Supplementary file 8 — Source Data [file 41467_2022_28819_MOESM8_ESM.zip › source_data/Fig3_sequence_annotations.csv]

strand	group	y	x	xend	size	x_sd	xend_sd	contig_len	contig_len_sd	samples	freq	labelx	color	lab_color
-	dsbD	17	2866	1835	757	0.102323895345549	0.102323895345549	31770.8996036988	262569.77128655	636	1.19025157232704	2350.5	dsbD	black
-	dsbD	18	2866	1835	45	0	0	109636.755555556	615190.383209324	35	1.28571428571429	2350.5	dsbD	black
-	dsbD	23	2866	1835	156	0.112861861736257	0.112861861736257	37365.6730769231	137845.611302442	42	3.71428571428571	2350.5	dsbD	black
-	dsbD	24	2866	1835	23	0	0	33250.5652173913	22291.7338079838	21	1.0952380952381	2350.5	dsbD	black
-	dsbD	21	2866	1835	239	0.0646846227353151	0.0646846227353151	32969.6108786611	118614.600979812	32	7.46875	2350.5	dsbD	black
-	dsbD	22	2866	1835	17	0	0	3906.05882352941	802.70164682996	11	1.54545454545455	2350.5	dsbD	black
-	cutA	23	3202	2871	153	0.113955676088693	13.9552980619279	33920.1307189542	136413.297172633	42	3.64285714285714	3036.5	cutA	black
-	cutA	24	3200	2871	23	0	0	33250.5652173913	22291.7338079838	21	1.0952380952381	3035.5	cutA	black
-	dsbD	25	2866	1835	11	0	0	19490.0909090909	2493.61991709023	11	1	2350.5	dsbD	black
-	dsbD	26	2866	1835	16	0	0	49164.75	34197.4394509297	14	1.14285714285714	2350.5	dsbD	black
-	dsbD	27	2866	1835	26	0	0	70441.7307692308	86660.0139434827	15	1.73333333333333	2350.5	dsbD	black
-	dsbD	28	2866	1835	74	0	0	24221.5945945946	32711.2639625126	35	2.11428571428571	2350.5	dsbD	black
-	dsbD	29	2866	1835	79	0	0	14634.6075949367	598.535829266667	80	0.9875	2350.5	dsbD	black
-	dsbD	30	2866	1835	10	0	0	20187.4	24566.1614927707	10	1	2350.5	dsbD	black
-	dsbD	31	2866	1835	198	0.0710669054518702	0.0710669054518701	36927.9444444444	43253.5611716819	85	2.32941176470588	2350.5	dsbD	black
-	dsbD	32	2866	1835	12	0	0	16267.5	2338.50548622211	10	1.2	2350.5	dsbD	black
-	dsbD	33	2866	1835	84	0	0	50913.1785714286	83719.0284377339	63	1.33333333333333	2350.5	dsbD	black
-	dsbD	34	2866	1835	122	0.155511140899212	0.155511140899212	113075.795081967	300960.16391449	118	1.03389830508475	2350.5	dsbD	black
-	dsbD	35	2866	1835	47	0	0	76561.9787234043	265652.920299048	47	1	2350.5	dsbD	black
-	dsbD	36	2866	1836	183	14.0452041481369	0.591377016763658	114270.557377049	610129.913363463	55	3.32727272727273	2351	dsbD	black
-	dsbD	37	2866	1835	492	0.0450834817333716	0.0450834817333716	248675.174796748	957225.120512584	147	3.3469387755102	2350.5	dsbD	black
-	dap	8	2561	1545	23	0	0	17991.5652173913	4934.26217958845	22	1.04545454545455	2053	Other	black
-	dap	9	2561	1545	40	0	0	311718.55	1238075.4572714	36	1.11111111111111	2053	Other	black
-	dap	10	2561	1545	30	0	0	246115.3	302774.357530961	30	1	2053	Other	black
-	dsbD	12	2048	1835	66	0	18.402492990129	317850.712121212	1425100.98452576	65	1.01538461538462	1941.5	dsbD	black
-	dsbD	13	2623	1835	142	0	0	35265.5422535211	42553.6294038648	105	1.35238095238095	2229	dsbD	black
-	dsbD	14	2866	1835	13	0	0	13578.1538461538	18725.4295181987	13	1	2350.5	dsbD	black
-	dsbD	15	2866	1835	10	0	0	7834.4	1721.5221430144	10	1	2350.5	dsbD	black
-	dsbD	16	2866	1835	25	0	0	31430.92	54656.3450135786	10	2.5	2350.5	dsbD	black
-	ISCR1	17	4720	3179	770	1.36318289680922	1.36318289680922	33687.538961039	260786.741658595	636	1.21069182389937	3949.5	IS	white
-	ISCR1	18	4715	3179	47	0	31.5068381635452	109556.680851064	601668.196659707	35	1.34285714285714	3947	IS	white
-	dsbD	20	2865	1835	927	6.31980921312037	8.74262418011922	16239.6569579288	25329.6320426427	281	3.29893238434164	2350	dsbD	black
-	cutA	21	3226	2871	238	0.0918630424349251	50.9995081155934	31194.0882352941	117012.656921568	32	7.4375	3048.5	cutA	black
-	cutA	22	3228	2871	17	0	62.4794672154734	3906.05882352941	802.70164682996	11	1.54545454545455	3049.5	cutA	black
-	ISCR1	23	5179	3651	151	91.7576354559072	24.7891683958372	44533.6225165563	143308.019814559	42	3.5952380952381	4415	IS	white
-	ISCR1	24	6074	4533	23	0	0	33250.5652173913	22291.7338079838	21	1.0952380952381	5303.5	IS	white
-	cutA	25	3200	2871	11	0	0	19490.0909090909	2493.61991709023	11	1	3035.5	cutA	black
-	cutA	26	3200	2871	16	0	0	49164.75	34197.4394509297	14	1.14285714285714	3035.5	cutA	black
-	cutA	27	3200	2871	23	0	0	49836.2173913043	53939.9560504393	15	1.53333333333333	3035.5	cutA	black
-	cutA	28	3200	2871	74	0	0	24221.5945945946	32711.2639625126	35	2.11428571428571	3035.5	cutA	black
-	cutA	29	3200	2871	79	0	0	14634.6075949367	598.535829266667	80	0.9875	3035.5	cutA	black
-	cutA	30	3200	2871	10	0	0	20187.4	24566.1614927707	10	1	3035.5	cutA	black
-	cutA	31	3201	2872	197	11.7563426392358	9.5771361766398	35314.8629441624	36913.2077613301	85	2.31764705882353	3036.5	cutA	black
-	cutA	32	3200	2871	12	0	0	16267.5	2338.50548622211	10	1.2	3035.5	cutA	black
-	cutA	33	3202	2871	79	0	19.239003105835	46075.8227848101	83390.8060382665	63	1.25396825396825	3036.5	cutA	black
-	cutA	34	3200	2871	107	0.136070764831361	0.136070764831361	109378.08411215	321279.037893886	118	0.906779661016949	3035.5	cutA	black
-	cutA	35	3202	2876	36	32	13	95535.5555555556	301876.562127393	47	0.765957446808511	3039	cutA	black
-	cutA	36	3200	2871	181	0.594635316997733	5.83139404754585	113206.79558011	613259.738440743	55	3.29090909090909	3035.5	cutA	black
-	cutA	37	3260	2891	503	332.091279330099	377.772219300016	264425.475149105	977675.50270623	147	3.42176870748299	3075.5	cutA	black
-	dsbD	38	2866	1835	27	0	0	92531.962962963	129327.528073398	30	0.9	2350.5	dsbD	black
-	ISCR1	16	4720	3179	25	0	0	31430.92	54656.3450135786	10	2.5	3949.5	IS	white
-	sul1	17	5964	5125	770	2.1765384231712	1.3835954534602	33687.538961039	260786.741658595	636	1.21069182389937	5544.5	Other	black
-	sul1	18	5962	5125	47	0	14.4406341582916	109556.680851064	601668.196659707	35	1.34285714285714	5543.5	Other	black
-	sul1	23	6424	5588	98	11.4252618551093	15.8852396068134	65487.8571428571	174627.203999847	42	2.33333333333333	6006	Other	black
-	sul1	24	7318	6479	23	0	0	33250.5652173913	22291.7338079838	21	1.0952380952381	6898.5	Other	black
-	ISCR1	25	6074	4533	11	0	0	19490.0909090909	2493.61991709023	11	1	5303.5	IS	white
-	hin	19	3986	3339	18	0	0	65442.9444444444	40442.2566491916	10	1.8	3662.5	Other	black
-	ISKpn19	27	6386	5032	22	0	119.169201983141	72434.5909090909	91147.1984777836	15	1.46666666666667	5709	IS	white
-	IS5	31	7835	7031	122	2.45475243373062	296.195296218957	49795.262295082	50732.8788962758	85	1.43529411764706	7433	IS	white
-	hyp. ORF	14	4623	3103	13	0	0	13578.1538461538	18725.4295181987	13	1	3863	hypothetical	black
-	hyp. ORF	26	5606	4686	15	0	0	51887	33555.3042006774	14	1.07142857142857	5146	hypothetical	black
-	hyp. ORF	28	7636	6726	73	0	57.8291354259217	24433.0821917808	32886.6615137646	35	2.08571428571429	7181	hypothetical	black
-	pspF	8	3961	3551	23	0	0	17991.5652173913	4934.26217958845	22	1.04545454545455	3756	Other	black
-	bin3	15	4139	3003	10	0	0	7834.4	1721.5221430144	10	1	3571	Other	black
-	hyp. ORF	21	4810	4199	28	435.97506117696	435.97506117696	181760.928571429	309704.555878176	32	0.875	4504.5	hypothetical	black
-	pdg	32	6670	5957	12	0.288675134594813	0.288675134594813	16267.5	2338.50548622211	10	1.2	6313.5	Other	black
-	hin	3	2346	1699	11	0	0	22635.7272727273	16714.427157943	11	1	2022.5	Other	black
-	hyp. ORF	19	8102	7461	9	0	0	37733.4444444444	6091.92038915298	10	0.9	7781.5	hypothetical	black
-	hin	26	6294	5719	15	0	0	51887	33555.3042006774	14	1.07142857142857	6006.5	Other	black
-	hin	28	8334	7759	70	0	0	23895.3714285714	32720.1437907312	35	2	8046.5	Other	black
-	hin_2	27	7032	6460	21	1.09108945117996	1.09108945117996	78229.6666666667	93664.9237694311	15	1.4	6746	Other	black
-	ISSen4	6	2549	1721	197	193.292950774795	195.104692894014	31765.9695431472	21264.723637678	68	2.89705882352941	2135	IS	white
-	IS26	36	8294	7610	42	13.191346193693	84.8548018580798	416704.142857143	1236385.9517343	55	0.763636363636364	7952	IS	white
-	hyp. ORF	31	8703	8179	85	1.03712595768346	41.8480544812485	60230.2	44814.8046984688	85	1	8441	hypothetical	black
-	ISCR1	7	3379	1858	65	0	160.749016027614	230326.769230769	876047.919017789	49	1.3265306122449	2618.5	IS	white
-	ISCR1	12	4072	2531	67	749.045984824213	749.045984824213	526045.089552239	1795711.4356256	65	1.03076923076923	3301.5	IS	white
-	sul1	16	5964	5125	25	0	0	31430.92	54656.3450135786	10	2.5	5544.5	Other	black
-	trpF_part	17	6305	5958	769	4.56171557911137	1.37463052134785	33592.2171651495	260943.04634434	636	1.20911949685535	6131.5	trpF	black
-	trpF_part	18	6305	5958	47	0.145864991497895	0.145864991497895	109556.680851064	601668.196659707	35	1.34285714285714	6131.5	trpF	black
-	trpF_part	23	6767	6420	88	0.283423982056945	0.283423982056945	65599.0340909091	181336.580009017	42	2.0952380952381	6593.5	trpF	black
-	trpF_part	24	7659	7312	22	0	0	28994.3636363636	9170.2242146627	21	1.04761904761905	7485.5	trpF	black
-	sul1	25	7318	6479	11	0	0	19490.0909090909	2493.61991709023	11	1	6898.5	Other	black
-	ISCR27	0	4048	2768	15	2431.04503298087	2652.81471720313	3527704.53333333	2970465.85453838	10	1.5	3408	IS	white
-	hyp. ORF	27	7714	7169	21	1.09108945117996	1.09108945117996	78229.6666666667	93664.9237694311	15	1.4	7441.5	hypothetical	black
-	ISKpn25	8	5349	4081	22	0	0	18461.2272727273	4493.47693283135	22	1	4715	IS	white
-	IS1222	6	2841	2578	195	194.266100737751	194.266100737751	32060.6358974359	21171.9870480459	68	2.86764705882353	2709.5	IS	white
-	ant1	17	7248	6469	770	2.19811339511007	9.90080810070912	33687.538961039	260786.741658595	636	1.21069182389937	6858.5	Other	black
-	ant1	23	7704	6931	70	0.41702882811415	38.9312182130587	83484.6428571429	200515.240664386	42	1.66666666666667	7317.5	Other	black
-	otnC	37	7592	7308	189	2.74773350256229	2.74773350256229	811582.354497354	1505449.44857548	147	1.28571428571429	7450	Other	black
-	otnC	38	7593	7309	25	0	0	112375.32	130827.507830833	30	0.833333333333333	7451	Other	black
-	hyp. ORF	32	7792	6998	12	0.288675134594813	0.288675134594813	16267.5	2338.50548622211	10	1.2	7395	hypothetical	black
-	pinR	6	3830	3226	100	192.344137084308	192.780992346499	39343.49	12831.2434665892	68	1.47058823529412	3528	Other	black
-	hyp. ORF	8	8611	5354	22	0	0	18461.2272727273	4493.47693283135	22	1	6982.5	hypothetical	black
-	pspF	9	4036	3548	42	16.3495676508383	20.4274871182228	301119.119047619	1208453.78405193	36	1.16666666666667	3792	Other	black
-	pspF	10	4033	3551	28	0	0	188718.178571429	198405.821210907	30	0.933333333333333	3792	Other	black
-	tmrB	15	5656	5114	10	0	0	7834.4	1721.5221430144	10	1	5385	Other	black
-	Tn5403	13	5468	2672	117	0	438.627617692562	41106.6752136752	44186.4915408172	105	1.11428571428571	4070	IS	white
-	tnpR	14	5179	4661	12	0	70.5536546311967	14284.5833333333	19376.2973264588	13	0.923076923076923	4920	Other	black
-	trpF_part	16	6305	5958	25	0	0	31430.92	54656.3450135786	10	2.5	6131.5	trpF	black
-	IS-?	17	8164	7668	751	8.14733785172364	11.1310998129039	33971.0998668442	264008.38488351	636	1.18081761006289	7916	IS	white
-	ant1	18	7297	6510	47	5.54161783368504	9.52910726623417	109556.680851064	601668.196659707	35	1.34285714285714	6903.5	Other	black
-	IS-?	23	8627	8130	67	0.238721151830063	0.238721151830063	85333.3283582089	204576.704650846	42	1.5952380952381	8378.5	IS	white
-	ant1	24	8636	7823	21	0	7.85584404849573	29447.8571428571	9140.40485036475	21	1	8229.5	Other	black
-	trpF_part	25	7659	7312	11	0	0	19490.0909090909	2493.61991709023	11	1	7485.5	trpF	black
-	umuC	27	8032	7775	15	1.29099444873581	1.29099444873581	77452.2666666667	100034.632351906	15	1	7903.5	Other	black
-	yafQ	26	6672	6421	15	0	13.1681433771052	51887	33555.3042006774	14	1.07142857142857	6546.5	Other	black
-	yafQ	28	8711	8461	51	0	9.99799979995999	29356.4117647059	36950.776176517	35	1.45714285714286	8586	Other	black
-	yokD	15	6386	5669	10	0	251.144579873825	7834.4	1721.5221430144	10	1	6027.5	Other	black
+	blaNDM	8	0	812	23	0	0	17991.5652173913	4934.26217958845	22	1.04545454545455	406	blaNDM	black
+	blaNDM	9	11	804	43	69.8443452123329	50.3211282350054	296234.279069767	1194410.36097148	36	1.19444444444444	407.5	blaNDM	black
+	blaNDM	10	0	812	30	0	0	246115.3	302774.357530961	30	1	406	blaNDM	black
+	blaNDM	0	0	812	18	0	0	1495581.5	2662744.99707267	10	1.8	406	blaNDM	black
+	blaNDM	1	0	812	77	0	0	20919.0909090909	41638.8918418895	70	1.1	406	blaNDM	black
+	blaNDM	2	0	812	15	0	0	2521425.73333333	3311516.02897465	15	1	406	blaNDM	black
+	blaNDM	3	0	812	11	0	0	22635.7272727273	16714.427157943	11	1	406	blaNDM	black
+	blaNDM	4	0	812	13	0	0	1996.53846153846	235.924993512986	12	1.08333333333333	406	blaNDM	black
+	blaNDM	5	0	812	10	0	0	14269.3	23204.3168112698	10	1	406	blaNDM	black
+	blaNDM	6	0	812	267	0	0	27868.2509363296	24725.9389823136	68	3.92647058823529	406	blaNDM	black
+	blaNDM	7	0	812	84	0	0	179054.380952381	775163.780110766	49	1.71428571428571	406	blaNDM	black
+	ble	8	821	1181	23	21.8940134759928	0	17991.5652173913	4934.26217958845	22	1.04545454545455	1001	ble	black
+	ampR	9	2672	3547	39	0	0	176148.794871795	904795.92653174	36	1.08333333333333	3109.5	Other	black
+	ble	10	865	1181	28	53.3268225192539	0	257176.642857143	310345.111540925	30	0.933333333333333	1023	ble	black
+	blaNDM	11	0	812	11	0	0	5235.81818181818	2435.67378021696	10	1.1	406	blaNDM	black
+	blaNDM	12	0	812	76	0	0	286763.355263158	1329723.2199196	65	1.16923076923077	406	blaNDM	black
+	blaNDM	13	0	812	142	0	0	35265.5422535211	42553.6294038648	105	1.35238095238095	406	blaNDM	black
+	blaNDM	14	0	812	13	0	0	13578.1538461538	18725.4295181987	13	1	406	blaNDM	black
+	blaNDM	15	0	812	10	0	0	7834.4	1721.5221430144	10	1	406	blaNDM	black
+	blaNDM	16	0	812	25	0	0	31430.92	54656.3450135786	10	2.5	406	blaNDM	black
+	blaNDM	17	0	811	771	8.28324766975463	20.9352756893172	33529.1789883269	260605.482103757	636	1.2122641509434	405.5	blaNDM	black
+	blaNDM	18	0	812	47	0	0	109556.680851064	601668.196659707	35	1.34285714285714	406	blaNDM	black
+	blaNDM	19	0	812	16	0	0	60727.9375	43789.4706757515	10	1.6	406	blaNDM	black
+	blaNDM	20	0	811	1101	2.3808576599817	15.9649834085644	22699.0917347866	31977.3601256738	281	3.91814946619217	405.5	blaNDM	black
+	blaNDM	21	0	812	244	0	0	37849.3237704918	123591.752483089	32	7.625	406	blaNDM	black
+	blaNDM	22	0	812	22	0	0	654051.681818182	1393766.73632025	11	2	406	blaNDM	black
+	blaNDM	23	0	812	160	0	0	42246.775	139509.873361197	42	3.80952380952381	406	blaNDM	black
+	blaNDM	24	0	812	23	0	0	33250.5652173913	22291.7338079838	21	1.0952380952381	406	blaNDM	black
+	blaNDM	25	0	812	11	0	0	19490.0909090909	2493.61991709023	11	1	406	blaNDM	black
+	blaNDM	26	0	812	16	0	0	49164.75	34197.4394509297	14	1.14285714285714	406	blaNDM	black
+	blaNDM	27	0	812	26	0	0	70441.7307692308	86660.0139434827	15	1.73333333333333	406	blaNDM	black
+	blaNDM	28	0	812	74	0	0	24221.5945945946	32711.2639625126	35	2.11428571428571	406	blaNDM	black
+	blaNDM	29	0	812	81	0	0	22100.2839506173	47466.8128164917	80	1.0125	406	blaNDM	black
+	blaNDM	30	0	812	10	0	0	20187.4	24566.1614927707	10	1	406	blaNDM	black
+	blaNDM	31	0	812	198	0	0	36927.9444444444	43253.5611716819	85	2.32941176470588	406	blaNDM	black
+	blaNDM	32	0	812	12	0	0	16267.5	2338.50548622211	10	1.2	406	blaNDM	black
+	blaNDM	33	0	812	84	0	0	50913.1785714286	83719.0284377339	63	1.33333333333333	406	blaNDM	black
+	blaNDM	34	0	812	122	0	0	113075.795081967	300960.16391449	118	1.03389830508475	406	blaNDM	black
+	blaNDM	35	0	812	47	0	0	76561.9787234043	265652.920299048	47	1	406	blaNDM	black
+	blaNDM	36	0	812	185	0	5.95523843895984	115564.924324324	606935.242606158	55	3.36363636363636	406	blaNDM	black
+	blaNDM	37	0	812	547	0	2.18060253652597	288550.098720293	969801.787783444	147	3.72108843537415	406	blaNDM	black
+	blaNDM	38	0	812	28	0	0	98113.2142857143	130301.008267711	30	0.933333333333333	406	blaNDM	black
+	ble	4	816	1181	13	0	0	1996.53846153846	235.924993512986	12	1.08333333333333	998.5	ble	black
+	ble	5	839	1181	9	46.3006479436303	0	15414.6666666667	24310.2217081622	10	0.9	1010	ble	black
+	ble	6	885	1181	183	49.8329491874228	0	20373.4863387978	15124.9026362711	68	2.69117647058824	1033	ble	black
+	ble	7	821	1181	79	23.1680285361361	0	21709.2911392405	53172.317561397	49	1.61224489795918	1001	ble	black
+	ampR	8	2672	3547	23	0	0	17991.5652173913	4934.26217958845	22	1.04545454545455	3109.5	Other	black
+	ampR	10	2672	3547	30	0	0	246115.3	302774.357530961	30	1	3109.5	Other	black
+	ble	11	816	1181	11	0	0	5235.81818181818	2435.67378021696	10	1.1	998.5	ble	black
+	ble	12	826	1181	70	31.7274397766761	0	307605.1	1384301.35212877	65	1.07692307692308	1003.5	ble	black
+	ble	13	843	1181	142	45.8394875137465	0	35265.5422535211	42553.6294038648	105	1.35238095238095	1012	ble	black
+	ble	15	816	1181	10	0	0	7834.4	1721.5221430144	10	1	998.5	ble	black
+	ble	16	829	1181	24	35.4723560463393	0	28445.3333333333	53709.0991235812	10	2.4	1005	ble	black
+	ble	17	823	1181	758	26.3493468268313	0.0628277577620873	32374.8944591029	262653.39051439	636	1.19182389937107	1002	ble	black
+	ble	18	823	1181	45	26.4875614032494	0	108941.955555556	615173.490419128	35	1.28571428571429	1002	ble	black
+	ble	20	822	1181	733	24.6952876109309	2.62275538777596	11176.7748976808	33441.9063566184	281	2.6085409252669	1001.5	ble	black
+	ble	21	844	1181	203	46.5109927644471	0	38796.4532019704	132186.258930238	32	6.34375	1012.5	ble	black
+	ble	22	816	1181	17	0	0	3906.05882352941	802.70164682996	11	1.54545454545455	998.5	ble	black
+	ble	23	820	1181	157	20.1948797969856	0	39667.9617834395	139308.848010219	42	3.73809523809524	1000.5	ble	black
+	ble	24	821	1181	23	21.8940134759928	0	33250.5652173913	22291.7338079838	21	1.0952380952381	1001	ble	black
+	ble	25	816	1181	11	0	0	19490.0909090909	2493.61991709023	11	1	998.5	ble	black
+	ble	26	862	1181	16	53.7964915212879	0	49164.75	34197.4394509297	14	1.14285714285714	1021.5	ble	black
+	ble	27	868	1181	24	53.6291614378012	0	62028.3333333333	79690.4174053059	15	1.6	1024.5	ble	black
+	ble	28	823	1181	74	26.5351505923121	0	24221.5945945946	32711.2639625126	35	2.11428571428571	1002	ble	black
+	ble	29	816	1181	80	0	0	18798.525	37247.9578351007	80	1	998.5	ble	black
+	ble	30	826	1181	10	33.203915431768	0	20187.4	24566.1614927707	10	1	1003.5	ble	black
+	ble	31	817	1181	197	7.48094024873051	0	35314.8629441624	36913.2077613301	85	2.31764705882353	999	ble	black
+	ble	32	816	1181	12	0	0	16267.5	2338.50548622211	10	1.2	998.5	ble	black
+	ble	33	877	1181	82	52.0475080040428	0	49999.8292682927	84536.7669019942	63	1.3015873015873	1029	ble	black
+	ble	34	823	1181	121	26.1060614854289	0.156141491248342	112584.553719008	302162.444092962	118	1.02542372881356	1002	ble	black
+	ble	35	834	1181	46	40.2384198842674	0	77142.0652173913	268558.302926356	47	0.978723404255319	1007.5	ble	black
+	ble	36	862	1181	184	52.2857616672934	4.93930553118905	114816.548913043	608505.680589438	55	3.34545454545455	1021.5	ble	black
+	ble	37	820	1181	459	20.4035513144642	0	36679.1067538126	368400.658346684	147	3.12244897959184	1000.5	ble	black
+	sul1	9	4140	4959	42	18.61557114263	68.5608997917582	301119.119047619	1208453.78405193	36	1.16666666666667	4549.5	Other	black
+	sul1	10	4138	4977	30	0	0	246115.3	302774.357530961	30	1	4557.5	Other	black
+	trpF	24	1186	1824	22	0	0	28994.3636363636	9170.2242146627	21	1.04761904761905	1505	trpF	black
+	trpF	25	1186	1824	11	0	0	19490.0909090909	2493.61991709023	11	1	1505	trpF	black
+	trpF	26	1186	1824	16	0	0	49164.75	34197.4394509297	14	1.14285714285714	1505	trpF	black
+	trpF	27	1199	1824	26	45.6534100167101	0	70441.7307692308	86660.0139434827	15	1.73333333333333	1511.5	trpF	black
+	trpF	28	1186	1824	74	0	0	24221.5945945946	32711.2639625126	35	2.11428571428571	1505	trpF	black
+	trpF	29	1188	1824	81	18.6666666666667	0	22100.2839506173	47466.8128164917	80	1.0125	1506	trpF	black
+	trpF	30	1186	1824	10	0	0	20187.4	24566.1614927707	10	1	1505	trpF	black
+	trpF	31	1186	1823	198	5.96962005795709	9.80723295235808	36927.9444444444	43253.5611716819	85	2.32941176470588	1504.5	trpF	black
+	trpF	32	1186	1824	12	0	0	16267.5	2338.50548622211	10	1.2	1505	trpF	black
+	trpF	33	1190	1824	84	25.7663271433441	0	50913.1785714286	83719.0284377339	63	1.33333333333333	1507	trpF	black
+	trpF	34	1187	1824	122	15.2130447130236	0.155511140899212	113075.795081967	300960.16391449	118	1.03389830508475	1505.5	trpF	black
+	trpF	35	1193	1824	47	34.2769910932812	0	76561.9787234043	265652.920299048	47	1	1508.5	trpF	black
+	trpF	36	1188	1823	185	17.112058955372	10.5870905581508	115564.924324324	606935.242606158	55	3.36363636363636	1505.5	trpF	black
+	trpF	37	1199	1824	507	44.3916068749018	0.0769737342067518	101277.145956607	572504.649019961	147	3.44897959183673	1511.5	trpF	black
+	trpF	38	1252	1824	33	83.3612074594107	0	90281.5454545455	121160.082697203	30	1.1	1538	trpF	black
+	groS	24	3394	3684	23	0	0	33250.5652173913	22291.7338079838	21	1.0952380952381	3539	groSL	black
+	groS	25	3394	3684	11	0	0	19490.0909090909	2493.61991709023	11	1	3539	groSL	black
+	groS	26	3394	3684	16	0	0	49164.75	34197.4394509297	14	1.14285714285714	3539	groSL	black
+	groS	27	3394	3684	23	0	0	49836.2173913043	53939.9560504393	15	1.53333333333333	3539	groSL	black
+	groS	28	3395	3684	74	8.83482054453026	0.232495277487639	24221.5945945946	32711.2639625126	35	2.11428571428571	3539.5	groSL	black
+	groS	29	3394	3684	79	0	0	14634.6075949367	598.535829266667	80	0.9875	3539	groSL	black
+	groS	30	3394	3684	10	0	0	20187.4	24566.1614927707	10	1	3539	groSL	black
+	groS	31	3394	3684	197	0.0712470499879096	0.0712470499879096	35314.8629441624	36913.2077613301	85	2.31764705882353	3539	groSL	black
+	groS	32	3394	3684	12	0	0	16267.5	2338.50548622211	10	1.2	3539	groSL	black
+	groS	33	3394	3684	79	0	0	46075.8227848101	83390.8060382665	63	1.25396825396825	3539	groSL	black
+	groS	34	3394	3684	107	0.136070764831361	0.136070764831361	109378.08411215	321279.037893886	118	0.906779661016949	3539	groSL	black
+	groS	35	3394	3684	46	0	0	77142.0652173913	268558.302926356	47	0.978723404255319	3539	groSL	black
+	groS	36	3392	3684	182	31.6546904594837	1.5550529075441	112998.752747253	611569.744636263	55	3.30909090909091	3538	groSL	black
+	groS	37	3374	3664	481	91.1960317058325	91.1960317058325	62431.3243243243	421178.581547986	147	3.27210884353741	3519	groSL	black
+	trpF	19	1326	1824	12	65.3939113095679	0	88401.3333333333	47379.6532113126	10	1.2	1575	trpF	black
+	groL	30	3740	5116	10	0	0	20187.4	24566.1614927707	10	1	4428	groSL	black
+	trpF	16	1193	1824	25	33.6	0	31430.92	54656.3450135786	10	2.5	1508.5	trpF	black
+	groL	27	3740	5068	26	0	1.76504521624366	70441.7307692308	86660.0139434827	15	1.73333333333333	4404	groSL	black
+	trpF	21	1215	1824	242	66.588029376042	0.0642824346533225	35411.1074380165	121118.78197706	32	7.5625	1519.5	trpF	black
+	groL	28	3742	5116	74	12.9034879005639	0.348742916231458	24221.5945945946	32711.2639625126	35	2.11428571428571	4429	groSL	black
+	groL	29	3740	5116	81	0	0	22100.2839506173	47466.8128164917	80	1.0125	4428	groSL	black
+	IS3000	30	5142	8159	10	0	0	20187.4	24566.1614927707	10	1	6650.5	IS	white
+	groL	37	3740	5380	497	0.276526428592985	0.633158121013205	266630.438631791	983361.109549551	147	3.38095238095238	4560	groSL	black
+	ISCR1	9	5411	6870	43	194.871079284557	239.057270831785	296234.279069767	1194410.36097148	36	1.19444444444444	6140.5	IS	white
+	ISCR1	10	5382	6923	30	0	0	246115.3	302774.357530961	30	1	6152.5	IS	white
+	ISCR27	3	2906	4618	11	0	0	22635.7272727273	16714.427157943	11	1	3762	IS	white
+	hyp. ORF	19	2134	2983	19	15.7346416345725	0	73713.2105263158	40338.2000460261	10	1.9	2558.5	hypothetical	black
+	groL	31	3742	5382	198	26.2952117952962	24.1632131050247	36927.9444444444	43253.5611716819	85	2.32941176470588	4562	groSL	black
+	groL	32	3740	5380	12	0	0	16267.5	2338.50548622211	10	1.2	4560	groSL	black
+	groL	33	3740	5380	84	0	0	50913.1785714286	83719.0284377339	63	1.33333333333333	4560	groSL	black
+	groL	34	3740	5380	122	0.155511140899212	0.155511140899212	113075.795081967	300960.16391449	118	1.03389830508475	4560	groSL	black
+	groL	35	3740	5380	47	0	0	76561.9787234043	265652.920299048	47	1	4560	groSL	black
+	groL	36	3740	5380	182	1.5550529075441	1.78577681877031	114601.576923077	611796.55541901	55	3.30909090909091	4560	groSL	black
+	ISCR27	37	5573	7069	515	89.2824244336888	211.507753081393	290799.586407767	999427.694557346	147	3.50340136054422	6321	IS	white
+	groL	38	3740	5380	26	0	0	87231.6923076923	128863.439874239	30	0.866666666666667	4560	groSL	black
+	ISEc35	9	7160	7970	40	0.349908412925293	93.6071441498855	311718.55	1238075.4572714	36	1.11111111111111	7565	IS	white
+	ISCR27	31	5583	5765	196	195.928571428571	200	36548.2959183673	43103.0025289355	85	2.30588235294118	5674	IS	white
+	trpF	13	1186	1824	142	0	0	35265.5422535211	42553.6294038648	105	1.35238095238095	1505	trpF	black
+	pinR	13	5664	6269	107	0	0	44172.5046728972	44984.4653973183	105	1.01904761904762	5966.5	Other	black
+	IS3000	29	5142	8159	81	0	0	22100.2839506173	47466.8128164917	80	1.0125	6650.5	IS	white
+	trpF	6	1238	1611	265	77.8066742585536	0	26290.6641509434	16807.4782633322	68	3.89705882352941	1424.5	trpF	black
+	trpF	5	1186	1503	9	0	0	15414.6666666667	24310.2217081622	10	0.9	1344.5	trpF	black
+	Tn5403	6	3899	6782	77	0	123.077422576409	42211.7662337662	11657.9736016713	68	1.13235294117647	5340.5	IS	white
+	trpF	7	1186	1680	50	0	0	6678.46	15519.4204357519	49	1.02040816326531	1433	trpF	black
+	trpF	11	1186	1824	11	0	0	5235.81818181818	2435.67378021696	10	1.1	1505	trpF	black
+	trpF	12	1201	1824	55	48.7417436675954	0	379580.636363636	1556095.45314218	65	0.846153846153846	1512.5	trpF	black
+	nhaA	13	6929	8110	106	0	0	43675.8867924528	44902.4928497338	105	1.00952380952381	7519.5	Other	black
+	trpF	14	1289	1824	13	85.070106835028	0	13578.1538461538	18725.4295181987	13	1	1556.5	trpF	black
+	trpF	15	1186	1824	10	0	0	7834.4	1721.5221430144	10	1	1505	trpF	black
+	ISCR27	19	4747	6436	11	665.737048827702	590.660724027839	35333.5454545455	11015.40557913	10	1.1	5591.5	IS	white
+	trpF	20	1243	1823	1093	79.4081011622902	12.3591672675314	22021.9002744739	30048.2935397692	281	3.88967971530249	1533	trpF	black
+	IS26	21	3290	3968	32	85.8670613084082	1.78592164694654	199718.4375	294160.519136695	32	1	3629	IS	white
+	trpF	22	1186	1824	17	0	0	3906.05882352941	802.70164682996	11	1.54545454545455	1505	trpF	black
+	trpF	23	1186	1824	72	0	0	13705.125	42319.8302121043	42	1.71428571428571	1505	trpF	black
+	groL	26	3740	4681	16	0	0	49164.75	34197.4394509297	14	1.14285714285714	4210.5	groSL	black
+	hin_1	27	8161	8775	18	77.7151662085563	77.7151662085563	72176.2777777778	92056.9935387252	15	1.2	8468	Other	black
+	IS3000	28	5142	6785	73	0	0	24433.0821917808	32886.6615137646	35	2.08571428571429	5963.5	IS	white
+	pspF	29	8250	8636	80	0	0	22214.7375	47755.0421503146	80	1	8443	Other	black
+	hyp. ORF	30	8308	8956	10	11.3841995766062	0	20187.4	24566.1614927707	10	1	8632	hypothetical	black
+	ISEhe3	31	6232	6638	79	59.8643061508694	29.7114982053845	47751.5443037975	47874.096600112	85	0.929411764705882	6435	IS	white
+	ISCR27	32	5569	5755	12	0	13.856406460551	16267.5	2338.50548622211	10	1.2	5662	IS	white
+	ISCR27	33	5569	6201	60	0	31.6181802454521	66875.2333333333	94588.5102436555	63	0.952380952380952	5885	IS	white
+	ISCR27	34	5569	6174	122	0.155511140899212	0.155511140899212	113075.795081967	300960.16391449	118	1.03389830508475	5871.5	IS	white
+	ISCR27	35	5569	7098	47	0	0	76561.9787234043	265652.920299048	47	1	6333.5	IS	white
+	ISCR27	36	5577	7100	184	95.1192507532684	39.490822169688	115528.538043478	608699.839405241	55	3.34545454545455	6338.5	IS	white
+	ISAba125	37	7903	8896	159	81.3314037104976	71.6146292526866	918641.13836478	1576059.4170143	147	1.08163265306122	8399.5	IS	white
+	ISCR27	38	5539	6799	23	63.8669256323124	579.917572853546	91902.652173913	136318.681347192	30	0.766666666666667	6169	IS	white
+	hyp. ORF	16	7008	8363	10	0	0	67767.9	74302.6957735122	10	1	7685.5	hypothetical	black
+	trpF	17	1190	1824	769	25.4173038187493	8.78394612645416	33592.2171651495	260943.04634434	636	1.20911949685535	1507	trpF	black
+	trpF	18	1193	1824	47	34.2769910932812	0	109556.680851064	601668.196659707	35	1.34285714285714	1508.5	trpF	black
+	trpF	23	1192	1821	88	30.6604418742582	20.684372366308	65599.0340909091	181336.580009017	42	2.0952380952381	1506.5	trpF	black
+	groL	24	3740	4411	23	0	0	33250.5652173913	22291.7338079838	21	1.0952380952381	4075.5	groSL	black
+	groL	25	3740	4411	11	0	0	19490.0909090909	2493.61991709023	11	1	4075.5	groSL	black
+	wapA	34	6239	8641	119	0.157425520401623	0.842199898729696	115007.680672269	304457.23202427	118	1.00847457627119	7440	Other	black
