# Supplementary material for: Role of mobile genetic elements in the global dissemination of the carbapenem resistance gene blaNDM
Source: Nat Commun. 2022 Mar 3;13:1131. doi: 10.1038/s41467-022-28819-2 (PMC8894482; doi:10.1038/s41467-022-28819-2)
Supplement: Supplementary file 8 — Source Data [file 41467_2022_28819_MOESM8_ESM.zip › source_data/Fig3_TreeTable.csv]

parent	node	branch.length	label	isTip	x	y	branch	angle	samples
42	1	80	1_1_2	TRUE	1070	1	1030	18.4615384615385	70
51	2	6360	1_1_1_1_1_1_1_1_1_1_1_2	TRUE	9000	13	5820	129.230769230769	105
68	3	1120	1_1_1_1_1_1_1_1_1_1_1_1_1_1_1_1_1_1_1_1_1_1_1_1_1_1_1_1_1	TRUE	8920	37	8360	350.769230769231	147
68	4	70	1_1_1_1_1_1_1_1_1_1_1_1_1_1_1_1_1_1_1_1_1_1_1_1_1_1_1_1_2	TRUE	7870	38	7835	360	30
67	5	800	1_1_1_1_1_1_1_1_1_1_1_1_1_1_1_1_1_1_1_1_1_1_1_1_1_1_1_2	TRUE	8370	36	7970	341.538461538461	55
66	6	20	1_1_1_1_1_1_1_1_1_1_1_1_1_1_1_1_1_1_1_1_1_1_1_1_1_1_2	TRUE	7500	35	7490	332.307692307692	47
65	7	2850	1_1_1_1_1_1_1_1_1_1_1_1_1_1_1_1_1_1_1_1_1_1_1_1_1_2	TRUE	9000	34	7575	323.076923076923	118
64	8	120	1_1_1_1_1_1_1_1_1_1_1_1_1_1_1_1_1_1_1_1_1_1_1_1_2	TRUE	6240	33	6180	313.846153846154	63
69	9	2990	1_1_1_1_1_1_1_1_1_1_1_1_1_1_1_1_1_1_1_1_1_1_1_2_1	TRUE	9000	31	7505	295.384615384615	85
69	10	2690	1_1_1_1_1_1_1_1_1_1_1_1_1_1_1_1_1_1_1_1_1_1_1_2_2	TRUE	8700	32	7355	304.615384615385	10
71	11	760	1_1_1_1_1_1_1_1_1_1_1_1_1_1_1_1_1_1_1_1_1_1_2_1_1	TRUE	9000	29	8620	276.923076923077	80
71	12	760	1_1_1_1_1_1_1_1_1_1_1_1_1_1_1_1_1_1_1_1_1_1_2_1_2	TRUE	9000	30	8620	286.153846153846	10
70	13	2320	1_1_1_1_1_1_1_1_1_1_1_1_1_1_1_1_1_1_1_1_1_1_2_2	TRUE	9000	28	7840	267.692307692308	35
62	14	4000	1_1_1_1_1_1_1_1_1_1_1_1_1_1_1_1_1_1_1_1_1_1_3	TRUE	9000	27	7000	258.461538461538	15
61	15	2230	1_1_1_1_1_1_1_1_1_1_1_1_1_1_1_1_1_1_1_1_1_2	TRUE	6870	26	5755	249.230769230769	14
72	16	1180	1_1_1_1_1_1_1_1_1_1_1_1_1_1_1_1_1_1_1_1_2_1	TRUE	9000	24	8410	230.769230769231	21
72	17	1180	1_1_1_1_1_1_1_1_1_1_1_1_1_1_1_1_1_1_1_1_2_2	TRUE	9000	25	8410	240	11
59	18	5600	1_1_1_1_1_1_1_1_1_1_1_1_1_1_1_1_1_1_1_2	TRUE	9000	23	6200	221.538461538462	42
58	19	290	1_1_1_1_1_1_1_1_1_1_1_1_1_1_1_1_1_1_2	TRUE	3580	22	3435	212.307692307692	11
57	20	820	1_1_1_1_1_1_1_1_1_1_1_1_1_1_1_1_1_2	TRUE	4020	21	3610	203.076923076923	32
56	21	210	1_1_1_1_1_1_1_1_1_1_1_1_1_1_1_1_2	TRUE	3210	20	3105	193.846153846154	281
55	22	3770	1_1_1_1_1_1_1_1_1_1_1_1_1_1_1_2	TRUE	6740	19	4855	184.615384615385	10
74	23	1550	1_1_1_1_1_1_1_1_1_1_1_1_1_1_2_1_1	TRUE	8770	17	7995	166.153846153846	636
74	24	1580	1_1_1_1_1_1_1_1_1_1_1_1_1_1_2_1_2	TRUE	8800	18	8010	175.384615384615	35
73	25	1960	1_1_1_1_1_1_1_1_1_1_1_1_1_1_2_2	TRUE	8430	16	7450	156.923076923077	10
53	26	2910	1_1_1_1_1_1_1_1_1_1_1_1_1_2	TRUE	5840	15	4385	147.692307692308	10
52	27	2230	1_1_1_1_1_1_1_1_1_1_1_1_2	TRUE	5100	14	3985	138.461538461538	13
50	28	2130	1_1_1_1_1_1_1_1_1_1_2	TRUE	4330	12	3265	120	65
49	29	120	1_1_1_1_1_1_1_1_1_2	TRUE	2030	11	1970	110.769230769231	10
76	30	1840	1_1_1_1_1_1_1_1_2_1_1	TRUE	9000	9	8080	92.3076923076923	36
76	31	240	1_1_1_1_1_1_1_1_2_1_2	TRUE	7400	10	7280	101.538461538462	30
75	32	5070	1_1_1_1_1_1_1_1_2_2	TRUE	9000	8	6465	83.0769230769231	22
47	33	2260	1_1_1_1_1_1_1_2	TRUE	3890	7	2760	73.8461538461538	49
46	34	7420	1_1_1_1_1_1_2	TRUE	9000	6	5290	64.6153846153846	68
45	35	2030	1_1_1_1_1_2	TRUE	3520	5	2505	55.3846153846154	10
44	36	400	1_1_1_1_2	TRUE	1740	4	1540	46.1538461538461	12
43	37	3910	1_1_1_2	TRUE	5220	3	3265	36.9230769230769	11
42	38	220	1_1_3	TRUE	1210	2	1100	27.6923076923077	15
41	39	500	1_2	TRUE	1340	0	1090	9.23076923076923	10
40	40	0	Root	FALSE	0	1.17394145164225	0	20.0671518613131	NA
40	41	840	1	FALSE	840	1.17394145164225	420	20.0671518613131	7012
41	42	150	1_1	FALSE	990	2.3478829032845	915	30.9035344918569	6980
42	43	320	1_1_1	FALSE	1310	4.04364870985349	1150	46.5567573217245	6826
43	44	30	1_1_1_1	FALSE	1340	5.08729741970698	1325	56.1904377203721	6800
44	45	150	1_1_1_1_1	FALSE	1490	6.17459483941396	1415	66.2270292868981	6713
45	46	90	1_1_1_1_1_1	FALSE	1580	7.34918967882792	1535	77.0694431891808	6667
46	47	50	1_1_1_1_1_1_1	FALSE	1630	8.69837935765584	1605	89.523501762977	6376
47	48	140	1_1_1_1_1_1_1_1	FALSE	1770	10.3967587153117	1700	105.2008496798	6254
48	49	140	1_1_1_1_1_1_1_1_1	FALSE	1910	12.0435174306234	1840	120.4016993596	5997
49	50	290	1_1_1_1_1_1_1_1_1_1	FALSE	2200	13.0870348612467	2055	130.03416794997	5937
50	51	440	1_1_1_1_1_1_1_1_1_1_1	FALSE	2640	14.1740697224935	2420	140.06833589994	5771
51	52	230	1_1_1_1_1_1_1_1_1_1_1_1	FALSE	2870	15.348139444987	2755	150.905902569111	5567
52	53	60	1_1_1_1_1_1_1_1_1_1_1_1_1	FALSE	2930	16.696278889974	2900	163.350266676683	5550
53	54	10	1_1_1_1_1_1_1_1_1_1_1_1_1_1	FALSE	2940	18.3925577799479	2935	179.008225661058	5539
54	55	30	1_1_1_1_1_1_1_1_1_1_1_1_1_1_1	FALSE	2970	20.0351155598958	2955	194.170297475962	4100
55	56	30	1_1_1_1_1_1_1_1_1_1_1_1_1_1_1_1	FALSE	3000	21.0702311197917	2985	203.725210336538	3966
56	57	200	1_1_1_1_1_1_1_1_1_1_1_1_1_1_1_1_1	FALSE	3200	22.1404622395833	3100	213.604266826923	2731
57	58	90	1_1_1_1_1_1_1_1_1_1_1_1_1_1_1_1_1_1	FALSE	3290	23.2809244791667	3245	224.131610576923	2383
58	59	110	1_1_1_1_1_1_1_1_1_1_1_1_1_1_1_1_1_1_1	FALSE	3400	24.5618489583333	3345	235.955528846154	2359
59	60	900	1_1_1_1_1_1_1_1_1_1_1_1_1_1_1_1_1_1_1_1	FALSE	4300	26.1236979166667	3850	250.372596153846	2159
60	61	340	1_1_1_1_1_1_1_1_1_1_1_1_1_1_1_1_1_1_1_1_1	FALSE	4640	27.7473958333333	4470	265.360576923077	2047
61	62	360	1_1_1_1_1_1_1_1_1_1_1_1_1_1_1_1_1_1_1_1_1_1	FALSE	5000	29.4947916666667	4820	281.490384615385	1999
62	63	750	1_1_1_1_1_1_1_1_1_1_1_1_1_1_1_1_1_1_1_1_1_1_1	FALSE	5750	32.734375	5375	311.394230769231	1589
63	64	370	1_1_1_1_1_1_1_1_1_1_1_1_1_1_1_1_1_1_1_1_1_1_1_1	FALSE	6120	33.96875	5935	322.788461538461	1214
64	65	30	1_1_1_1_1_1_1_1_1_1_1_1_1_1_1_1_1_1_1_1_1_1_1_1_1	FALSE	6150	34.9375	6135	331.730769230769	1128
65	66	1330	1_1_1_1_1_1_1_1_1_1_1_1_1_1_1_1_1_1_1_1_1_1_1_1_1_1	FALSE	7480	35.875	6815	340.384615384615	959
66	67	90	1_1_1_1_1_1_1_1_1_1_1_1_1_1_1_1_1_1_1_1_1_1_1_1_1_1_1	FALSE	7570	36.75	7525	348.461538461538	812
67	68	230	1_1_1_1_1_1_1_1_1_1_1_1_1_1_1_1_1_1_1_1_1_1_1_1_1_1_1_1	FALSE	7800	37.5	7685	355.384615384615	601
63	69	260	1_1_1_1_1_1_1_1_1_1_1_1_1_1_1_1_1_1_1_1_1_1_1_2	FALSE	6010	31.5	5880	300	213
62	70	1680	1_1_1_1_1_1_1_1_1_1_1_1_1_1_1_1_1_1_1_1_1_1_2	FALSE	6680	28.75	5840	274.615384615385	192
70	71	1560	1_1_1_1_1_1_1_1_1_1_1_1_1_1_1_1_1_1_1_1_1_1_2_1	FALSE	8240	29.5	7460	281.538461538461	96
60	72	3520	1_1_1_1_1_1_1_1_1_1_1_1_1_1_1_1_1_1_1_1_2	FALSE	7820	24.5	6060	235.384615384615	34
54	73	3530	1_1_1_1_1_1_1_1_1_1_1_1_1_1_2	FALSE	6470	16.75	4705	163.846153846154	851
73	74	750	1_1_1_1_1_1_1_1_1_1_1_1_1_1_2_1	FALSE	7220	17.5	6845	170.769230769231	818
48	75	2160	1_1_1_1_1_1_1_1_2	FALSE	3930	8.75	2850	90	139
75	76	3230	1_1_1_1_1_1_1_1_2_1	FALSE	7160	9.5	5545	96.9230769230769	72
