# Supplementary material for: Role of mobile genetic elements in the global dissemination of the carbapenem resistance gene blaNDM
Source: Nat Commun. 2022 Mar 3;13:1131. doi: 10.1038/s41467-022-28819-2 (PMC8894482; doi:10.1038/s41467-022-28819-2)
Supplement: Supplementary file 8 — Source Data [file 41467_2022_28819_MOESM8_ESM.zip › source_data/SupFig13_regression_table.tsv]

samples	IDs	date_CI_mid	score
DRR111572	DRR111572	2015.64931506849	0
DRR121824	DRR121824	2016.0218579235	1
DRR121825	DRR121825	2016.00819672131	1
GCA_003428845	GCA_003428845	2015.9397260274	1
GCA_003627485	GCA_003627485	2017.49863013699	1
GCA_003860925	GCA_003860925	2017.49863013699	0
GCA_005280355	GCA_005280355	2019.49863013699	3
GCA_016516135	GCA_016516135	2014.49863013699	4
GCA_016516275	GCA_016516275	2014.49863013699	5
GCA_016516505	GCA_016516505	2014.49863013699	1
GCA_016516515	GCA_016516515	2014.49863013699	4
GCA_016516615	GCA_016516615	2014.49863013699	4
GCA_016516655	GCA_016516655	2014.49863013699	4
GCA_016517275	GCA_016517275	2014.49863013699	1
GCA_016517335	GCA_016517335	2014.49863013699	4
GCF_000341835	GCF_000341835	2010.83287671233	0
GCF_000807515	GCF_000807515	2012.5	1
GCF_001500155	GCF_001500155	2014.41369863014	0
GCF_001577285	GCF_001577285	2014.54246575342	4
GCF_001595745	GCF_001595745	2009.58082191781	1
GCF_001605825	GCF_001605825	2014.58082191781	5
GCF_001696605	GCF_001696605	2015.8301369863	0
GCF_001696615	GCF_001696615	2015.8301369863	4
GCF_001704615	GCF_001704615	2015.8301369863	4
GCF_001709275	GCF_001709275	2013.19726027397	1
GCF_002156785	GCF_002156785	2012.91803278689	1
GCF_002165245	GCF_002165245	2015.8301369863	1
GCF_002165255	GCF_002165255	2015.8301369863	1
GCF_002165305-1	GCF_002165305-1	2015.8301369863	1
GCF_002165305-2	GCF_002165305-2	2015.8301369863	2
GCF_002165335	GCF_002165335	2015.8301369863	0
GCF_002165345	GCF_002165345	2015.8301369863	1
GCF_002165375	GCF_002165375	2015.8301369863	7
GCF_002246395	GCF_002246395	2016.37431693989	4
GCF_002246415	GCF_002246415	2016.47267759563	7
GCF_002246895	GCF_002246895	2015.97260273973	5
GCF_003226135	GCF_003226135	2015.78630136986	5
GCF_003368365-2	GCF_003368365-2	2017.49863013699	11
GCF_003574235	GCF_003574235	2016.44808743169	1
GCF_003574255	GCF_003574255	2015.28767123288	1
GCF_003574275	GCF_003574275	2015.21917808219	1
GCF_003956065	GCF_003956065	2017.57260273973	0
GCF_004153595	GCF_004153595	2018.49863013699	4
GCF_005280375	GCF_005280375	2019.49863013699	1
GCF_005280435	GCF_005280435	2019.49863013699	1
GCF_008180305-1	GCF_008180305-1	2019.21369863014	0
GCF_009296145	GCF_009296145	2018.91506849315	1
GCF_009588945	GCF_009588945	2015.49863013699	1
GCF_009645875	GCF_009645875	2016.5	4
GCF_009857695	GCF_009857695	2018.77534246575	4
GCF_010918635	GCF_010918635	2018.05205479452	4
GCF_012934925	GCF_012934925	2019.49863013699	4
GCF_012935005	GCF_012935005	2019.49863013699	7
GCF_012935085	GCF_012935085	2019.49863013699	14
GCF_012935105	GCF_012935105	2019.49863013699	14
GCF_012935145	GCF_012935145	2019.49863013699	5
GCF_012974585	GCF_012974585	2017.91506849315	8
GCF_013166725	GCF_013166725	2018.41369863014	4
GCF_013166755	GCF_013166755	2018.41369863014	4
GCF_013391485	GCF_013391485	2019.41369863014	4
GCF_013391565	GCF_013391565	2019.41369863014	4
GCF_013416255	GCF_013416255	2017.74794520548	4
GCF_014322245	GCF_014322245	2019.59452054795	4
GCF_014840475	GCF_014840475	2016.5	19
GCF_014874575	GCF_014874575	2016.5	1
GCF_015476645	GCF_015476645	2017.6602739726	5
GCF_016576965	GCF_016576965	2017.33698630137	0
GCF_017301375	GCF_017301375	2019.08493150685	6
GCF_017599565	GCF_017599565	2020.5	1
GCF_017599615	GCF_017599615	2020.5	1
GCF_017599665	GCF_017599665	2020.5	1
GCF_017600085	GCF_017600085	2020.5	1
GCF_017600255	GCF_017600255	2020.5	1
GCF_017600325	GCF_017600325	2020.5	1
GCF_017600335	GCF_017600335	2020.5	1
GCF_017600355	GCF_017600355	2020.5	1
GCF_017600485	GCF_017600485	2020.5	1
GCF_017600565	GCF_017600565	2020.5	1
GCF_017600625	GCF_017600625	2020.5	1
GCF_017600665	GCF_017600665	2020.5	1
GCF_017600875	GCF_017600875	2020.5	1
GCF_017601025	GCF_017601025	2020.5	1
GCF_017639875	GCF_017639875	2020.5	6
GCF_017723975	GCF_017723975	2020.5	4
GCF_017724115	GCF_017724115	2020.5	6
GCF_017724155	GCF_017724155	2020.5	4
GCF_017724195	GCF_017724195	2020.5	6
GCF_017724215	GCF_017724215	2020.5	4
GCF_017726495	GCF_017726495	2020.5	6
GCF_017726555	GCF_017726555	2020.5	4
KLE_AA7869AA_AS	KLE_AA7869AA_AS	2012.74863387978	1
KLE_AA7871AA_AS	KLE_AA7871AA_AS	2012.74863387978	1
KLE_BA3518AA_AS	KLE_BA3518AA_AS	2016.5	2
KLE_BA7625AA_AS	KLE_BA7625AA_AS	2015.91506849315	1
KLE_BA7694AA_AS	KLE_BA7694AA_AS	2013.49863013699	1
KLE_BA8234AA_AS	KLE_BA8234AA_AS	2015.91506849315	1
KLE_CA0166AA_AS	KLE_CA0166AA_AS	2015.74794520548	2
KLE_CA0175AA_AS	KLE_CA0175AA_AS	2015.83287671233	1
KLE_CA0177AA_AS	KLE_CA0177AA_AS	2015.91506849315	1
KLE_CA0178AA_AS	KLE_CA0178AA_AS	2016	2
KLE_CA0179AA_AS	KLE_CA0179AA_AS	2016	1
KLE_CA0183AA_AS	KLE_CA0183AA_AS	2016.08469945355	2
KLE_CA0186AA_AS	KLE_CA0186AA_AS	2016.08469945355	1
KLE_CA0188AA_AS	KLE_CA0188AA_AS	2016.08469945355	1
KLE_CA2463AA_AS	KLE_CA2463AA_AS	2016	1
KLE_CA4477AA_AS	KLE_CA4477AA_AS	2014.08493150685	1
SRR3221668	SRR3221668	2012.76775956284	1
SRR3221670	SRR3221670	2012.82240437158	1
SRR4302175	SRR4302175	2014.11232876712	1
SRR5386560	SRR5386560	2013.30136986301	5
SRR6189412	SRR6189412	2015.24931506849	4
SRR6474203	SRR6474203	2016.08469945355	1
