# Supplementary material for: Role of mobile genetic elements in the global dissemination of the carbapenem resistance gene blaNDM
Source: Nat Commun. 2022 Mar 3;13:1131. doi: 10.1038/s41467-022-28819-2 (PMC8894482; doi:10.1038/s41467-022-28819-2)
Supplement: Supplementary file 8 — Source Data [file 41467_2022_28819_MOESM8_ESM.zip › source_data/SupFig6_variants_singletons.csv]

position	shortContigs	otherVatiants
0	0	0
10	0	0
20	0	0
30	0	0
40	0	0
50	0	0
60	0	0
70	0	0
80	0	0
90	0	0
100	0	0
110	0	0
120	0	0
130	0	0
140	0	0
150	0	0
160	0	0
170	0	0
180	0	0
190	0	0
200	0	0
210	0	0
220	0	0
230	0	0
240	0	0
250	0	0
260	0	0
270	0	0
280	0	0
290	0	0
300	0	0
310	0	0
320	0	0
330	0	0
340	0	0
350	0	0
360	0	0
370	0	0
380	0	0
390	0	0
400	0	0
410	0	0
420	0	0
430	0	0
440	0	0
450	0	0
460	0	0
470	0	0
480	0	0
490	0	0
500	0	0
510	0	0
520	0	0
530	0	0
540	0	0
550	0	0
560	0	0
570	0	0
580	0	0
590	0	0
600	0	0
610	0	0
620	0	0
630	0	0
640	0	0
650	0	0
660	0	0
670	0	0
680	0	0
690	0	0
700	0	0
710	0	0
720	0	0
730	0	0
740	0	0
750	0	0
760	0	0
770	0	0
780	0	0
790	0	0
800	0	0
810	0	0
820	48	0
830	52	0
840	73	0
850	75	0
860	79	0
870	79	1
880	82	1
890	82	2
900	83	2
910	182	2
920	184	2
930	186	4
940	186	10
950	203	13
960	223	15
970	238	15
980	348	23
990	368	24
1000	385	26
1010	433	27
1020	519	27
1030	521	27
1040	553	27
1050	635	28
1060	650	29
1070	721	30
1080	731	31
1090	735	31
1100	751	33
1110	763	35
1120	775	36
1130	811	36
1140	839	36
1150	855	36
1160	863	36
1170	920	39
1180	926	39
1190	933	39
1200	998	39
1210	1012	39
1220	1042	40
1230	1046	41
1240	1260	41
1250	1266	43
1260	1271	43
1270	1272	44
1280	1274	44
1290	1283	44
1300	1316	46
1310	1815	47
1320	1822	48
1330	1827	49
1340	1841	49
1350	1950	51
1360	1953	52
1370	1960	52
1380	1966	53
1390	1968	53
1400	1975	53
1410	1979	53
1420	1980	53
1430	1984	53
1440	2126	53
1450	2128	54
1460	2130	54
1470	2134	54
1480	2169	54
1490	2170	54
1500	2172	56
1510	2173	56
1520	2176	56
1530	2177	56
1540	2203	56
1550	2203	57
1560	2206	57
1570	2207	57
1580	2209	57
1590	2215	57
1600	2215	57
1610	2217	57
1620	2218	57
1630	2219	57
1640	2220	57
1650	2223	59
1660	2226	59
1670	2226	60
1680	2227	60
1690	2231	62
1700	2231	62
1710	2232	63
1720	2234	63
1730	2235	63
1740	2235	63
1750	2236	63
1760	2238	63
1770	2244	64
1780	2244	64
1790	2245	64
1800	2245	64
1810	2256	69
1820	2256	69
1830	2259	69
1840	2260	69
1850	2260	69
1860	2260	69
1870	2261	69
1880	2262	69
1890	2262	69
1900	2262	69
1910	2263	69
1920	2263	76
1930	2264	78
1940	2264	78
1950	2264	78
1960	2264	78
1970	2265	78
1980	2266	78
1990	2268	78
2000	2269	83
