# Supplementary material for: Role of mobile genetic elements in the global dissemination of the carbapenem resistance gene blaNDM
Source: Nat Commun. 2022 Mar 3;13:1131. doi: 10.1038/s41467-022-28819-2 (PMC8894482; doi:10.1038/s41467-022-28819-2)
Supplement: Supplementary file 8 — Source Data [file 41467_2022_28819_MOESM8_ESM.zip › source_data/SupFig2CD_source_data.csv]

ID	POS	QUAL
SRR1508823	9037	20.84
SRR1508824	9037	20.54
SRR1508837	9037	22
SRR1508845	9037	27
SRR1508846	9037	23.18
DRR111572	986	38.65
DRR121824	986	25.21
DRR121824	6636	43.67
DRR121825	986	24.97
DRR121825	6636	50.52
SRR3221668	986	23.71
SRR3221668	6636	28.97
SRR3221670	986	23.81
SRR3221670	6636	27.39
SRR4302175	986	22.69
SRR4302175	6636	37.32
SRR5386560	986	27.57
SRR5386560	6636	55.38
SRR6189412	986	43.08
SRR6474203	986	41.38
