# Supplementary material for: Role of mobile genetic elements in the global dissemination of the carbapenem resistance gene blaNDM
Source: Nat Commun. 2022 Mar 3;13:1131. doi: 10.1038/s41467-022-28819-2 (PMC8894482; doi:10.1038/s41467-022-28819-2)
Supplement: Supplementary file 8 — Source Data [file 41467_2022_28819_MOESM8_ESM.zip › source_data/SupFig13_sequence_annotation.csv]

strand	group	x	xend	size	x_sd	xend_sd	y	color	lab_color
+	ble	2361.91666666667	2709.41666666667	36	254.49741789316	274.297166799597	0	ble	black
-	dsbD	4237.08928571429	3206.08928571429	56	316.60949717483	316.60949717483	0	dsbD	black
+	groS	4606.16071428571	4896.16071428571	56	479.912332023851	479.912332023851	0	groSL	black
+	groL	5090.26229508197	6730.11475409836	61	311.177971673197	311.295416946703	0.5	groSL	black
+	trpF	2598.54838709677	3186.37096774194	62	267.956668714983	293.832796988242	0.5	trpF	black
-	cutA	4318	4200.74242424242	66	307.665118175143	220.504682833529	0.5	cutA	black
+	ISCR27	6880.46753246753	8266.71428571429	77	340.299581035654	564.606846378472	0.5	IS	white
+	blaNDM-1	1257.82	2070.33	100	276.956379163933	276.988788563543	0.5	blaNDM	black
-	otnC	8843.92592592593	8559.92592592593	108	264.134336527418	264.134336527418	0.5	Other	black
+	ISAba125	0	1000.97297297297	111	0	98.2074297744283	0.5	IS	white
+	ISAba125	9142.30630630631	10014	111	257.708989958293	266.529836926664	0.5	IS	white
