# Supplementary material for: Role of mobile genetic elements in the global dissemination of the carbapenem resistance gene blaNDM
Source: Nat Commun. 2022 Mar 3;13:1131. doi: 10.1038/s41467-022-28819-2 (PMC8894482; doi:10.1038/s41467-022-28819-2)
Supplement: Supplementary file 8 — Source Data [file 41467_2022_28819_MOESM8_ESM.zip › source_data/SupFig12_source_data.csv]

collection_date	position	frequency	X3
2009	438	1	1
2010	438	1	1
2011	438	1	1
2012	438	1	1
2013	438	1	1
2014	438	1	1
2015	438	1	1
2016	438	0.986301369863014	1
2009	449	0	2
2010	449	0	2
2011	449	0.5	2
2012	449	0.515151515151515	2
2013	449	0.5	2
2014	449	0.507042253521127	2
2015	449	0.507042253521127	2
2016	449	0.506849315068493	2
2009	1472	1	3
2010	1472	1	3
2011	1472	0.583333333333333	3
2012	1472	0.636363636363636	3
2013	1472	0.647058823529412	3
2014	1472	0.633802816901408	3
2015	1472	0.633802816901408	3
2016	1472	0.643835616438356	3
2009	1955	1	4
2010	1955	1	4
2011	1955	1	4
2012	1955	1	4
2013	1955	1	4
2014	1955	1	4
2015	1955	1	4
2016	1955	0.986301369863014	4
2009	2549	1	5
2010	2549	1	5
2011	2549	1	5
2012	2549	1	5
2013	2549	0.985294117647059	5
2014	2549	0.985915492957746	5
2015	2549	0.985915492957746	5
2016	2549	0.986301369863014	5
2009	2570	1	6
2010	2570	1	6
2011	2570	1	6
2012	2570	1	6
2013	2570	0.985294117647059	6
2014	2570	0.985915492957746	6
2015	2570	0.985915492957746	6
2016	2570	0.986301369863014	6
2009	2612	1	7
2010	2612	1	7
2011	2612	1	7
2012	2612	1	7
2013	2612	0.985294117647059	7
2014	2612	0.985915492957746	7
2015	2612	0.985915492957746	7
2016	2612	0.986301369863014	7
2009	2627	1	8
2010	2627	1	8
2011	2627	1	8
2012	2627	1	8
2013	2627	0.985294117647059	8
2014	2627	0.985915492957746	8
2015	2627	0.985915492957746	8
2016	2627	0.986301369863014	8
2009	2645	1	9
2010	2645	1	9
2011	2645	1	9
2012	2645	1	9
2013	2645	0.985294117647059	9
2014	2645	0.985915492957746	9
2015	2645	0.985915492957746	9
2016	2645	0.986301369863014	9
2009	9026	1	10
2010	9026	1	10
2011	9026	1	10
2012	9026	1	10
2013	9026	1	10
2014	9026	1	10
2015	9026	1	10
2016	9026	0.986301369863014	10
2009	9037	1	11
2010	9037	1	11
2011	9037	0.5	11
2012	9037	0.560606060606061	11
2013	9037	0.573529411764706	11
2014	9037	0.577464788732394	11
2015	9037	0.577464788732394	11
2016	9037	0.575342465753425	11
2009	10060	1	12
2010	10060	1	12
2011	10060	0.666666666666667	12
2012	10060	0.621212121212121	12
2013	10060	0.632352941176471	12
2014	10060	0.619718309859155	12
2015	10060	0.619718309859155	12
2016	10060	0.63013698630137	12
2009	10543	1	13
2010	10543	1	13
2011	10543	1	13
2012	10543	1	13
2013	10543	1	13
2014	10543	1	13
2015	10543	1	13
2016	10543	0.986301369863014	13
2009	11171	1	14
2010	11171	1	14
2011	11171	1	14
2012	11171	1	14
2013	11171	0.985294117647059	14
2014	11171	0.985915492957746	14
2015	11171	0.985915492957746	14
2016	11171	0.986301369863014	14
