# Supplementary material for: Role of mobile genetic elements in the global dissemination of the carbapenem resistance gene blaNDM
Source: Nat Commun. 2022 Mar 3;13:1131. doi: 10.1038/s41467-022-28819-2 (PMC8894482; doi:10.1038/s41467-022-28819-2)
Supplement: Supplementary file 8 — Source Data [file 41467_2022_28819_MOESM8_ESM.zip › source_data/SupFig6_contigID2treeTips.csv]

label	sample
1_1_1_1_1_1_1_1_1_1	ESC_FB1419AA_AS
1_1_1_1_1_1_1_1_1_1	GCA_012606475-2
1_1_1_1_1_1_1_1_1_1	GCA_017728435-3
1_1_1_1_1_1_1_1_1_1	GCA_012482015-1
1_1_1_1_1_1_1_1_1_1	GCA_015289945-2
1_1_1_1_1_1_1_1_1_1	GCA_014816875-2
1_1_1_1_1_1_1_1_1_1	GCA_012616905-1
1_1_1_1_1_1_1_1_1_1	ESC_LB3451AA_AS
1_1_1_1_1_1_1_1_1_1	ESC_ZA9288AA_AS
1_1_1_1_1_1_1_1_1_1	GCA_013513435-2
1_1_1_1_1_1_1_1_1_1	GCA_012616905-2
1_1_1_1_1_1_1_1_1_1	ESC_FB1423AA_AS
1_1_1_1_1_1_1_1_1_1	ESC_MB2285AA_AS
1_1_1_1_1_1_1_1_1_1	GCA_017728855-2
1_1_1_1_1_1_1_1_1_1	ESC_TA0166AA_AS
1_1_1_1_1_1_1_1_1_1	ESC_LB9782AA_AS
1_1_1_1_1_1_1_1_1_1	GCA_015290345-1
1_1_1_1_1_1_1_1_1_1	ESC_TA0154AA_AS
1_1_1_1_1_1_1_1_1_1	GCA_014816785-1
1_1_1_1_1_1_1_1_1_1	ESC_FB1432AA_AS
1_1_1_1_1_1_1_1_1_1	ESC_FB1424AA_AS
1_1_1_1_1_1_1_1_1_1	GCA_015596925-1
1_1_1_1_1_1_1_1_1_1	GCA_014817065-1
1_1_1_1_1_1_1_1_1_1	ESC_FB1406AA_AS
1_1_1_1_1_1_1_1_1_1	GCA_012665665-1
1_1_1_1_1_1_1_1_1_1	ESC_LB9533AA_AS
1_1_1_1_1_1_1_1_1_1	ESC_SA7846AA_AS
1_1_1_1_1_1_1_1_1_1	GCA_015599525-1
1_1_1_1_1_1_1_1_1_1	GCA_012298045-3
1_1_1_1_1_1_1_1_1_1	GCA_012617145-1
1_1_1_1_1_1_1_1_1_1	ESC_OA1722AA_AS
1_1_1_1_1_1_1_1_1_1	GCA_012613005-1
1_1_1_1_1_1_1_1_1_1	GCA_012452185-1
1_1_1_1_1_1_1_1_1_1	ESC_TA0156AA_AS
1_1_1_1_1_1_1_1_1_1	GCA_015653645-1
1_1_1_1_1_1_1_1_1_1	GCA_015245745-1
1_1_1_1_1_1_1_1_1_1	GCA_017728355-1
1_1_1_1_1_1_1_1_1_1	GCA_017683725-1
1_1_1_1_1_1_1_1_1_1	GCA_014775325-1
1_1_1_1_1_1_1_1_1_1	GCA_014816425-1
1_1_1_1_1_1_1_1_1_1	GCA_012289005-1
1_1_1_1_1_1_1_1_1_1	ESC_MB1930AA_AS
1_1_1_1_1_1_1_1_1_1	ESC_OB3856AA_AS
1_1_1_1_1_1_1_1_1_1	GCA_012616725-2
1_1_1_1_1_1_1_1_1_1	GCA_012299085-1
1_1_1_1_1_1_1_1_1_1	GCA_014775155-1
1_1_1_1_1_1_1_1_1_1	GCA_017054955-2
1_1_1_1_1_1_1_1_1_1	GCA_012605835-1
1_1_1_1_1_1_1_1_1_1	GCA_014817325-2
1_1_1_1_1_1_1_1_1_1	ESC_MB4777AA_AS
1_1_1_1_1_1_1_1_1_1	ESC_MB2529AA_AS
1_1_1_1_1_1_1_1_1_1	ESC_AB1565AA_AS
1_1_1_1_1_1_1_1_1_1	ESC_OB3643AA_AS
1_1_1_1_1_1_1_1_1_1	GCA_014827795-1
1_1_1_1_1_1_1_1_1_1	GCA_012605925-1
1_1_1_1_1_1_1_1_1_1	GCA_012605925-2
1_1_1_1_1_1_1_1_1_1	ESC_OA1123AA_AS
1_1_1_1_1_1_1_1_1_1	ESC_MB1866AA_AS
1_1_1_1_1_1_1_1_1_1	GCA_017902935-2
1_1_1_1_1_1_1_1_1_1	GCA_015245535-2
1_1_1_1_1_1_1_1_1_1	GCA_012606215-1
1_1_1_1_1_1_1_1_1_1	ESC_NA8329AA_AS
1_1_1_1_1_1_1_1_1_1	GCA_015290415-1
1_1_1_1_1_1_1_1_1_1	ESC_KB4740AA_AS
1_1_1_1_1_1_1_1_1_1	GCA_014793905-1
1_1_1_1_1_1_1_1_1_1	ESC_FB1368AA_AS
1_1_1_1_1_1_1_1_1_1	GCA_012617105-1
1_1_1_1_1_1_1_1_1_1	GCA_017683725-2
1_1_1_1_1_1_1_1_1_1	ESC_MB1928AA_AS
1_1_1_1_1_1_1_1_1_1	GCA_015623885-2
1_1_1_1_1_1_1_1_1_1	GCA_014776915-1
1_1_1_1_1_1_1_1_1_1	GCA_015624345-1
1_1_1_1_1_1_1_1_1_1	GCA_015962325-1
1_1_1_1_1_1_1_1_1_1	ESC_ZA8676AA_AS
1_1_1_1_1_1_1_1_1_1	GCA_014816525-1
1_1_1_1_1_1_1_1_1_1	ESC_LB5907AA_AS
1_1_1_1_1_1_1_1_1_1	ESC_MB1958AA_AS
1_1_1_1_1_1_1_1_1_1	ESC_LB5908AA_AS
1_1_1_1_1_1_1_1_1_1	ESC_LB5909AA_AS
1_1_1_1_1_1_1_1_1_1	ESC_LB5910AA_AS
1_1_1_1_1_1_1_1_1_1	GCA_016081455-2
1_1_1_1_1_1_1_1_1_1	ESC_FB1427AA_AS
1_1_1_1_1_1_1_1_1_1	GCA_012299005-1
1_1_1_1_1_1_1_1_1_1	GCA_015290025-1
1_1_1_1_1_1_1_1_1_1	GCA_017728435-1
1_1_1_1_1_1_1_1_1_1	GCA_014048105-1
1_1_1_1_1_1_1_1_1_1	GCA_014817045-1
1_1_1_1_1_1_1_1_1_1	GCA_015289945-1
1_1_1_1_1_1_1_1_1_1	GCA_015290025-2
1_1_1_1_1_1_1_1_1_1	GCA_017733115-1
1_1_1_1_1_1_1_1_1_1	GCA_015000825-1
1_1_1_1_1_1_1_1_1_1	GCA_014234965-1
1_1_1_1_1_1_1_1_1_1	GCA_009674715
1_1_1_1_1_1_1_1_1_1	GCA_013128735-1
1_1_1_1_1_1_1_1_1_1	GCA_012616815-2
1_1_1_1_1_1_1_1_1_1	ESC_OA1122AA_AS
1_1_1_1_1_1_1_1_1_1	ESC_SA7847AA_AS
1_1_1_1_1_1_1_1_1_1	GCA_013132355-1
1_1_1_1_1_1_1_1_1_1	GCA_013363395-1
1_1_1_1_1_1_1_1_1_1	ESC_MB1881AA_AS
1_1_1_1_1_1_1_1_1_1	GCA_017902635-2
1_1_1_1_1_1_1_1_1_1	ESC_KB4739AA_AS
1_1_1_1_1_1_1_1_1_1	GCA_012606335-2
1_1_1_1_1_1_1_1_1_1	GCA_012617065-1
1_1_1_1_1_1_1_1_1_1	GCA_014774715-1
1_1_1_1_1_1_1_1_1_1	GCA_012118055-1
1_1_1_1_1_1_1_1_1_1	GCA_015245725-2
1_1_1_1_1_1_1_1_1_1	GCA_014774755-1
1_1_1_1_1_1_1_1_1_1	GCA_014776915-2
1_1_1_1_1_1_1_1_1_1	GCA_014816425-2
1_1_1_1_1_1_1_1_1_1	ESC_KB5806AA_AS
1_1_1_1_1_1_1_1_1_1	GCA_015290785-1
1_1_1_1_1_1_1_1_1_1	GCA_014816875-3
1_1_1_1_1_1_1_1_1_1	GCA_002406905
1_1_1_1_1_1_1_1_1_1	ESC_FB1418AA_AS
1_1_1_1_1_1_1_1_1_1	ESC_MB1946AA_AS
1_1_1_1_1_1_1_1_1_1	GCA_017901475-1
1_1_1_1_1_1_1_1_1_1	ESC_FB1421AA_AS
1_1_1_1_1_1_1_1_1_1	GCA_014775315-1
1_1_1_1_1_1_1_1_1_1	ESC_FB1425AA_AS
1_1_1_1_1_1_1_1_1_1	GCA_013514935-1
1_1_1_1_1_1_1_1_1_1	GCA_012298985-2
1_1_1_1_1_1_1_1_1_1	GCA_014816985-1
1_1_1_1_1_1_1_1_1_1	GCA_012299065-1
1_1_1_1_1_1_1_1_1_1	GCA_015000685-2
1_1_1_1_1_1_1_1_1_1	GCA_013519895-1
1_1_1_1_1_1_1_1_1_1	ESC_IA7977AA_AS
1_1_1_1_1_1_1_1_1_1	GCA_015000745-1
1_1_1_1_1_1_1_1_1_1	ESC_MB4772AA_AS
1_1_1_1_1_1_1_1_1_1	GCA_012616745-2
1_1_1_1_1_1_1_1_1_1	ESC_AB1119AA_AS
1_1_1_1_1_1_1_1_1_1	ESC_LB7310AA_AS
1_1_1_1_1_1_1_1_1_1	ESC_AB1564AA_AS
1_1_1_1_1_1_1_1_1_1	GCA_014775815-2
1_1_1_1_1_1_1_1_1_1	GCA_015013635-1
1_1_1_1_1_1_1_1_1_1	GCA_015000825-2
1_1_1_1_1_1_1_1_1_1	GCA_013716465-2
1_1_1_1_1_1_1_1_1_1	ESC_FB1369AA_AS
1_1_1_1_1_1_1_1_1_1	GCA_015245475-2
1_1_1_1_1_1_1_1_1_1	ESC_FB1373AA_AS
1_1_1_1_1_1_1_1_1_1	GCA_001758055
1_1_1_1_1_1_1_1_1_1	GCA_014827415-1
1_1_1_1_1_1_1_1_1_1	ESC_FB1405AA_AS
1_1_1_1_1_1_1_1_1_1	GCA_013363395-3
1_1_1_1_1_1_1_1_1_1	GCA_017733255-2
1_1_1_1_1_1_1_1_1_1	GCA_015290415-2
1_1_1_1_1_1_1_1_1_1	ESC_MB1915AA_AS
1_1_1_1_1_1_1_1_1_1	ESC_MB9018AA_AS
1_1_1_1_1_1_1_1_1_1	GCA_015245745-2
1_1_1_1_1_1_1_1_1_1	GCA_012617105-2
1_1_1_1_1_1_1_1_1_1	ESC_MB1925AA_AS
1_1_1_1_1_1_1_1_1_1	GCA_015178225-2
1_1_1_1_1_1_1_1_1_1	GCA_014776995-1
1_1_1_1_1_1_1_1_1_1	ESC_RA3266AA_AS
1_1_1_1_1_1_1_1_1_1	ESC_RA3267AA_AS
1_1_1_1_1_1_1_1_1_1	ESC_RA3269AA_AS
1_1_1_1_1_1_1_1_1_1	GCA_012595845-1
1_1_1_1_1_1_1_1_1_1	GCA_012914235-2
1_1_1_1_1_1_1_1_1_1	GCA_015653645-2
1_1_1_1_1_1_1_1_1_1	GCA_012595885-2
1_1_1_1_1_1_1_1_1_1	GCA_014775315-2
1_1_1_1_1_1_1_1_1_1	GCA_014816965-2
1_1_1_1_1_1_1_1_1_1	GCA_012596105-1
1_1_1_1_1_1_1_1_1_1	GCA_012299005-2
1_1_1_1_1_1_1_1_1_1	GCA_012613285-1
1_1_1_1_1_1_1_1_1_1	GCA_014775395-2
1_1_1_1_1_1_1_1_1_1	ESC_FB1333AA_AS
1_1_1_1_1_1_1_1_1_1	GCA_015178385-2
1_1_1_1_1_1_1_1_1_1	GCA_014778075-1
1_1_1_1_1_1_1_1_1_1	GCA_014778075-2
1_1_1_1_1_1_1_1_1_1	ESC_FB1364AA_AS
1_1_1_1_1_1_1_1_1_1	GCA_015595845-1
1_1_1_1_1_1_1_1_1_1	GCA_012616815-1
1_1_1_1_1_1_1_1_1_1	GCA_015697025-2
1_1_1_1_1_1_1_1_1_1	GCA_012925025-1
1_1_1_1_1_1_1_1_1_1	GCA_012605915-2
1_1_1_1_1_1_1_1_1_1	ESC_SA4848AA_AS
1_1_1_1_1_1_1_1_1_1	ESC_IA7994AA_AS
1_1_1_1_1_1_1_1_1_1	GCA_001672015
1_1_1_1_1_1_1_1_1_1	GCA_014779335-2
1_1_1_1_1_1_1_1_1_1	ESC_NB5680AA_AS
1_1_1_1_1_1_1_1_1_1	GCA_017902655-1
1_1_1_1_1_1_1_1_1_1	GCA_011059245
1_1_1_1_1_1_1_1_1_1	ESC_FB1404AA_AS
1_1_1_1_1_1_1_1_1_1	ESC_TA0157AA_AS
1_1_1_1_1_1_1_1_1_1	GCA_015245725-1
1_1_1_1_1_1_1_1_1_1	GCA_014776655-2
1_1_1_1_1_1_1_1_1_1	GCA_015741425-2
1_1_1_1_1_1_1_1_1_1	GCA_012606395-2
1_1_1_1_1_1_1_1_1_1	ESC_KB4741AA_AS
1_1_1_1_1_1_1_1_1_1	GCA_012595625-1
1_1_1_1_1_1_1_1_1_1	ESC_TA0165AA_AS
1_1_1_1_1_1_1_1_1_1	GCA_012608075-2
1_1_1_1_1_1_1_1_1_1	ESC_ZA8663AA_AS
1_1_1_1_1_1_1_1_1_1	GCA_014816445-2
1_1_1_1_1_1_1_1_1_1	GCA_014816445-3
1_1_1_1_1_1_1_1_1_1	GCA_017901445-2
1_1_1_1_1_1_1_1_1_1	GCA_014682905-2
1_1_1_1_1_1_1_1_1_1	GCA_012613105-1
1_1_1_1_1_1_1_1_1_1	GCA_015283675-2
1_1_1_1_1_1_1_1_1_1	GCA_017728355-2
1_1_1_1_1_1_1_1_1_1	ESC_LB5911AA_AS
1_1_1_1_1_1_1_1_1_1	GCA_017902875-1
1_1_1_1_1_1_1_1_1_1	ESC_FB1426AA_AS
1_1_1_1_1_1_1_1_1_1	GCA_015530025-1
1_1_1_1_1_1_1_1_1_1	GCA_013515115-2
1_1_1_1_1_1_1_1_1_1	ESC_FB1429AA_AS
1_1_1_1_1_1_1_1_1_1	ESC_LB7081AA_AS
1_1_1_1_1_1_1_1_1_1	ESC_LB7082AA_AS
1_1_1_1_1_1_1_1_1_1	GCA_012616725-1
1_1_1_1_1_1_1_1_1_1	GCA_014775575-2
1_1_1_1_1_1_1_1_1_1	GCA_012616745-1
1_1_1_1_1_1_1_1_1_1	GCA_014775815-1
1_1_1_1_1_1_1_1_1_1	GCA_014827775-1
1_1_1_1_1_1_1_1_1_1	ESC_FB1365AA_AS
1_1_1_1_1_1_1_1_1_1	ESC_LB7879AA_AS
1_1_1_1_1_1_1_1_1_1	ERR440771
1_1_1_1_1_1_1_1_1_1	GCA_012616865-1
1_1_1_1_1_1_1_1_1_1	GCA_015245475-1
1_1_1_1_1_1_1_1_1_1	GCA_015888425-2
1_1_1_1_1_1_1_1_1_1	ESC_MB0788AA_AS
1_1_1_1_1_1_1_1_1_1	GCA_015245535-1
1_1_1_1_1_1_1_1_1_1	ESC_MB1901AA_AS
1_1_1_1_1_1_1_1_1_1	ESC_EB5423AA_AS
1_1_1_1_1_1_1_1_1_1	GCA_012298405-2
1_1_1_1_1_1_1_1_1_1	GCA_012298445-1
1_1_1_1_1_1_1_1_1_1	GCA_011742775
1_1_1_1_1_1_1_1_1_1	ESC_FB1402AA_AS
1_1_1_1_1_1_1_1_1_1	GCA_014774715-2
1_1_1_1_1_1_1_1_1_1	ESC_FB1408AA_AS
1_1_1_1_1_1_1_1_1_1	ESC_TA0164AA_AS
1_1_1_1_1_1_1_1_1_1	GCA_014838675-2
1_1_1_1_1_1_1_1_1_1	GCA_012298845-2
1_1_1_1_1_1_1_1_1_1	GCA_013038805-1
1_1_1_1_1_1_1_1_1_1	GCA_012298885-1
1_1_1_1_1_1_1_1_1_1	GCA_012617185-1
1_1_1_1_1_1_1_1_1_1	ESC_MB1945AA_AS
1_1_1_1_1_1_1_1_1_1	ESC_FB1422AA_AS
1_1_1_1_1_1_1_1_1_1	ESC_MB1948AA_AS
1_1_1_1_1_1_1_1_1_1	GCA_014775215-2
1_1_1_1_1_1_1_1_1_1	GCA_012617365-1
1_1_1_1_1_1_1_1_1_1	ESC_MB1960AA_AS
1_1_1_1_1_1_1_1_1_1	ESC_OB3642AA_AS
1_1_1_1_1_1_1_1_1_1	GCA_015000485-2
1_1_1_1_1_1_1_1_1_1	GCA_017728395-2
1_1_1_1_1_1_1_1_1_1	GCA_014817005-1
1_1_1_1_1_1_1_1_1_1	ESC_FB1323AA_AS
1_1_1_1_1_1_1_1_1_1	GCA_014817025-1
1_1_1_1_1_1_1_1_1_1	GCA_014775475-2
1_1_1_1_1_1_1_1_1_1	GCA_013039085-1
1_1_1_1_1_1_1_1_1_1	ESC_FB1336AA_AS
1_1_1_1_1_1_1_1_1_1	GCA_017902035-2
1_1_1_1_1_1_1_1_1_1	GCA_014827745-2
1_1_1_1_1_1_1_1_1_1	GCA_014817085-1
1_1_1_1_1_1_1_1_1_1	GCA_014817085-2
1_1_1_1_1_1_1_1_1_1	GCA_017142545-2
1_1_1_1_1_1_1_1_1_1	GCA_012302005-2
1_1_1_1_1_1_1_1_1_1	GCA_017142865-1
1_1_1_1_1_1_1_1_1_1	GCA_014816765-3
1_1_1_1_1_1_1_1_1_1	GCA_014817165-1
1_1_1_1_1_1_1_1_1_1	GCA_014817165-2
1_1_1_1_1_1_1_1_1_1	GCA_017901695-1
1_1_1_1_1_1_1_1_1_1	GCA_012606155-2
1_1_1_1_1_1_1_1_1_1	GCA_016445805-1
1_1_1_1_1_1_1_1_1_1	ESC_TA0155AA_AS
1_1_1_1_1_1_1_1_1_1	GCA_014817215-2
1_1_1_1_1_1_1_1_1_1	ESC_FB1401AA_AS
1_1_1_1_1_1_1_1_1_1	GCA_012905725-1
1_1_1_1_1_1_1_1_1_1	GCA_015623825-1
1_1_1_1_1_1_1_1_1_1	GCA_014817245-2
1_1_1_1_1_1_1_1_1_1	DRR140912
1_1_1_1_1_1_1_1_1_1	GCA_014776735-1
1_1_1_1_1_1_1_1_1_1	GCA_012910445-2
1_1_1_1_1_1_1_1_1_1	GCA_012912345-1
1_1_1_1_1_1_1_1_1_1	GCA_017733355-2
1_1_1_1_1_1_1_1_1_1	GCA_012914235-1
1_1_1_1_1_1_1_1_1_1	GCA_012595805-2
1_1_1_1_1_1_1_1_1_1	GCA_015624345-2
1_1_1_1_1_1_1_1_1_1	GCA_012433935-1
1_1_1_1_1_1_1_1_1_1	GCA_012433935-2
1_1_1_1_1_1_1_1_1_1	GCA_014777775-1
1_1_1_1_1_1_1_1_1_1	GCA_012596085-1
1_1_1_1_1_1_1_1_1_1	GCA_015178365-2
1_1_1_1_1_1_1_1_1_1	GCA_014777935-1
1_1_1_1_1_1_1_1_1_1	GCA_014816985-2
1_1_1_1_1_1_1_1_1_1	ESC_IA2148AA_AS
1_1_1_1_1_1_1_1_1_1	GCA_014817005-2
1_1_1_1_1_1_1_1_1_1	GCA_015178405-1
1_1_1_1_1_1_1_1_1_1	GCA_014778055-2
1_1_1_1_1_1_1_1_1_1	GCA_014817465-1
1_1_1_1_1_1_1_1_1_1	GCA_014817465-2
1_1_1_1_1_1_1_1_1_1	GCA_015959785-1
1_1_1_1_1_1_1_1_1_1	ESC_MB4774AA_AS
1_1_1_1_1_1_1_1_1_1	GCA_012921915-1
1_1_1_1_1_1_1_1_1_1	GCA_015697025-1
1_1_1_1_1_1_1_1_1_1	ESC_NA8584AA_AS
1_1_1_1_1_1_1_1_1_1	GCA_012925025-2
1_1_1_1_1_1_1_1_1_1	GCA_013128735-2
1_1_1_1_1_1_1_1_1_1	ESC_SA7845AA_AS
1_1_1_1_1_1_1_1_1_1	GCA_015740665-1
1_1_1_1_1_1_1_1_1_1	GCA_014827315-2
1_1_1_1_1_1_1_1_1_1	ESC_NB5678AA_AS
1_1_1_1_1_1_1_1_1_1	GCA_012617005-1
1_1_1_1_1_1_1_1_1_1	GCA_012452685-2
1_1_1_1_1_1_1_1_1_1	ESC_MB1911AA_AS
1_1_1_1_1_1_1_1_1_1	GCA_012117995-1
1_1_1_1_1_1_1_1_1_1	GCA_012852855-2
1_1_1_1_1_1_1_1_1_1	GCA_017902675-2
1_1_1_1_1_1_1_1_1_1	ESC_NB5948AA_AS
1_1_1_1_1_1_1_1_1_1	GCA_014793905-2
1_1_1_1_1_1_1_1_1_1	GCA_015962205-1
1_1_1_1_1_1_1_1_1_1	ESC_KB4742AA_AS
1_1_1_1_1_1_1_1_1_1	GCA_017901395-2
1_1_1_1_1_1_1_1_1_1	GCA_017901415-1
1_1_1_1_1_1_1_1_1_1	GCA_014816445-1
1_1_1_1_1_1_1_1_1_1	GCA_013513435-1
1_1_1_1_1_1_1_1_1_1	GCA_016974075-2
1_1_1_1_1_1_1_1_1_1	GCA_014816485-2
1_1_1_1_1_1_1_1_1_1	GCA_012289865-1
1_1_1_1_1_1_1_1_1_1	GCA_012289865-2
1_1_1_1_1_1_1_1_1_1	GCA_014816525-2
1_1_1_1_1_1_1_1_1_1	GCA_014816545-1
1_1_1_1_1_1_1_1_1_1	GCA_013513595-2
1_1_1_1_1_1_1_1_1_1	GCA_016154075-2
1_1_1_1_1_1_1_1_1_1	GCA_016985875-2
1_1_1_1_1_1_1_1_1_1	ESC_LB5918AA_AS
1_1_1_1_1_1_1_1_1_1	GCA_012613265-1
1_1_1_1_1_1_1_1_1_1	GCA_012290025-1
1_1_1_1_1_1_1_1_1_1	GCA_014827695-2
1_1_1_1_1_1_1_1_1_1	GCA_017054675-2
1_1_1_1_1_1_1_1_1_1	GCA_012453325-1
1_1_1_1_1_1_1_1_1_1	ESC_LB7290AA_AS
1_1_1_1_1_1_1_1_1_1	GCF_001893915
1_1_1_1_1_1_1_1_1_1	GCA_012616765-1
1_1_1_1_1_1_1_1_1_1	GCA_014816725-4
1_1_1_1_1_1_1_1_1_1	GCA_012453505-2
1_1_1_1_1_1_1_1_1_1	GCA_014827775-2
1_1_1_1_1_1_1_1_1_1	GCA_017120145-2
1_1_1_1_1_1_1_1_1_1	GCA_013716465-1
1_1_1_1_1_1_1_1_1_1	GCA_014827815-1
1_1_1_1_1_1_1_1_1_1	GCA_017134455-1
1_1_1_1_1_1_1_1_1_1	GCA_012482135-1
1_1_1_1_1_1_1_1_1_1	ESC_NB5679AA_AS
1_1_1_1_1_1_1_1_1_1	GCA_014816805-2
1_1_1_1_1_1_1_1_1_1	GCA_012452705-1
1_1_1_1_1_1_1_1_1_1	GCA_015290405-1
1_1_1_1_1_1_1_1_1_1	GCA_015245685-2
1_1_1_1_1_1_1_1_1_1	GCA_014816825-3
1_1_1_1_1_1_1_1_1_1	GCA_014816845-1
1_1_1_1_1_1_1_1_1_1	GCA_014816845-2
1_1_1_1_1_1_1_1_1_1	ESC_MB1916AA_AS
1_1_1_1_1_1_1_1_1_1	ESC_MB1922AA_AS
1_1_1_1_1_1_1_1_1_1	GCA_014774755-2
1_1_1_1_1_1_1_1_1_1	GCA_013717185-1
1_1_1_1_1_1_1_1_1_1	GCA_013717185-2
1_1_1_1_1_1_1_1_1_1	GCA_014845075-2
1_1_1_1_1_1_1_1_1_1	ESC_MB1937AA_AS
1_1_1_1_1_1_1_1_1_1	ESC_FB1416AA_AS
1_1_1_1_1_1_1_1_1_1	GCA_014816925-2
1_1_1_1_1_1_1_1_1_1	ESC_FB1420AA_AS
1_1_1_1_1_1_1_1_1_1	GCA_012298945-2
1_1_1_1_1_1_1_1_1_1	ESC_MB1959AA_AS
1_1_1_1_1_1_1_1_1_1	GCA_014816965-1
1_1_1_1_1_1_1_1_1_1	GCA_017901915-1
1_1_1_1_1_1_1_1_1_1	GCA_012298965-1
1_1_1_1_1_1_1_1_1_1	ERR885454
1_1_1_1_1_1_1_1_1_1	ERR885458
1_1_1_1_1_1_1_1_1_1	ESC_OB3657AA_AS
1_1_1_1_1_1_1_1_1_1	GCA_014048065
1_1_1_1_1_1_1_1_1_1	ERR2719346
1_1_1_1_1_1_1_1_1_1	ESC_OB3913AA_AS
1_1_1_1_1_1_1_1_1_1	GCA_013039085-2
1_1_1_1_1_1_1_1_1_1	GCA_015000745-2
1_1_1_1_1_1_1_1_1_1	GCA_015000765-1
1_1_1_1_1_1_1_1_1_1	GCA_015000765-2
1_1_1_1_1_1_1_1_1_1	GCA_017142465-1
1_1_1_1_1_1_1_1_1_1	GCA_014235065-1
1_1_1_1_1_1_1_1_1_1	GCA_017142545-1
1_1_1_1_1_1_1_1_1_1	GCA_014775835-2
1_1_1_1_1_1_1_1_1_1	ESC_MB8199AA_AS
1_1_1_1_1_1_1_1_1_1	GCA_015599525-2
1_1_1_1_1_1_1_1_1_1	GCA_014817145-2
1_1_1_1_1_1_1_1_1_1	ERR559468
1_1_1_1_1_1_1_1_1_1	GCA_015909945-2
1_1_1_1_1_1_1_1_1_1	GCA_014816825-1
1_1_1_1_1_1_1_1_1_1	ESC_JB4770AA_AS
1_1_1_1_1_1_1_1_1_1	GCA_014816825-2
1_1_1_1_1_1_1_1_1_1	GCA_017902195-1
1_1_1_1_1_1_1_1_1_1	GCA_014817215-1
1_1_1_1_1_1_1_1_1_1	GCA_012905725-2
1_1_1_1_1_1_1_1_1_1	GCA_012906265-1
1_1_1_1_1_1_1_1_1_1	GCA_015623885-1
1_1_1_1_1_1_1_1_1_1	GCA_014817265-1
1_1_1_1_1_1_1_1_1_1	GCA_015178225-1
1_1_1_1_1_1_1_1_1_1	ESC_AB4512AA_AS
1_1_1_1_1_1_1_1_1_1	GCA_017733355-1
1_1_1_1_1_1_1_1_1_1	GCA_012595805-1
1_1_1_1_1_1_1_1_1_1	GCA_012914125-2
1_1_1_1_1_1_1_1_1_1	GCA_014817325-1
1_1_1_1_1_1_1_1_1_1	GCA_015178285-1
1_1_1_1_1_1_1_1_1_1	ESC_RA3270AA_AS
1_1_1_1_1_1_1_1_1_1	GCA_012595885-1
1_1_1_1_1_1_1_1_1_1	GCA_014777295-2
1_1_1_1_1_1_1_1_1_1	GCA_014777775-2
1_1_1_1_1_1_1_1_1_1	GCA_015178325-2
1_1_1_1_1_1_1_1_1_1	GCA_015178365-1
1_1_1_1_1_1_1_1_1_1	GCA_014817405-2
1_1_1_1_1_1_1_1_1_1	ESC_MB9118AA_AS
1_1_1_1_1_1_1_1_1_1	GCA_014817445-1
1_1_1_1_1_1_1_1_1_1	GCA_012605815-1
1_1_1_1_1_1_1_1_1_1	GCA_012916365-2
1_1_1_1_1_1_1_1_1_1	GCA_015178405-2
1_1_1_1_1_1_1_1_1_1	GCA_017902515-1
1_1_1_1_1_1_1_1_1_1	GCA_012605855-2
1_1_1_1_1_1_1_1_1_1	GCA_014827055-1
1_1_1_1_1_1_1_1_1_1	GCA_017900595-2
1_1_1_1_1_1_1_1_1_1	GCA_012605865-1
1_1_1_1_1_1_1_1_1_1	GCA_015961245-1
1_1_1_1_1_1_1_1_1_1	GCA_012605915-1
1_1_1_1_1_1_1_1_1_1	ESC_EB5308AA_AS
1_1_1_1_1_1_1_1_1_1	GCA_014827315-1
1_1_1_1_1_1_1_1_1_1	ESC_EB5415AA_AS
1_1_1_1_1_1_1_1_1_1	GCA_012606075-1
1_1_1_1_1_1_1_1_1_1	GCA_012606075-2
1_1_1_1_1_1_1_1_1_1	GCA_012606155-1
1_1_1_1_1_1_1_1_1_1	GCA_012617025-1
1_1_1_1_1_1_1_1_1_1	GCA_014776655-1
1_1_1_1_1_1_1_1_1_1	ESC_NB5683AA_AS
1_1_1_1_1_1_1_1_1_1	GCA_012606335-1
1_1_1_1_1_1_1_1_1_1	ESC_FA6276AA_AS
1_1_1_1_1_1_1_1_1_1	GCA_012606395-1
1_1_1_1_1_1_1_1_1_1	GCA_017683665-2
1_1_1_1_1_1_1_1_1_1	GCA_012606475-1
1_1_1_1_1_1_1_1_1_1	ESC_NB6749AA_AS
1_1_1_1_1_1_1_1_1_1	GCA_012608075-1
1_1_1_1_1_1_1_1_1_1	GCA_012289005-2
1_1_1_1_1_1_1_1_1_1	GCA_012612145-1
1_1_1_1_1_1_1_1_1_1	ESC_FB1310AA_AS
1_1_1_1_1_1_1_1_1_1	ESC_OA0337AA_AS
1_1_1_1_1_1_1_1_1_1	GCA_012613065-1
1_1_1_1_1_1_1_1_1_1	ESC_FB1315AA_AS
1_1_1_1_1_1_1_1_1_1	GCA_012453125-1
1_1_1_1_1_1_1_1_1_1	ESC_FB1317AA_AS
1_1_1_1_1_1_1_1_1_1	GCA_014816545-2
1_1_1_1_1_1_1_1_1_1	GCA_014816565-1
1_1_1_1_1_1_1_1_1_1	GCA_017728375-1
1_1_1_1_1_1_1_1_1_1	GCA_013514935-2
1_1_1_1_1_1_1_1_1_1	GCA_012613245-2
1_1_1_1_1_1_1_1_1_1	ESC_OA1110AA_AS
1_1_1_1_1_1_1_1_1_1	GCA_014816625-2
1_1_1_1_1_1_1_1_1_1	ESC_FB1324AA_AS
1_1_1_1_1_1_1_1_1_1	ESC_FB1334AA_AS
1_1_1_1_1_1_1_1_1_1	GCA_017728435-2
1_1_1_1_1_1_1_1_1_1	ESC_FB1335AA_AS
1_1_1_1_1_1_1_1_1_1	GCA_014816705-3
1_1_1_1_1_1_1_1_1_1	GCA_012453505-1
1_1_1_1_1_1_1_1_1_1	ESC_FB1339AA_AS
1_1_1_1_1_1_1_1_1_1	ERR440768
1_1_1_1_1_1_1_1_1_1	GCA_017728495-1
1_1_1_1_1_1_1_1_1_1	GCA_017728495-2
1_1_1_1_1_1_1_1_1_1	ESC_FB1367AA_AS
1_1_1_1_1_1_1_1_1_1	GCA_012616865-2
1_1_1_1_1_1_1_1_1_1	GCA_017901675-1
1_1_1_1_1_1_1_1_1_1	ESC_FB1371AA_AS
1_1_1_1_1_1_1_1_1_1	GCA_012616965-1
1_1_1_1_1_1_1_1_1_1	ESC_EB5422AA_AS
1_1_1_1_1_1_1_1_1_1	GCA_013363395-2
1_1_1_1_1_1_1_1_1_1	GCA_012617005-2
1_1_1_1_1_1_1_1_1_1	GCA_016445805-2
1_1_1_1_1_1_1_1_1_1	ESC_OA1716AA_AS
1_1_1_1_1_1_1_1_1_1	GCA_017728925-2
1_1_1_1_1_1_1_1_1_1	GCA_017728955-2
1_1_1_1_1_1_1_1_1_1	GCA_014816865-1
1_1_1_1_1_1_1_1_1_1	ESC_MB1923AA_AS
1_1_1_1_1_1_1_1_1_1	GCA_014816865-3
1_1_1_1_1_1_1_1_1_1	ESC_FB1413AA_AS
1_1_1_1_1_1_1_1_1_1	GCA_016446245-1
1_1_1_1_1_1_1_1_1_1	GCA_016446245-2
1_1_1_1_1_1_1_1_1_1	GCA_014816905-1
1_1_1_1_1_1_1_1_1_1	ESC_MB1938AA_AS
1_1_1_1_1_1_1_1_1_1	GCA_012298925-1
1_1_1_1_1_1_1_1_1_1	GCA_003046765
1_1_1_1_1_1_1_1_1_1	GCA_012617285-2
1_1_1_1_1_1_1_1_1_1	GCA_014775215-1
1_1_1_1_1_1_1_1_1_1	ESC_OB3628AA_AS
1_1_1_1_1_1_1_1_1_1	GCA_015000485-1
1_1_1_1_1_1_1_1_1_1	GCA_012298965-2
1_1_1_1_1_1_1_1_1_1	GCA_012298985-1
1_1_1_1_1_1_1_1_1_1	GCA_012672305-1
1_1_1_1_1_1_1_1_1_1	GCA_014775395-1
1_1_1_1_1_1_1_1_1_1	GCA_017901995-1
1_1_1_1_1_1_1_1_1_1	GCA_015595785-1
1_1_1_1_1_1_1_1_1_1	GCA_014817025-2
1_1_1_1_1_1_1_1_1_1	GCA_015595785-2
1_1_1_1_1_1_1_1_1_1	GCA_003400445
1_1_1_1_1_1_1_1_1_1	GCA_014775575-1
1_1_1_1_1_1_1_1_1_1	GCA_015595845-2
1_1_1_1_1_1_1_1_1_1	GCA_017733115-2
1_1_1_1_1_1_1_1_1_1	GCA_014775835-1
1_1_1_1_1_1_1_1_1_1	GCA_014235065-2
1_1_1_1_1_1_1_1_1_1	GCA_017733135-2
1_1_1_1_1_1_1_1_1_1	GCA_014817145-1
1_1_1_1_1_1_1_1_1_1	GCA_017733175-1
1_1_1_1_1_1_1_1_1_1	GCA_017902135-2
1_1_1_1_1_1_1_1_1_1	GCA_015599545-2
1_1_1_1_1_1_1_1_1_1	GCA_017728895-2
1_1_1_1_1_1_1_1_1_1	GCA_012298385-1
1_1_1_1_1_1_1_1_1_1	GCA_017902175-2
1_1_1_1_1_1_1_1_1_1	GCA_015622065-2
1_1_1_1_1_1_1_1_1_1	GCA_014776595-1
1_1_1_1_1_1_1_1_1_1	C313
1_1_1_1_1_1_1_1_1_1	GCA_014817245-1
1_1_1_1_1_1_1_1_1_1	GCA_012379815-1
1_1_1_1_1_1_1_1_1_1	GCA_014776675-1
1_1_1_1_1_1_1_1_1_1	GCA_015623825-2
1_1_1_1_1_1_1_1_1_1	GCA_012910445-1
1_1_1_1_1_1_1_1_1_1	GCA_017733335-1
1_1_1_1_1_1_1_1_1_1	GCA_015623925-2
1_1_1_1_1_1_1_1_1_1	GCA_015178265-1
1_1_1_1_1_1_1_1_1_1	GCA_015178265-2
1_1_1_1_1_1_1_1_1_1	GCA_014776995-2
1_1_1_1_1_1_1_1_1_1	GCA_017739635-2
1_1_1_1_1_1_1_1_1_1	ESC_HA3144AA_AS
1_1_1_1_1_1_1_1_1_1	GCA_015178305-2
1_1_1_1_1_1_1_1_1_1	GCA_015178325-1
1_1_1_1_1_1_1_1_1_1	GCA_015654005-2
1_1_1_1_1_1_1_1_1_1	GCA_012916225-1
1_1_1_1_1_1_1_1_1_1	GCA_015178365-3
1_1_1_1_1_1_1_1_1_1	GCA_012916335-1
1_1_1_1_1_1_1_1_1_1	GCA_012605735-2
1_1_1_1_1_1_1_1_1_1	ESC_IA7957AA_AS
1_1_1_1_1_1_1_1_1_1	GCA_014817445-2
1_1_1_1_1_1_1_1_1_1	GCA_015691785-1
1_1_1_1_1_1_1_1_1_1	GCA_015691785-2
1_1_1_1_1_1_1_1_1_1	GCA_017902515-2
1_1_1_1_1_1_1_1_1_1	GCA_012605855-1
1_1_1_1_1_1_1_1_1_1	ESC_IA7979AA_AS
1_1_1_1_1_1_1_1_1_1	GCA_012921915-2
1_1_1_1_1_1_1_1_1_1	GCA_014827055-2
1_1_1_1_1_1_1_1_1_1	GCA_017901215-1
1_1_1_1_1_1_1_1_1_1	GCA_015740645-1
1_1_1_1_1_1_1_1_1_1	ESC_EB5414AA_AS
1_1_1_1_1_1_1_1_1_1	GCA_017901235-2
1_1_1_1_1_1_1_1_1_1	GCA_015740665-2
1_1_1_1_1_1_1_1_1_1	GCA_015740705-2
1_1_1_1_1_1_1_1_1_1	GCA_014779435-1
1_1_1_1_1_1_1_1_1_1	GCA_011045455
1_1_1_1_1_1_1_1_1_1	GCA_015962045-2
1_1_1_1_1_1_1_1_1_1	GCA_015245685-1
1_1_1_1_1_1_1_1_1_1	GCA_014793885-1
1_1_1_1_1_1_1_1_1_1	GCA_012926365-1
1_1_1_1_1_1_1_1_1_1	GCA_012926365-2
1_1_1_1_1_1_1_1_1_1	GCA_015823845-1
1_1_1_1_1_1_1_1_1_1	GCA_015823845-2
1_1_1_1_1_1_1_1_1_1	GCA_015824105-1
1_1_1_1_1_1_1_1_1_1	GCA_015824105-2
1_1_1_1_1_1_1_1_1_1	GCA_013513375-1
1_1_1_1_1_1_1_1_1_1	GCA_012289185-1
1_1_1_1_1_1_1_1_1_1	GCA_013006995-1
1_1_1_1_1_1_1_1_1_1	GCA_012289645-1
1_1_1_1_1_1_1_1_1_1	GCA_014816485-1
1_1_1_1_1_1_1_1_1_1	GCA_017901445-1
1_1_1_1_1_1_1_1_1_1	GCA_015283675-1
1_1_1_1_1_1_1_1_1_1	GCA_012289885-1
1_1_1_1_1_1_1_1_1_1	ESC_FB1318AA_AS
1_1_1_1_1_1_1_1_1_1	GCA_016985875-1
1_1_1_1_1_1_1_1_1_1	GCA_017901495-2
1_1_1_1_1_1_1_1_1_1	GCA_012613245-1
1_1_1_1_1_1_1_1_1_1	GCA_014816565-3
1_1_1_1_1_1_1_1_1_1	ESC_FB1322AA_AS
1_1_1_1_1_1_1_1_1_1	GCA_017902895-1
1_1_1_1_1_1_1_1_1_1	GCA_014816685-1
1_1_1_1_1_1_1_1_1_1	GCA_014816685-2
1_1_1_1_1_1_1_1_1_1	GCA_014816705-1
1_1_1_1_1_1_1_1_1_1	GCA_014816705-2
1_1_1_1_1_1_1_1_1_1	ERR2538539
1_1_1_1_1_1_1_1_1_1	ESC_FB1338AA_AS
1_1_1_1_1_1_1_1_1_1	GCA_012290085-1
1_1_1_1_1_1_1_1_1_1	GCA_014816745-1
1_1_1_1_1_1_1_1_1_1	GCA_014816745-2
1_1_1_1_1_1_1_1_1_1	GCA_014816765-1
1_1_1_1_1_1_1_1_1_1	GCA_014816765-2
1_1_1_1_1_1_1_1_1_1	GCA_012298045-2
1_1_1_1_1_1_1_1_1_1	ERR2652786
1_1_1_1_1_1_1_1_1_1	GCA_014816785-2
1_1_1_1_1_1_1_1_1_1	GCA_012298305-1
1_1_1_1_1_1_1_1_1_1	GCA_013037945-3
1_1_1_1_1_1_1_1_1_1	GCA_017728915-1
1_1_1_1_1_1_1_1_1_1	GCA_017901715-2
1_1_1_1_1_1_1_1_1_1	GCA_012298385-2
1_1_1_1_1_1_1_1_1_1	GCA_017728925-1
1_1_1_1_1_1_1_1_1_1	GCA_015892705-2
1_1_1_1_1_1_1_1_1_1	GCA_015892765-1
1_1_1_1_1_1_1_1_1_1	GCA_014838575-2
1_1_1_1_1_1_1_1_1_1	GCA_012617085-1
1_1_1_1_1_1_1_1_1_1	ESC_OA1720AA_AS
1_1_1_1_1_1_1_1_1_1	GCA_014816875-1
1_1_1_1_1_1_1_1_1_1	GCA_017901835-1
1_1_1_1_1_1_1_1_1_1	GCA_013038805-2
1_1_1_1_1_1_1_1_1_1	C1279A
1_1_1_1_1_1_1_1_1_1	GCA_014816905-2
1_1_1_1_1_1_1_1_1_1	GCA_014775195-1
1_1_1_1_1_1_1_1_1_1	GCA_012298945-1
1_1_1_1_1_1_1_1_1_1	GCA_014816945-2
1_1_1_1_1_1_1_1_1_1	GCA_014775195-2
1_1_1_1_1_1_1_1_1_1	GCA_013765385-2
1_1_1_1_1_1_1_1_1_1	GCA_017135465-2
1_1_1_1_1_1_1_1_1_1	GCA_016081455-1
1_1_1_1_1_1_1_1_1_1	GCA_017901935-1
1_1_1_1_1_1_1_1_1_1	GCA_014047995-1
1_1_1_1_1_1_1_1_1_1	GCA_014047995-2
1_1_1_1_1_1_1_1_1_1	GCA_015000685-1
1_1_1_1_1_1_1_1_1_1	GCA_017901995-2
1_1_1_1_1_1_1_1_1_1	GCA_014048105-2
1_1_1_1_1_1_1_1_1_1	GCA_017902015-2
1_1_1_1_1_1_1_1_1_1	GCA_012299085-4
1_1_1_1_1_1_1_1_1_1	GCA_012299145-1
1_1_1_1_1_1_1_1_1_1	GCA_014817065-2
1_1_1_1_1_1_1_1_1_1	GCA_017902055-2
1_1_1_1_1_1_1_1_1_1	ESC_MB7997AA_AS
1_1_1_1_1_1_1_1_1_1	GCA_014817105-2
1_1_1_1_1_1_1_1_1_1	GCA_012302005-1
1_1_1_1_1_1_1_1_1_1	GCA_017902095-1
1_1_1_1_1_1_1_1_1_1	GCA_014817115-2
1_1_1_1_1_1_1_1_1_1	GCA_012338475-1
1_1_1_1_1_1_1_1_1_1	GCA_012338475-2
1_1_1_1_1_1_1_1_1_1	GCA_015622065-1
1_1_1_1_1_1_1_1_1_1	GCA_014817205-2
1_1_1_1_1_1_1_1_1_1	GCA_014817185-2
1_1_1_1_1_1_1_1_1_1	GCA_017902175-1
1_1_1_1_1_1_1_1_1_1	GCA_012358215-2
1_1_1_1_1_1_1_1_1_1	GCA_014776595-2
1_1_1_1_1_1_1_1_1_1	GCA_017733255-1
1_1_1_1_1_1_1_1_1_1	GCA_012593565-1
1_1_1_1_1_1_1_1_1_1	GCA_015153375-2
1_1_1_1_1_1_1_1_1_1	GCA_015153375-1
1_1_1_1_1_1_1_1_1_1	GCA_012425425-1
1_1_1_1_1_1_1_1_1_1	GCA_014817265-2
1_1_1_1_1_1_1_1_1_1	GCA_012433915-1
1_1_1_1_1_1_1_1_1_1	GCA_012914125-1
1_1_1_1_1_1_1_1_1_1	GCA_012595725-2
1_1_1_1_1_1_1_1_1_1	GCA_016544725-1
1_1_1_1_1_1_1_1_1_1	GCA_016544725-2
1_1_1_1_1_1_1_1_1_1	GCA_013039865-1
1_1_1_1_1_1_1_1_1_1	GCA_015654005-1
1_1_1_1_1_1_1_1_1_1	GCA_012914685-2
1_1_1_1_1_1_1_1_1_1	ESC_MB9053AA_AS
1_1_1_1_1_1_1_1_1_1	GCA_014817385-1
1_1_1_1_1_1_1_1_1_1	ESC_IA2147AA_AS
1_1_1_1_1_1_1_1_1_1	GCA_014817405-1
1_1_1_1_1_1_1_1_1_1	GCA_012440365-1
1_1_1_1_1_1_1_1_1_1	GCA_012605735-1
1_1_1_1_1_1_1_1_1_1	GCA_015178385-1
1_1_1_1_1_1_1_1_1_1	GCA_017902495-1
1_1_1_1_1_1_1_1_1_1	GCA_017902495-2
1_1_1_1_1_1_1_1_1_1	GCA_015959745-1
1_1_1_1_1_1_1_1_1_1	GCA_015959745-2
1_1_1_1_1_1_1_1_1_1	C544
1_1_1_1_1_1_1_1_1_1	GCA_015959785-2
1_1_1_1_1_1_1_1_1_1	GCA_014778695-1
1_1_1_1_1_1_1_1_1_1	GCA_017902555-2
1_1_1_1_1_1_1_1_1_1	GCA_015961245-2
1_1_1_1_1_1_1_1_1_1	ESC_IA7990AA_AS
1_1_1_1_1_1_1_1_1_1	GCA_017902595-1
1_1_1_1_1_1_1_1_1_1	GCA_017902595-2
1_1_1_1_1_1_1_1_1_1	GCA_012452285-1
1_1_1_1_1_1_1_1_1_1	GCA_012452685-1
1_1_1_1_1_1_1_1_1_1	GCA_017902635-1
1_1_1_1_1_1_1_1_1_1	GCA_015741205-1
1_1_1_1_1_1_1_1_1_1	GCA_011059235
1_1_1_1_1_1_1_1_1_1	ESC_NB5682AA_AS
1_1_1_1_1_1_1_1_1_1	GCA_017902675-1
1_1_1_1_1_1_1_1_1_1	C924
1_1_1_1_1_1_1_1_1_1	GCA_016645145-1
1_1_1_1_1_1_1_1_1_1	GCA_016645145-2
1_1_1_1_1_1_1_1_1_1	GCA_017901375-1
1_1_1_1_1_1_1_1_1_1	ESC_NB6748AA_AS
1_1_1_1_1_1_1_1_1_1	GCA_017901395-1
1_1_1_1_1_1_1_1_1_1	ESC_OA0093AA_AS
1_1_1_1_1_1_1_1_1_1	GCA_013513375-2
1_1_1_1_1_1_1_1_1_1	GCA_015962305-2
1_1_1_1_1_1_1_1_1_1	GCA_016985515-1
1_1_1_1_1_1_1_1_1_1	GCA_015962385-1
1_1_1_1_1_1_1_1_1_1	GCA_014682905-1
1_1_1_1_1_1_1_1_1_1	GCA_015962385-2
1_1_1_1_1_1_1_1_1_1	GCA_017901475-2
1_1_1_1_1_1_1_1_1_1	GCA_012613165-1
1_1_1_1_1_1_1_1_1_1	DRR111576
1_1_1_1_1_1_1_1_1_1	ESC_OA1099AA_AS
1_1_1_1_1_1_1_1_1_1	GCA_016985875-3
1_1_1_1_1_1_1_1_1_1	GCA_013515115-1
1_1_1_1_1_1_1_1_1_1	GCA_014816625-1
1_1_1_1_1_1_1_1_1_1	GCA_017054675-1
1_1_1_1_1_1_1_1_1_1	GCA_017902935-1
1_1_1_1_1_1_1_1_1_1	GCA_013519895-2
1_1_1_1_1_1_1_1_1_1	GCA_017055215-1
1_1_1_1_1_1_1_1_1_1	GCA_017901575-2
1_1_1_1_1_1_1_1_1_1	ESC_OA1116AA_AS
1_1_1_1_1_1_1_1_1_1	GCA_013716345-2
1_1_1_1_1_1_1_1_1_1	GCA_013716365-1
1_1_1_1_1_1_1_1_1_1	GCA_013716365-2
1_1_1_1_1_1_1_1_1_1	GCA_017120145-1
1_1_1_1_1_1_1_1_1_1	GCA_014827795-2
1_1_1_1_1_1_1_1_1_1	GCA_017124015-2
1_1_1_1_1_1_1_1_1_1	GCA_017728855-1
1_1_1_1_1_1_1_1_1_1	ERR559467
1_1_1_1_1_1_1_1_1_1	GCA_013716645-2
1_1_1_1_1_1_1_1_1_1	GCA_017134475-2
1_1_1_1_1_1_1_1_1_1	GCA_014816805-3
1_1_1_1_1_1_1_1_1_1	GCA_017903255-1
1_1_1_1_1_1_1_1_1_1	GCA_012503115-1
1_1_1_1_1_1_1_1_1_1	GCA_012298405-1
1_1_1_1_1_1_1_1_1_1	GCA_013717045-1
1_1_1_1_1_1_1_1_1_1	GCA_017901755-1
1_1_1_1_1_1_1_1_1_1	GCA_017728955-1
1_1_1_1_1_1_1_1_1_1	GCA_014816865-2
1_1_1_1_1_1_1_1_1_1	GCA_017901785-2
1_1_1_1_1_1_1_1_1_1	GCA_014838675-1
1_1_1_1_1_1_1_1_1_1	GCA_017906295-1
1_1_1_1_1_1_1_1_1_1	GCA_014845075-1
1_1_1_1_1_1_1_1_1_1	ESC_FB1415AA_AS
1_1_1_1_1_1_1_1_1_1	GCA_017729015-2
1_1_1_1_1_1_1_1_1_1	GCA_013038945-1
1_1_1_1_1_1_1_1_1_1	GCA_015290905-1
1_1_1_1_1_1_1_1_1_1	GCA_012617285-1
1_1_1_1_1_1_1_1_1_1	GCA_017901875-2
1_1_1_1_1_1_1_1_1_1	GCA_013765345-2
1_1_1_1_1_1_1_1_1_1	GCA_900488925
1_1_1_1_1_1_1_1_1_1	GCA_017901915-2
1_1_1_1_1_1_1_1_1_1	GCA_014047945-1
1_1_1_1_1_1_1_1_1_1	GCA_017901935-2
1_1_1_1_1_1_1_1_1_1	GCA_014775325-2
1_1_1_1_1_1_1_1_1_1	GCA_017142285-1
1_1_1_1_1_1_1_1_1_1	GCA_017142285-2
1_1_1_1_1_1_1_1_1_1	GCA_014775475-1
1_1_1_1_1_1_1_1_1_1	ESC_AB1049AA_AS
1_1_1_1_1_1_1_1_1_1	GCA_014234145-2
1_1_1_1_1_1_1_1_1_1	GCA_015595805-1
1_1_1_1_1_1_1_1_1_1	GCA_014234885-2
1_1_1_1_1_1_1_1_1_1	GCA_014234885-1
1_1_1_1_1_1_1_1_1_1	GCA_014234965-2
1_1_1_1_1_1_1_1_1_1	GCA_017733135-1
1_1_1_1_1_1_1_1_1_1	GCA_012452205-2
1_1_1_1_1_1_1_1_1_1	GCA_015596925-2
1_1_1_1_1_1_1_1_1_1	GCF_001525125
1_1_1_1_1_1_1_1_1_1	GCA_014318035-1
1_1_1_1_1_1_1_1_1_1	GCA_014318035-2
1_1_1_1_1_1_1_1_1_1	GCA_017733175-2
1_1_1_1_1_1_1_1_1_1	GCA_014817205-1
1_1_1_1_1_1_1_1_1_1	GCA_015027995-2
1_1_1_1_1_1_1_1_1_1	GCA_012593525-1
1_1_1_1_1_1_1_1_1_1	GCA_014625455-2
1_1_1_1_1_1_1_1_1_1	GCA_012359555-1
1_1_1_1_1_1_1_1_1_1	GCA_017902195-2
1_1_1_1_1_1_1_1_1_1	GCA_012593525-2
1_1_1_1_1_1_1_1_1_1	GCA_012594965-1
1_1_1_1_1_1_1_1_1_1	GCA_017902695-2
1_1_1_1_1_1_1_1_1_1	GCA_012595605-2
1_1_1_1_1_1_1_1_1_1	GCA_017143275-2
1_1_1_1_1_1_1_1_1_1	GCA_015623925-1
1_1_1_1_1_1_1_1_1_1	GCA_014817305-1
1_1_1_1_1_1_1_1_1_1	GCA_012912345-2
1_1_1_1_1_1_1_1_1_1	ESC_CB1961AA_AS
1_1_1_1_1_1_1_1_1_1	ESC_CB1978AA_AS
1_1_1_1_1_1_1_1_1_1	GCA_015178285-2
1_1_1_1_1_1_1_1_1_1	GCA_015178305-1
1_1_1_1_1_1_1_1_1_1	GCA_014777295-1
1_1_1_1_1_1_1_1_1_1	GCA_014817365-1
1_1_1_1_1_1_1_1_1_1	GCA_012916185-1
1_1_1_1_1_1_1_1_1_1	GCA_012596085-2
1_1_1_1_1_1_1_1_1_1	GCA_017779805-2
1_1_1_1_1_1_1_1_1_1	GCA_014777935-2
1_1_1_1_1_1_1_1_1_1	GCA_009380205
1_1_1_1_1_1_1_1_1_1	GCA_014778035-2
1_1_1_1_1_1_1_1_1_1	GCA_014778055-1
1_1_1_1_1_1_1_1_1_1	GCA_009380245
1_1_1_1_1_1_1_1_1_1	GCA_015178425-1
1_1_1_1_1_1_1_1_1_1	GCA_015178425-2
1_1_1_1_1_1_1_1_1_1	GCA_012605835-2
1_1_1_1_1_1_1_1_1_1	ERR1946878
1_1_1_1_1_1_1_1_1_1	GCA_012290065-2
1_1_1_1_1_1_1_1_1_1	GCA_012452205-1
1_1_1_1_1_1_1_1_1_1	GCA_017901625-1
1_1_1_1_1_1_1_1_1_1	GCA_017901215-2
1_1_1_1_1_1_1_1_1_1	ESC_IA7988AA_AS
1_1_1_1_1_1_1_1_1_1	GCA_015740645-2
1_1_1_1_1_1_1_1_1_1	GCA_014779335-1
1_1_1_1_1_1_1_1_1_1	ESC_EB5416AA_AS
1_1_1_1_1_1_1_1_1_1	ESC_EB5421AA_AS
1_1_1_1_1_1_1_1_1_1	GCA_015962045-1
1_1_1_1_1_1_1_1_1_1	GCA_015962105-1
1_1_1_1_1_1_1_1_1_1	ESC_EB5424AA_AS
1_1_1_1_1_1_1_1_1_1	GCA_012606215-2
1_1_1_1_1_1_1_1_1_1	GCA_015962145-1
1_1_1_1_1_1_1_1_1_1	GCA_017683665-1
1_1_1_1_1_1_1_1_1_1	GCA_017901355-2
1_1_1_1_1_1_1_1_1_1	GCA_017901785-1
1_1_1_1_1_1_1_1_1_1	GCA_017901375-2
1_1_1_1_1_1_1_1_1_1	GCA_015962205-2
1_1_1_1_1_1_1_1_1_1	GCA_017902735-1
1_1_1_1_1_1_1_1_1_1	GCA_015824125-1
1_1_1_1_1_1_1_1_1_1	GCA_017901415-2
1_1_1_1_1_1_1_1_1_1	ESC_FB1312AA_AS
1_1_1_1_1_1_1_1_1_1	GCA_017728315-1
1_1_1_1_1_1_1_1_1_1	GCA_017902765-2
1_1_1_1_1_1_1_1_1_1	GCA_017728335-1
1_1_1_1_1_1_1_1_1_1	GCA_017728335-2
1_1_1_1_1_1_1_1_1_1	GCA_017901495-1
1_1_1_1_1_1_1_1_1_1	GCA_013513595-1
1_1_1_1_1_1_1_1_1_1	GCA_016154075-1
1_1_1_1_1_1_1_1_1_1	GCA_017728375-2
1_1_1_1_1_1_1_1_1_1	GCA_017728395-1
1_1_1_1_1_1_1_1_1_1	ESC_OA1107AA_AS
1_1_1_1_1_1_1_1_1_1	GCA_012289965-2
1_1_1_1_1_1_1_1_1_1	GCA_015887895-2
1_1_1_1_1_1_1_1_1_1	GCA_015887925-1
1_1_1_1_1_1_1_1_1_1	GCA_012290045-1
1_1_1_1_1_1_1_1_1_1	GCA_017054955-1
1_1_1_1_1_1_1_1_1_1	GCA_017901595-1
1_1_1_1_1_1_1_1_1_1	GCA_014816725-1
1_1_1_1_1_1_1_1_1_1	GCA_017900595-1
1_1_1_1_1_1_1_1_1_1	GCA_017902995-1
1_1_1_1_1_1_1_1_1_1	GCA_017902065-1
1_1_1_1_1_1_1_1_1_1	GCA_017901625-2
1_1_1_1_1_1_1_1_1_1	GCA_017901635-1
1_1_1_1_1_1_1_1_1_1	GCA_017901635-2
1_1_1_1_1_1_1_1_1_1	GCA_015888425-1
1_1_1_1_1_1_1_1_1_1	GCA_017901675-2
1_1_1_1_1_1_1_1_1_1	ESC_FB1372AA_AS
1_1_1_1_1_1_1_1_1_1	GCA_017728895-1
1_1_1_1_1_1_1_1_1_1	GCA_017901715-1
1_1_1_1_1_1_1_1_1_1	GCA_017728915-2
1_1_1_1_1_1_1_1_1_1	GCA_015892675-1
1_1_1_1_1_1_1_1_1_1	GCA_015892675-2
1_1_1_1_1_1_1_1_1_1	GCA_013717025-2
1_1_1_1_1_1_1_1_1_1	GCA_017901755-2
1_1_1_1_1_1_1_1_1_1	GCA_014827415-2
1_1_1_1_1_1_1_1_1_1	C1157
1_1_1_1_1_1_1_1_1_1	GCA_017901815-1
1_1_1_1_1_1_1_1_1_1	GCA_017728995-1
1_1_1_1_1_1_1_1_1_1	ESC_FB1414AA_AS
1_1_1_1_1_1_1_1_1_1	GCA_017901835-2
1_1_1_1_1_1_1_1_1_1	GCA_017901855-1
1_1_1_1_1_1_1_1_1_1	GCA_012298905-1
1_1_1_1_1_1_1_1_1_1	GCA_013038945-2
1_1_1_1_1_1_1_1_1_1	GCA_014816945-1
1_1_1_1_1_1_1_1_1_1	GCA_013765385-1
1_1_1_1_1_1_1_1_1_1	GCA_017729055-1
1_1_1_1_1_1_1_1_1_1	GCA_012914685-1
1_1_1_1_1_1_1_1_1_1	GCA_017135465-1
1_1_1_1_1_1_1_1_1_1	GCA_017779805-1
1_1_1_1_1_1_1_1_1_1	GCA_017902425-2
1_1_1_1_1_1_1_1_1_1	GCA_014817385-2
1_1_1_1_1_1_1_1_1_1	GCA_017902455-2
1_1_1_1_1_1_1_1_1_1	GCA_014778035-1
1_1_1_1_1_1_1_1_1_1	GCA_012916335-2
1_1_1_1_1_1_1_1_1_1	ERR2719357
1_1_1_1_1_1_1_1_1_1	GCA_017902015-1
1_1_1_1_1_1_1_1_1_1	GCA_014817045-2
1_1_1_1_1_1_1_1_1_1	GCA_015595805-2
1_1_1_1_1_1_1_1_1_1	GCA_013716345-1
1_1_1_1_1_1_1_1_1_1	GCA_017902055-1
1_1_1_1_1_1_1_1_1_1	GCA_017055215-2
1_1_1_1_1_1_1_1_1_1	GCA_017902995-2
1_1_1_1_1_1_1_1_1_1	GCA_014817105-1
1_1_1_1_1_1_1_1_1_1	ESC_MB8200AA_AS
1_1_1_1_1_1_1_1_1_1	GCA_017733155-2
1_1_1_1_1_1_1_1_1_1	GCA_015599545-1
1_1_1_1_1_1_1_1_1_1	GCA_017902135-1
1_1_1_1_1_1_1_1_1_1	GCA_017733215-2
1_1_1_1_1_1_1_1_1_1	GCA_004145765
1_1_1_1_1_1_1_1_1_1	GCA_012593495-1
1_1_1_1_1_1_1_1_1_1	GCA_012852855-1
1_1_1_1_1_1_1_1_1_1	GCA_017733235-1
1_1_1_1_1_1_1_1_1_1	GCA_012593565-2
1_1_1_1_1_1_1_1_1_1	GCA_014793885-2
1_1_1_1_1_1_1_1_1_1	GCA_014838575-1
1_1_1_1_1_1_1_1_1_1	GCA_017901355-1
1_1_1_1_1_1_1_1_1_1	GCA_014776675-2
1_1_1_1_1_1_1_1_1_1	GCA_012595605-1
1_1_1_1_1_1_1_1_1_1	GCA_017143275-1
1_1_1_1_1_1_1_1_1_1	ESC_RA3265AA_AS
1_1_1_1_1_1_1_1_1_1	GCA_014817285-2
1_1_1_1_1_1_1_1_1_1	GCA_015178245-2
1_1_1_1_1_1_1_1_1_1	GCA_014817305-4
1_1_1_1_1_1_1_1_1_1	GCA_017739635-1
1_1_1_1_1_1_1_1_1_1	C461
1_1_1_1_1_1_1_1_1_1	GCA_014817345-2
1_1_1_1_1_1_1_1_1_1	GCA_015884325-2
1_1_1_1_1_1_1_1_1_1	GCA_014817365-2
1_1_1_1_1_1_1_1_1_1	GCA_017902835-2
1_1_1_1_1_1_1_1_1_1	GCA_014816565-2
1_1_1_1_1_1_1_1_1_1	GCA_017901515-2
1_1_1_1_1_1_1_1_1_1	ESC_FB1321AA_AS
1_1_1_1_1_1_1_1_1_1	GCA_017902875-2
1_1_1_1_1_1_1_1_1_1	GCA_014827695-1
1_1_1_1_1_1_1_1_1_1	GCA_017902895-2
1_1_1_1_1_1_1_1_1_1	GCA_017900575-1
1_1_1_1_1_1_1_1_1_1	GCA_017900575-2
1_1_1_1_1_1_1_1_1_1	GCA_012921815-2
1_1_1_1_1_1_1_1_1_1	GCA_017902035-1
1_1_1_1_1_1_1_1_1_1	GCA_014827745-1
1_1_1_1_1_1_1_1_1_1	GCA_017901595-2
1_1_1_1_1_1_1_1_1_1	GCA_017142465-2
1_1_1_1_1_1_1_1_1_1	GCA_017902555-1
1_1_1_1_1_1_1_1_1_1	ESC_NA8587AA_AS
1_1_1_1_1_1_1_1_1_1	GCA_015961265-1
1_1_1_1_1_1_1_1_1_1	GCA_015961265-2
1_1_1_1_1_1_1_1_1_1	GCA_017901275-2
1_1_1_1_1_1_1_1_1_1	GCA_015740705-1
1_1_1_1_1_1_1_1_1_1	GCA_014816805-1
1_1_1_1_1_1_1_1_1_1	GCA_014779435-2
1_1_1_1_1_1_1_1_1_1	GCA_014793865-1
1_1_1_1_1_1_1_1_1_1	GCA_015741255-2
1_1_1_1_1_1_1_1_1_1	GCA_014793865-2
1_1_1_1_1_1_1_1_1_1	GCA_017733235-2
1_1_1_1_1_1_1_1_1_1	GCA_015962145-2
1_1_1_1_1_1_1_1_1_1	GCA_013717085-1
1_1_1_1_1_1_1_1_1_1	ESC_NB6747AA_AS
1_1_1_1_1_1_1_1_1_1	GCF_001874845
1_1_1_1_1_1_1_1_1_1	GCA_017902715-1
1_1_1_1_1_1_1_1_1_1	GCA_012452965-1
1_1_1_1_1_1_1_1_1_1	GCA_015962305-1
1_1_1_1_1_1_1_1_1_1	GCA_017901435-1
1_1_1_1_1_1_1_1_1_1	GCA_013007115-1
1_1_1_1_1_1_1_1_1_1	GCA_017901435-2
1_1_1_1_1_1_1_1_1_1	GCA_013513435-3
1_1_1_1_1_1_1_1_1_1	GCA_015884325-1
1_1_1_1_1_1_1_1_1_1	ESC_OA0345AA_AS
1_1_1_1_1_1_1_1_1_1	GCA_017728315-2
1_1_1_1_1_1_1_1_1_1	GCA_017902415-1
1_1_1_1_1_1_1_1_1_1	GCA_017902425-1
1_1_1_1_1_1_1_1_1_1	GCA_012916185-2
1_1_1_1_1_1_1_1_1_1	GCA_017902855-2
1_1_1_1_1_1_1_1_1_1	GCA_012916225-2
1_1_1_1_1_1_1_1_1_1	GCA_017902455-1
1_1_1_1_1_1_1_1_1_1	GCA_017901535-2
1_1_1_1_1_1_1_1_1_1	GCA_015887895-1
1_1_1_1_1_1_1_1_1_1	GCA_017901575-1
1_1_1_1_1_1_1_1_1_1	ESC_OA1114AA_AS
1_1_1_1_1_1_1_1_1_1	GCA_015887925-2
1_1_1_1_1_1_1_1_1_1	GCA_012290045-2
1_1_1_1_1_1_1_1_1_1	GCA_014625455-1
1_1_1_1_1_1_1_1_1_1	GCA_012290065-1
1_1_1_1_1_1_1_1_1_1	GCA_017056155-2
1_1_1_1_1_1_1_1_1_1	GCA_012290565-1
1_1_1_1_1_1_1_1_1_1	GCA_017124015-1
1_1_1_1_1_1_1_1_1_1	GCA_012298045-1
1_1_1_1_1_1_1_1_1_1	GCA_014827815-2
1_1_1_1_1_1_1_1_1_1	GCA_017903195-2
1_1_1_1_1_1_1_1_1_1	GCA_014817185-1
1_1_1_1_1_1_1_1_1_1	GCA_017903215-1
1_1_1_1_1_1_1_1_1_1	GCA_012298325-2
1_1_1_1_1_1_1_1_1_1	GCA_013717025-1
1_1_1_1_1_1_1_1_1_1	GCA_017903255-2
1_1_1_1_1_1_1_1_1_1	GCA_017135195-1
1_1_1_1_1_1_1_1_1_1	GCA_017901295-2
1_1_1_1_1_1_1_1_1_1	GCA_015741425-1
1_1_1_1_1_1_1_1_1_1	GCA_017134895-2
1_1_1_1_1_1_1_1_1_1	ESC_OA1719AA_AS
1_1_1_1_1_1_1_1_1_1	GCA_012298845-1
1_1_1_1_1_1_1_1_1_1	GCA_017135135-1
1_1_1_1_1_1_1_1_1_1	GCA_017135135-2
1_1_1_1_1_1_1_1_1_1	GCA_013739915-1
1_1_1_1_1_1_1_1_1_1	GCA_013739915-2
1_1_1_1_1_1_1_1_1_1	GCA_014775155-2
1_1_1_1_1_1_1_1_1_1	GCA_017729055-2
1_1_1_1_1_1_1_1_1_1	GCA_012617265-1
1_1_1_1_1_1_1_1_1_1	GCA_012849435-2
1_1_1_1_1_1_1_1_1_1	GCA_017135155-2
1_1_1_1_1_1_1_1_1_1	ERR2681462
1_1_1_1_1_1_1_1_1_1	GCA_017902855-1
1_1_1_1_1_1_1_1_1_1	GCA_012453145-2
1_1_1_1_1_1_1_1_1_1	GCA_012439065-1
1_1_1_1_1_1_1_1_1_1	GCA_012289945-1
1_1_1_1_1_1_1_1_1_1	GCA_017901535-1
1_1_1_1_1_1_1_1_1_1	GCA_017902835-1
1_1_1_1_1_1_1_1_1_1	GCA_015887885-1
1_1_1_1_1_1_1_1_1_1	GCA_017142345-1
1_1_1_1_1_1_1_1_1_1	GCA_014234145-1
1_1_1_1_1_1_1_1_1_1	GCA_012358215-1
1_1_1_1_1_1_1_1_1_1	ESC_CB2018AA_AS
1_1_1_1_1_1_1_1_1_1	GCA_017901315-1
1_1_1_1_1_1_1_1_1_1	GCA_017901695-2
1_1_1_1_1_1_1_1_1_1	GCA_017056155-1
1_1_1_1_1_1_1_1_1_1	GCA_017902975-2
1_1_1_1_1_1_1_1_1_1	GCA_017902065-2
1_1_1_1_1_1_1_1_1_1	GCA_017902095-2
1_1_1_1_1_1_1_1_1_1	GCA_015013635-2
1_1_1_1_1_1_1_1_1_1	GCA_017142865-2
1_1_1_1_1_1_1_1_1_1	GCA_017901275-1
1_1_1_1_1_1_1_1_1_1	ESC_PA7886AA_AS
1_1_1_1_1_1_1_1_1_1	GCA_012849435-1
1_1_1_1_1_1_1_1_1_1	GCA_017902375-2
1_1_1_1_1_1_1_1_1_1	GCA_015741205-2
1_1_1_1_1_1_1_1_1_1	GCA_017902375-1
1_1_1_1_1_1_1_1_1_1	GCA_015862105-2
1_1_1_1_1_1_1_1_1_1	GCA_015892705-1
1_1_1_1_1_1_1_1_1_1	GCA_015962165-1
1_1_1_1_1_1_1_1_1_1	ESC_AB1696AA_AS
1_1_1_1_1_1_1_1_1_1	GCA_012906265-2
1_1_1_1_1_1_1_1_1_1	GCA_017134955-2
1_1_1_1_1_1_1_1_1_1	GCA_017733335-2
1_1_1_1_1_1_1_1_1_1	GCA_012595725-1
1_1_1_1_1_1_1_1_1_1	GCA_012426405-1
1_1_1_1_1_1_1_1_1_1	GCA_017143575-1
1_1_1_1_1_1_1_1_1_1	GCA_012921815-1
1_1_1_1_1_1_1_1_1_1	GCA_017901875-1
1_1_1_1_1_1_1_1_1_1	GCA_015962105-2
1_1_1_1_1_1_1_1_1_1	GCA_017903215-2
1_1_1_1_1_1_1_1_1_1	GCA_017733215-1
1_1_1_1_1_1_1_1_1_1	GCA_017902655-2
1_1_1_1_1_1_1_1_1_1	GCA_017902415-2
1_1_1_1_1_1_1_1_1_1	GCA_012453145-1
1_1_1_1_1_1_1_1_1_1	ESC_FB1320AA_AS
1_1_1_1_1_1_1_1_1_1	GCA_017901515-1
1_1_1_1_1_1_1_1_1_1	GCA_014817115-1
1_1_1_1_1_1_1_1_1_1	ERR2652787
1_1_1_1_1_1_1_1_1_1	C508
1_1_1_1_1_1_1_1_1_1	GCA_017134475-1
1_1_1_1_1_1_1_1_1_1	GCA_012916365-1
1_1_1_1_1_1_1_1_1_1	GCA_015962325-2
1_1_1_1_1_1_1_1_1_1	GCA_014816925-1
1_1_1_1_1_1_1_1_1_1	GCA_013765345-1
1_1_1_1_1_1_1_1_1_1	C1616
1_1_1_1_1_1_1_1_1_1	GCA_017902975-1
1_1_1_1_1_1_1_1_1_1	C1376
1_1_1_1_1_1_1_1_1_1	GCA_012290565-2
1_1_1_1_1_1_1_1_1_1	GCA_017901235-1
1_1_1_1_1_1_1_1_1_1	GCA_015962245-1
1_1_1_1_1_1_1_1_1_1	GCA_015962245-2
1_1_1_1_1_1_1_1_1_1	ESC_OA1125AA_AS
1_1_1_1_1_1_1_1_1_1	GCA_017902765-1
1_1_1_1_1_1_1_1_1_1	GCA_013716645-1
1_1_1_1_1_1_1_1_1_1	GCA_017134855-1
1_1_1_1_1_1_1_1_1_1	GCA_015027995-1
1_1_1_1_1_1_1_1_1_1	GCA_012593495-2
1_1_1_1_1_1_1_1_1_1	GCA_017135155-1
1_1_1_1_1_1_1_1_1_1	GCA_013717045-2
1_1_1_1_1_1_1_1_1_1	GCA_015962165-2
1_1_1_1_1_1_1_1_1_1	GCA_017902695-1
1_1_1_1_1_1_1_1_1_1	GCA_017134915-1
1_1_1_1_1_1_1_1_1_1	GCA_017733155-1
1_1_1_1_1_1_1_1_1_1	GCA_017901815-2
1_1_1_1_1_1_1_1_1_1	GCA_016974075-1
1_1_1_1_1_1_1_1_1_1	GCA_012289965-1
1_1_1_1_1_1_1_1_1_1	GCA_017906295-2
1_1_1_1_1_1_1_1_1_1	GCA_014817285-1
1_1_1_1_1_1_1_1_1_1	GCA_015862105-1
1_1_1_1_1_1_1_1_1_1	GCA_017143575-2
1_1_1_1_1_1_1_1_1_1	GCA_017901295-1
1_1_1_1_1_1_1_1_1_1	GCA_012298325-1
1_1_1_1_1_1_1_1_1_1	GCA_017901315-2
1_1_1_1_1_1_1_1_1_1	GCA_014817345-1
1_1_1_1_1_1_1_1_1_1	ERR1946900
1_1_1_1_1_1_1_1_1_1	GCA_017902715-2
1_1_1_1_1_1_1_1_1_1	GCA_015178245-1
1_1_1_1_1_1_1_1_1_1	GCA_017728995-2
1_1_1_1_1_1_1_1_1_1	GCA_015909945-1
1_1_1_1_1_1_1_1_1_1	GCA_017901855-2
1_1_1_1_1_1_1_1_1_1	ESC_AB5189AA_AS
1_1_1_1_1_1_1_1_1_1	GCA_015824125-2
1_1_1_1_1_1_1_1_1_1	GCA_017903195-1
1_1_1_1_1_1_1_1_1_1	GCA_017729015-1
1_1_1_1_1_1_1_1_1_1	GCA_017134955-1
1_1_1_1_1_1_1_1_1_1	GCA_017142865-3
1_1_1_1_1_1_1_1_1_1	GCA_017134895-1
1_1_1_1_1_1_1_1_1_1	GCA_017902735-2
1_1_1_1_1_1_1_1_1_1	ERR349781
1_1_1_1_1_1_1_1_1_1	ERR2681458
1_1_1_1_1_1_1_1_1_1	GCA_012298645-1
1_1_1_1_1_1_1_1_1_1	GCA_015741255-1
1_1_1_1_1_1_1_1_1_1	ERR2681459
1_1_1_1_1_1_1_1_1_1	GCA_013717085-2
1_1_1_1_1_1_1_1_1_2	DRR125010
1_1_1_1_1_1_1_1_1_2	ESC_OA1121AA_AS
1_1_1_1_1_1_1_1_1_2	GCA_016513375-1
1_1_1_1_1_1_1_1_1_2	GCA_012529975-2
1_1_1_1_1_1_1_1_1_2	GCA_002099305
1_1_1_1_1_1_1_1_1_2	GCF_001432265
1_1_1_1_1_1_1_1_1_2	GCA_017052205-1
1_1_1_1_1_1_1_1_1_2	DRR124987
1_1_1_1_1_1_1_1_1_2	GCF_001463265
1_1_1_1_1_1_1_1_1_2	GCF_001577285
1_1_1_1_1_1_1_1_1_2	GCF_000341835
1_1_1_1_1_1_1_1_1_2	ERR559461
1_1_1_1_1_1_1_1_1_2	GCF_001500155
1_1_1_1_1_1_1_1_1_2	GCF_001473285
1_1_1_1_1_1_1_1_1_2	GCF_001261895
1_1_1_1_1_1_1_1_1_2	ESC_OA1120AA_AS
1_1_1_1_1_1_1_1_1_2	ERR2008070
1_1_1_1_1_1_1_1_1_2	DRR125011
1_1_1_1_1_1_1_1_1_2	ERR1946886
1_1_1_1_1_1_1_1_1_2	ERR2525457
1_1_1_1_1_1_1_1_1_2	GCF_000505685
1_1_1_1_1_1_1_1_1_2	GCA_015929735-1
1_1_1_1_1_1_1_1_1_2	GCA_012529975-1
1_1_1_1_1_1_1_1_1_2	GCA_009600695
1_1_1_1_1_1_1_1_1_2	GCA_015929665-2
1_1_1_1_1_1_1_1_1_2	ERR2008057
1_1_1_1_1_1_1_1_1_2	ERR1852971
1_1_1_1_1_1_1_1_1_2	GCF_001526115
1_1_1_1_1_1_1_1_1_2	GCA_017052205-2
1_1_1_1_1_1_1_1_1_2	ESC_RA9377AA_AS
1_1_1_1_1_1_1_1_1_2	DRR125029
1_1_1_1_1_1_1_1_1_2	ERR1853009
1_1_1_1_1_1_1_1_1_2	GCA_009600805
1_1_1_1_1_1_1_1_1_2	GCA_012529595-1
1_1_1_1_1_1_1_1_1_2	GCF_000752335
1_1_1_1_1_1_1_1_1_2	ERR1853084
1_1_1_1_1_1_1_1_1_2	GCA_016081375-1
1_1_1_1_1_1_1_1_1_2	ERR2008085
1_1_1_1_1_1_1_1_1_2	ERR2008058
1_1_1_1_1_1_1_1_1_2	GCA_012529955-2
1_1_1_1_1_1_1_1_1_2	GCA_000753395
1_1_1_1_1_1_1_1_1_2	ERR1946884
1_1_1_1_1_1_1_1_1_2	GCA_003627485
1_1_1_1_1_1_1_1_1_2	GCF_001713665
1_1_1_1_1_1_1_1_1_2	ESC_CB7908AA_AS
1_1_1_1_1_1_1_1_1_2	DRR125025
1_1_1_1_1_1_1_1_1_2	GCA_012529895-2
1_1_1_1_1_1_1_1_1_2	GCF_001472475
1_1_1_1_1_1_1_1_1_2	GCA_017143175-1
1_1_1_1_1_1_1_1_1_2	ERR1989100
1_1_1_1_1_1_1_1_1_2	GCA_017143175-2
1_1_1_1_1_1_1_1_1_2	ERR1853088
1_1_1_1_1_1_1_1_1_2	ERR2008091
1_1_1_1_1_1_1_1_1_2	DRR125027
1_1_1_1_1_1_1_1_1_2	ERR2525459
1_1_1_1_1_1_1_1_1_2	GCF_001463025
1_1_1_1_1_1_1_1_1_2	GCF_001713585
1_1_1_1_1_1_1_1_1_2	GCF_001463005
1_1_1_1_1_1_1_1_1_2	GCF_001526185
1_1_1_1_1_1_1_1_1_2	ERR459451
1_1_1_1_1_1_1_1_1_2	ERR1946929
1_1_1_1_1_1_1_1_1_2	GCA_017138615-1
1_1_1_1_1_1_1_1_1_2	ERR2008087
1_1_1_1_1_1_1_1_1_2	ERR2008088
1_1_1_1_1_1_1_1_1_2	GCA_003114915-2
1_1_1_1_1_1_1_1_1_2	ESC_CB7596AA_AS
1_1_1_1_1_1_1_1_1_2	ERR1852915
1_1_1_1_1_1_1_1_1_2	ERR1853017
1_1_1_1_1_1_1_1_1_2	GCA_016465175-2
1_1_1_1_1_1_1_1_1_2	GCA_016514955-1
1_1_1_1_1_1_1_1_1_2	ESC_OA1687AA_AS
1_1_1_1_1_1_1_1_1_2	GCA_003114915-1
1_1_1_1_1_1_1_1_1_2	GCA_013015345-2
1_1_1_1_1_1_1_1_1_2	ERR1946879
1_1_1_1_1_1_1_1_1_2	ERR1946880
1_1_1_1_1_1_1_1_1_2	ERR1946881
1_1_1_1_1_1_1_1_1_2	GCF_001716935
1_1_1_1_1_1_1_1_1_2	ERR2008056
1_1_1_1_1_1_1_1_1_2	GCA_016490695-1
1_1_1_1_1_1_1_1_1_2	C501
1_1_1_1_1_1_1_1_1_2	ERR1852910
1_1_1_1_1_1_1_1_1_2	GCA_016465175-1
1_1_1_1_1_1_1_1_1_2	DRR125016
1_1_1_1_1_1_1_1_1_2	ERR1947013
1_1_1_1_1_1_1_1_1_2	GCA_012529875-2
1_1_1_1_1_1_1_1_1_2	GCA_016465195-2
1_1_1_1_1_1_1_1_1_2	GCF_000807515
1_1_1_1_1_1_1_1_1_2	GCA_015929665-1
1_1_1_1_1_1_1_1_1_2	ERR1853004
1_1_1_1_1_1_1_1_1_2	GCA_015929735-2
1_1_1_1_1_1_1_1_1_2	GCA_017696325
1_1_1_1_1_1_1_1_1_2	ERR1946906
1_1_1_1_1_1_1_1_1_2	GCA_010255955-1
1_1_1_1_1_1_1_1_1_2	GCA_010918035
1_1_1_1_1_1_1_1_1_2	GCA_016473335-1
1_1_1_1_1_1_1_1_1_2	ERR1852943
1_1_1_1_1_1_1_1_1_2	GCA_013015315-1
1_1_1_1_1_1_1_1_1_2	ERR1852944
1_1_1_1_1_1_1_1_1_2	GCA_005280355
1_1_1_1_1_1_1_1_1_2	GCF_000230465
1_1_1_1_1_1_1_1_1_2	ERR2008082
1_1_1_1_1_1_1_1_1_2	GCA_013015345-1
1_1_1_1_1_1_1_1_1_2	GCF_001704615
1_1_1_1_1_1_1_1_1_2	ERR1946930
1_1_1_1_1_1_1_1_1_2	ERR1852908
1_1_1_1_1_1_1_1_1_2	GCF_001432275
1_1_1_1_1_1_1_1_1_2	ERR2525452
1_1_1_1_1_1_1_1_1_2	ESC_AB0737AA_AS
1_1_1_1_1_1_1_1_1_2	GCF_001472845
1_1_1_1_1_1_1_1_1_2	GCA_012529595-2
1_1_1_1_1_1_1_1_1_2	ERR2008095
1_1_1_1_1_1_1_1_1_2	GCA_013015365-1
1_1_1_1_1_1_1_1_1_2	GCF_001077575
1_1_1_1_1_1_1_1_1_2	ERR1852919
1_1_1_1_1_1_1_1_1_2	ERR2008054
1_1_1_1_1_1_1_1_1_2	ERR2008055
1_1_1_1_1_1_1_1_1_2	GCA_012529955-1
1_1_1_1_1_1_1_1_1_2	ERR1946883
1_1_1_1_1_1_1_1_1_2	GCF_001525095
1_1_1_1_1_1_1_1_1_2	GCA_012529995-1
1_1_1_1_1_1_1_1_1_2	ERR2008059
1_1_1_1_1_1_1_1_1_2	ERR2525456
1_1_1_1_1_1_1_1_1_2	ESC_MB1882AA_AS
1_1_1_1_1_1_1_1_1_2	ERR459450
1_1_1_1_1_1_1_1_1_2	ERR1852916
1_1_1_1_1_1_1_1_1_2	GCF_001463555
1_1_1_1_1_1_1_1_1_2	ERR2008066
1_1_1_1_1_1_1_1_1_2	ERR2008067
1_1_1_1_1_1_1_1_1_2	ERR1853083
1_1_1_1_1_1_1_1_1_2	ERR1852946
1_1_1_1_1_1_1_1_1_2	GCF_001874765
1_1_1_1_1_1_1_1_1_2	ERR2008072
1_1_1_1_1_1_1_1_1_2	GCF_001472495
1_1_1_1_1_1_1_1_1_2	GCA_015896365-1
1_1_1_1_1_1_1_1_1_2	ERR1853011
1_1_1_1_1_1_1_1_1_2	ERR1853012
1_1_1_1_1_1_1_1_1_2	GCF_001472605
1_1_1_1_1_1_1_1_1_2	GCA_015132355-1
1_1_1_1_1_1_1_1_1_2	GCF_001473055
1_1_1_1_1_1_1_1_1_2	ESC_CB7586AA_AS
1_1_1_1_1_1_1_1_1_2	GCA_016499985-1
1_1_1_1_1_1_1_1_1_2	GCA_008106305-2
1_1_1_1_1_1_1_1_1_2	ESC_OA5799AA_AS
1_1_1_1_1_1_1_1_1_2	GCA_017138615-2
1_1_1_1_1_1_1_1_1_2	GCA_012529555-1
1_1_1_1_1_1_1_1_1_2	DRR125004
1_1_1_1_1_1_1_1_1_2	GCF_001487035
1_1_1_1_1_1_1_1_1_2	ESC_CB7593AA_AS
1_1_1_1_1_1_1_1_1_2	ESC_CB7594AA_AS
1_1_1_1_1_1_1_1_1_2	ERR440764
1_1_1_1_1_1_1_1_1_2	ERR1946939
1_1_1_1_1_1_1_1_1_2	GCF_000633005
1_1_1_1_1_1_1_1_1_2	ERR1852918
1_1_1_1_1_1_1_1_1_2	ERR2008097
1_1_1_1_1_1_1_1_1_2	GCA_012529895-1
1_1_1_1_1_1_1_1_1_2	ERR1852920
1_1_1_1_1_1_1_1_1_2	GCA_016516655
1_1_1_1_1_1_1_1_1_2	GCF_001517645
1_1_1_1_1_1_1_1_1_2	GCA_016516755
1_1_1_1_1_1_1_1_1_2	ESC_IA7987AA_AS
1_1_1_1_1_1_1_1_1_2	ERR1946885
1_1_1_1_1_1_1_1_1_2	ERR1946887
1_1_1_1_1_1_1_1_1_2	ERR2008062
1_1_1_1_1_1_1_1_1_2	ERR2008064
1_1_1_1_1_1_1_1_1_2	ESC_NB5681AA_AS
1_1_1_1_1_1_1_1_1_2	GCA_014827375-1
1_1_1_1_1_1_1_1_1_2	GCF_001525385
1_1_1_1_1_1_1_1_1_2	GCF_001525465
1_1_1_1_1_1_1_1_1_2	GCA_015290735-1
1_1_1_1_1_1_1_1_1_2	ESC_CB7587AA_AS
1_1_1_1_1_1_1_1_1_2	ERR2008069
1_1_1_1_1_1_1_1_1_2	ESC_CB7592AA_AS
1_1_1_1_1_1_1_1_1_2	GCA_016517275
1_1_1_1_1_1_1_1_1_2	GCF_001472515
1_1_1_1_1_1_1_1_1_2	GCF_000814165
1_1_1_1_1_1_1_1_1_2	GCA_007290015-1
1_1_1_1_1_1_1_1_1_2	GCA_016499805-1
1_1_1_1_1_1_1_1_1_2	GCA_003114895-1
1_1_1_1_1_1_1_1_1_2	ERR1853028
1_1_1_1_1_1_1_1_1_2	DRR124995
1_1_1_1_1_1_1_1_1_2	ERR2008080
1_1_1_1_1_1_1_1_1_2	ERR2497241
1_1_1_1_1_1_1_1_1_2	GCF_001713555
1_1_1_1_1_1_1_1_1_2	ESC_CB7589AA_AS
1_1_1_1_1_1_1_1_1_2	GCA_016516515
1_1_1_1_1_1_1_1_1_2	ERR2008089
1_1_1_1_1_1_1_1_1_2	GCA_016485825-1
1_1_1_1_1_1_1_1_1_2	ERR1852909
1_1_1_1_1_1_1_1_1_2	ERR1415818
1_1_1_1_1_1_1_1_1_2	ERR1852914
1_1_1_1_1_1_1_1_1_2	GCA_012529875-1
1_1_1_1_1_1_1_1_1_2	GCF_001049815
1_1_1_1_1_1_1_1_1_2	GCA_016465195-1
1_1_1_1_1_1_1_1_1_2	GCA_009600675
1_1_1_1_1_1_1_1_1_2	GCF_001713575
1_1_1_1_1_1_1_1_1_2	GCA_016516505
1_1_1_1_1_1_1_1_1_2	GCF_001472115
1_1_1_1_1_1_1_1_1_2	DRR125000
1_1_1_1_1_1_1_1_1_2	GCF_001874885
1_1_1_1_1_1_1_1_1_2	GCA_012979915-2
1_1_1_1_1_1_1_1_1_2	GCA_003860925
1_1_1_1_1_1_1_1_1_2	GCA_016513515-1
1_1_1_1_1_1_1_1_1_2	ERR2008060
1_1_1_1_1_1_1_1_1_2	ERR2008061
1_1_1_1_1_1_1_1_1_2	ERR2008063
1_1_1_1_1_1_1_1_1_2	ERR2008065
1_1_1_1_1_1_1_1_1_2	ERR1852940
1_1_1_1_1_1_1_1_1_2	GCA_014827375-2
1_1_1_1_1_1_1_1_1_2	DRR111572
1_1_1_1_1_1_1_1_1_2	ERR1852904
1_1_1_1_1_1_1_1_1_2	GCA_016516615
1_1_1_1_1_1_1_1_1_2	GCA_012453165-1
1_1_1_1_1_1_1_1_1_2	GCA_015965535-1
1_1_1_1_1_1_1_1_1_2	GCF_001875125
1_1_1_1_1_1_1_1_1_2	ERR1946907
1_1_1_1_1_1_1_1_1_2	GCA_012980195-1
1_1_1_1_1_1_1_1_1_2	ERR2008076
1_1_1_1_1_1_1_1_1_2	ERR1946912
1_1_1_1_1_1_1_1_1_2	GCA_007657735-1
1_1_1_1_1_1_1_1_1_2	ERR2008081
1_1_1_1_1_1_1_1_1_2	GCA_008106305-1
1_1_1_1_1_1_1_1_1_2	ERR2008096
1_1_1_1_1_1_1_1_1_2	GCA_016516275
1_1_1_1_1_1_1_1_1_2	GCA_007657735-2
1_1_1_1_1_1_1_1_1_2	GCF_001874625
1_1_1_1_1_1_1_1_1_2	ERR1946901
1_1_1_1_1_1_1_1_1_2	ERR2525451
1_1_1_1_1_1_1_1_1_2	ERR2008090
1_1_1_1_1_1_1_1_1_2	ESC_OA1100AA_AS
1_1_1_1_1_1_1_1_1_2	GCA_016609655-1
1_1_1_1_1_1_1_1_1_2	ERR2008092
1_1_1_1_1_1_1_1_1_2	ERR2008093
1_1_1_1_1_1_1_1_1_2	ERR2008094
1_1_1_1_1_1_1_1_1_2	ESC_MB3342AA_AS
1_1_1_1_1_1_1_1_1_2	C184-1
1_1_1_1_1_1_1_1_1_2	GCF_001472875
1_1_1_1_1_1_1_1_1_2	GCA_014725895
1_1_1_1_1_1_1_1_1_2	GCF_001696615
1_1_1_1_1_1_1_1_1_2	ERR1852964
1_1_1_1_1_1_1_1_1_2	DRR124982
1_1_1_1_1_1_1_1_1_2	ERR2008073
1_1_1_1_1_1_1_1_1_2	ERR2008074
1_1_1_1_1_1_1_1_1_2	GCF_001525155
1_1_1_1_1_1_1_1_1_2	GCA_012529995-2
1_1_1_1_1_1_1_1_1_2	GCF_001720865
1_1_1_1_1_1_1_1_1_2	GCA_016516135
1_1_1_1_1_1_1_1_1_2	GCF_001525305
1_1_1_1_1_1_1_1_1_2	ERR1946914
1_1_1_1_1_1_1_1_1_2	GCF_001077565
1_1_1_1_1_1_1_1_1_2	ERR1852902
1_1_1_1_1_1_1_1_1_2	ERR2008068
1_1_1_1_1_1_1_1_1_2	ERR2397259
1_1_1_1_1_1_1_1_1_2	ERR1852966
1_1_1_1_1_1_1_1_1_2	GCA_012529555-2
1_1_1_1_1_1_1_1_1_2	ERR1415800
1_1_1_1_1_1_1_1_1_2	ERR2008075
1_1_1_1_1_1_1_1_1_2	GCF_001595745
1_1_1_1_1_1_1_1_1_2	ERR2008077
1_1_1_1_1_1_1_1_1_2	ERR2008078
1_1_1_1_1_1_1_1_1_2	GCA_003114895-2
1_1_1_1_1_1_1_1_1_2	ERR1852983
1_1_1_1_1_1_1_1_1_2	GCF_000805715
1_1_1_1_1_1_1_1_1_2	ESC_CB7598AA_AS
1_1_1_1_1_1_1_1_1_2	ERR1852903
1_1_1_1_1_1_1_1_1_2	ERR1852942
1_1_1_1_1_1_1_1_1_2	GCA_008368555
1_1_1_1_1_1_1_1_1_2	GCA_016485445-1
1_1_1_1_1_1_1_1_1_2	GCA_012979915-1
1_1_1_1_1_1_1_1_1_2	ERR1852969
1_1_1_1_1_1_1_1_1_2	ERR1415812
1_1_1_1_1_1_1_1_1_2	ERR2525454
1_1_1_1_1_1_1_1_1_2	ERR1853062
1_1_1_1_1_1_1_1_1_2	ESC_CB7597AA_AS
1_1_1_1_1_1_1_1_1_2	GCA_014446715-2
1_1_1_1_1_1_1_1_1_2	ERR1852961
1_1_1_1_1_1_1_1_1_2	C184-2
1_1_1_1_1_1_1_1_1_2	GCF_001525325
1_1_1_1_1_1_1_1_1_2	DRR111570
1_1_1_1_1_1_1_1_1_2	ERR1852901
1_1_1_1_1_1_1_1_1_2	ERR1852906
1_1_1_1_1_1_1_1_1_2	ESC_CB7591AA_AS
1_1_1_1_1_1_1_1_1_2	ERR1853089
1_1_1_1_1_1_1_1_1_2	ERR1853061
1_1_1_1_1_1_1_1_1_2	ERR1852953
1_1_1_1_1_1_1_1_1_2	ERR1946909
1_1_1_1_1_1_1_1_1_2	GCA_011029405
1_1_1_1_1_1_1_1_1_2	GCA_007290015-2
1_1_1_1_1_1_1_1_1_2	GCF_001525175
1_1_1_1_1_1_1_1_1_2	ERR1853094
1_1_1_1_1_1_1_1_1_2	ERR2008079
1_1_1_1_1_1_1_1_1_2	GCF_000828935
1_1_1_1_1_1_1_1_1_2	GCA_016849585-1
1_1_1_1_1_1_1_1_1_2	ERR1852952
1_1_1_1_1_1_1_1_1_2	ERR2497336
1_1_1_1_1_1_1_1_1_2	ERR2525450
1_1_1_1_1_1_1_1_1_2	ERR1852955
1_1_1_1_1_1_1_1_1_2	ERR1946913
1_1_1_1_1_1_1_1_1_2	ERR2525449
1_1_1_1_1_1_1_1_1_2	ERR1946910
1_1_1_1_1_1_1_1_1_2	ERR1852907
1_1_1_1_1_1_1_1_1_2	ERR1852893
1_1_1_1_1_1_1_1_1_2	ERR1852956
1_1_1_1_1_1_1_1_1_2	ESC_OA1721AA_AS
1_1_1_1_1_1_1_1_1_2	ERR1852954
1_1_1_1_1_1_1_1_1_2	GCA_016517335
1_1_1_1_1_1_1_1_1_2	ERR1852948
1_1_1_1_1_1_1_1_1_2	GCF_001696605
1_1_1_1_1_1_1_1_1_2	ERR1852905
1_1_1_1_1_1_1_1_1_2	DRR075619
1_1_1_1_1_1_1_1_1_2	ERR1415788
1_1_1_1_1_1_1_1_1_2	ERR1852968
1_1_1_1_1_1_1_1_2	ERR374553
1_1_1_1_1_1_1_1_2	ERR2106419
1_1_1_1_1_1_1_1_2	GCA_015327365-1
1_1_1_1_1_1_1_1_2	GCA_016445945-2
1_1_1_1_1_1_1_1_2	ERR1853082
1_1_1_1_1_1_1_1_2	GCA_003056895
1_1_1_1_1_1_1_1_2	GCF_000735115
1_1_1_1_1_1_1_1_2	ERR440754
1_1_1_1_1_1_1_1_2	GCF_000958945
1_1_1_1_1_1_1_1_2	ERR317530
1_1_1_1_1_1_1_1_2	ERR317532
1_1_1_1_1_1_1_1_2	ERR1541433
1_1_1_1_1_1_1_1_2	GCA_014880025
1_1_1_1_1_1_1_1_2	GCF_000474635
1_1_1_1_1_1_1_1_2	GCA_003429065
1_1_1_1_1_1_1_1_2	GCF_000958975
1_1_1_1_1_1_1_1_2	GCA_900501305
1_1_1_1_1_1_1_1_2	GCF_000956395
1_1_1_1_1_1_1_1_2	GCA_012359595-1
1_1_1_1_1_1_1_1_2	GCF_000805735
1_1_1_1_1_1_1_1_2	GCF_000958965
1_1_1_1_1_1_1_1_2	GCF_000763925
1_1_1_1_1_1_1_1_2	ERR317533
1_1_1_1_1_1_1_1_2	ESC_NB5684AA_AS
1_1_1_1_1_1_1_1_2	ERR349763
1_1_1_1_1_1_1_1_2	GCA_005377825-2
1_1_1_1_1_1_1_1_2	ERR298834
1_1_1_1_1_1_1_1_2	GCF_000803045
1_1_1_1_1_1_1_1_2	ERR317531
1_1_1_1_1_1_1_1_2	GCF_000956385
1_1_1_1_1_1_1_1_2	GCA_016138955
1_1_1_1_1_1_1_1_2	ERR1852962
1_1_1_1_1_1_1_1_2	ERR1853093
1_1_1_1_1_1_1_1_2	ERR1415561
1_1_1_1_1_1_1_1_2	GCF_000958955
1_1_1_1_1_1_1_1_2	ERR1946933
1_1_1_1_1_1_1_1_2	GCA_016139135
1_1_1_1_1_1_1_1_2	GCF_001640185
1_1_1_1_1_1_1_1_2	GCF_000826605
1_1_1_1_1_1_1_1_2	GCA_015685255-2
1_1_1_1_1_1_1_1_2	GCF_000943095
1_1_1_1_1_1_1_1_2	GCF_000694615
1_1_1_1_1_1_1_1_2	DRR120610
1_1_1_1_1_1_1_1_2	DRR125018
1_1_1_1_1_1_1_1_2	GCA_017902535-1
1_1_1_1_1_1_1_1_2	ERR2109184
1_1_1_1_1_1_1_1_2	GCF_000763935
1_1_1_1_1_1_1_1_2	GCF_001715345
1_1_1_1_1_1_1_1_2	ERR1853060
1_1_1_1_1_1_1_1_2	GCA_016136225
1_1_1_1_1_1_1_1_2	GCA_015682575-2
1_1_1_1_1_1_1_1_2	GCA_016136285
1_1_1_1_1_1_1_1_2	GCA_015892565-2
1_1_1_1_1_1_1_1_2	ESC_OA1111AA_AS
1_1_1_1_1_1_1_1_2	C84
1_1_1_1_1_1_1_1_2	ERR1946894
1_1_1_1_1_1_1_1_2	ERR1853076
1_1_1_1_1_1_1_1_2	ERR1946896
1_1_1_1_1_1_1_1_2	C1026
1_1_1_1_1_1_1_1_2	ERR1852945
1_1_1_1_1_1_1_1_2	GCF_001472135
1_1_1_1_1_1_1_1_2	ERR1852947
1_1_1_1_1_1_1_1_2	GCF_001720755
1_1_1_1_1_1_1_1_2	ERR1795087
1_1_1_1_1_1_1_1_2	ERR1853064
1_1_1_1_1_1_1_1_2	ERR349822
1_1_1_1_1_1_1_1_2	ERR1853091
1_1_1_1_1_1_1_1_2	GCA_016446495-2
1_1_1_1_1_1_1_1_2	GCA_015862245-1
1_1_1_1_1_1_1_1_2	GCA_015862245-2
1_1_1_1_1_1_1_1_2	C182
1_1_1_1_1_1_1_1_2	ERR2586409
1_1_1_1_1_1_1_1_2	GCA_017902535-2
1_1_1_1_1_1_1_1_2	DRR121799
1_1_1_1_1_1_1_1_2	GCA_005377825-1
1_1_1_1_1_1_1_1_2	ERR1852959
1_1_1_1_1_1_1_1_2	GCA_001611715
1_1_1_1_1_1_1_1_2	GCA_006494505
1_1_1_1_1_1_1_1_2	ERR455536
1_1_1_1_1_1_1_1_2	GCA_001758505
1_1_1_1_1_1_1_1_2	ERR1852958
1_1_1_1_1_1_1_1_2	C1151
1_1_1_1_1_1_1_1_2	GCA_001702405
1_1_1_1_1_1_1_1_2	ERR1853092
1_1_1_1_1_1_1_2_1	ESC_IA7986AA_AS
1_1_1_1_1_1_1_2_1	C625
1_1_1_1_1_1_1_2_1	C1293
1_1_1_1_1_1_1_2_1	C473
1_1_1_1_1_1_1_2_1	C1107
1_1_1_1_1_1_1_2_1	ESC_LB4440AA_AS
1_1_1_1_1_1_1_2_1	ESC_HA3045AA_AS
1_1_1_1_1_1_1_2_1	ESC_HA3146AA_AS
1_1_1_1_1_1_1_2_1	GCF_001647755
1_1_1_1_1_1_1_2_1	GCA_009394205
1_1_1_1_1_1_1_2_1	GCF_001891725
1_1_1_1_1_1_1_2_1	GCF_001891705
1_1_1_1_1_1_1_2_1	ESC_HA3047AA_AS
1_1_1_1_1_1_1_2_1	ESC_PA4060AA_AS
1_1_1_1_1_1_1_2_1	GCF_001891765
1_1_1_1_1_1_1_2_1	GCF_001891975
1_1_1_1_1_1_1_2_1	ESC_HA3078AA_AS
1_1_1_1_1_1_1_2_1	GCF_001891305
1_1_1_1_1_1_1_2_1	GCA_900451585
1_1_1_1_1_1_1_2_1	ESC_HA3130AA_AS
1_1_1_1_1_1_1_2_1	C1197
1_1_1_1_1_1_1_2_1	C1288
1_1_1_1_1_1_1_2_1	ESC_PA4052AA_AS
1_1_1_1_1_1_1_2_1	ESC_HA3081AA_AS
1_1_1_1_1_1_1_2_1	ERR459449
1_1_1_1_1_1_1_2_1	ESC_LB4439AA_AS
1_1_1_1_1_1_1_2_1	ESC_PA4065AA_AS
1_1_1_1_1_1_1_2_1	ESC_PA0821AA_AS
1_1_1_1_1_1_1_2_1	GCF_001891315
1_1_1_1_1_1_1_2_1	ESC_MB9023AA_AS
1_1_1_1_1_1_1_2_1	GCF_001892355
1_1_1_1_1_1_1_2_1	ESC_HA3129AA_AS
1_1_1_1_1_1_1_2_1	GCF_001891835
1_1_1_1_1_1_1_2_2	GCF_001317295
1_1_1_1_1_1_1_2_2	GCA_014252965
1_1_1_1_1_1_1_2_2	GCF_001316785
1_1_1_1_1_1_1_2_2	ESC_OA1000AA_AS
1_1_1_1_1_1_1_2_2	GCF_000958145
1_1_1_1_1_1_1_2_2	GCA_015330005
1_1_1_1_1_1_1_2_2	GCA_002093155
1_1_1_1_1_1_1_2_2	GCA_012289925-1
1_1_1_1_1_1_1_2_2	GCA_016444345-2
1_1_1_1_1_1_1_2_2	GCF_001316565
1_1_1_1_1_1_1_2_2	GCF_001316645
1_1_1_1_1_1_1_2_2	GCA_016445765-2
1_1_1_1_1_1_1_2_2	GCA_014252905
1_1_1_1_1_1_1_2_2	GCA_016074975-2
1_1_1_1_1_1_1_2_2	GCF_001524975
1_1_1_1_1_1_1_2_2	C82
1_1_1_1_1_1_1_2_2	GCA_003115135
1_1_1_1_1_1_1_2_2	GCA_017779525-2
1_1_1_1_1_1_1_2_2	GCF_001292745
1_1_1_1_1_1_1_2_2	ESC_NA8758AA_AS
1_1_1_1_1_1_1_2_2	ESC_SA2554AA_AS
1_1_1_1_1_1_1_2_2	GCF_001316495
1_1_1_1_1_1_1_2_2	GCF_001443245
1_1_1_1_1_1_1_2_2	GCF_001316895
1_1_1_1_1_1_1_2_2	GCA_006385655
1_1_1_1_1_1_1_2_2	GCF_001316985
1_1_1_1_1_1_1_2_2	GCA_003115235
1_1_1_1_1_1_2	C463
1_1_1_1_1_1_2	GCA_015959245-1
1_1_1_1_1_1_2	ESC_HA0366AA_AS
1_1_1_1_1_1_2	GCF_001463125
1_1_1_1_1_1_2	C460
1_1_1_1_1_1_2	GCA_016616935
1_1_1_1_1_1_2	C141
1_1_1_1_1_1_2	GCA_016616195
1_1_1_1_1_1_2	GCA_015290265-1
1_1_1_1_1_1_2	C539
1_1_1_1_1_1_2	GCA_016615935
1_1_1_1_1_1_2	ESC_RA9373AA_AS
1_1_1_1_1_1_2	ESC_MB9036AA_AS
1_1_1_1_1_1_2	DRR124979
1_1_1_1_1_1_2	GCA_015290265-2
1_1_1_1_1_1_2	GCF_001463195
1_1_1_1_1_1_2	C1596
1_1_1_1_1_1_2	GCA_016616945
1_1_1_1_1_1_2	GCF_001893865
1_1_1_1_1_1_2	C407
1_1_1_1_1_1_2	ESC_KB5560AA_AS
1_1_1_1_1_1_2	GCA_016616035
1_1_1_1_1_1_2	GCA_016613745
1_1_1_1_1_1_2	GCF_001887995
1_1_1_1_1_1_2	C57
1_1_1_1_1_1_2	GCF_001273815
1_1_1_1_1_1_2	GCA_001901655
1_1_1_1_1_1_2	GCA_016617195
1_1_1_1_1_1_2	GCA_016614875
1_1_1_1_1_1_2	GCA_016617365
1_1_1_1_1_1_2	GCA_016617285
1_1_1_1_1_1_2	GCA_016617015
1_1_1_1_1_1_2	C1972
1_1_1_1_1_1_2	ESC_OA1112AA_AS
1_1_1_1_1_1_2	C605
1_1_1_1_1_1_2	GCA_015476685
1_1_1_1_1_1_2	C1203
1_1_1_1_1_1_2	C440
1_1_1_1_1_1_2	ESC_PA4058AA_AS
1_1_1_1_1_1_2	C295
1_1_1_1_1_1_2	GCA_001984885
1_1_1_1_1_1_2	GCA_016617095
1_1_1_1_1_1_2	ERR1853069
1_1_1_1_1_1_2	ESC_MB9107AA_AS
1_1_1_1_1_1_2	GCA_017571155
1_1_1_1_1_1_2	ESC_RA9385AA_AS
1_1_1_1_1_1_2	GCF_001014795
1_1_1_1_1_1_2	C435
1_1_1_1_1_1_2	C1044
1_1_1_1_1_1_2	DRR124990
1_1_1_1_1_1_2	C133
1_1_1_1_1_1_2	C831
1_1_1_1_1_1_2	C1193
1_1_1_1_1_1_2	GCA_016617115
1_1_1_1_1_1_2	C848
1_1_1_1_1_1_2	GCA_015934205-1
1_1_1_1_1_1_2	ESC_MB9029AA_AS
1_1_1_1_1_1_2	GCA_015934205-2
1_1_1_1_1_1_2	GCA_016616975
1_1_1_1_1_1_2	GCA_016617225
1_1_1_1_1_1_2	GCA_015893905-2
1_1_1_1_1_1_2	GCA_016616995
1_1_1_1_1_1_2	C693
1_1_1_1_1_1_2	ESC_KB5561AA_AS
1_1_1_1_1_1_2	C684
1_1_1_1_1_1_2	GCA_016617055
1_1_1_1_1_1_2	GCA_016617155
1_1_1_1_1_1_2	GCA_017571145
1_1_1_1_1_1_2	C1184
1_1_1_1_1_1_2	GCA_015893905-1
1_1_1_1_1_2	GCA_016136765
1_1_1_1_1_2	ERR559465
1_1_1_1_1_2	GCF_001463085
1_1_1_1_1_2	ESC_OA1119AA_AS
1_1_1_1_1_2	ESC_NB6545AA_AS
1_1_1_1_1_2	GCA_016088945-1
1_1_1_1_1_2	GCA_016088875-1
1_1_1_1_1_2	GCA_016088895
1_1_1_1_1_2	GCA_015000725-1
1_1_1_1_1_2	GCF_000349285
1_1_1_1_1_2	GCA_016136735
1_1_1_1_1_2	GCA_003115095-2
1_1_1_1_1_2	ESC_MB9013AA_AS
1_1_1_1_1_2	ERR440769
1_1_1_1_1_2	ESC_FA8229AA_AS
1_1_1_1_1_2	ERR440755
1_1_1_1_1_2	ESC_FA8228AA_AS
1_1_1_1_1_2	GCF_001462715
1_1_1_1_1_2	GCA_016089205-1
1_1_1_1_1_2	GCA_016089015-1
1_1_1_1_1_2	GCA_016089075-1
1_1_1_1_1_2	ESC_MB9012AA_AS
1_1_1_1_1_2	ESC_OA1109AA_AS
1_1_1_1_1_2	ESC_CB3260AA_AS
1_1_1_1_1_2	GCA_012773095-1
1_1_1_1_1_2	GCA_003115095-1
1_1_1_1_1_2	ESC_MB9008AA_AS
1_1_1_1_1_2	GCF_001721525
1_1_1_1_1_2	GCA_016089195-1
1_1_1_1_1_2	GCA_016088975-1
1_1_1_1_1_2	C477
1_1_1_1_1_2	ESC_OA1015AA_AS
1_1_1_1_1_2	C487
1_1_1_1_1_2	ESC_HA0332AA_AS
1_1_1_1_1_2	ERR2238045
1_1_1_1_1_2	GCF_001720905
1_1_1_1_1_2	GCA_016089085-1
1_1_1_1_1_2	ESC_MB9006AA_AS
1_1_1_1_1_2	GCA_012347575-1
1_1_1_1_1_2	GCF_000364385
1_1_1_1_1_2	GCA_016089135-1
1_1_1_1_1_2	GCA_012925775-1
1_1_1_1_1_2	C495
1_1_1_1_1_2	GCA_016089055-1
1_1_1_1_1_2	ESC_FA8231AA_AS
1_1_1_1_1_2	ESC_MB9014AA_AS
1_1_1_1_1_2	ESC_MB9015AA_AS
1_1_1_1_1_2	ESC_MB9009AA_AS
1_1_1_1_1_2	ESC_KA2793AA_AS
1_1_1_1_1_2	GCA_017134875-1
1_1_1_1_1_2	GCA_016089115-1
1_1_1_1_1_2	ESC_MB9004AA_AS
1_1_1_1_1_2	GCA_016136945
1_1_1_1_1_2	GCF_001033585
1_1_1_1_1_2	GCA_016136775
1_1_1_1_1_2	GCA_012453225-1
1_1_1_1_1_2	GCA_016089035-1
1_1_1_1_1_2	GCA_012453045-1
1_1_1_1_1_2	ERR1434070
1_1_1_1_1_2	ERR1334646
1_1_1_1_1_2	DRR124998
1_1_1_1_1_2	ERR1415550
1_1_1_1_1_2	GCF_001463445
1_1_1_1_1_2	ESC_MB9005AA_AS
1_1_1_1_1_2	GCA_012773155-1
1_1_1_1_1_2	GCA_013716305-1
1_1_1_1_1_2	ESC_QA5123AA_AS
1_1_1_1_1_2	ERR440756
1_1_1_1_1_2	GCA_012773175-1
1_1_1_1_1_2	ESC_OA1718AA_AS
1_1_1_1_1_2	ESC_FA8230AA_AS
1_1_1_1_1_2	ERR2238002
1_1_1_1_1_2	GCA_013716845-1
1_1_1_1_1_2	GCA_015000725-2
1_1_1_1_1_2	GCA_013716305-2
1_1_1_1_1_2	ESC_RA0173AA_AS
1_1_1_1_1_2	ESC_MB4773AA_AS
1_1_1_1_2	GCF_001891455
1_1_1_1_2	GCF_001891995
1_1_1_1_2	GCA_015958745-2
1_1_1_1_2	ESC_HA3079AA_AS
1_1_1_1_2	GCF_001893695
1_1_1_1_2	ESC_OA2047AA_AS
1_1_1_1_2	GCF_001892065
1_1_1_1_2	GCA_015958925-2
1_1_1_1_2	GCF_001892105
1_1_1_1_2	GCF_001892425
1_1_1_1_2	GCF_001892685
1_1_1_1_2	ESC_HA3065AA_AS
1_1_1_1_2	GCF_001891445
1_1_1_1_2	GCF_001891605
1_1_1_1_2	GCA_015958925-1
1_1_1_1_2	GCA_001894475
1_1_1_1_2	GCF_001892125
1_1_1_1_2	GCF_001893535
1_1_1_1_2	GCA_015901445-2
1_1_1_1_2	ESC_HA3080AA_AS
1_1_1_1_2	C406
1_1_1_1_2	GCF_001892255
1_1_1_1_2	GCA_015958745-1
1_1_1_1_2	C478
1_1_1_1_2	GCF_001892185
1_1_1_1_2	GCF_001891545
1_1_1_1_2	C900
1_1_1_1_2	GCA_015901445-1
1_1_1_1_2	GCF_001892325
1_1_1_1_2	ESC_HA1708AA_AS
1_1_1_1_2	ESC_OA0103AA_AS
1_1_1_1_2	GCF_001892145
1_1_1_1_2	GCF_001892135
1_1_1_1_2	GCF_001893035
1_1_1_2_1	GCF_001509655
1_1_1_2_1	ESC_MB2632AA_AS
1_1_1_2_1	GCA_014827475-2
1_1_1_2_1	ESC_MB2624AA_AS
1_1_1_2_1	ESC_RA2339AA_AS
1_1_1_2_1	GCA_015599485-2
1_1_1_2_1	C1609
1_1_1_2_1	GCF_001892755
1_1_1_2_1	GCA_017739655-2
1_1_1_2_1	ESC_FB1309AA_AS
1_1_1_2_1	ESC_RA7813AA_AS
1_1_1_2_1	GCA_014655535
1_1_1_2_1	ESC_HA3085AA_AS
1_1_1_2_1	ESC_MB9017AA_AS
1_1_1_2_1	ESC_MB1914AA_AS
1_1_1_2_1	GCA_015290285-2
1_1_1_2_1	GCF_001463115
1_1_1_2_1	GCF_001892055
1_1_1_2_1	ESC_OB3659AA_AS
1_1_1_2_1	GCA_002909795
1_1_1_2_1	GCF_001644175
1_1_1_2_1	ESC_MB9040AA_AS
1_1_1_2_1	GCA_015000795-2
1_1_1_2_1	GCA_015000795-1
1_1_1_2_1	ESC_NA8469AA_AS
1_1_1_2_1	ESC_HA3064AA_AS
1_1_1_2_1	DRR140898
1_1_1_2_1	GCA_014655615
1_1_1_2_1	GCA_015245765-1
1_1_1_2_1	GCF_000812645
1_1_1_2_1	GCA_016465255-1
1_1_1_2_1	GCF_001463215
1_1_1_2_1	ESC_LB9532AA_AS
1_1_1_2_1	GCF_001509735
1_1_1_2_1	GCA_014827515-1
1_1_1_2_1	ESC_RA4257AA_AS
1_1_1_2_1	ESC_HA3143AA_AS
1_1_1_2_1	ESC_PA9095AA_AS
1_1_1_2_1	GCA_016465035-2
1_1_1_2_1	GCA_014655575
1_1_1_2_1	C296
1_1_1_2_1	GCA_014827295-2
1_1_1_2_1	ESC_AB1045AA_AS
1_1_1_2_1	GCA_014827455-1
1_1_1_2_1	GCA_015245765-2
1_1_1_2_1	GCA_015245865-1
1_1_1_2_1	ESC_FB5257AA_AS
1_1_1_2_1	GCF_001456055
1_1_1_2_1	GCA_014655515
1_1_1_2_1	GCA_012301985-1
1_1_1_2_1	GCF_001884465
1_1_1_2_1	ESC_GA2013AA_AS
1_1_1_2_1	GCA_016465215-1
1_1_1_2_1	ESC_MB9046AA_AS
1_1_1_2_1	GCA_016465355-1
1_1_1_2_1	GCA_012452265-1
1_1_1_2_1	GCA_017729135-2
1_1_1_2_1	GCA_014655635
1_1_1_2_1	GCA_016465135-1
1_1_1_2_1	GCF_001884325
1_1_1_2_1	ESC_LB2835AA_AS
1_1_1_2_1	GCA_015290845-1
1_1_1_2_1	GCA_014655455
1_1_1_2_1	ESC_PA0951AA_AS
1_1_1_2_1	ESC_KB0028AA_AS
1_1_1_2_1	C953
1_1_1_2_1	GCF_001509745
1_1_1_2_1	GCA_016465095-1
1_1_1_2_1	C320
1_1_1_2_1	ESC_PA4059AA_AS
1_1_1_2_1	GCA_014673385
1_1_1_2_1	GCA_015290285-1
1_1_1_2_1	C812
1_1_1_2_1	ESC_IA7970AA_AS
1_1_1_2_1	ESC_FB1417AA_AS
1_1_1_2_1	GCA_014655415
1_1_1_2_1	GCA_014655435
1_1_1_2_1	GCA_015644745
1_1_1_2_1	GCA_016547285-1
1_1_1_2_1	GCA_015622305-1
1_1_1_2_1	ESC_EB5425AA_AS
1_1_1_2_1	GCA_015290245-1
1_1_1_2_1	GCF_001893395
1_1_1_2_1	GCA_013443175-1
1_1_1_2_1	ESC_AB1697AA_AS
1_1_1_2_1	GCA_014655315
1_1_1_2_1	ESC_HA3083AA_AS
1_1_1_2_1	GCA_016465155-1
1_1_1_2_1	ESC_PA2204AA_AS
1_1_1_2_1	GCF_001509715
1_1_1_2_1	GCF_001893015
1_1_1_2_1	ESC_NA8468AA_AS
1_1_1_2_1	ESC_ZA9285AA_AS
1_1_1_2_1	ESC_FB1316AA_AS
1_1_1_2_1	GCA_013367605
1_1_1_2_1	GCA_017729135-1
1_1_1_2_1	GCA_013039005-2
1_1_1_2_1	GCA_014827635-1
1_1_1_2_1	GCA_014827635-2
1_1_1_2_1	GCA_017142325-2
1_1_1_2_1	GCF_001893475
1_1_1_2_1	ESC_HA3131AA_AS
1_1_1_2_1	GCF_001884385
1_1_1_2_1	DRR111569
1_1_1_2_1	GCA_017601405
1_1_1_2_1	ESC_FB1337AA_AS
1_1_1_2_1	GCA_014673305
1_1_1_2_1	ESC_HA3145AA_AS
1_1_1_2_1	ESC_AB1120AA_AS
1_1_1_2_1	GCF_001893135
1_1_1_2_1	GCA_001597815
1_1_1_2_1	C1555
1_1_1_2_1	GCA_013716405-2
1_1_1_2_1	GCA_014827715-1
1_1_1_2_1	ESC_RA9384AA_AS
1_1_1_2_1	ESC_NA5992AA_AS
1_1_1_2_1	GCF_001713545
1_1_1_2_1	GCF_001884425
1_1_1_2_1	GCA_016465315-2
1_1_1_2_1	GCF_001893345
1_1_1_2_1	GCA_013038025-2
1_1_1_2_1	GCA_013038025-1
1_1_1_2_1	GCA_014838545-2
1_1_1_2_1	GCA_012508955-1
1_1_1_2_1	GCA_014827435-1
1_1_1_2_1	GCA_014827455-2
1_1_1_2_1	GCF_001884315
1_1_1_2_1	GCA_015893265-2
1_1_1_2_1	GCA_014827495-2
1_1_1_2_1	ESC_EB5426AA_AS
1_1_1_2_1	GCF_001891365
1_1_1_2_1	GCA_017729075-1
1_1_1_2_1	GCA_016465055-2
1_1_1_2_1	GCA_017729075-2
1_1_1_2_1	GCA_016465075-1
1_1_1_2_1	ESC_HA3157AA_AS
1_1_1_2_1	GCA_014827575-2
1_1_1_2_1	C1021
1_1_1_2_1	GCA_016076295-2
1_1_1_2_1	ESC_FB1428AA_AS
1_1_1_2_1	GCA_012672645-1
1_1_1_2_1	ESC_LB7048AA_AS
1_1_1_2_1	GCA_015290805-1
1_1_1_2_1	GCF_001891885
1_1_1_2_1	GCA_012672645-2
1_1_1_2_1	GCA_014775555-1
1_1_1_2_1	ESC_AB1051AA_AS
1_1_1_2_1	GCF_001892245
1_1_1_2_1	ESC_FB1366AA_AS
1_1_1_2_1	C1461B
1_1_1_2_1	GCA_016465215-2
1_1_1_2_1	GCF_001521895
1_1_1_2_1	ESC_AB1568AA_AS
1_1_1_2_1	GCF_001891475
1_1_1_2_1	GCA_014827335-1
1_1_1_2_1	GCF_001893775
1_1_1_2_1	GCF_001893875
1_1_1_2_1	GCA_012452765-1
1_1_1_2_1	ESC_JA1575AA_AS
1_1_1_2_1	ESC_FB1400AA_AS
1_1_1_2_1	GCF_001892485
1_1_1_2_1	GCA_014655155
1_1_1_2_1	ESC_AB1695AA_AS
1_1_1_2_1	ESC_PA9099AA_AS
1_1_1_2_1	GCF_001892585
1_1_1_2_1	GCF_001892565
1_1_1_2_1	GCA_016465375-2
1_1_1_2_1	GCA_014655275
1_1_1_2_1	GCA_016076115-2
1_1_1_2_1	GCA_014827395-2
1_1_1_2_1	ESC_RA2541AA_AS
1_1_1_2_1	ERR1351679
1_1_1_2_1	GCA_017902385-1
1_1_1_2_1	ESC_HA3142AA_AS
1_1_1_2_1	GCA_014655495
1_1_1_2_1	GCA_014845435-1
1_1_1_2_1	GCA_016465075-2
1_1_1_2_1	GCA_017258055-1
1_1_1_2_1	ESC_RA9371AA_AS
1_1_1_2_1	ESC_ZA9613AA_AS
1_1_1_2_1	GCA_013039045-1
1_1_1_2_1	GCA_013039045-2
1_1_1_2_1	ESC_CB1216AA_AS
1_1_1_2_1	GCA_003150815
1_1_1_2_1	GCA_012440425-2
1_1_1_2_1	ESC_RA9388AA_AS
1_1_1_2_1	ESC_RA9390AA_AS
1_1_1_2_1	ESC_PA4051AA_AS
1_1_1_2_1	ESC_AB1052AA_AS
1_1_1_2_1	ESC_PA4053AA_AS
1_1_1_2_1	GCA_014673355
1_1_1_2_1	GCF_001893155
1_1_1_2_1	ESC_NA8586AA_AS
1_1_1_2_1	ESC_NA8585AA_AS
1_1_1_2_1	GCF_001891535
1_1_1_2_1	GCA_016465135-2
1_1_1_2_1	GCF_001893285
1_1_1_2_1	GCA_014827395-1
1_1_1_2_1	GCA_015922985-2
1_1_1_2_1	GCF_001892445
1_1_1_2_1	GCA_017571205
1_1_1_2_1	GCF_001893315
1_1_1_2_1	ESC_JA3377AA_AS
1_1_1_2_1	GCA_012452765-2
1_1_1_2_1	GCA_013377395
1_1_1_2_1	ESC_OA1717AA_AS
1_1_1_2_1	GCA_014827435-2
1_1_1_2_1	ESC_FB1305AA_AS
1_1_1_2_1	ESC_FB1307AA_AS
1_1_1_2_1	ESC_NB8509AA_AS
1_1_1_2_1	GCA_014827495-1
1_1_1_2_1	GCF_001884335
1_1_1_2_1	GCF_001884415
1_1_1_2_1	ESC_ZA9282AA_AS
1_1_1_2_1	ESC_ZA9284AA_AS
1_1_1_2_1	GCA_017144075-1
1_1_1_2_1	GCA_017144075-2
1_1_1_2_1	GCF_001884485
1_1_1_2_1	GCA_014827575-1
1_1_1_2_1	GCA_016076295-1
1_1_1_2_1	ESC_RA9378AA_AS
1_1_1_2_1	GCA_014655875
1_1_1_2_1	GCF_000971075
1_1_1_2_1	GCA_009394065
1_1_1_2_1	GCA_013016985-1
1_1_1_2_1	DRR120608
1_1_1_2_1	DRR111611
1_1_1_2_1	ESC_NA8467AA_AS
1_1_1_2_1	GCA_014827275-1
1_1_1_2_1	ESC_OA1118AA_AS
1_1_1_2_1	GCA_015290045-2
1_1_1_2_1	C1522
1_1_1_2_1	GCA_014692185-1
1_1_1_2_1	ESC_LB9224AA_AS
1_1_1_2_1	ESC_AB1567AA_AS
1_1_1_2_1	ESC_OA1126AA_AS
1_1_1_2_1	GCA_015290325-2
1_1_1_2_1	ESC_TA0037AA_AS
1_1_1_2_1	C889
1_1_1_2_1	ESC_FB1398AA_AS
1_1_1_2_1	ESC_FB1399AA_AS
1_1_1_2_1	ESC_MB1909AA_AS
1_1_1_2_1	GCA_014838535-1
1_1_1_2_1	GCA_014838545-1
1_1_1_2_1	ESC_OA1688AA_AS
1_1_1_2_1	GCF_001892515
1_1_1_2_1	GCA_014838635-1
1_1_1_2_1	GCA_013717165-2
1_1_1_2_1	GCF_001891805
1_1_1_2_1	GCA_016076115-1
1_1_1_2_1	ESC_AB5950AA_AS
1_1_1_2_1	DRR140920
1_1_1_2_1	GCA_013038935-1
1_1_1_2_1	GCA_003037635
1_1_1_2_1	GCA_015290845-2
1_1_1_2_1	GCA_016465055-1
1_1_1_2_1	ESC_FB1319AA_AS
1_1_1_2_1	GCA_013039005-1
1_1_1_2_1	ESC_OA5061AA_AS
1_1_1_2_1	ESC_HA3259AA_AS
1_1_1_2_1	GCA_008630215
1_1_1_2_1	GCA_016465095-2
1_1_1_2_1	GCA_012453205-2
1_1_1_2_1	GCA_013016985-2
1_1_1_2_1	GCA_014655835
1_1_1_2_1	ESC_RA9387AA_AS
1_1_1_2_1	ESC_MB3274AA_AS
1_1_1_2_1	ESC_FB5258AA_AS
1_1_1_2_1	GCA_014775555-2
1_1_1_2_1	ESC_MB4776AA_AS
1_1_1_2_1	GCA_013085385-1
1_1_1_2_1	GCA_012301985-2
1_1_1_2_1	ESC_MB4778AA_AS
1_1_1_2_1	ESC_HA0369AA_AS
1_1_1_2_1	GCA_014673375
1_1_1_2_1	ESC_NA9689AA_AS
1_1_1_2_1	GCA_014827335-2
1_1_1_2_1	ESC_OA1124AA_AS
1_1_1_2_1	GCF_001891615
1_1_1_2_1	GCA_016465295-1
1_1_1_2_1	ESC_HA3040AA_AS
1_1_1_2_1	ESC_HA3061AA_AS
1_1_1_2_1	GCA_016465335-1
1_1_1_2_1	GCF_001892505
1_1_1_2_1	ESC_PA9090AA_AS
1_1_1_2_1	GCA_014655055
1_1_1_2_1	ESC_PA9130AA_AS
1_1_1_2_1	ESC_AB4511AA_AS
1_1_1_2_1	GCF_001892595
[truncated: 687 more rows]
