# Supplementary material for: Role of mobile genetic elements in the global dissemination of the carbapenem resistance gene blaNDM
Source: Nat Commun. 2022 Mar 3;13:1131. doi: 10.1038/s41467-022-28819-2 (PMC8894482; doi:10.1038/s41467-022-28819-2)
Supplement: Supplementary file 8 — Source Data [file 41467_2022_28819_MOESM8_ESM.zip › source_data/Fig3_variants_singletons.csv]

position	shortContigs	otherVatiants
0	0	0
10	0	0
20	0	0
30	0	0
40	0	0
50	0	0
60	0	0
70	0	0
80	0	0
90	0	0
100	0	0
110	0	0
120	0	0
130	0	0
140	0	0
150	0	0
160	0	0
170	0	0
180	0	0
190	0	0
200	0	0
210	0	0
220	0	0
230	0	0
240	0	0
250	0	0
260	0	0
270	0	0
280	0	0
290	0	0
300	0	0
310	0	0
320	0	0
330	0	0
340	0	0
350	0	0
360	0	0
370	0	0
380	0	0
390	0	0
400	0	0
410	0	0
420	0	0
430	0	0
440	0	0
450	0	0
460	0	0
470	0	0
480	0	0
490	0	0
500	0	0
510	0	0
520	0	0
530	0	0
540	0	0
550	0	0
560	0	0
570	0	0
580	0	0
590	0	0
600	0	0
610	0	0
620	0	0
630	0	0
640	0	0
650	0	0
660	0	0
670	0	0
680	0	0
690	0	0
700	0	0
710	0	0
720	0	0
730	0	0
740	0	0
750	0	0
760	0	0
770	0	0
780	0	0
790	0	0
800	0	0
810	0	0
820	0	0
830	0	0
840	0	1
850	0	1
860	0	1
870	0	2
880	0	2
890	0	2
900	0	2
910	0	2
920	0	3
930	0	3
940	0	3
950	0	3
960	0	4
970	0	4
980	0	4
990	0	5
1000	0	5
1010	3	5
1020	7	5
1030	10	7
1040	10	7
1050	13	7
1060	13	7
1070	15	9
1080	19	9
1090	47	10
1100	49	10
1110	59	10
1120	70	10
1130	71	10
1140	71	10
1150	72	11
1160	80	12
1170	83	12
1180	85	12
1190	86	12
1200	89	12
1210	92	13
1220	108	14
1230	111	14
1240	111	14
1250	115	15
1260	115	16
1270	115	16
1280	118	16
1290	123	16
1300	123	16
1310	125	16
1320	126	19
1330	127	24
1340	133	24
1350	135	24
1360	143	24
1370	145	24
1380	146	24
1390	152	24
1400	155	24
1410	157	24
1420	161	25
1430	163	25
1440	166	25
1450	170	25
1460	175	25
1470	178	25
1480	185	26
1490	190	26
1500	192	27
1510	193	27
1520	202	27
1530	210	27
1540	213	27
1550	216	27
1560	220	28
1570	220	28
1580	226	28
1590	237	28
1600	241	28
1610	243	28
1620	254	29
1630	258	30
1640	262	30
1650	277	30
1660	280	30
1670	297	30
1680	301	31
1690	304	31
1700	306	31
1710	314	31
1720	315	31
1730	323	31
1740	328	32
1750	345	33
1760	351	33
1770	351	33
1780	358	35
1790	362	35
1800	365	35
1810	365	35
1820	368	35
1830	369	35
1840	370	35
1850	373	35
1860	376	35
1870	379	35
1880	389	35
1890	393	37
1900	395	37
1910	404	39
1920	404	40
1930	409	41
1940	409	41
1950	411	41
1960	414	41
1970	416	41
1980	418	41
1990	422	41
2000	430	42
2010	438	42
2020	441	42
2030	441	42
2040	447	42
2050	447	43
2060	453	43
2070	453	43
2080	455	43
2090	456	43
2100	458	43
2110	460	44
2120	460	44
2130	460	45
2140	461	45
2150	467	45
2160	467	45
2170	470	45
2180	473	45
2190	479	48
2200	483	48
2210	484	48
2220	486	48
2230	495	50
2240	495	50
2250	495	51
2260	498	51
2270	498	51
2280	499	51
2290	507	53
2300	508	53
2310	512	53
2320	514	53
2330	514	54
2340	516	54
2350	517	54
2360	519	54
2370	519	56
2380	519	58
2390	520	58
2400	520	60
2410	522	64
2420	525	64
2430	526	64
2440	527	64
2450	528	64
2460	529	64
2470	537	64
2480	538	64
2490	541	64
2500	544	64
2510	548	65
2520	549	65
2530	550	65
2540	557	65
2550	558	65
2560	560	65
2570	563	65
2580	565	65
2590	566	65
2600	567	66
2610	567	66
2620	567	66
2630	568	67
2640	572	67
2650	575	67
2660	576	67
2670	577	68
2680	582	70
2690	585	71
2700	588	71
2710	589	71
2720	601	71
2730	602	71
2740	605	72
2750	611	73
2760	612	73
2770	616	73
2780	618	73
2790	622	73
2800	625	73
2810	626	73
2820	627	73
2830	627	75
2840	630	76
2850	632	76
2860	636	76
2870	636	77
2880	639	77
2890	642	78
2900	643	78
2910	643	78
2920	648	78
2930	656	78
2940	657	78
2950	671	78
2960	671	78
2970	677	79
2980	677	79
2990	678	79
3000	800	80
3010	909	83
3020	914	84
3030	1009	84
3040	1025	84
3050	1127	84
3060	1134	86
3070	1143	87
3080	1203	87
3090	1235	87
3100	1283	87
3110	1316	87
3120	1341	87
3130	1673	87
3140	1691	87
3150	1699	87
3160	1712	87
3170	1733	88
3180	1757	88
3190	1772	88
3200	1802	88
3210	1945	89
3220	1957	89
3230	1967	89
3240	2000	89
3250	2008	90
3260	2011	90
3270	2015	90
3280	2044	90
3290	2054	90
3300	2072	91
3310	2095	94
3320	2106	94
3330	2177	95
3340	2184	95
3350	2186	95
3360	2193	95
3370	2204	95
3380	2208	95
3390	2260	96
3400	2262	96
3410	2272	96
3420	2276	96
3430	2280	96
3440	2298	96
3450	2300	96
3460	2301	96
3470	2306	97
3480	2306	97
3490	2307	97
3500	2307	97
3510	2308	97
3520	2309	97
3530	2313	97
3540	2316	98
3550	2321	98
3560	2322	98
3570	2324	98
3580	2325	99
3590	2330	101
3600	2330	101
3610	2333	101
3620	2334	101
3630	2335	103
3640	2338	104
3650	2338	104
3660	2342	104
3670	2346	105
3680	2350	105
3690	2350	105
3700	2350	107
3710	2356	108
3720	2357	109
3730	2363	109
3740	2364	109
3750	2366	110
3760	2367	110
3770	2369	110
3780	2373	110
3790	2374	110
3800	2378	110
3810	2385	111
3820	2386	112
3830	2392	117
3840	2393	119
3850	2393	120
3860	2394	120
3870	2431	120
3880	2432	120
3890	2434	120
3900	2435	121
3910	2458	121
3920	2459	121
3930	2463	121
3940	2463	121
3950	2469	121
3960	2476	123
3970	2479	123
3980	2479	123
3990	2483	124
4000	2499	124
4010	2499	124
4020	2500	125
4030	2501	127
4040	2501	127
4050	2502	127
4060	2503	127
4070	2505	127
4080	2506	127
4090	2506	127
4100	2506	128
4110	2507	129
4120	2507	130
4130	2507	131
4140	2507	132
4150	2508	132
4160	2508	134
4170	2508	134
4180	2508	134
4190	2510	134
4200	2513	134
4210	2513	134
4220	2513	134
4230	2514	134
4240	2514	134
4250	2515	134
4260	2515	134
4270	2516	134
4280	2516	134
4290	2516	134
4300	2516	134
4310	2524	134
4320	2524	134
4330	2524	134
4340	2524	134
4350	2545	134
4360	2548	134
4370	2552	134
4380	2553	134
4390	2555	134
4400	2555	134
4410	2556	134
4420	2556	134
4430	2556	134
4440	2558	134
4450	2565	134
4460	2568	134
4470	2570	134
4480	2572	134
4490	2572	134
4500	2573	135
4510	2576	135
4520	2576	135
4530	2576	135
4540	2577	135
4550	2577	135
4560	2581	136
4570	2583	136
4580	2584	138
4590	2585	138
4600	2585	138
4610	2586	138
4620	2587	138
4630	2587	138
4640	2588	138
4650	2591	138
4660	2594	138
4670	2595	138
4680	2596	138
4690	2596	138
4700	2597	140
4710	2597	141
4720	2600	142
4730	2600	142
4740	2601	142
4750	2604	142
4760	2608	142
4770	2611	143
4780	2614	143
4790	2617	143
4800	2618	145
4810	2619	145
4820	2620	146
4830	2621	146
4840	2621	146
4850	2621	146
4860	2622	147
4870	2623	147
4880	2623	148
4890	2623	148
4900	2624	148
4910	2624	148
4920	2624	148
4930	2624	148
4940	2627	148
4950	2629	148
4960	2630	148
4970	2630	148
4980	2631	148
4990	2631	149
5000	2643	149
5010	2693	151
5020	2695	151
5030	2695	152
5040	2698	153
5050	2705	153
5060	2705	153
5070	2705	153
5080	2710	155
5090	2718	156
5100	2724	158
5110	2732	159
5120	2935	163
5130	2985	166
5140	2990	166
5150	2991	166
5160	3072	166
5170	3072	166
5180	3076	166
5190	3080	167
5200	3096	167
5210	3105	168
5220	3116	168
5230	3134	168
5240	3134	168
5250	3199	168
5260	3211	169
5270	3211	169
5280	3211	169
5290	3212	171
5300	3215	171
5310	3215	171
5320	3216	174
5330	3220	174
5340	3222	174
5350	3222	174
5360	3223	174
5370	3228	174
5380	3228	174
5390	3230	174
5400	3234	175
5410	3234	176
5420	3237	176
5430	3237	177
5440	3237	178
5450	3238	178
5460	3240	180
5470	3243	181
5480	3243	181
5490	3243	181
5500	3246	181
5510	3246	181
5520	3250	181
5530	3250	181
5540	3251	181
5550	3251	181
5560	3256	182
5570	3272	182
5580	3272	183
5590	3286	184
5600	3286	184
5610	3290	186
5620	3294	187
5630	3299	187
5640	3301	187
5650	3311	188
5660	3313	188
5670	3314	188
5680	3316	191
5690	3317	191
5700	3321	191
5710	3321	191
5720	3321	193
5730	3325	193
5740	3326	193
5750	3332	193
5760	3416	195
5770	3417	195
5780	3417	195
5790	3429	195
5800	3431	196
5810	3431	196
5820	3433	196
5830	3434	198
5840	3435	198
5850	3439	198
5860	3440	198
5870	3441	198
5880	3443	198
5890	3445	198
5900	3445	199
5910	3447	199
5920	3447	199
5930	3449	199
5940	3449	199
5950	3451	199
5960	3455	202
5970	3455	202
5980	3457	203
5990	3458	203
6000	3458	205
6010	3460	206
6020	3460	207
6030	3460	207
6040	3462	207
6050	3463	207
6060	3465	207
6070	3467	208
6080	3467	208
6090	3467	208
6100	3468	208
6110	3505	209
6120	3505	209
6130	3506	209
6140	3507	209
6150	3508	211
6160	3509	215
6170	3512	216
6180	3515	216
6190	3515	216
6200	3516	216
6210	3516	220
6220	3517	220
6230	3528	220
6240	3529	220
6250	3537	221
6260	3561	222
6270	3573	222
6280	3573	222
6290	3573	222
6300	3574	222
6310	3576	222
6320	3576	222
6330	3579	222
6340	3580	222
6350	3586	222
6360	3588	223
6370	3590	226
6380	3593	228
6390	3598	228
6400	3601	228
6410	3601	228
6420	3603	228
6430	3608	228
6440	3616	231
6450	3617	231
6460	3650	231
6470	3651	231
6480	3651	231
6490	3651	232
6500	3652	232
6510	3652	232
6520	3652	233
6530	3653	234
6540	3665	234
6550	3670	236
6560	3677	237
6570	3687	237
6580	3689	239
6590	3695	239
6600	3696	240
6610	3701	240
6620	3701	240
6630	3702	240
6640	3703	240
6650	3704	241
6660	3706	241
6670	3707	241
6680	3708	241
6690	3711	241
6700	3713	244
6710	3713	244
6720	3716	244
6730	3718	245
6740	3718	245
6750	3719	245
6760	3722	245
6770	3722	246
6780	3722	246
6790	3724	246
6800	3732	247
6810	3733	247
6820	3738	247
6830	3738	247
6840	3739	248
6850	3739	248
6860	3742	248
6870	3743	248
6880	3764	248
6890	3774	250
6900	3777	250
6910	3780	250
6920	3781	250
6930	3781	251
6940	3782	251
6950	3782	251
6960	3784	251
6970	3788	253
6980	3789	253
6990	3793	253
7000	3799	253
7010	3800	253
7020	3801	257
7030	3830	257
7040	3849	257
7050	3854	257
7060	3854	257
7070	3854	257
7080	3855	257
7090	3856	257
7100	3858	257
7110	3858	257
7120	3858	257
7130	3858	257
7140	3858	257
7150	3859	257
7160	3859	258
7170	3859	258
7180	3860	258
7190	3862	258
7200	3863	258
7210	3864	258
7220	3864	258
7230	3864	259
7240	3866	262
7250	3867	262
7260	3868	262
7270	3868	262
7280	3868	262
7290	3870	263
7300	3871	264
7310	3872	264
7320	3872	264
7330	3875	265
7340	3877	266
7350	3878	266
7360	3878	267
7370	3879	268
7380	3893	268
7390	3899	268
7400	3900	268
7410	3901	269
7420	3904	269
7430	3904	269
7440	3905	269
7450	3907	269
7460	3907	269
7470	3909	269
7480	3910	269
7490	3929	275
7500	3929	275
7510	3933	275
7520	3976	282
7530	3979	282
7540	3979	282
7550	3980	283
7560	3985	285
7570	4026	285
7580	4036	286
7590	4055	287
7600	4057	288
7610	4066	288
7620	4088	290
7630	4096	290
7640	4132	290
7650	4148	291
7660	4159	291
7670	4163	291
7680	4173	294
7690	4210	294
7700	4213	294
7710	4222	294
7720	4222	298
7730	4227	299
7740	4231	299
7750	4232	304
7760	4233	306
7770	4236	306
7780	4248	306
7790	4248	308
7800	4249	308
7810	4253	308
7820	4256	308
7830	4261	308
7840	4439	308
7850	4440	308
7860	4446	311
7870	4448	313
7880	4456	314
7890	4458	314
7900	4464	315
7910	4473	316
7920	4521	316
7930	4535	316
7940	4545	316
7950	4549	318
7960	4558	319
7970	4602	319
7980	4609	321
7990	4609	321
8000	4609	321
8010	4610	323
8020	4610	323
8030	4611	325
8040	4612	325
8050	4612	325
8060	4612	325
8070	4615	325
8080	4616	325
8090	4616	328
8100	4616	330
8110	4616	330
8120	4617	331
8130	4618	331
8140	4618	331
8150	4618	331
8160	4618	331
8170	4618	331
8180	4618	331
8190	4641	331
8200	4641	331
8210	4642	332
8220	4647	332
8230	4667	332
8240	4668	335
8250	4669	338
8260	4669	338
8270	4684	338
8280	4714	338
8290	4715	338
8300	4727	338
8310	4731	342
8320	4743	342
8330	4744	342
8340	4744	342
8350	4745	342
8360	4750	342
8370	4751	342
8380	4752	342
8390	4754	350
8400	4756	352
8410	4757	352
8420	4774	352
8430	4775	352
8440	4775	353
8450	4775	356
8460	4775	356
8470	4777	357
8480	4779	357
8490	4780	357
8500	4780	359
8510	4780	360
8520	4781	360
8530	4782	364
8540	4782	364
8550	4785	364
8560	4786	364
8570	4788	366
8580	4788	366
8590	4788	366
8600	4788	366
8610	4790	366
8620	4790	366
8630	4791	367
8640	4795	367
8650	4796	367
8660	4797	368
8670	4798	368
8680	4800	368
8690	4803	370
8700	4809	371
8710	4812	373
8720	4814	373
8730	4815	373
8740	4817	373
8750	4819	375
8760	4823	375
8770	4825	375
8780	4830	375
8790	4830	375
8800	4840	375
8810	4846	375
8820	4848	376
8830	4849	376
8840	4851	376
8850	4854	376
8860	4856	376
8870	4860	376
8880	4862	377
8890	4877	377
8900	4881	377
8910	4881	377
8920	4881	377
8930	4893	392
8940	4898	402
8950	4898	405
8960	4915	406
8970	4917	406
8980	4917	406
8990	4917	406
9000	4919	406
