# Supplementary material for: Role of mobile genetic elements in the global dissemination of the carbapenem resistance gene blaNDM
Source: Nat Commun. 2022 Mar 3;13:1131. doi: 10.1038/s41467-022-28819-2 (PMC8894482; doi:10.1038/s41467-022-28819-2)
Supplement: Supplementary file 8 — Source Data [file 41467_2022_28819_MOESM8_ESM.zip › source_data/SupFig2AB_source_data.csv]

ID Avg_fold Length Ref_GC Covered_percent Covered_bases Plus_reads Minus_reads Read_GC Median_fold Std_Dev
DRR039954 70.7483 31932 0 100 31932 4024 3923 0.6618 62 33.49
DRR075616 42.3092 3868 0 100 3868 297 296 0.5882 43 12.51
DRR075619 122.8112 61969 0 100 61969 13420 13522 0.4963 124 35.49
DRR111568 370.4148 3004 0 100 3004 3780 3752 0.6395 372 47.02
DRR111569 694.6468 3001 0 100 3001 6999 7114 0.6415 693 69.87
DRR111570 3352.9051 6692 0 100 6692 74915 75155 0.658 3407 269.49
DRR111571 152.4669 3868 0 100 3868 1961 2016 0.5878 152 24.14
DRR111572 238.6724 9921 0 100 9921 7823 8019 0.5159 201 111.98
DRR111575 102.9028 3201 0 100 3201 1093 1129 0.6455 103 17.59
DRR111576 280.9179 5101 0 100 5101 4833 4785 0.5957 282 36.02
DRR111578 278.5357 3868 0 100 3868 3619 3645 0.5976 280 31.2
DRR111579 314.2599 3201 0 100 3201 3379 3410 0.644 318 35.74
DRR111586 132.0663 3001 0 100 3001 1324 1346 0.6439 131 23.62
DRR111589 131.3172 3001 0 100 3001 1313 1352 0.6382 128 21.4
DRR111590 280.6988 6003 0 100 6003 5611 5701 0.5818 273 55.61
DRR111595 273.4446 8567 0 100 8567 7766 7869 0.6022 263 60.92
DRR111604 435.6098 3201 0 100 3201 4700 4697 0.6469 443 44.94
DRR111615 400.5108 3001 0 100 3001 3991 4108 0.6342 402 46.62
DRR120608 216.12 3001 0 100 3001 1357 1348 0.6442 209 28.69
DRR120609 338.5382 3001 0 100 3001 3429 3442 0.6398 338 41.54
DRR120610 562.3764 6685 0 100 6685 12615 12701 0.5906 470 200.99
DRR120619 342.2929 3001 0 100 3001 3457 3492 0.6378 350 50.92
DRR121791 479.7385 4065 0 100 4065 6581 6649 0.5502 457 137.05
DRR121799 354.6264 5000 0 100 5000 5966 5942 0.6363 331 79.73
DRR121818 319.8199 7512 0 100 7512 7998 8052 0.6512 316 60.43
DRR121821 260.5121 7832 0 100 7832 6785 6846 0.6326 248 67.77
DRR121824 447.1246 10863 0 100 10863 16132 16312 0.5373 404 136.76
DRR121825 339.0853 10863 0 100 10863 12250 12331 0.5342 296 126.22
DRR121830 276.284 3201 0 100 3201 2946 3033 0.6451 277 31.79
DRR121832 357.1629 7832 0 100 7832 9331 9373 0.6306 341 78.99
DRR121839 570.6853 3527 0 100 3527 6828 6792 0.5032 578 58.26
DRR121841 511.1668 4065 0 100 4065 7020 7163 0.5554 475 201.19
DRR121845 536.57 3165 0 100 3165 5765 5906 0.5478 477 253.95
DRR124975 466.8039 7510 0 100 7510 11789 11787 0.6409 446 77.34
DRR124979 585.5322 7511 0 100 7511 14770 14827 0.6427 549 138.27
DRR124982 386.4159 6754 0 100 6754 8840 8830 0.612 347 117.14
DRR124983 524.2955 7512 0 100 7512 13204 13252 0.6473 499 127.63
DRR124985 218.8044 7505 0 100 7505 5504 5540 0.6347 177 88.51
DRR124987 350.7345 6754 0 100 6754 8029 8029 0.6126 307 114.29
DRR124990 442.0524 7512 0 100 7512 11163 11219 0.6433 432 62.24
DRR124991 647.2926 7512 0 100 7512 16357 16406 0.6427 605 165.84
DRR124992 539.0315 7512 0 100 7512 13638 13641 0.6406 525 88.49
DRR124993 450.7094 7512 0 100 7512 11352 11430 0.6397 432 75.54
DRR124995 335.3568 5398 0 100 5398 6060 6117 0.6373 325 54.19
DRR124996 566.6399 7512 0 100 7512 14341 14319 0.6463 539 131.83
DRR124998 388.9011 17264 0 100 17264 22538 22503 0.5479 344 119.01
DRR125000 422.9654 5398 0 100 5398 7682 7706 0.6392 408 68.25
DRR125001 406.3938 7512 0 100 7512 10256 10258 0.6423 388 72.44
DRR125002 633.9075 7512 0 100 7512 15982 16021 0.6498 532 209.4
DRR125003 687.9245 7512 0 100 7512 17401 17361 0.6461 648 163.32
DRR125005 453.6525 7513 0 100 7513 11490 11527 0.6376 432 70.56
DRR125010 265.5928 7505 0 100 7505 6716 6692 0.637 223 93.78
DRR125011 1976.7001 7512 0 100 7512 49998 49997 0.6471 1940 205.38
DRR125014 439.5771 7512 0 100 7512 11106 11112 0.641 420 72.19
DRR125016 1326.9071 7512 0 100 7512 33514 33578 0.6495 1199 322.12
DRR125018 450.0225 12869 0 100 12869 19554 19482 0.5561 395 143.33
DRR125019 613.8309 7512 0 100 7512 15477 15502 0.6443 595 82.05
DRR125024 558.9175 7512 0 100 7512 14090 14118 0.6466 522 141.21
DRR125025 398.7985 7505 0 100 7505 10080 10079 0.6385 371 95.7
DRR125026 293.3787 7513 0 100 7513 7384 7419 0.6421 285 48.32
DRR125027 427.9932 7505 0 100 7505 10765 10860 0.6402 410 77.01
DRR125028 413.6679 7512 0 100 7512 10478 10456 0.6387 401 70.63
DRR125029 526.4604 5398 0 100 5398 9573 9541 0.6409 503 89.97
DRR125030 499.5984 7512 0 100 7512 12639 12645 0.6412 484 79.09
DRR125032 1293.1322 7512 0 100 7512 32806 32743 0.649 1126 392.97
DRR125034 330.7873 7512 0 100 7512 8351 8359 0.645 301 97.64
DRR125036 1131.2459 7512 0 100 7512 28544 28657 0.6456 1060 275.68
DRR125038 434.5687 7512 0 100 7512 10964 10981 0.6438 425 56.62
DRR140898 180.953 3001 0 100 3001 1821 1861 0.636 176 24.68
DRR140899 493.987 3001 0 100 3001 4993 5051 0.6381 491 34.4
DRR140903 223.4433 3201 0 100 3201 2393 2447 0.6416 224 20.91
DRR140908 356.1974 3201 0 100 3201 3818 3891 0.6432 359 25.01
DRR140912 105.4407 8166 0 100 8166 1742 1734 0.5827 104 11.99
DRR140914 91.0077 3001 0 100 3001 569 564 0.6529 92 14.05
DRR140916 72.4618 3001 0 100 3001 449 450 0.6532 74 8.42
DRR140919 251.7501 3001 0 100 3001 2538 2580 0.6379 255 20.48
DRR140922 253.512 3201 0 100 3201 2728 2765 0.6417 255 15.59
DRR153310 95.775 3809 0 100 3809 762 771 0.6503 57 76.58
ERR1024616 48.2411 4302 0 100 4302 806 878 0.576 47 11.19
ERR1024631 98.4065 7372 0 100 7372 2900 2961 0.56 94 32.52
ERR1024632 76.2104 4302 0 100 4302 1281 1382 0.5766 75 17.78
ERR1024639 83.7738 3200 0 100 3200 1079 1106 0.6428 83 16.12
ERR1217485 87.6542 5104 0 100 5104 1826 1808 0.5944 89 15.42
ERR1227184 105.691 5751 0 100 5751 3030 3161 0.638 100 29.88
ERR1334453 48.7649 10236 0 100 10236 2008 2013 0.5677 48 8.38
ERR1334646 97.3808 12991 0 100 12991 5098 5078 0.5201 113 41.82
ERR1351670 612.4253 3235 0 100 3235 4271 4134 0.5783 613 63.74
ERR1351671 330.8387 85825 0 100 85825 58702 58915 0.5211 339 62.82
ERR1351673 664.0317 39840 0 100 39840 55207 55283 0.5114 691 148.44
ERR1351674 1232.9687 3165 0 100 3165 8440 8169 0.5747 1188 196.56
ERR1351676 438.1193 4609 0 100 4609 4248 4243 0.5683 430 59.7
ERR1351677 318.5784 3235 0 100 3235 2228 2163 0.5767 324 36.49
ERR1351678 548.46 3235 0 100 3235 3841 3737 0.5738 544 70.51
ERR1351679 109.4968 3001 0 100 3001 695 698 0.6356 102 28.78
ERR1351680 411.1178 3235 0 100 3235 2868 2785 0.576 418 47.4
ERR1374968 52.9899 3056 0 100 3056 739 701 0.6022 47 44.36
ERR1415496 52.5571 5751 0 100 5751 1236 1208 0.639 47 26.28
ERR1415550 50.2601 85825 0 100 85825 17271 17265 0.5159 50 11
ERR1415561 156.19 8795 0 100 8795 5547 5569 0.5578 129 86
ERR1415812 142.5529 12506 0 100 12506 7182 7145 0.4433 150 42.56
ERR1434070 147.0157 39627 0 100 39627 29611 29638 0.4815 140 69.55
ERR1434362 54.2886 3001 0 100 3001 874 890 0.6277 50 16.09
ERR1514875 107.3268 3201 0 100 3201 1398 1403 0.6437 110 18.7
ERR1514894 30.4374 3201 0 100 3201 402 393 0.6437 30 6.59
ERR1541350 110.6133 13785 0 100 13785 6010 6239 0.5517 84 86.35
ERR1541413 66.299 17206 0 100 17206 4585 4568 0.5593 65 18.21
ERR1541433 30.7106 5049 0 100 5049 650 664 0.6158 27 18.55
ERR1761512 76.954 7332 0 100 7332 1119 1127 0.6419 69 30.7
ERR1761514 469.0263 3308 0 100 3308 3969 3844 0.6082 422 306.47
ERR1795079 274.6649 15127 0 100 15127 8587 8610 0.5808 255 76.52
ERR1795080 350.0217 15127 0 100 15127 10997 11008 0.5795 325 113.57
ERR1795083 133.3822 6063 0 100 6063 1718 1714 0.5886 134 19.18
ERR1795087 147.1476 15130 0 100 15130 4616 4639 0.5749 150 24.26
ERR180907 95.2668 3868 0 100 3868 1873 1851 0.5917 97 13.73
ERR180908 137.9719 21947 0 100 21947 15189 15147 0.5066 129 36.16
ERR180909 61.3713 3868 0 100 3868 1201 1201 0.5929 62 9.1
ERR180910 116.2434 21947 0 100 21947 12796 12768 0.5051 110 31.55
ERR180911 80.227 3868 0 100 3868 1587 1555 0.5904 80 12.36
ERR1822367 48.1043 3011 0 100 3011 594 592 0.6388 50 10.96
ERR1852609 51.4829 7511 0 100 7511 1551 1568 0.6358 48 18.71
ERR1852890 77.6345 11381 0 100 11381 3560 3562 0.5278 67 31.91
ERR1852891 113.3496 5750 0 100 5750 2630 2644 0.6486 109 37.26
ERR1852892 80.6934 5751 0 100 5751 1858 1897 0.6461 79 28.42
ERR1852893 66.498 11381 0 100 11381 3017 3067 0.5375 59 27.52
ERR1852894 106.2443 6885 0 100 6885 2938 2979 0.611 99 38.97
ERR1852895 80.3241 5751 0 100 5751 1869 1869 0.6443 75 29.6
ERR1852896 100.6107 5751 0 100 5751 2307 2371 0.6455 96 32.4
ERR1852897 83.1866 18616 0 100 18616 6277 6181 0.5556 71 39.22
ERR1852898 81.3246 5751 0 100 5751 1896 1877 0.6489 79 27.05
ERR1852901 89.116 6455 0 100 6455 2313 2317 0.604 86 22.43
ERR1852902 65.6764 6455 0 100 6455 1695 1725 0.6039 64 16.92
ERR1852903 89.6981 6455 0 100 6455 2314 2364 0.602 91 20.37
ERR1852904 70.8826 6455 0 100 6455 1825 1868 0.6023 72 16.76
ERR1852905 63.2494 6455 0 100 6455 1649 1647 0.6009 62 14.8
ERR1852906 79.1233 6455 0 100 6455 2040 2077 0.6053 78 20.56
ERR1852907 107.2125 6455 0 100 6455 2763 2819 0.6016 108 25.24
ERR1852908 65.9225 6455 0 100 6455 1694 1743 0.6026 66 13.99
ERR1852909 82.7696 6455 0 100 6455 2138 2172 0.6049 84 17.73
ERR1852910 80.2958 6545 0 100 6545 2092 2184 0.6014 79 22.17
ERR1852912 72.975 5751 0 100 5751 1703 1690 0.6442 66 28.47
ERR1852914 49.2277 6455 0 100 6455 1263 1300 0.5998 48 13.15
ERR1852915 79.4708 13831 0 100 13831 4439 4398 0.5581 77 23.18
ERR1852916 77.19 11760 0 100 11760 3675 3633 0.5581 75 21.82
ERR1852918 70.7767 11760 0 100 11760 3369 3333 0.5584 69 22.63
ERR1852919 69.6578 4301 0 100 4301 1215 1218 0.6374 70 18.01
ERR1852920 70.1169 4301 0 100 4301 1209 1240 0.6388 71 18.98
ERR1852921 76.9946 5751 0 100 5751 1785 1791 0.6456 74 26.46
ERR1852922 132.2525 18615 0 100 18615 10084 9746 0.5421 95 134.06
ERR1852923 122.1643 5750 0 100 5750 2818 2863 0.6471 117 39.92
ERR1852924 109.2728 5751 0 100 5751 2501 2574 0.6472 104 36.35
ERR1852925 110.2395 5750 0 100 5750 2559 2562 0.6479 105 35.74
ERR1852926 153.4438 18615 0 100 18615 11614 11388 0.5421 114 145.16
ERR1852927 82.727 5751 0 100 5751 1931 1920 0.646 77 29.06
ERR1852928 131.2751 18615 0 100 18615 9933 9757 0.5385 97 133.92
ERR1852929 144.2128 18615 0 100 18615 10896 10735 0.5381 106 144.18
ERR1852936 53.5716 5000 0 100 5000 1083 1086 0.6302 49 19.83
ERR1852940 76.9857 11760 0 100 11760 3669 3628 0.557 73 22.38
ERR1852942 71.7687 6455 0 100 6455 1843 1893 0.6017 70 17.66
ERR1852943 80.0733 6455 0 100 6455 2058 2107 0.6017 80 20.7
ERR1852944 94.8889 6455 0 100 6455 2454 2483 0.6046 97 21.32
ERR1852945 51.4152 5000 0 100 5000 1035 1047 0.6295 50 17.78
ERR1852946 52.1568 6455 0 100 6455 1363 1350 0.5988 49 17.1
ERR1852947 64.4864 5000 0 100 5000 1276 1338 0.632 58 23.3
ERR1852948 106.1842 6455 0 100 6455 2755 2765 0.6033 107 24.72
ERR1852952 74.6108 6455 0 100 6455 1918 1973 0.6027 74 19.16
ERR1852953 63.51 12197 0 100 12197 3125 3108 0.5637 60 17.79
ERR1852954 60.689 12197 0 100 12197 3004 2956 0.5655 58 16.6
ERR1852955 82.4002 12197 0 100 12197 4054 4032 0.5639 78 24.09
ERR1852956 72.2665 12197 0 100 12197 3574 3518 0.5605 69 21.87
ERR1852958 67.3154 5000 0 100 5000 1360 1370 0.6312 62 24.25
ERR1852959 80.7698 8950 0 100 8950 2915 2911 0.5709 69 34.28
ERR1852960 166.2849 5001 0 100 5001 3368 3367 0.6373 171 34.35
ERR1852961 68.7679 6455 0 100 6455 1779 1799 0.603 68 15.78
ERR1852962 83.0512 8950 0 100 8950 2979 3020 0.5711 72 36.34
ERR1852964 61.6637 6455 0 100 6455 1605 1602 0.6035 60 14.6
ERR1852966 81.4046 6455 0 100 6455 2095 2145 0.6002 79 20.68
ERR1852968 55.2607 6455 0 100 6455 1433 1444 0.5982 53 14.88
ERR1852969 104.449 6455 0 100 6455 2682 2753 0.6015 107 20.59
ERR1852971 43.8182 4301 0 100 4301 763 768 0.6309 44 15.53
ERR1852978 71.6852 5750 0 100 5750 1670 1662 0.6455 69 23.24
ERR1852979 71.8419 5750 0 100 5750 1685 1656 0.6439 67 22.52
ERR1852981 78.2153 5751 0 100 5751 1808 1834 0.6438 73 26.85
ERR1852982 81.0715 18136 0 100 18136 5909 5901 0.5557 69 37.33
ERR1852984 95.5506 6885 0 100 6885 2655 2676 0.6014 83 42.86
ERR1852985 72.9471 5751 0 100 5751 1698 1702 0.6454 69 23.32
ERR1852986 84.1297 18616 0 100 18616 6315 6274 0.5522 75 36.33
ERR1852987 98.3947 18616 0 100 18616 7404 7324 0.554 86 40.77
ERR1852988 59.6812 5750 0 100 5750 1389 1383 0.645 57 19.29
ERR1852992 49.0585 12985 0 100 12985 2557 2564 0.6216 47 12.8
ERR1852995 50.3524 3868 0 100 3868 796 793 0.5901 50 8.72
ERR1852998 71.0286 8950 0 100 8950 2561 2550 0.586 70 17.84
ERR1852999 51.5578 12985 0 100 12985 2687 2704 0.6198 49 16.22
ERR1853002 49.3285 7561 0 100 7561 1495 1512 0.6373 44 20.59
ERR1853003 60.9898 7562 0 100 7562 1841 1885 0.6355 54 26.07
ERR1853004 63.2324 7582 0 100 7582 1898 1965 0.6421 58 20.71
ERR1853005 81.7345 86554 0 100 86554 28284 28432 0.535 69 61.75
ERR1853009 61.6708 13831 0 100 13831 3453 3404 0.5596 58 19.65
ERR1853011 55.1427 13831 0 100 13831 3072 3056 0.5582 52 15.86
ERR1853012 48.0025 13831 0 100 13831 2683 2661 0.5597 46 14.5
ERR1853015 91.4251 5751 0 100 5751 2118 2138 0.6429 87 30.22
ERR1853017 55.6318 6455 0 100 6455 1444 1450 0.6 54 13.66
ERR1853022 104.2093 6455 0 100 6455 2686 2736 0.6023 104 20.85
ERR1853023 45.3996 3661 0 100 3661 663 683 0.6415 47 8.71
ERR1853028 64.7687 4301 0 100 4301 1120 1139 0.6378 65 17.05
ERR1853035 66.9544 5751 0 100 5751 1550 1560 0.6429 62 21.95
ERR1853038 60.5952 5751 0 100 5751 1414 1401 0.6421 55 21.8
ERR1853039 102.6692 13785 0 100 13785 5711 5724 0.5291 56 152.27
ERR1853040 81.0428 5751 0 100 5751 1877 1891 0.6433 77 25.81
ERR1853041 85.0523 5751 0 100 5751 1977 1973 0.6436 80 27.78
ERR1853042 75.9697 5751 0 100 5751 1772 1762 0.644 70 27.25
ERR1853043 76.9795 5751 0 100 5751 1769 1805 0.6429 73 25.07
ERR1853044 67.9765 5751 0 100 5751 1556 1600 0.6418 61 26.67
ERR1853046 76.9788 5751 0 100 5751 1788 1791 0.6423 71 27.77
ERR1853047 81.0704 5751 0 100 5751 1877 1892 0.6432 75 30.64
ERR1853048 111.8585 5751 0 100 5751 2606 2599 0.644 106 38.09
ERR1853049 102.8444 5751 0 100 5751 2400 2389 0.6429 94 35.32
ERR1853050 120.2038 5750 0 100 5750 2764 2824 0.6459 116 34.88
ERR1853051 104.1102 5751 0 100 5751 2400 2445 0.6448 98 32.19
ERR1853052 87.7854 5751 0 100 5751 2036 2044 0.6415 83 26.4
ERR1853054 78.9296 5750 0 100 5750 1837 1831 0.6433 74 28.85
ERR1853055 116.137 86572 0 100 86572 40414 40087 0.5369 112 47.36
ERR1853060 52.5164 5000 0 100 5000 1040 1085 0.6306 50 18.63
ERR1853061 60.2867 4472 0 100 4472 1104 1083 0.631 60 14.89
ERR1853062 61.0529 13831 0 100 13831 3400 3385 0.559 59 18.22
ERR1853064 44.1326 5000 0 100 5000 893 890 0.6303 41 16.22
ERR1853067 116.7068 5751 0 100 5751 2711 2715 0.6473 113 39.22
ERR1853068 51.9412 5000 0 100 5000 1053 1051 0.6295 50 19.2
ERR1853069 46.36 7562 0 100 7562 1399 1424 0.6356 42 16.95
ERR1853075 95.0696 3001 0 100 3001 1164 1169 0.6397 98 15.06
ERR1853076 64.2151 10801 0 100 10801 2797 2800 0.5715 55 25.96
ERR1853079 73.9993 5750 0 100 5750 1723 1714 0.6432 73 22.07
ERR1853082 69.4938 5000 0 100 5000 1385 1426 0.6334 66 23.15
ERR1853083 62.3474 12197 0 100 12197 3085 3036 0.5597 59 19.96
ERR1853084 55.752 11760 0 100 11760 2660 2618 0.5557 53 18.91
ERR1853085 84.9294 5000 0 100 5000 1709 1723 0.6354 84 23.81
ERR1853087 39.4297 5001 0 100 5001 799 793 0.631 37 16.57
ERR1853088 55.8052 4301 0 100 4301 983 967 0.6371 53 15.37
ERR1853089 68.1907 3661 0 100 3661 987 1041 0.6406 70 15.92
ERR1853090 127.3399 5001 0 100 5001 2571 2586 0.6381 131 30.46
ERR1853091 52.935 5000 0 100 5000 1069 1069 0.6306 48 21.19
ERR1853092 53.3584 5000 0 100 5000 1082 1076 0.633 49 18.86
ERR1853093 59.4114 5000 0 100 5000 1193 1209 0.6312 55 22.15
ERR1853094 69.0551 12197 0 100 12197 3415 3359 0.5638 65 20.6
ERR1853097 62.7677 8950 0 100 8950 2267 2251 0.5863 60 19.46
ERR1853098 70.1917 8950 0 100 8950 2536 2523 0.5845 68 20.1
ERR1853099 70.2242 8950 0 100 8950 2550 2521 0.5816 67 23.71
ERR1853101 82.8061 8950 0 100 8950 2989 3000 0.5814 77 29.9
ERR1853103 67.6095 8950 0 100 8950 2424 2446 0.5839 63 22.02
ERR1853104 73.788 8950 0 100 8950 2649 2678 0.5825 69 26.19
ERR1853105 67.859 8950 0 100 8950 2451 2453 0.5823 64 24.33
ERR1853106 76.6704 8950 0 100 8950 2758 2784 0.5829 73 24.43
ERR1853112 155.119 5000 0 100 5000 3122 3160 0.6375 156 35.8
ERR1853115 93.4339 5750 0 100 5750 2168 2173 0.6457 90 34.37
ERR190442 75.4804 7812 0 100 7812 2988 2954 0.6306 74 11.3
ERR190464 82.1073 7832 0 100 7832 3265 3213 0.6249 80 14.76
ERR190481 38.3761 7812 0 100 7812 1509 1507 0.6264 37 8.53
ERR1946876 61.4223 7561 0 100 7561 1552 1556 0.634 54 21.84
ERR1946877 49.2892 7582 0 100 7582 1235 1260 0.6265 39 44.85
ERR1946878 64.5542 8171 0 100 8171 1767 1754 0.5711 65 8.44
ERR1946879 77.8027 11833 0 100 11833 3084 3058 0.5633 72 22.06
ERR1946880 95.5939 11833 0 100 11833 3781 3759 0.5661 87 29.33
ERR1946881 51.7947 13831 0 100 13831 2400 2377 0.5602 48 15.11
ERR1946883 111.4951 6455 0 100 6455 2373 2441 0.6029 112 16.91
ERR1946884 47.3035 6455 0 100 6455 1004 1034 0.6026 46 11.38
ERR1946885 47.3032 6455 0 100 6455 1011 1034 0.6039 46 11.08
ERR1946886 53.7292 6455 0 100 6455 1164 1159 0.6044 52 11.75
ERR1946887 59.0685 6455 0 100 6455 1276 1272 0.5983 56 15.51
ERR1946889 38.8133 5250 0 100 5250 670 695 0.5982 39 6.84
ERR1946891 36.469 5250 0 100 5250 645 641 0.5939 31 23.54
ERR1946892 33.943 5250 0 100 5250 589 603 0.5979 33 5.72
ERR1946894 60.2726 8950 0 100 8950 1812 1799 0.5745 52 21.69
ERR1946895 182.6778 3097 0 100 3097 1932 1904 0.6382 182 15.82
ERR1946896 55.1841 8950 0 100 8950 1660 1652 0.5703 47 23.29
ERR1946900 81.8977 5101 0 100 5101 1404 1398 0.5938 81 10.71
ERR1946904 59.9243 7582 0 100 7582 1554 1478 0.6282 43 72.65
ERR1946905 58.4329 7582 0 100 7582 1479 1472 0.6304 50 38.49
ERR1946906 421.9644 6455 0 100 6455 9092 9125 0.6043 424 32.3
ERR1946907 47.2306 4301 0 100 4301 681 686 0.6331 45 12.15
ERR1946908 95.6921 3001 0 100 3001 979 972 0.6369 95 10.02
ERR1946909 59.8871 7760 0 100 7760 1551 1555 0.5962 53 20.56
ERR1946910 51.2617 6455 0 100 6455 1109 1108 0.6 51 10.58
ERR1946911 55.5007 3661 0 100 3661 683 689 0.6404 56 9.92
ERR1946912 49.7218 6455 0 100 6455 1086 1054 0.602 49 12.33
ERR1946913 43.1369 6455 0 100 6455 939 927 0.6001 42 12.35
ERR1946914 62.9459 6455 0 100 6455 1363 1360 0.6 62 13.8
ERR1946916 78.1136 3661 0 100 3661 963 968 0.6384 77 9.66
ERR1946917 73.3897 5750 0 100 5750 1422 1412 0.6337 66 22.01
ERR1946929 68.5239 11380 0 100 11380 2581 2619 0.5065 55 51.74
ERR1946930 72.4669 11381 0 100 11381 2754 2757 0.5154 60 55.98
ERR1946933 199.3902 5000 0 100 5000 3313 3359 0.6395 197 22.86
ERR1946934 41.7503 5250 0 100 5250 730 738 0.6011 42 8.32
ERR1946935 40.1869 5250 0 100 5250 713 704 0.5975 40 6.43
ERR1946936 53.4502 8950 0 100 8950 1613 1595 0.5848 51 13.9
ERR1946937 47.7486 5250 0 100 5250 832 848 0.5957 48 7.57
ERR1946938 48.8629 5250 0 100 5250 847 870 0.5978 49 6.53
ERR1946939 96.7512 4301 0 100 4301 1398 1401 0.6383 97 11.84
ERR1947013 155.0933 25865 0 100 25865 13348 13311 0.3787 152 27.78
ERR197629 92.667 7832 0 100 7832 3653 3650 0.6303 90 18.12
ERR1989100 285.2462 13544 0 100 13544 15245 14907 0.4066 246 184.5
ERR2008054 115.7272 6103 0 100 6103 2926 2898 0.6374 114 32.9
ERR2008055 104.8809 6103 0 100 6103 2605 2583 0.6381 102 25.31
ERR2008056 121.2967 6103 0 100 6103 3030 3016 0.632 115 38.21
ERR2008057 134.6905 6103 0 100 6103 3345 3362 0.6348 127 35.53
ERR2008058 1122.545 6103 0 100 6103 28060 27467 0.6463 1122 161.71
ERR2008059 137.0606 6103 0 100 6103 3392 3364 0.6379 130 33.92
ERR2008060 167.9956 6103 0 100 6103 4177 4102 0.6388 167 36.41
ERR2008061 267.6713 74049 0 100 74049 79686 79886 0.5166 259 75.32
ERR2008062 150.7457 6103 0 100 6103 3721 3720 0.6401 145 36.78
ERR2008063 253.575 6103 0 100 6103 6295 6258 0.6419 250 45.29
ERR2008064 682.4966 6103 0 100 6103 17119 16720 0.6447 683 110.46
ERR2008065 122.7872 6103 0 100 6103 3008 3046 0.6382 120 28.88
ERR2008066 136.4237 6103 0 100 6103 3372 3353 0.6391 130 32.65
ERR2008067 130.4909 6103 0 100 6103 3209 3227 0.6382 123 35.1
ERR2008068 142.6412 6103 0 100 6103 3509 3522 0.6368 138 36.02
ERR2008069 119.147 6103 0 100 6103 2924 2944 0.6375 115 30.51
ERR2008072 200.6724 74049 0 100 74049 59319 59489 0.5168 195 54.92
ERR2008073 163.6762 6103 0 100 6103 4040 4037 0.6364 156 42.58
ERR2008074 153.1758 6103 0 100 6103 3786 3785 0.6383 148 36.44
ERR2008075 234.6478 35069 0 100 35069 33006 32945 0.5237 223 80.92
ERR2008076 169.1255 6103 0 100 6103 4178 4164 0.6367 161 42.54
ERR2008077 610.2043 6103 0 100 6103 15201 14943 0.6451 608 94.24
ERR2008078 170.6564 6103 0 100 6103 4206 4204 0.639 167 39.66
ERR2008079 194.6718 74049 0 100 74049 57606 57711 0.5135 197 53.27
ERR2008080 216.2778 145179 0 100 145179 126084 126286 0.514 211 58.63
ERR2008082 129.5623 6103 0 100 6103 3218 3167 0.6395 124 31.86
ERR2008085 142.6346 6103 0 100 6103 3532 3515 0.6389 140 30.21
ERR2008087 166.5391 6103 0 100 6103 4123 4082 0.6386 162 39.45
ERR2008088 129.1311 6103 0 100 6103 3171 3185 0.6385 125 30.73
ERR2008089 410.6693 6103 0 100 6103 10175 10085 0.644 407 71.13
ERR2008090 111.5286 6103 0 100 6103 2781 2711 0.6393 107 27.62
ERR2008091 71.5474 6103 0 100 6103 1822 1832 0.6318 66 26.36
ERR2008092 177.5299 6103 0 100 6103 4581 4540 0.6417 176 36.75
ERR2008093 56.7142 6103 0 100 6103 1449 1444 0.6313 51 22.12
ERR2008094 84.9784 6103 0 100 6103 2168 2200 0.6349 80 24.94
ERR2008095 78.9515 6103 0 100 6103 2005 2003 0.6356 73 26.04
ERR2008096 167.2181 6103 0 100 6103 4167 4167 0.6369 158 46.19
ERR2008097 164.1216 91055 0 100 91055 60101 60260 0.5184 159 43.13
ERR2106419 186.3847 3561 0 100 3561 2406 2394 0.6142 187 27.89
ERR2109184 232.8244 3741 0 100 3741 3095 3104 0.6467 233 30.48
ERR212740 296.899 6552 0 100 6552 9813 9792 0.6551 298 21.58
ERR212741 115.0562 6552 0 100 6552 3794 3809 0.6543 115 15.33
ERR212742 165.9518 6364 0 100 6364 5364 5293 0.6309 161 24.97
ERR212931 73.5777 6552 0 100 6552 2414 2440 0.6533 73 9.01
ERR212932 38.078 3268 0 100 3268 631 638 0.6392 37 7.8
ERR2189829 28.5214 3201 0 100 3201 191 188 0.6409 28 6.73
ERR2189830 28.5214 3201 0 100 3201 191 188 0.6409 28 6.73
ERR2189839 121.94 3201 0 100 3201 794 802 0.6358 119 33.82
ERR2189840 22.2024 3201 0 100 3201 141 138 0.6382 22 10.28
ERR2189847 60.0494 3201 0 100 3201 986 967 0.6386 59 7.71
ERR2189848 389.6245 3201 0 100 3201 6321 6332 0.6413 388 27.86
ERR2189902 81.1709 3201 0 100 3201 513 500 0.6444 81 13.05
ERR2189903 22.5979 3201 0 100 3201 143 130 0.6449 22 5.11
ERR2189926 33.677 3201 0 100 3201 228 228 0.6413 30 10.03
ERR2189927 45.7473 3201 0 100 3201 305 305 0.6432 46 12.58
ERR2189938 74.4192 3201 0 100 3201 1217 1213 0.639 75 14.57
ERR2189939 46.064 3201 0 100 3201 617 614 0.6413 45 9.05
ERR2189950 149.6742 3201 0 100 3201 1698 1637 0.6424 151 24.25
ERR2189951 70.6326 3201 0 100 3201 786 764 0.6446 70 13.69
ERR2189962 41.2818 3201 0 100 3201 469 462 0.6434 42 7.84
ERR2189963 78.3527 3201 0 100 3201 880 863 0.6399 78 19.04
ERR2189974 99.7135 3201 0 100 3201 590 586 0.6294 101 26.68
ERR2189975 33.6557 3201 0 100 3201 199 199 0.6366 31 11.05
ERR2189986 132.6398 3201 0 100 3201 1163 1153 0.6385 143 30.52
ERR2189987 78.1584 3201 0 100 3201 608 621 0.6339 79 19.99
ERR2190004 196.15 3201 0 100 3201 1317 1302 0.6426 199 31.61
ERR2190005 66.2652 3201 0 100 3201 434 428 0.645 67 10.52
ERR2190016 312.8716 3201 0 100 3201 1742 1709 0.6557 327 41.48
ERR2190017 65.3711 3201 0 100 3201 364 359 0.6545 63 10.21
ERR2190026 42.9884 3265 0 100 3265 551 537 0.6004 36 40.16
ERR2190046 59.8844 3201 0 100 3201 423 425 0.6385 60 11.64
ERR2190047 86.1234 3201 0 100 3201 625 625 0.6351 90 21.94
ERR2190058 49.3258 3201 0 100 3201 555 530 0.6344 50 14.73
ERR2190059 44.4658 3201 0 100 3201 492 480 0.6341 45 14.85
ERR2190070 161.7345 3201 0 100 3201 1852 1845 0.6163 167 32
ERR2190071 182.632 3201 0 100 3201 2055 2064 0.623 186 31.1
ERR2190083 72.5401 3201 0 100 3201 490 493 0.6335 73 14.38
ERR2190106 138.8051 3201 0 100 3201 1219 1213 0.6349 149 38.3
ERR2190107 36.1131 3201 0 100 3201 310 310 0.6295 38 13.87
ERR2190114 143.3927 3201 0 100 3201 1562 1532 0.6474 139 24.48
ERR2190115 136.3333 3201 0 100 3201 1507 1429 0.6505 134 30.64
ERR2190126 69.7054 3201 0 100 3201 597 573 0.6445 67 13.04
ERR2190127 67.0612 3201 0 100 3201 566 560 0.6431 67 10.93
ERR2190138 34.293 3201 0 100 3201 239 235 0.6435 36 7.84
ERR2190139 25.1837 3201 0 100 3201 184 175 0.6472 26 7.22
ERR2190158 124.771 3201 0 100 3201 904 892 0.6446 127 27.19
ERR2190159 117.2584 3201 0 100 3201 863 857 0.6441 120 22.21
ERR2190166 47.8616 3201 0 100 3201 781 762 0.6412 46 11.4
ERR2190167 125.4499 3201 0 100 3201 2020 2049 0.6384 127 27.08
ERR2190178 71.8838 3201 0 100 3201 1031 1040 0.66 71 15.72
ERR2190204 48.2868 3201 0 100 3201 331 336 0.6421 49 9
ERR2190205 36.313 3201 0 100 3201 249 245 0.645 37 6.73
ERR2190212 38.3902 3201 0 100 3201 458 447 0.6351 38 8.36
ERR2190213 38.6439 3201 0 100 3201 466 432 0.6411 39 6.93
ERR2190223 127.02 3201 0 100 3201 935 909 0.6489 126 17.76
ERR2190224 50.3402 3201 0 100 3201 360 350 0.6469 49 13.15
ERR2237939 63.4885 4344 0 100 4344 933 937 0.5733 65 12.56
ERR2237951 75.4681 3200 0 100 3200 819 829 0.6387 76 9.63
ERR2237960 47.3795 15532 0 100 15532 2474 2465 0.466 47 15.47
ERR2237992 72.3577 7812 0 100 7812 1929 1891 0.6157 70 18.43
ERR2238002 53.4662 87100 0 100 87100 15519 15566 0.5161 52 12.88
ERR2238045 111.53 115051 0 100 115051 42859 42830 0.5085 108 27.83
ERR2238079 82.2578 70635 0 100 70635 19422 19385 0.532 74 32.1
ERR2397259 72.1245 13830 0 100 13830 3323 3312 0.5667 61 26.9
ERR2497332 675.9959 7832 0 100 7832 17682 17672 0.6388 674 72.2
ERR2497336 150.6691 16219 0 100 16219 8109 8167 0.5 136 48.69
ERR2525449 79.0109 4302 0 100 4302 1130 1156 0.5847 80 13.21
ERR2525450 53.7497 4302 0 100 4302 779 780 0.5856 53 8.96
ERR2525451 63.6113 4302 0 100 4302 903 931 0.5838 63 8.67
ERR2525452 110.7959 4302 0 100 4302 1598 1610 0.5869 110 18.68
ERR2525454 57.6123 4302 0 100 4302 827 840 0.5886 58 11.94
ERR2525456 27.3171 4302 0 100 4302 400 390 0.5822 27 6.66
ERR2525457 72.8675 4302 0 100 4302 1042 1058 0.5895 73 14.66
ERR2525458 57.3738 4302 0 100 4302 837 823 0.5857 58 11.14
ERR2525459 68.3373 4302 0 100 4302 982 989 0.5871 70 12.94
ERR2538539 132.9735 6349 0 100 6349 2820 2836 0.5843 125 39.4
ERR257653 235.253 4344 0 100 4344 5139 5181 0.5766 234 25.06
ERR257692 25.6116 4344 0 100 4344 562 560 0.5798 26 4.35
ERR2586409 30.9938 7562 0 100 7562 533 516 0.6622 26 17.85
ERR2652785 29.2631 5101 0 100 5101 821 824 0.5693 26 14.49
ERR2652786 40.2988 5101 0 100 5101 1131 1123 0.5747 35 18.11
ERR2652787 67.7814 5101 0 100 5101 1911 1918 0.5766 63 27.15
ERR2672815 34.7935 7832 0 100 7832 915 922 0.618 32 11.8
ERR2672816 102.8174 7832 0 100 7832 2720 2697 0.6129 87 42.32
ERR2672817 362.608 7812 0 100 7812 9640 9479 0.627 356 37.81
ERR2672818 34.2431 7812 0 100 7812 900 903 0.6133 30 13.69
ERR2672819 253.5941 7832 0 100 7832 6752 6639 0.6244 249 30.2
ERR2672820 39.2543 7832 0 100 7832 1041 1032 0.6125 34 16.05
ERR2672821 28.3144 7832 0 100 7832 756 739 0.6241 27 8.65
ERR2681448 118.587 7832 0 100 7832 3091 3152 0.6281 110 25.51
ERR2681450 99.0197 7832 0 100 7832 2610 2602 0.6288 91 24.97
ERR2681451 56.9548 7832 0 100 7832 1504 1496 0.6183 52 17.37
ERR2681453 50.9663 7832 0 100 7832 1344 1344 0.6218 47 14.82
ERR2681454 59.9957 7832 0 100 7832 1595 1563 0.6219 55 15.28
ERR2681455 50.7174 7812 0 100 7812 1341 1329 0.6207 47 14.6
ERR2681456 56.3843 7832 0 100 7832 1508 1468 0.6197 51 15.34
ERR2681457 47.4597 7832 0 100 7832 1248 1252 0.6234 44 13.29
ERR2681458 81.1793 9178 0 100 9178 2489 2510 0.5732 81 10.09
ERR2681459 104.7547 23505 0 100 23505 8305 8212 0.5372 99 26.12
ERR2681462 90.073 78556 0 100 78556 23653 23594 0.5233 86 18.76
ERR2693420 40.3694 7832 0 100 7832 1059 1056 0.6197 35 15.62
ERR2693421 489.1923 7832 0 100 7832 12821 12760 0.6367 488 39.68
ERR2693422 44.7436 7832 0 100 7832 1167 1167 0.6234 41 15.77
ERR2693423 126.4034 7812 0 100 7812 3311 3285 0.6326 123 20.25
ERR2693424 48.5263 7832 0 100 7832 1270 1273 0.6245 45 12.71
ERR2693425 43.2459 7832 0 100 7832 1134 1127 0.6273 41 12.25
ERR2693426 52.6138 7832 0 100 7832 1379 1370 0.627 49 17.64
ERR2693427 111.0176 7832 0 100 7832 2916 2895 0.6325 109 16.1
ERR2693429 48.939 7832 0 100 7832 1273 1284 0.6251 45 13.12
ERR2693430 48.59 7832 0 100 7832 1276 1271 0.626 44 15.42
ERR2693431 40.3172 7832 0 100 7832 1039 1070 0.6252 35 14.72
ERR2719310 56.5526 7832 0 100 7832 1485 1473 0.6233 52 18.66
ERR2719312 63.5462 7512 0 100 7512 1595 1598 0.6446 60 16.73
ERR2719346 68.4451 72375 0 100 72375 16422 16428 0.528 67 12.54
ERR2719357 47.8892 78556 0 100 78556 12475 12466 0.5224 47 9.94
ERR2719534 112.8004 7832 0 100 7832 2973 2937 0.638 109 21.62
ERR298833 152.1366 5000 0 100 5000 3844 3818 0.635 143 33.53
ERR298835 177.0943 5101 0 100 5101 4579 4544 0.5894 175 20.89
ERR303229 30.3841 7832 0 100 7832 801 798 0.6172 27 12.59
ERR303232 24.6819 7832 0 100 7832 655 647 0.6095 20 12.81
ERR303235 19.3011 7812 0 100 7812 508 508 0.6126 17 9.54
ERR317529 52.8888 5000 0 100 5000 892 895 0.6259 47 17.7
ERR317530 90.2818 10195 0 100 10195 3074 3099 0.5521 75 32.72
ERR317531 101.307 10195 0 100 10195 3441 3486 0.5544 84 34.95
ERR317532 79.3509 10195 0 100 10195 2725 2705 0.5521 64 30.67
ERR317533 100.5872 10195 0 100 10195 3416 3461 0.5526 82 37.86
ERR349748 70.8758 5000 0 100 5000 1784 1785 0.6301 63 23.8
ERR349749 64.4234 5000 0 100 5000 1614 1633 0.6293 56 23.3
ERR349751 58.225 5000 0 100 5000 1458 1479 0.6289 52 21.09
ERR349752 73.0398 5000 0 100 5000 1846 1837 0.6348 69 20.04
ERR349753 67.0386 5000 0 100 5000 1695 1688 0.6281 58 25.32
ERR349754 91.2008 5000 0 100 5000 2287 2313 0.6353 84 23.77
ERR349755 66.1242 5000 0 100 5000 1666 1665 0.6323 60 18.13
ERR349763 119.5456 10195 0 100 10195 6107 6125 0.5513 94 48.93
ERR349764 101.4632 5000 0 100 5000 2554 2567 0.6309 92 28.37
ERR349765 69.7248 5000 0 100 5000 1741 1769 0.6313 61 26.29
ERR349766 65.829 5000 0 100 5000 1657 1664 0.6283 57 23.19
ERR349767 85.8662 5000 0 100 5000 2145 2186 0.6323 79 22.88
ERR349776 70.7888 3868 0 100 3868 1396 1376 0.5893 69 12.78
ERR349781 86.203 9179 0 100 9179 3979 3962 0.574 84 21.81
ERR349796 89.8081 3001 0 100 3001 1361 1372 0.637 90 8.9
ERR349822 165.4289 8950 0 100 8950 7485 7455 0.5706 132 72.45
ERR349826 84.1822 5000 0 100 5000 2107 2136 0.6336 76 24.56
ERR349827 37.6073 3868 0 100 3868 751 719 0.5889 37 8.06
ERR349834 41.8082 3868 0 100 3868 822 819 0.5952 42 5.43
ERR349855 68.646 7821 0 100 7821 2715 2694 0.6372 56 32.64
ERR374553 89.6871 10195 0 100 10195 4577 4599 0.5532 75 34.63
ERR440754 392.7171 60093 0 100 60093 118306 117997 0.5142 355 177.26
ERR440755 254.6332 85825 0 100 85825 109360 109328 0.5154 258 39.76
ERR440756 421.3677 10540 0 100 10540 22460 22237 0.5774 392 168.9
ERR440757 328.213 25943 0 100 25943 43162 42589 0.5504 258 357.91
ERR440758 517.4863 7267 0 100 7267 18964 18952 0.5618 537 141.97
ERR440759 262.6417 14246 0 100 14246 18671 19494 0.5501 224 283.88
ERR440760 260.5274 5751 0 100 5751 7497 7639 0.6331 243 94.32
ERR440762 247.1953 5101 0 100 5101 6356 6376 0.5851 249 45.5
ERR440764 385.7102 3868 0 100 3868 7537 7559 0.5891 392 54.95
ERR440765 158.9853 85825 0 100 85825 68379 68157 0.5139 162 28.06
ERR440766 577.4091 15532 0 100 15532 45059 44917 0.4662 569 105.03
ERR440768 450.1099 9179 0 100 9179 20729 20810 0.5667 454 83.27
ERR440769 280.7811 85825 0 100 85825 120722 120446 0.5132 286 48.59
ERR440771 289.098 25943 0 100 25943 37762 37616 0.5528 223 345.52
ERR440772 242.1682 85825 0 100 85825 104062 103915 0.5145 246 40.91
ERR440773 319.3382 10583 0 100 10583 16923 17068 0.569 321 58.42
ERR455536 39.3102 10195 0 100 10195 1323 1365 0.5483 31 20.5
ERR455539 78.6579 5926 0 100 5926 1557 1604 0.6467 37 69.59
ERR455540 172.0017 5926 0 100 5926 3425 3463 0.6481 133 74.06
ERR455542 25.3389 3868 0 100 3868 340 332 0.5852 26 5.73
ERR455544 73.0119 5729 0 100 5729 1420 1431 0.6436 39 58.03
ERR455545 130.7317 5729 0 100 5729 2514 2554 0.6465 120 36.37
ERR459449 43.1138 3868 0 100 3868 567 563 0.5922 43 6.3
ERR459450 70.9149 29182 0 100 29182 6890 6940 0.4969 67 17.95
ERR459451 100.4173 61969 0 100 61969 20819 20835 0.4911 91 39.99
ERR459452 154.0382 13954 0 100 13954 7207 7187 0.4858 152 21.38
ERR459455 198.7761 3868 0 100 3868 2610 2613 0.5906 199 19.24
ERR459456 195.4222 3868 0 100 3868 2558 2572 0.5913 196 15.98
ERR486386 87.5187 50242 0 100 50242 22017 22004 0.5238 86 14.58
ERR559457 98.6902 7562 0 100 7562 2513 2515 0.6425 96 16.29
ERR559461 60.841 29182 0 100 29182 5940 5931 0.4982 58 15.03
ERR559462 180.9323 5729 0 100 5729 3443 3583 0.6451 162 47.44
ERR559463 113.8817 5639 0 100 5639 2159 2189 0.6423 96 40.98
ERR559465 46.446 10540 0 100 10540 1632 1662 0.5979 37 29.86
ERR559468 46.4423 5101 0 100 5101 804 805 0.5858 45 8.96
ERR564136 75.5215 7832 0 100 7832 2990 2959 0.6238 69 23.12
ERR564137 68.7306 7832 0 100 7832 2718 2695 0.625 62 25.13
ERR564142 57.3281 7832 0 100 7832 2229 2287 0.6229 49 25.46
ERR564143 49.0304 7832 0 100 7832 1933 1926 0.6243 43 20.65
ERR564148 73.3412 7832 0 100 7832 2885 2893 0.6246 65 25.53
ERR564149 91.2131 7832 0 100 7832 3594 3590 0.6269 83 29.18
ERR564154 89.6489 7832 0 100 7832 3537 3528 0.6252 81 32.75
ERR564155 85.2717 7832 0 100 7832 3374 3347 0.6229 75 33.02
ERR564160 54.9597 7832 0 100 7832 2170 2161 0.6211 46 26.9
ERR564161 78.5345 7832 0 100 7832 3099 3091 0.6218 70 31.71
ERR564166 33.8415 7832 0 100 7832 1299 1362 0.6211 28 17.91
ERR564167 42.5472 7832 0 100 7832 1673 1681 0.6211 36 22.38
ERR564172 51.1711 7832 0 100 7832 2020 2011 0.6178 41 28.13
ERR564184 42.0223 7832 0 100 7832 1674 1634 0.62 37 16.93
ERR564185 25 7832 0 100 7832 980 990 0.6274 22 10.4
ERR564189 82.3584 7832 0 100 7832 3247 3247 0.6251 75 30.87
ERR564190 73.6238 10315 0 100 10315 3803 3828 0.554 71 17.65
ERR564222 32.2412 7832 0 100 7832 1269 1272 0.612 23 23.4
ERR775499 29.001 85825 0 100 85825 12471 12430 0.5219 28 10.5
ERR775651 83.0204 5001 0 100 5001 2081 2107 0.6349 76 26.25
ERR775652 85.6459 5001 0 100 5001 2152 2163 0.6352 79 22.52
ERR885454 74.4843 9179 0 100 9179 3442 3431 0.5753 74 9.87
ERR885458 90.9804 8171 0 100 8171 3749 3728 0.5646 83 27.41
SRR1239332 77.2279 3001 0 100 3001 1317 1299 0.637 77 11.28
SRR1283184 483.7394 25783 0 100 25783 62034 61811 0.3776 475 110.89
SRR1299110 163.9331 15398 0 100 15398 14046 14083 0.5628 160 36.33
SRR1299115 160.4561 15398 0 100 15398 13716 13823 0.5597 157 38.86
SRR1299116 160.5474 15398 0 100 15398 13740 13810 0.5625 156 27.77
SRR1508819 191.0164 5000 0 100 5000 4836 4790 0.64 189 20.36
SRR1508821 130.4908 10195 0 100 10195 6692 6659 0.5524 105 55.41
SRR1508822 121.0301 10195 0 100 10195 6201 6173 0.5506 92 54.31
SRR1508823 87.5051 10195 0 100 10195 4469 4482 0.5489 69 37.75
SRR1508824 105.965 10195 0 100 10195 5439 5397 0.5536 84 43.08
SRR1508829 120.8307 10195 0 100 10195 6188 6168 0.5571 96 50.01
SRR1508831 62.922 5000 0 100 5000 1573 1594 0.633 57 17.77
SRR1508832 106.9134 10195 0 100 10195 5475 5462 0.5523 86 41.56
SRR1508834 88.0418 5000 0 100 5000 2209 2229 0.6349 83 18.84
SRR1508835 112.5809 10195 0 100 10195 5742 5777 0.5538 91 41.58
SRR1508836 122.1986 10195 0 100 10195 6252 6244 0.5541 94 53.96
SRR1508837 112.6113 10195 0 100 10195 5774 5744 0.552 88 45.41
SRR1508838 118.7512 10195 0 100 10195 6060 6081 0.5492 88 57.78
SRR1508839 89.7725 10195 0 100 10195 4593 4591 0.5549 71 39.93
SRR1508840 104.0818 10195 0 100 10195 5332 5310 0.551 81 46.6
SRR1508844 112.6655 10195 0 100 10195 5778 5739 0.5533 91 50.43
SRR1508845 104.7816 10195 0 100 10195 5361 5348 0.556 81 45.39
SRR1508846 92.2744 10195 0 100 10195 4723 4716 0.552 74 39.49
SRR1508847 163.1918 10195 0 100 10195 8331 8350 0.5532 125 72.61
SRR1508848 121.672 10195 0 100 10195 6224 6220 0.5537 94 53.02
SRR1508849 103.2109 10195 0 100 10195 5256 5297 0.5547 83 42.94
SRR1508850 117.3441 10195 0 100 10195 5998 6013 0.5533 93 49.03
SRR1508851 78.224 5000 0 100 5000 1956 1982 0.6307 71 22.58
SRR1508852 101.2076 10195 0 100 10195 5183 5169 0.5534 79 43.02
SRR1508853 119.1224 5000 0 100 5000 2975 3026 0.6342 107 31.61
SRR1508861 74.5066 10195 0 100 10195 3808 3813 0.5526 57 37.3
SRR1508893 50.1556 3868 0 100 3868 974 989 0.5957 50 10.83
SRR1508894 78.3133 3868 0 100 3868 1541 1530 0.5952 77 16.97
SRR1508895 63.3729 15532 0 100 15532 4947 4930 0.5026 58 29.46
SRR1508896 152.1845 5101 0 100 5101 3908 3906 0.5952 152 22.65
SRR1508909 269.0052 5751 0 100 5751 7644 7942 0.6461 263 41.09
SRR1560660 24.2896 3001 0 100 3001 144 143 0.6418 23 8.74
SRR1561298 60.9767 89110 0 100 89110 26705 26677 0.5138 60 15.24
SRR1561299 167.3774 6139 0 100 6139 5146 5302 0.6393 164 46.52
SRR1561300 40.2846 3868 0 100 3868 783 777 0.589 39 8.73
SRR1561321 89.2135 3868 0 100 3868 1710 1721 0.5905 89 21.65
SRR1610087 91.8406 87264 0 100 87264 43142 43198 0.5291 75 58.97
SRR1610104 179.8831 7825 0 100 7825 7568 7607 0.6305 184 91.1
SRR1610108 250.0362 6295 0 100 6295 8514 8514 0.6035 264 99.57
SRR1610109 107.1962 9297 0 100 9297 5398 5348 0.5905 109 43.24
SRR1610112 67.3188 7885 0 100 7885 2800 2937 0.6101 50 56.69
SRR1610115 133.2173 7831 0 100 7831 5600 5666 0.6255 128 62.38
SRR1612626 260.1633 5751 0 100 5751 5009 5034 0.6485 243 57.02
SRR1612627 237.4333 5751 0 100 5751 4635 4545 0.6487 219 55.4
SRR1612628 193.3825 5751 0 100 5751 3743 3714 0.6488 187 38.53
SRR1612629 103.6922 5751 0 100 5751 1985 2024 0.6495 97 25.29
SRR1612630 95.1927 5751 0 100 5751 1832 1847 0.648 91 20.47
SRR1612631 225.9702 18615 0 100 18615 14072 13935 0.5487 189 128.6
SRR1612632 164.6994 5751 0 100 5751 3194 3164 0.6498 157 34.65
SRR1612633 96.2222 5751 0 100 5751 1868 1852 0.6467 92 19.47
SRR1612634 93.8098 5751 0 100 5751 1803 1813 0.6505 91 19.68
SRR1612635 161.4238 5750 0 100 5750 3125 3103 0.6493 152 33.11
SRR1612636 146.2111 5750 0 100 5750 2813 2835 0.648 141 29.19
SRR1612637 206.2987 5751 0 100 5751 3997 3970 0.6498 193 39.99
SRR1612638 189.9369 5751 0 100 5751 3658 3671 0.6473 180 42.49
SRR1612639 179.3365 5751 0 100 5751 3444 3475 0.6495 174 35.37
SRR1612640 177.8884 5751 0 100 5751 3440 3428 0.649 167 39.67
SRR1612641 160.7686 5751 0 100 5751 3097 3108 0.6471 155 31.42
SRR1612642 156.3227 5751 0 100 5751 3040 3002 0.6488 146 36.66
SRR1612643 274.2294 5751 0 100 5751 5324 5282 0.6481 262 52.21
SRR1612644 280.3577 5750 0 100 5750 5400 5423 0.6481 260 60.11
SRR3185094 124.985 8922 0 100 8922 1919 1891 0.5869 106 45.64
SRR3185097 266.6789 18655 0 100 18655 8352 8362 0.5675 210 118.45
SRR3221668 48.7435 10863 0 100 10863 1150 1141 0.5657 46 17.12
SRR3221670 32.0324 10863 0 100 10863 759 744 0.5683 28 13.77
SRR3221675 38.6304 7832 0 100 7832 657 659 0.645 34 16.66
SRR3222204 33.3422 3001 0 100 3001 221 222 0.659 32 8.49
SRR3242017 227.5886 7832 0 100 7832 3958 3982 0.6378 209 96.52
SRR3242022 589.2458 28399 0 100 28399 37044 37117 0.4081 616 101.08
SRR3242028 168.8476 10863 0 100 10863 4056 4037 0.5491 158 54.14
SRR3929010 90.3165 5751 0 100 5751 1136 1134 0.6402 85 22.17
SRR3929021 69.4274 129673 0 100 129673 19436 19452 0.5213 68 15.92
SRR3929023 189.721 3907 0 100 3907 1415 1423 0.5755 176 46.39
SRR3929024 119.425 3127 0 100 3127 974 978 0.5511 66 222.96
SRR3929025 108.9012 14054 0 100 14054 2865 2846 0.5939 96 43.15
SRR3929029 161.8907 5563 0 100 5563 1691 1696 0.6029 150 48.36
SRR3929081 208.6246 3127 0 100 3127 1579 1580 0.5616 129 313.8
SRR4191388 109.6487 6627 0 100 6627 1901 1898 0.6247 103 39
SRR4191389 293.0575 6121 0 100 6121 3365 3443 0.6555 287 41.79
SRR4191390 221.8906 8695 0 100 8695 3768 3765 0.6274 226 58.23
SRR4191391 118.2423 8697 0 100 8697 2018 2023 0.6255 120 33.52
SRR4191392 206.986 8697 0 100 8697 3638 3629 0.6245 202 65.49
SRR4191393 324.5323 7832 0 100 7832 5202 5216 0.6528 332 76.12
SRR4191395 115.5973 4269 0 100 4269 961 935 0.645 111 18.79
SRR4191396 220.1657 8824 0 100 8824 3764 3747 0.6195 211 68.13
SRR4191399 54.657 7708 0 100 7708 892 895 0.6419 54 20.06
SRR4191400 169.1396 22211 0 100 22211 8219 8236 0.5455 149 106.24
SRR4191401 144.3316 22031 0 100 22031 6699 6732 0.5485 128 88.12
SRR4191402 144.8731 21214 0 100 21214 6579 6581 0.5559 124 89.88
SRR4191404 101.2192 22080 0 100 22080 4401 4397 0.5326 102 51.25
SRR4191405 103.034 22036 0 100 22036 5279 5340 0.5519 88 71.72
SRR4191406 95.4991 7580 0 100 7580 1368 1389 0.6496 96 30.84
SRR4191407 76.8965 7703 0 100 7703 1183 1192 0.6424 75 29.67
SRR4191408 96.1866 8064 0 100 8064 1454 1439 0.6382 90 39.81
SRR4191409 81.6954 8214 0 100 8214 1273 1276 0.6327 81 30.4
SRR4191410 61.2501 7597 0 100 7597 913 912 0.641 59 24.75
SRR4191411 88.8042 7798 0 100 7798 1320 1313 0.6476 89 29.11
SRR4191412 294.4442 8697 0 100 8697 4906 4875 0.6245 287 89.97
SRR4302076 175.2552 4558 0 100 4558 1541 1514 0.5729 138 78.6
SRR4302077 108.9506 3201 0 100 3201 650 653 0.6497 105 21.84
SRR4302089 126.708 3127 0 100 3127 911 913 0.5825 91 146.54
SRR4302170 161.4628 3235 0 100 3235 999 1010 0.5601 129 58.64
SRR4302174 201.317 6586 0 100 6586 2353 2333 0.5714 171 84.47
SRR4302176 241.5562 5000 0 100 5000 2071 2065 0.6334 224 48.09
SRR4302178 380.4159 8795 0 100 8795 5691 5659 0.578 331 120.43
SRR4302179 617.141 15451 0 100 15451 16239 16105 0.5263 539 271.57
SRR4302180 155.3296 3201 0 100 3201 862 861 0.6405 156 13.89
SRR4302181 448.0102 15451 0 100 15451 11755 11635 0.5264 451 38.26
SRR4302182 437.4553 15451 0 100 15451 11505 11365 0.5267 433 41.97
SRR4302183 312.4273 12134 0 100 12134 6497 6426 0.5396 258 217.59
SRR4302184 431.688 3362 0 100 3362 2630 2612 0.5714 410 76.49
SRR4302185 368.3663 3235 0 100 3235 2102 2093 0.5693 365 49.53
SRR4302187 171.6627 7512 0 100 7512 2209 2203 0.6366 146 61.49
SRR4302190 237.8062 12134 0 100 12134 5003 4958 0.5384 181 194.27
SRR4302191 565.2313 6320 0 100 6320 6095 6087 0.5661 556 47.21
SRR4302192 307.6944 12134 0 100 12134 6360 6342 0.5459 248 209.95
SRR4302203 385.2624 3235 0 100 3235 2450 2411 0.5569 259 190.2
SRR4302212 98.9345 3128 0 100 3128 694 674 0.5975 87 74.94
SRR4302213 187.8696 3235 0 100 3235 1246 1249 0.5559 125 98.43
SRR4302214 86.8873 15522 0 100 15522 2378 2390 0.5211 85 33.69
SRR4302218 124.2806 108626 0 100 108626 25748 25753 0.4728 120 48.72
SRR4302219 239.0569 3201 0 100 3201 1432 1425 0.6422 218 59.55
SRR4302222 94.0685 5751 0 100 5751 1043 1040 0.642 97 26.14
SRR4302223 28.488 3201 0 100 3201 176 169 0.6456 27 6.19
SRR4302225 90.9849 3235 0 100 3235 582 584 0.5675 85 21.1
SRR4302228 80.8892 5398 0 100 5398 830 822 0.6304 73 30.64
SRR4302229 300.1692 3168 0 100 3168 1949 1921 0.5678 297 47.53
SRR4302230 257.6748 15451 0 100 15451 7705 7725 0.5239 250 56.23
SRR4302231 170.7043 4356 0 100 4356 1902 1905 0.5313 129 214.33
SRR4302233 301.1938 15451 0 100 15451 9241 9242 0.524 296 62.36
SRR4302241 177.913 12134 0 100 12134 4195 4217 0.5435 141 151.75
SRR4302244 144.3842 22791 0 100 22791 6301 6342 0.5324 142 38.75
SRR4302248 36.9498 3868 0 100 3868 281 275 0.5945 34 11.41
SRR4302249 206.4028 5000 0 100 5000 1892 1831 0.6482 191 77.91
SRR4302282 48.3604 3868 0 100 3868 355 366 0.5965 47 12.01
SRR4302293 91.386 3868 0 100 3868 693 661 0.597 91 25.54
SRR4414059 67.0527 7832 0 100 7832 1159 1156 0.6075 56 36.87
SRR4414061 266.6557 3128 0 100 3128 2119 2058 0.5977 230 219.42
SRR5093760 783.754 6536 0 100 6536 17358 17557 0.5752 748 214.47
SRR5153281 77.2279 3001 0 100 3001 1317 1299 0.637 77 11.28
SRR5153282 1026.9776 3078 0 100 3078 11688 11482 0.6112 885 765.58
SRR5153284 947.5463 3077 0 100 3077 10442 10375 0.6183 865 429.71
SRR5153285 2798.831 3077 0 100 3077 29843 29855 0.6318 2703 492.92
SRR5153286 1016.8974 3001 0 100 3001 10475 10265 0.6413 1016 88.67
SRR5153287 1320.8324 3001 0 100 3001 13633 13222 0.6419 1335 139.27
SRR5153288 1330.2089 3001 0 100 3001 13675 13443 0.6408 1339 96.53
SRR5153290 1011.1966 3077 0 100 3077 11351 11254 0.6107 889 625.88
SRR5253053 40.1993 3001 0 100 3001 491 502 0.6371 39 10.6
SRR5385427 36.4809 6583 0 100 6583 1054 1032 0.6322 32 16.16
SRR5385484 40.2099 7560 0 100 7560 1383 1369 0.6517 26 35.28
SRR5385698 178.8566 8795 0 100 8795 5899 5882 0.572 152 68.42
SRR5386560 148.5186 10863 0 100 10863 6615 6544 0.5625 142 58.04
SRR5386711 63.5728 8795 0 100 8795 3032 3042 0.5651 50 34.71
SRR5386757 190.7931 8795 0 100 8795 7396 7406 0.5572 153 87.88
SRR5386779 212.6802 8795 0 100 8795 7649 7736 0.5595 153 123.32
SRR5386954 23.2768 7832 0 100 7832 695 696 0.6224 20 12.91
SRR5387422 61.0248 7832 0 100 7832 1962 1912 0.616 57 23.9
SRR5642067 24.6934 4302 0 100 4302 223 223 0.5801 25 4.49
SRR5642068 19.1448 4302 0 100 4302 175 172 0.5802 19 3.89
SRR5884860 711.1277 15228 0 100 15228 36069 36019 0.5463 726 195.81
SRR5902249 235.4137 5751 0 100 5751 4463 4607 0.642 228 34.82
SRR5902251 217.085 5751 0 100 5751 4141 4219 0.6447 214 28.87
SRR5902252 168.1609 5749 0 100 5749 3238 3252 0.639 156 41.15
SRR5902253 320.9537 5751 0 100 5751 6196 6193 0.6428 309 59.04
SRR5902260 325.0369 5751 0 100 5751 6254 6301 0.6435 308 61.8
SRR5902261 195.2226 5751 0 100 5751 3769 3769 0.6428 182 41.62
SRR5902266 208.0123 5750 0 100 5750 3943 4068 0.6448 200 30.33
SRR5902268 195.6688 5751 0 100 5751 3794 3751 0.6431 181 42.17
SRR5902271 286.2521 5751 0 100 5751 5543 5487 0.6458 270 50.32
SRR5902272 226.0734 5750 0 100 5750 4283 4427 0.6412 212 50.55
SRR5902274 200.7127 5750 0 100 5750 3834 3904 0.6438 194 32.9
SRR5902277 302.6105 5751 0 100 5751 5852 5841 0.6434 286 58.57
SRR5902289 225.1104 5751 0 100 5751 4346 4335 0.6439 215 44.29
SRR5902291 177.3166 5751 0 100 5751 3364 3469 0.6429 172 28.29
SRR5902292 183.5863 5750 0 100 5750 3522 3557 0.6442 176 35.86
SRR5934776 1140.039 3001 0 100 3001 12133 10935 0.6586 988 495.73
SRR5934777 7070.526 5101 0 100 5101 120371 119889 0.6229 6571 3320.26
SRR5934779 465.5865 33511 0 100 33511 53460 50458 0.6051 253 527.98
SRR5939898 613.9889 5751 0 100 5751 12556 12584 0.646 609 160.84
SRR5939902 673.6934 7639 0 100 7639 19402 19799 0.6247 606 484.47
SRR5939907 542.4578 5751 0 100 5751 11338 11260 0.6461 517 130.33
SRR5939909 319.0613 3000 0 100 3000 3502 3434 0.6345 315 73.01
SRR5939914 398.6797 3078 0 100 3078 5143 4844 0.6003 336 363.28
SRR5939924 916.7493 7460 0 100 7460 25699 24966 0.5925 726 707.9
SRR5939948 305.237 5750 0 100 5750 6380 6448 0.64 309 79.01
SRR6065851 236.2661 3409 0 100 3409 2722 2745 0.6428 233 28.43
SRR6165821 428.9267 28120 0 100 28120 26490 26772 0.3932 414 272.9
SRR6189412 711.484 8920 0 100 8920 21394 21375 0.5807 643 204.17
SRR6469901 253.6067 8990 0 100 8990 9129 8934 0.6116 254 119.41
SRR6474203 466.2834 280929 0 100 280929 437220 437474 0.4261 459 64.54
SRR6474204 1383.8815 7832 0 100 7832 36078 36342 0.6569 1466 324.49
SRR6480136 35.9518 7483 0 100 7483 519 521 0.6303 31 16.94
SRR6480137 62.5451 3201 0 100 3201 392 375 0.6335 64 18.51
SRR6480138 131.016 7483 0 100 7483 1793 1790 0.6425 129 33.75
SRR6480139 63.3258 7483 0 100 7483 927 929 0.6281 56 29.15
SRR6480140 46.9616 7483 0 100 7483 651 642 0.6249 39 27.47
SRR6480141 44.61 7482 0 100 7482 634 621 0.6253 39 20.91
SRR6480142 191.1405 7483 0 100 7483 2676 2664 0.6501 190 45.14
SRR6480143 39.9842 7483 0 100 7483 576 563 0.6279 32 21.81
SRR6480144 44.2968 7483 0 100 7483 657 646 0.635 41 16.18
SRR6480145 71.3965 7483 0 100 7483 1019 1009 0.633 62 33.72
SRR6480146 112.569 7483 0 100 7483 1778 1765 0.6474 106 39.43
SRR6480147 43.2815 3201 0 100 3201 314 307 0.6388 44 8.52
SRR6480148 53.5053 7483 0 100 7483 772 773 0.6365 49 19.36
SRR6480149 41.5663 7811 0 100 7811 734 736 0.5644 41 10.6
SRR6480150 56.6381 7483 0 100 7483 936 934 0.6287 55 19.8
SRR6480151 61.338 3201 0 100 3201 439 426 0.634 57 20.2
SRR6480152 284.0522 3201 0 100 3201 1958 1932 0.6353 287 54.53
SRR6480153 52.4661 7483 0 100 7483 746 733 0.6285 46 22.7
SRR6480154 266.2833 7483 0 100 7483 4480 4484 0.6524 261 61.6
SRR6480155 51.0769 7811 0 100 7811 811 801 0.5731 51 13.36
SRR6480156 56.1771 7483 0 100 7483 771 774 0.6425 52 20.65
SRR6480157 52.0424 7610 0 100 7610 812 777 0.6045 42 44.59
SRR6833776 178.5053 3002 0 100 3002 2030 1991 0.6284 186 43.57
SRR6987776 66.8025 7348 0 100 7348 1089 1068 0.5375 63 26.84
SRR7031262 2716.4142 7832 0 100 7832 70983 71525 0.6509 2812 403.77
SRR7031263 789.3037 25783 0 100 25783 68145 68128 0.3976 765 164.53
SRR7031264 7967.6504 7832 0 100 7832 207734 209227 0.6583 8389 1889.04
SRR7031265 5126.1643 7832 0 100 7832 133893 134747 0.6544 5321 928.2
SRR7031266 1776.1567 10599 0 100 10599 63215 63061 0.5747 1731 267.03
SRR7031268 2428.0204 7831 0 100 7831 63544 63855 0.6504 2485 336.78
SRR7049934 247.0539 6308 0 100 6308 5274 5238 0.6079 219 72.57
SRR7221034 23.5033 7562 0 100 7562 907 903 0.6304 22 8.07
SRR7416377 102.1203 7562 0 100 7562 3996 3960 0.6267 93 38.21
SRR7716550 1670.9185 7832 0 100 7832 43945 44092 0.6349 1672 121.45
SRR7716570 1844.1402 7562 0 100 7562 46781 46842 0.6525 1833 226.6
SRR7716576 687.7418 15451 0 100 15451 35776 35699 0.5244 661 169.37
SRR7716668 4732.5148 7562 0 100 7562 120616 120395 0.6494 4710 305.58
SRR8054596 19.8066 3201 0 100 3201 278 273 0.6414 19 5.24
SRR8128027 142.5638 130585 0 100 130585 61989 62039 0.5155 141 33.23
SRR8187243 83.318 85825 0 100 85825 25464 25526 0.5292 79 33.78
SRR8377271 63.3024 40084 0 100 40084 8521 8435 0.6664 57 25.15
