# Supplementary material for: Role of mobile genetic elements in the global dissemination of the carbapenem resistance gene blaNDM
Source: Nat Commun. 2022 Mar 3;13:1131. doi: 10.1038/s41467-022-28819-2 (PMC8894482; doi:10.1038/s41467-022-28819-2)
Supplement: Supplementary file 8 — Source Data [file 41467_2022_28819_MOESM8_ESM.zip › source_data/SupFig14_regression_table.tsv]

samples	IDs	date_CI_mid	score
ERR317530	ERR317530	2012.5	2
ERR317531	ERR317531	2012.5	2
ERR317532	ERR317532	2012.5	2
ERR317533	ERR317533	2012.5	2
ERR349763	ERR349763	2012.5	2
GCF_000956385	GCF_000956385	2014.41369863014	4
GCF_000956395	GCF_000956395	2014.41369863014	0
GCF_002108335	GCF_002108335	2013.22465753425	5
GCF_002108355	GCF_002108355	2013.25205479452	1
GCF_002156765	GCF_002156765	2014.43835616438	3
GCF_002258155	GCF_002258155	2016.3306010929	2
GCF_013694405	GCF_013694405	2009.49863013699	0
KLE_AA2299AA_AS	KLE_AA2299AA_AS	2011.83287671233	4
KLE_AA2300AA_AS	KLE_AA2300AA_AS	2011.83287671233	2
KLE_AA2301AA_AS	KLE_AA2301AA_AS	2011.91506849315	0
KLE_AA2302AA_AS	KLE_AA2302AA_AS	2011.83287671233	2
KLE_AA2307AA_AS	KLE_AA2307AA_AS	2011.91506849315	2
KLE_AA2309AA_AS	KLE_AA2309AA_AS	2012.08469945355	3
KLE_AA2310AA_AS	KLE_AA2310AA_AS	2012.16393442623	2
KLE_AA2312AA_AS	KLE_AA2312AA_AS	2012.08469945355	2
KLE_AA2313AA_AS	KLE_AA2313AA_AS	2012.24863387978	2
KLE_AA2314AA_AS	KLE_AA2314AA_AS	2012.24863387978	2
KLE_BA0554AA_AS	KLE_BA0554AA_AS	2012.5	1
KLE_BA0555AA_AS	KLE_BA0555AA_AS	2012.5	3
KLE_BA0556AA_AS	KLE_BA0556AA_AS	2012.5	1
KLE_BA0557AA_AS	KLE_BA0557AA_AS	2012.5	2
KLE_BA0558AA_AS	KLE_BA0558AA_AS	2012.5	1
KLE_BA0559AA_AS	KLE_BA0559AA_AS	2012.5	2
KLE_BA0560AA_AS	KLE_BA0560AA_AS	2012.5	0
KLE_BA0562AA_AS	KLE_BA0562AA_AS	2012.5	1
KLE_BA0568AA_AS	KLE_BA0568AA_AS	2012.5	2
KLE_BA0569AA_AS	KLE_BA0569AA_AS	2012.5	0
KLE_BA0570AA_AS	KLE_BA0570AA_AS	2012.5	1
KLE_BA0571AA_AS	KLE_BA0571AA_AS	2012.5	1
KLE_BA0572AA_AS	KLE_BA0572AA_AS	2012.5	2
KLE_BA0631AA_AS	KLE_BA0631AA_AS	2012.5	3
KLE_BA1129AA_AS	KLE_BA1129AA_AS	2012.24863387978	2
KLE_BA1130AA_AS	KLE_BA1130AA_AS	2012.3306010929	3
KLE_BA1131AA_AS	KLE_BA1131AA_AS	2012.3306010929	2
KLE_BA1132AA_AS	KLE_BA1132AA_AS	2012.3306010929	3
KLE_BA1136AA_AS	KLE_BA1136AA_AS	2012.3306010929	2
KLE_BA1137AA_AS	KLE_BA1137AA_AS	2012.41530054645	2
KLE_BA1138AA_AS	KLE_BA1138AA_AS	2012.41530054645	2
KLE_BA1139AA_AS	KLE_BA1139AA_AS	2012.41530054645	2
KLE_BA1140AA_AS	KLE_BA1140AA_AS	2012.41530054645	3
KLE_BA1141AA_AS	KLE_BA1141AA_AS	2012.41530054645	2
KLE_BA1142AA_AS	KLE_BA1142AA_AS	2012.41530054645	2
KLE_BA1143AA_AS	KLE_BA1143AA_AS	2012.41530054645	2
KLE_BA1144AA_AS	KLE_BA1144AA_AS	2012.41530054645	2
KLE_BA1145AA_AS	KLE_BA1145AA_AS	2011.74794520548	1
KLE_BA1152AA_AS	KLE_BA1152AA_AS	2012.3306010929	1
KLE_CA3763AA_AS	KLE_CA3763AA_AS	2016.16393442623	4
SRR1508821	SRR1508821	2011.88493150685	4
SRR1508822	SRR1508822	2011.88493150685	2
SRR1508823	SRR1508823	2011.9397260274	0
SRR1508824	SRR1508824	2011.89315068493	2
SRR1508829	SRR1508829	2011.96712328767	2
SRR1508832	SRR1508832	2012.16666666667	2
SRR1508835	SRR1508835	2012.26775956284	2
SRR1508836	SRR1508836	2012.25956284153	0
SRR1508837	SRR1508837	2012.30601092896	2
SRR1508838	SRR1508838	2012.3306010929	2
SRR1508839	SRR1508839	2012.38797814208	0
SRR1508840	SRR1508840	2012.34972677596	0
SRR1508844	SRR1508844	2012.41256830601	0
SRR1508845	SRR1508845	2012.43989071038	0
SRR1508846	SRR1508846	2012.46448087432	2
SRR1508847	SRR1508847	2012.47267759563	2
SRR1508848	SRR1508848	2012.48360655738	4
SRR1508849	SRR1508849	2012.4781420765	0
SRR1508850	SRR1508850	2012.4781420765	0
SRR1508852	SRR1508852	2012.49453551913	0
SRR1508861	SRR1508861	2012.37978142077	4
