# Supplementary material for: Role of mobile genetic elements in the global dissemination of the carbapenem resistance gene blaNDM
Source: Nat Commun. 2022 Mar 3;13:1131. doi: 10.1038/s41467-022-28819-2 (PMC8894482; doi:10.1038/s41467-022-28819-2)
Supplement: Supplementary file 8 — Source Data [file 41467_2022_28819_MOESM8_ESM.zip › source_data/SupFig14_position_score.csv]

position	SNPs
438	0.0136986301369863
449	0.493150684931507
1472	0.356164383561644
1955	0.0136986301369863
2549	0.0136986301369863
2570	0.0136986301369863
2612	0.0136986301369863
2627	0.0136986301369863
2645	0.0136986301369863
9026	0.0136986301369863
9037	0.424657534246575
10060	0.36986301369863
10543	0.0136986301369863
11171	0.0136986301369863
