# Supplementary material for: Role of mobile genetic elements in the global dissemination of the carbapenem resistance gene blaNDM
Source: Nat Commun. 2022 Mar 3;13:1131. doi: 10.1038/s41467-022-28819-2 (PMC8894482; doi:10.1038/s41467-022-28819-2)
Supplement: Supplementary file 8 — Source Data [file 41467_2022_28819_MOESM8_ESM.zip › source_data/SupFig3_NDMtypes.csv]

contigID	NDM
C1021	NDM-5
C1026	NDM-1
C1044	NDM-1
C1074	NDM-5
C1107	NDM-9
C1151	NDM-1
C1157	NDM-5
C1184	NDM-1
C1193	NDM-1
C1197	NDM-1
C1288	NDM-9
C1293	NDM-9
C133	NDM-1
C135	NDM-5
C1358	NDM-5
C1375	NDM-5
C1376	NDM-1
C1461B	NDM-5
C1522	NDM-5
C1555	NDM-5
C1596	NDM-1
C1609	NDM-5
C1616	NDM-5
C179	NDM-7
C182	NDM-1
C184-1	NDM-1
C1858	NDM-5
C189	NDM-5
C1972	NDM-1
C295	NDM-1
C313	NDM-5
C320	NDM-5
C406	NDM-1
C407	NDM-1
C414	NDM-5
C430	NDM-5
C435	NDM-1
C440	NDM-1
C459	NDM-5
C460	NDM-1
C461	NDM-5
C462	NDM-5
C463	NDM-1
C473	NDM-9
C477	NDM-1
C478	NDM-1
C481	NDM-5
C495	NDM-1
C501	NDM-1
C508	NDM-5
C539	NDM-1
C544	NDM-5
C57	NDM-1
C597	NDM-5
C605	NDM-1
C624	NDM-5
C625	NDM-1
C631	NDM-1
C684	NDM-4
C693	NDM-1
C812	NDM-5
C82	NDM-9
C831	NDM-1
C84	NDM-1
C848	NDM-1
C889	NDM-5
C898	NDM-5
C900	NDM-1
C924	NDM-5
C953	NDM-7
C965	NDM-1
C966	NDM-1
C971	NDM-5
DRR039954	NDM-1
DRR075616	NDM-1
DRR075619	NDM-1
DRR111568	NDM-4
DRR111569	NDM-4
DRR111570	NDM-1
DRR111571	NDM-1
DRR111572	NDM-1
DRR111573	NDM-1
DRR111575	NDM-1
DRR111576	NDM-4
DRR111578	NDM-1
DRR111579	NDM-1
DRR111586	NDM-4
DRR111589	NDM-4
DRR111590	NDM-1
DRR111595	NDM-1
DRR111604	NDM-1
DRR111609	NDM-1
DRR111611	NDM-1
DRR111615	NDM-4
DRR120608	NDM-4
DRR120609	NDM-4
DRR120610	NDM-1
DRR120619	NDM-4
DRR121791	NDM-1
DRR121799	NDM-1
DRR121818	NDM-4
DRR121821	NDM-1
DRR121822	NDM-1
DRR121824	NDM-1
DRR121825	NDM-1
DRR121830	NDM-1
DRR121832	NDM-1
DRR121839	NDM-1
DRR121841	NDM-1
DRR121845	NDM-1
DRR121851	NDM-1
DRR124975	NDM-4
DRR124979	NDM-1
DRR124982	NDM-1
DRR124983	NDM-1
DRR124985	NDM-1
DRR124987	NDM-1
DRR124990	NDM-1
DRR124991	NDM-4
DRR124992	NDM-4
DRR124993	NDM-4
DRR124995	NDM-1
DRR124996	NDM-1
DRR124998	NDM-1
DRR125000	NDM-1
DRR125001	NDM-4
DRR125002	NDM-4
DRR125003	NDM-1
DRR125004	NDM-1
DRR125005	NDM-1
DRR125010	NDM-1
DRR125011	NDM-1
DRR125014	NDM-4
DRR125016	NDM-1
DRR125018	NDM-1
DRR125019	NDM-4
DRR125024	NDM-1
DRR125025	NDM-1
DRR125026	NDM-4
DRR125027	NDM-1
DRR125028	NDM-4
DRR125029	NDM-1
DRR125030	NDM-4
DRR125032	NDM-4
DRR125034	NDM-1
DRR125036	NDM-1
DRR125038	NDM-4
DRR138843	NDM-1
DRR140898	NDM-4
DRR140899	NDM-4
DRR140901	NDM-1
DRR140903	NDM-1
DRR140908	NDM-1
DRR140912	NDM-4
DRR140914	NDM-4
DRR140915	NDM-1
DRR140916	NDM-4
DRR140919	NDM-4
DRR140920	NDM-1
DRR140922	NDM-1
DRR140924	NDM-1
DRR153277	NDM-1
DRR153278	NDM-1
DRR153287	NDM-1
DRR153288	NDM-1
DRR153289	NDM-1
DRR153290	NDM-1
DRR153294	NDM-1
DRR153296	NDM-1
DRR153297	NDM-1
DRR153305	NDM-1
DRR153306	NDM-1
DRR153308	NDM-1
DRR153309	NDM-1
DRR153310	NDM-1
DRR153311	NDM-1
DRR153315	NDM-1
DRR153317	NDM-1
ERR1024607	NDM-1
ERR1024616	NDM-1
ERR1024625	NDM-1
ERR1024630	NDM-1
ERR1024631	NDM-1
ERR1024632	NDM-1
ERR1024633	NDM-1
ERR1024639	NDM-1
ERR1036207	NDM-1
ERR1217485	NDM-1
ERR1227184	NDM-9
ERR1334453	NDM-1
ERR1334487	NDM-1
ERR1334488	NDM-1
ERR1334646	NDM-1
ERR1351670	NDM-1
ERR1351671	NDM-1
ERR1351672	NDM-1
ERR1351673	NDM-1
ERR1351674	NDM-1
ERR1351676	NDM-1
ERR1351677	NDM-1
ERR1351678	NDM-1
ERR1351679	NDM-7
ERR1351680	NDM-1
ERR1374968	NDM-5
ERR1415496	NDM-1
ERR1415550	NDM-1
ERR1415561	NDM-1
ERR1415788	NDM-1
ERR1415792	NDM-1
ERR1415800	NDM-1
ERR1415812	NDM-1
ERR1415818	NDM-1
ERR1434070	NDM-1
ERR1434362	NDM-7
ERR1514875	NDM-1
ERR1514894	NDM-1
ERR1541350	NDM-1
ERR1541413	NDM-1
ERR1541433	NDM-1
ERR1761512	NDM-1
ERR1761514	NDM-1
ERR1795079	NDM-1
ERR1795080	NDM-1
ERR1795083	NDM-1
ERR1795087	NDM-1
ERR180907	NDM-1
ERR180908	NDM-1
ERR180909	NDM-1
ERR180910	NDM-1
ERR180911	NDM-1
ERR180912	NDM-1
ERR1822367	NDM-4
ERR1852609	NDM-4
ERR1852890	NDM-1
ERR1852891	NDM-1
ERR1852892	NDM-1
ERR1852893	NDM-1
ERR1852894	NDM-1
ERR1852895	NDM-1
ERR1852896	NDM-1
ERR1852897	NDM-1
ERR1852898	NDM-1
ERR1852901	NDM-1
ERR1852902	NDM-1
ERR1852903	NDM-1
ERR1852904	NDM-1
ERR1852905	NDM-1
ERR1852906	NDM-1
ERR1852907	NDM-1
ERR1852908	NDM-1
ERR1852909	NDM-1
ERR1852910	NDM-1
ERR1852912	NDM-1
ERR1852914	NDM-1
ERR1852915	NDM-1
ERR1852916	NDM-1
ERR1852918	NDM-1
ERR1852919	NDM-1
ERR1852920	NDM-1
ERR1852921	NDM-1
ERR1852922	NDM-1
ERR1852923	NDM-1
ERR1852924	NDM-1
ERR1852925	NDM-1
ERR1852926	NDM-1
ERR1852927	NDM-1
ERR1852928	NDM-1
ERR1852929	NDM-1
ERR1852936	NDM-1
ERR1852940	NDM-1
ERR1852942	NDM-1
ERR1852943	NDM-1
ERR1852944	NDM-1
ERR1852945	NDM-1
ERR1852946	NDM-1
ERR1852947	NDM-1
ERR1852948	NDM-1
ERR1852952	NDM-1
ERR1852953	NDM-1
ERR1852954	NDM-1
ERR1852955	NDM-1
ERR1852956	NDM-1
ERR1852958	NDM-1
ERR1852959	NDM-1
ERR1852960	NDM-1
ERR1852961	NDM-1
ERR1852962	NDM-1
ERR1852964	NDM-1
ERR1852966	NDM-1
ERR1852968	NDM-1
ERR1852969	NDM-1
ERR1852971	NDM-1
ERR1852978	NDM-1
ERR1852979	NDM-1
ERR1852981	NDM-1
ERR1852982	NDM-1
ERR1852983	NDM-1
ERR1852984	NDM-1
ERR1852985	NDM-1
ERR1852986	NDM-1
ERR1852987	NDM-1
ERR1852988	NDM-1
ERR1852992	NDM-1
ERR1852993	NDM-1
ERR1852995	NDM-1
ERR1852996	NDM-1
ERR1852998	NDM-1
ERR1852999	NDM-1
ERR1853002	NDM-1
ERR1853003	NDM-1
ERR1853004	NDM-1
ERR1853005	NDM-1
ERR1853009	NDM-1
ERR1853011	NDM-1
ERR1853012	NDM-1
ERR1853015	NDM-1
ERR1853017	NDM-1
ERR1853022	NDM-1
ERR1853023	NDM-1
ERR1853028	NDM-1
ERR1853035	NDM-1
ERR1853038	NDM-1
ERR1853039	NDM-1
ERR1853040	NDM-1
ERR1853041	NDM-1
ERR1853042	NDM-1
ERR1853043	NDM-1
ERR1853044	NDM-1
ERR1853046	NDM-1
ERR1853047	NDM-1
ERR1853048	NDM-1
ERR1853049	NDM-1
ERR1853050	NDM-1
ERR1853051	NDM-1
ERR1853052	NDM-1
ERR1853054	NDM-1
ERR1853055	NDM-1
ERR1853060	NDM-1
ERR1853061	NDM-1
ERR1853062	NDM-1
ERR1853064	NDM-1
ERR1853067	NDM-1
ERR1853068	NDM-1
ERR1853069	NDM-1
ERR1853075	NDM-1
ERR1853076	NDM-1
ERR1853079	NDM-1
ERR1853082	NDM-1
ERR1853083	NDM-1
ERR1853084	NDM-1
ERR1853085	NDM-1
ERR1853087	NDM-1
ERR1853088	NDM-1
ERR1853089	NDM-1
ERR1853090	NDM-1
ERR1853091	NDM-1
ERR1853092	NDM-1
ERR1853093	NDM-1
ERR1853094	NDM-1
ERR1853097	NDM-1
ERR1853098	NDM-1
ERR1853099	NDM-1
ERR1853101	NDM-1
ERR1853103	NDM-1
ERR1853104	NDM-1
ERR1853105	NDM-1
ERR1853106	NDM-1
ERR1853112	NDM-1
ERR1853115	NDM-1
ERR190442	NDM-1
ERR190464	NDM-1
ERR190481	NDM-1
ERR1946876	NDM-1
ERR1946877	NDM-1
ERR1946878	NDM-4
ERR1946879	NDM-1
ERR1946880	NDM-1
ERR1946881	NDM-1
ERR1946883	NDM-1
ERR1946884	NDM-1
ERR1946885	NDM-1
ERR1946886	NDM-1
ERR1946887	NDM-1
ERR1946889	NDM-1
ERR1946891	NDM-1
ERR1946892	NDM-1
ERR1946894	NDM-1
ERR1946895	NDM-1
ERR1946896	NDM-1
ERR1946900	NDM-4
ERR1946901	NDM-1
ERR1946904	NDM-1
ERR1946905	NDM-1
ERR1946906	NDM-1
ERR1946907	NDM-1
ERR1946908	NDM-1
ERR1946909	NDM-1
ERR1946910	NDM-1
ERR1946911	NDM-1
ERR1946912	NDM-1
ERR1946913	NDM-1
ERR1946914	NDM-1
ERR1946916	NDM-1
ERR1946917	NDM-1
ERR1946929	NDM-1
ERR1946930	NDM-1
ERR1946933	NDM-1
ERR1946934	NDM-1
ERR1946935	NDM-1
ERR1946936	NDM-1
ERR1946937	NDM-1
ERR1946938	NDM-1
ERR1946939	NDM-1
ERR1947013	NDM-1
ERR197629	NDM-1
ERR1989100	NDM-1
ERR2008054	NDM-1
ERR2008055	NDM-1
ERR2008056	NDM-1
ERR2008057	NDM-1
ERR2008058	NDM-1
ERR2008059	NDM-1
ERR2008060	NDM-1
ERR2008061	NDM-1
ERR2008062	NDM-1
ERR2008063	NDM-1
ERR2008064	NDM-1
ERR2008065	NDM-1
ERR2008066	NDM-1
ERR2008067	NDM-1
ERR2008068	NDM-1
ERR2008069	NDM-1
ERR2008070	NDM-1
ERR2008072	NDM-1
ERR2008073	NDM-1
ERR2008074	NDM-1
ERR2008075	NDM-1
ERR2008076	NDM-1
ERR2008077	NDM-1
ERR2008078	NDM-1
ERR2008079	NDM-1
ERR2008080	NDM-1
ERR2008081	NDM-1
ERR2008082	NDM-1
ERR2008085	NDM-1
ERR2008087	NDM-1
ERR2008088	NDM-1
ERR2008089	NDM-1
ERR2008090	NDM-1
ERR2008091	NDM-1
ERR2008092	NDM-1
ERR2008093	NDM-1
ERR2008094	NDM-1
ERR2008095	NDM-1
ERR2008096	NDM-1
ERR2008097	NDM-1
ERR2106419	NDM-1
ERR2109184	NDM-1
ERR212740	NDM-1
ERR212741	NDM-1
ERR212742	NDM-1
ERR212931	NDM-1
ERR212932	NDM-1
ERR2189829	NDM-1
ERR2189830	NDM-1
ERR2189839	NDM-1
ERR2189840	NDM-1
ERR2189847	NDM-1
ERR2189848	NDM-1
ERR2189902	NDM-1
ERR2189903	NDM-1
ERR2189915	NDM-1
ERR2189926	NDM-1
ERR2189927	NDM-1
ERR2189938	NDM-1
ERR2189939	NDM-1
ERR2189950	NDM-1
ERR2189951	NDM-1
ERR2189962	NDM-1
ERR2189963	NDM-1
ERR2189974	NDM-1
ERR2189975	NDM-1
ERR2189986	NDM-1
ERR2189987	NDM-1
ERR2190004	NDM-1
ERR2190005	NDM-1
ERR2190016	NDM-1
ERR2190017	NDM-1
ERR2190026	NDM-1
ERR2190046	NDM-1
ERR2190047	NDM-1
ERR2190058	NDM-1
ERR2190059	NDM-1
ERR2190070	NDM-1
ERR2190071	NDM-1
ERR2190083	NDM-1
ERR2190106	NDM-1
ERR2190107	NDM-1
ERR2190114	NDM-1
ERR2190115	NDM-1
ERR2190126	NDM-1
ERR2190127	NDM-1
ERR2190138	NDM-1
ERR2190139	NDM-1
ERR2190158	NDM-1
ERR2190159	NDM-1
ERR2190166	NDM-1
ERR2190167	NDM-1
ERR2190178	NDM-1
ERR2190204	NDM-1
ERR2190205	NDM-1
ERR2190212	NDM-1
ERR2190213	NDM-1
ERR2190223	NDM-1
ERR2190224	NDM-1
ERR2190235	NDM-1
ERR2190245	NDM-1
ERR2190246	NDM-1
ERR2237939	NDM-1
ERR2237951	NDM-1
ERR2237960	NDM-1
ERR2237992	NDM-1
ERR2238002	NDM-1
ERR2238045	NDM-1
ERR2238079	NDM-1
ERR2397259	NDM-1
ERR2497241	NDM-1
ERR2497332	NDM-1
ERR2497336	NDM-1
ERR2525449	NDM-1
ERR2525450	NDM-1
ERR2525451	NDM-1
ERR2525452	NDM-1
ERR2525454	NDM-1
ERR2525456	NDM-1
ERR2525457	NDM-1
ERR2525458	NDM-1
ERR2525459	NDM-1
ERR2538539	NDM-1
ERR2561373	NDM-1
ERR257605	NDM-1
ERR257653	NDM-1
ERR257692	NDM-1
ERR2586409	NDM-1
ERR2652785	NDM-4
ERR2652786	NDM-4
ERR2652787	NDM-4
ERR2672815	NDM-1
ERR2672816	NDM-1
ERR2672817	NDM-1
ERR2672818	NDM-1
ERR2672819	NDM-1
ERR2672820	NDM-1
ERR2672821	NDM-1
ERR2681448	NDM-1
ERR2681450	NDM-1
ERR2681451	NDM-1
ERR2681453	NDM-1
ERR2681454	NDM-1
ERR2681455	NDM-1
ERR2681456	NDM-1
ERR2681457	NDM-1
ERR2681458	NDM-1
ERR2681459	NDM-1
ERR2681462	NDM-1
ERR2693420	NDM-1
ERR2693421	NDM-1
ERR2693422	NDM-1
ERR2693423	NDM-1
ERR2693424	NDM-1
ERR2693425	NDM-1
ERR2693426	NDM-1
ERR2693427	NDM-1
ERR2693429	NDM-1
ERR2693430	NDM-1
ERR2693431	NDM-1
ERR2719310	NDM-1
ERR2719312	NDM-4
ERR2719346	NDM-1
ERR2719357	NDM-1
ERR2719534	NDM-1
ERR298833	NDM-1
ERR298834	NDM-1
ERR298835	NDM-1
ERR303229	NDM-1
ERR303232	NDM-1
ERR303235	NDM-1
ERR317529	NDM-1
ERR317530	NDM-1
ERR317531	NDM-1
ERR317532	NDM-1
ERR317533	NDM-1
ERR349748	NDM-1
ERR349749	NDM-1
ERR349751	NDM-1
ERR349752	NDM-1
ERR349753	NDM-1
ERR349754	NDM-1
ERR349755	NDM-1
ERR349763	NDM-1
ERR349764	NDM-1
ERR349765	NDM-1
ERR349766	NDM-1
ERR349767	NDM-1
ERR349776	NDM-1
ERR349781	NDM-5
ERR349796	NDM-1
ERR349822	NDM-1
ERR349826	NDM-1
ERR349827	NDM-1
ERR349834	NDM-1
ERR349855	NDM-1
ERR374553	NDM-1
ERR440754	NDM-1
ERR440755	NDM-1
ERR440756	NDM-1
ERR440757	NDM-1
ERR440758	NDM-1
ERR440759	NDM-1
ERR440760	NDM-1
ERR440762	NDM-1
ERR440764	NDM-1
ERR440765	NDM-1
ERR440766	NDM-1
ERR440768	NDM-1
ERR440769	NDM-1
ERR440771	NDM-1
ERR440772	NDM-1
ERR440773	NDM-1
ERR455536	NDM-1
ERR455539	NDM-1
ERR455540	NDM-1
ERR455542	NDM-1
ERR455544	NDM-1
ERR455545	NDM-1
ERR459449	NDM-1
ERR459450	NDM-1
ERR459451	NDM-1
ERR459452	NDM-1
ERR459455	NDM-1
ERR459456	NDM-1
ERR486386	NDM-1
ERR559457	NDM-1
ERR559461	NDM-1
ERR559462	NDM-1
ERR559463	NDM-1
ERR559465	NDM-1
ERR559467	NDM-1
ERR559468	NDM-1
ERR564136	NDM-1
ERR564137	NDM-1
ERR564142	NDM-1
ERR564143	NDM-1
ERR564148	NDM-1
ERR564149	NDM-1
ERR564154	NDM-1
ERR564155	NDM-1
ERR564160	NDM-1
ERR564161	NDM-1
ERR564166	NDM-1
ERR564167	NDM-1
ERR564172	NDM-1
ERR564184	NDM-1
ERR564185	NDM-1
ERR564189	NDM-1
ERR564190	NDM-1
ERR564222	NDM-1
ERR775499	NDM-1
ERR775521	NDM-1
ERR775651	NDM-1
ERR775652	NDM-1
ERR885454	NDM-5
ERR885458	NDM-4
ESC_AB0737AA_AS	NDM-1
ESC_AB1043AA_AS	NDM-5
ESC_AB1045AA_AS	NDM-5
ESC_AB1048AA_AS	NDM-5
ESC_AB1049AA_AS	NDM-5
ESC_AB1050AA_AS	NDM-5
ESC_AB1051AA_AS	NDM-5
ESC_AB1052AA_AS	NDM-5
ESC_AB1119AA_AS	NDM-5
ESC_AB1120AA_AS	NDM-5
ESC_AB1564AA_AS	NDM-5
ESC_AB1565AA_AS	NDM-5
ESC_AB1567AA_AS	NDM-5
ESC_AB1568AA_AS	NDM-5
ESC_AB1569AA_AS	NDM-5
ESC_AB1617AA_AS	NDM-5
ESC_AB1618AA_AS	NDM-5
ESC_AB1620AA_AS	NDM-5
ESC_AB1622AA_AS	NDM-5
ESC_AB1645AA_AS	NDM-5
ESC_AB1646AA_AS	NDM-5
ESC_AB1695AA_AS	NDM-5
ESC_AB1696AA_AS	NDM-5
ESC_AB1697AA_AS	NDM-5
ESC_AB1723AA_AS	NDM-5
ESC_AB4511AA_AS	NDM-5
ESC_AB4512AA_AS	NDM-5
ESC_AB5189AA_AS	NDM-5
ESC_AB5950AA_AS	NDM-5
ESC_CB1216AA_AS	NDM-5
ESC_CB1961AA_AS	NDM-5
ESC_CB1978AA_AS	NDM-5
ESC_CB2018AA_AS	NDM-5
ESC_CB3260AA_AS	NDM-1
ESC_CB7586AA_AS	NDM-1
ESC_CB7587AA_AS	NDM-1
ESC_CB7589AA_AS	NDM-1
ESC_CB7591AA_AS	NDM-1
ESC_CB7592AA_AS	NDM-1
ESC_CB7593AA_AS	NDM-1
ESC_CB7594AA_AS	NDM-1
ESC_CB7596AA_AS	NDM-1
ESC_CB7597AA_AS	NDM-1
ESC_CB7598AA_AS	NDM-1
ESC_CB7906AA_AS	NDM-1
ESC_CB7907AA_AS	NDM-1
ESC_CB7908AA_AS	NDM-1
ESC_CB7909AA_AS	NDM-1
ESC_CB7910AA_AS	NDM-1
ESC_CB7911AA_AS	NDM-1
ESC_EB5308AA_AS	NDM-5
ESC_EB5414AA_AS	NDM-5
ESC_EB5415AA_AS	NDM-5
ESC_EB5416AA_AS	NDM-5
ESC_EB5421AA_AS	NDM-5
ESC_EB5422AA_AS	NDM-5
ESC_EB5423AA_AS	NDM-5
ESC_EB5424AA_AS	NDM-5
ESC_EB5425AA_AS	NDM-5
ESC_EB5426AA_AS	NDM-5
ESC_FA6276AA_AS	NDM-5
ESC_FA8228AA_AS	NDM-1
ESC_FA8229AA_AS	NDM-1
ESC_FA8230AA_AS	NDM-1
ESC_FA8231AA_AS	NDM-1
ESC_FB1305AA_AS	NDM-5
ESC_FB1307AA_AS	NDM-5
ESC_FB1309AA_AS	NDM-5
ESC_FB1310AA_AS	NDM-5
ESC_FB1312AA_AS	NDM-5
ESC_FB1313AA_AS	NDM-5
ESC_FB1315AA_AS	NDM-5
ESC_FB1316AA_AS	NDM-5
ESC_FB1317AA_AS	NDM-5
ESC_FB1318AA_AS	NDM-5
ESC_FB1319AA_AS	NDM-5
ESC_FB1320AA_AS	NDM-5
ESC_FB1321AA_AS	NDM-5
ESC_FB1322AA_AS	NDM-5
ESC_FB1323AA_AS	NDM-5
ESC_FB1324AA_AS	NDM-5
ESC_FB1333AA_AS	NDM-5
ESC_FB1334AA_AS	NDM-5
ESC_FB1335AA_AS	NDM-5
ESC_FB1336AA_AS	NDM-5
ESC_FB1337AA_AS	NDM-5
ESC_FB1338AA_AS	NDM-5
ESC_FB1339AA_AS	NDM-5
ESC_FB1340AA_AS	NDM-5
ESC_FB1364AA_AS	NDM-5
ESC_FB1365AA_AS	NDM-5
ESC_FB1366AA_AS	NDM-5
ESC_FB1367AA_AS	NDM-5
ESC_FB1368AA_AS	NDM-5
ESC_FB1369AA_AS	NDM-5
ESC_FB1371AA_AS	NDM-5
ESC_FB1372AA_AS	NDM-5
ESC_FB1373AA_AS	NDM-5
ESC_FB1398AA_AS	NDM-5
ESC_FB1399AA_AS	NDM-5
ESC_FB1400AA_AS	NDM-5
ESC_FB1401AA_AS	NDM-5
ESC_FB1402AA_AS	NDM-5
ESC_FB1404AA_AS	NDM-5
ESC_FB1405AA_AS	NDM-5
ESC_FB1406AA_AS	NDM-5
ESC_FB1408AA_AS	NDM-5
ESC_FB1413AA_AS	NDM-5
ESC_FB1414AA_AS	NDM-5
ESC_FB1415AA_AS	NDM-5
ESC_FB1416AA_AS	NDM-5
ESC_FB1417AA_AS	NDM-5
ESC_FB1418AA_AS	NDM-5
ESC_FB1419AA_AS	NDM-5
ESC_FB1420AA_AS	NDM-5
ESC_FB1421AA_AS	NDM-5
ESC_FB1422AA_AS	NDM-5
ESC_FB1423AA_AS	NDM-5
ESC_FB1424AA_AS	NDM-5
ESC_FB1425AA_AS	NDM-5
ESC_FB1426AA_AS	NDM-5
ESC_FB1427AA_AS	NDM-5
ESC_FB1428AA_AS	NDM-5
ESC_FB1429AA_AS	NDM-5
ESC_FB1432AA_AS	NDM-5
ESC_FB5257AA_AS	NDM-5
ESC_FB5258AA_AS	NDM-5
ESC_GA2013AA_AS	NDM-1
ESC_GB0835AA_AS	NDM-1
ESC_HA0332AA_AS	NDM-1
ESC_HA0366AA_AS	NDM-1
ESC_HA0367AA_AS	NDM-1
ESC_HA0369AA_AS	NDM-7
ESC_HA0370AA_AS	NDM-5
ESC_HA1708AA_AS	NDM-1
ESC_HA2214AA_AS	NDM-5
ESC_HA3039AA_AS	NDM-5
ESC_HA3040AA_AS	NDM-5
ESC_HA3045AA_AS	NDM-9
ESC_HA3047AA_AS	NDM-9
ESC_HA3061AA_AS	NDM-5
ESC_HA3062AA_AS	NDM-1
ESC_HA3064AA_AS	NDM-7
ESC_HA3065AA_AS	NDM-1
ESC_HA3078AA_AS	NDM-9
ESC_HA3079AA_AS	NDM-1
ESC_HA3080AA_AS	NDM-1
ESC_HA3081AA_AS	NDM-9
ESC_HA3083AA_AS	NDM-5
ESC_HA3085AA_AS	NDM-5
ESC_HA3129AA_AS	NDM-9
ESC_HA3130AA_AS	NDM-9
ESC_HA3131AA_AS	NDM-5
ESC_HA3142AA_AS	NDM-5
ESC_HA3143AA_AS	NDM-5
ESC_HA3144AA_AS	NDM-1
ESC_HA3145AA_AS	NDM-5
ESC_HA3146AA_AS	NDM-9
ESC_HA3157AA_AS	NDM-5
ESC_HA3259AA_AS	NDM-5
ESC_IA7952AA_AS	NDM-4
ESC_IA7957AA_AS	NDM-1
ESC_IA7969AA_AS	NDM-7
ESC_IA7970AA_AS	NDM-5
ESC_IA7977AA_AS	NDM-5
ESC_IA7978AA_AS	NDM-1
ESC_IA7979AA_AS	NDM-5
ESC_IA7983AA_AS	NDM-1
ESC_IA7984AA_AS	NDM-5
ESC_IA7986AA_AS	NDM-5
ESC_IA7987AA_AS	NDM-1
ESC_IA7988AA_AS	NDM-5
ESC_IA7990AA_AS	NDM-5
ESC_IA7994AA_AS	NDM-5
ESC_JA1124AA_AS	NDM-1
ESC_JA1574AA_AS	NDM-5
ESC_JA1575AA_AS	NDM-5
ESC_JA1826AA_AS	NDM-5
ESC_JA3377AA_AS	NDM-5
ESC_JB4770AA_AS	NDM-5
ESC_KA2793AA_AS	NDM-1
ESC_KB0028AA_AS	NDM-5
ESC_KB4739AA_AS	NDM-5
ESC_KB4740AA_AS	NDM-5
ESC_KB4741AA_AS	NDM-5
ESC_KB4742AA_AS	NDM-5
ESC_KB5560AA_AS	NDM-1
ESC_KB5561AA_AS	NDM-1
ESC_KB5806AA_AS	NDM-5
ESC_KB9741AA_AS	NDM-5
ESC_LB2835AA_AS	NDM-5
ESC_LB3451AA_AS	NDM-5
ESC_LB4439AA_AS	NDM-9
ESC_LB4440AA_AS	NDM-9
ESC_LB5907AA_AS	NDM-5
ESC_LB5908AA_AS	NDM-5
ESC_LB5909AA_AS	NDM-5
ESC_LB5910AA_AS	NDM-5
ESC_LB5911AA_AS	NDM-5
ESC_LB5915AA_AS	NDM-5
ESC_LB5918AA_AS	NDM-5
ESC_LB6565AA_AS	NDM-5
ESC_LB7048AA_AS	NDM-5
ESC_LB7081AA_AS	NDM-5
ESC_LB7082AA_AS	NDM-5
ESC_LB7209AA_AS	NDM-5
ESC_LB7290AA_AS	NDM-5
ESC_LB7293AA_AS	NDM-5
ESC_LB7309AA_AS	NDM-5
ESC_LB7310AA_AS	NDM-5
ESC_LB7311AA_AS	NDM-5
ESC_LB9224AA_AS	NDM-7
ESC_LB9532AA_AS	NDM-5
ESC_LB9533AA_AS	NDM-5
ESC_LB9782AA_AS	NDM-5
ESC_MB0788AA_AS	NDM-5
ESC_MB1866AA_AS	NDM-5
ESC_MB1881AA_AS	NDM-5
ESC_MB1882AA_AS	NDM-1
ESC_MB1901AA_AS	NDM-5
ESC_MB1909AA_AS	NDM-5
ESC_MB1911AA_AS	NDM-5
ESC_MB1914AA_AS	NDM-5
ESC_MB1915AA_AS	NDM-5
ESC_MB1916AA_AS	NDM-5
ESC_MB1922AA_AS	NDM-5
ESC_MB1923AA_AS	NDM-5
ESC_MB1925AA_AS	NDM-5
ESC_MB1928AA_AS	NDM-5
ESC_MB1930AA_AS	NDM-5
ESC_MB1937AA_AS	NDM-5
ESC_MB1938AA_AS	NDM-5
ESC_MB1945AA_AS	NDM-5
ESC_MB1946AA_AS	NDM-5
ESC_MB1948AA_AS	NDM-5
ESC_MB1958AA_AS	NDM-5
ESC_MB1959AA_AS	NDM-5
ESC_MB1960AA_AS	NDM-5
ESC_MB2285AA_AS	NDM-5
ESC_MB2529AA_AS	NDM-5
ESC_MB2624AA_AS	NDM-5
ESC_MB2632AA_AS	NDM-5
ESC_MB3274AA_AS	NDM-5
ESC_MB3342AA_AS	NDM-5
ESC_MB4772AA_AS	NDM-5
ESC_MB4773AA_AS	NDM-1
ESC_MB4774AA_AS	NDM-5
ESC_MB4776AA_AS	NDM-5
ESC_MB4777AA_AS	NDM-5
ESC_MB4778AA_AS	NDM-5
ESC_MB7997AA_AS	NDM-5
ESC_MB8199AA_AS	NDM-5
ESC_MB8200AA_AS	NDM-5
ESC_MB8454AA_AS	NDM-1
ESC_MB8860AA_AS	NDM-5
ESC_MB9004AA_AS	NDM-1
ESC_MB9005AA_AS	NDM-1
ESC_MB9006AA_AS	NDM-1
ESC_MB9008AA_AS	NDM-1
ESC_MB9009AA_AS	NDM-1
ESC_MB9012AA_AS	NDM-1
ESC_MB9013AA_AS	NDM-1
ESC_MB9014AA_AS	NDM-1
ESC_MB9015AA_AS	NDM-1
ESC_MB9017AA_AS	NDM-5
ESC_MB9018AA_AS	NDM-5
ESC_MB9023AA_AS	NDM-9
ESC_MB9024AA_AS	NDM-5
ESC_MB9027AA_AS	NDM-5
ESC_MB9029AA_AS	NDM-1
ESC_MB9031AA_AS	NDM-1
ESC_MB9036AA_AS	NDM-1
ESC_MB9040AA_AS	NDM-7
ESC_MB9046AA_AS	NDM-5
ESC_MB9048AA_AS	NDM-5
ESC_MB9051AA_AS	NDM-5
ESC_MB9053AA_AS	NDM-5
ESC_MB9066AA_AS	NDM-5
ESC_MB9101AA_AS	NDM-5
ESC_MB9107AA_AS	NDM-1
ESC_MB9116AA_AS	NDM-5
ESC_MB9118AA_AS	NDM-5
ESC_NA5980AA_AS	NDM-5
ESC_NA5992AA_AS	NDM-5
ESC_NA8329AA_AS	NDM-5
ESC_NA8467AA_AS	NDM-5
ESC_NA8468AA_AS	NDM-5
ESC_NA8469AA_AS	NDM-5
ESC_NA8584AA_AS	NDM-5
ESC_NA8585AA_AS	NDM-5
ESC_NA8586AA_AS	NDM-5
ESC_NA8587AA_AS	NDM-5
ESC_NA8758AA_AS	NDM-1
ESC_NA9689AA_AS	NDM-5
ESC_NB5678AA_AS	NDM-1
ESC_NB5679AA_AS	NDM-1
ESC_NB5680AA_AS	NDM-1
ESC_NB5681AA_AS	NDM-1
ESC_NB5682AA_AS	NDM-1
ESC_NB5683AA_AS	NDM-1
ESC_NB5684AA_AS	NDM-1
ESC_NB6545AA_AS	NDM-1
ESC_NB6747AA_AS	NDM-5
ESC_NB6748AA_AS	NDM-5
ESC_NB6749AA_AS	NDM-5
ESC_NB8509AA_AS	NDM-7
ESC_OA0093AA_AS	NDM-4
ESC_OA0103AA_AS	NDM-1
ESC_OA0188AA_AS	NDM-1
ESC_OA0337AA_AS	NDM-4
ESC_OA0345AA_AS	NDM-5
ESC_OA1000AA_AS	NDM-1
ESC_OA1008AA_AS	NDM-7
ESC_OA1009AA_AS	NDM-5
ESC_OA1015AA_AS	NDM-1
ESC_OA1099AA_AS	NDM-4
ESC_OA1100AA_AS	NDM-1
ESC_OA1107AA_AS	NDM-5
ESC_OA1109AA_AS	NDM-1
ESC_OA1110AA_AS	NDM-5
ESC_OA1112AA_AS	NDM-1
ESC_OA1113AA_AS	NDM-1
ESC_OA1114AA_AS	NDM-7
ESC_OA1115AA_AS	NDM-1
ESC_OA1116AA_AS	NDM-5
ESC_OA1117AA_AS	NDM-7
ESC_OA1118AA_AS	NDM-7
ESC_OA1119AA_AS	NDM-1
ESC_OA1120AA_AS	NDM-1
ESC_OA1121AA_AS	NDM-1
ESC_OA1122AA_AS	NDM-5
ESC_OA1123AA_AS	NDM-1
ESC_OA1124AA_AS	NDM-7
ESC_OA1125AA_AS	NDM-5
ESC_OA1126AA_AS	NDM-7
ESC_OA1127AA_AS	NDM-7
ESC_OA1128AA_AS	NDM-5
ESC_OA1685AA_AS	NDM-1
ESC_OA1687AA_AS	NDM-1
ESC_OA1688AA_AS	NDM-5
ESC_OA1716AA_AS	NDM-5
ESC_OA1717AA_AS	NDM-7
ESC_OA1719AA_AS	NDM-5
ESC_OA1721AA_AS	NDM-1
ESC_OA1722AA_AS	NDM-1
ESC_OA2047AA_AS	NDM-1
ESC_OA2487AA_AS	NDM-5
ESC_OA4671AA_AS	NDM-5
ESC_OA4672AA_AS	NDM-5
ESC_OA4678AA_AS	NDM-5
ESC_OA5061AA_AS	NDM-5
ESC_OA5799AA_AS	NDM-1
ESC_OB3628AA_AS	NDM-5
ESC_OB3642AA_AS	NDM-5
ESC_OB3643AA_AS	NDM-4
ESC_OB3650AA_AS	NDM-7
ESC_OB3657AA_AS	NDM-5
ESC_OB3659AA_AS	NDM-5
ESC_OB3856AA_AS	NDM-5
ESC_OB3913AA_AS	NDM-5
ESC_PA0821AA_AS	NDM-9
ESC_PA0951AA_AS	NDM-7
ESC_PA2204AA_AS	NDM-5
ESC_PA4051AA_AS	NDM-5
ESC_PA4052AA_AS	NDM-9
ESC_PA4053AA_AS	NDM-5
ESC_PA4058AA_AS	NDM-1
ESC_PA4059AA_AS	NDM-5
ESC_PA4060AA_AS	NDM-9
ESC_PA4062AA_AS	NDM-5
ESC_PA4065AA_AS	NDM-9
ESC_PA4066AA_AS	NDM-5
ESC_PA4068AA_AS	NDM-5
ESC_PA7886AA_AS	NDM-5
ESC_PA9016AA_AS	NDM-1
ESC_PA9078AA_AS	NDM-7
ESC_PA9079AA_AS	NDM-7
ESC_PA9090AA_AS	NDM-5
ESC_PA9095AA_AS	NDM-5
ESC_PA9099AA_AS	NDM-5
ESC_PA9130AA_AS	NDM-5
ESC_QA5123AA_AS	NDM-1
ESC_RA0173AA_AS	NDM-1
ESC_RA2339AA_AS	NDM-5
ESC_RA2539AA_AS	NDM-7
ESC_RA2541AA_AS	NDM-7
ESC_RA3265AA_AS	NDM-5
ESC_RA3266AA_AS	NDM-5
ESC_RA3267AA_AS	NDM-5
ESC_RA3269AA_AS	NDM-5
ESC_RA3270AA_AS	NDM-5
ESC_RA3990AA_AS	NDM-1
ESC_RA4257AA_AS	NDM-5
ESC_RA7813AA_AS	NDM-5
ESC_RA9371AA_AS	NDM-5
ESC_RA9373AA_AS	NDM-1
ESC_RA9377AA_AS	NDM-1
ESC_RA9378AA_AS	NDM-5
ESC_RA9384AA_AS	NDM-5
ESC_RA9385AA_AS	NDM-1
ESC_RA9387AA_AS	NDM-5
ESC_RA9388AA_AS	NDM-5
ESC_RA9389AA_AS	NDM-5
ESC_RA9390AA_AS	NDM-5
ESC_RA9391AA_AS	NDM-5
ESC_RA9392AA_AS	NDM-5
ESC_SA2554AA_AS	NDM-1
ESC_SA2948AA_AS	NDM-7
ESC_SA4848AA_AS	NDM-5
ESC_SA7845AA_AS	NDM-5
ESC_SA7846AA_AS	NDM-5
ESC_SA7847AA_AS	NDM-5
ESC_TA0018AA_AS	NDM-5
ESC_TA0037AA_AS	NDM-5
ESC_TA0148AA_AS	NDM-1
ESC_TA0149AA_AS	NDM-1
ESC_TA0154AA_AS	NDM-5
ESC_TA0155AA_AS	NDM-5
ESC_TA0156AA_AS	NDM-5
ESC_TA0157AA_AS	NDM-5
ESC_TA0158AA_AS	NDM-1
ESC_TA0159AA_AS	NDM-1
ESC_TA0164AA_AS	NDM-5
ESC_TA0165AA_AS	NDM-5
ESC_TA0166AA_AS	NDM-5
ESC_ZA8663AA_AS	NDM-5
ESC_ZA8676AA_AS	NDM-5
ESC_ZA8919AA_AS	NDM-5
ESC_ZA9282AA_AS	NDM-5
ESC_ZA9284AA_AS	NDM-5
ESC_ZA9285AA_AS	NDM-5
ESC_ZA9288AA_AS	NDM-5
ESC_ZA9607AA_AS	NDM-5
ESC_ZA9613AA_AS	NDM-5
GCA_000499625	NDM-1
GCA_000753395	NDM-1
GCA_001316425	NDM-1
GCA_001316505	NDM-1
GCA_001316535	NDM-1
GCA_001316555	NDM-1
GCA_001316595	NDM-1
GCA_001316635	NDM-1
GCA_001317125	NDM-1
GCA_001317285	NDM-1
GCA_001317445	NDM-1
GCA_001317455	NDM-1
GCA_001535665	NDM-1
GCA_001535685	NDM-1
GCA_001597815	NDM-7
GCA_001611715	NDM-1
GCA_001672015	NDM-1
GCA_001702405	NDM-1
GCA_001742865	NDM-1
GCA_001758505	NDM-1
GCA_001879325	NDM-1
GCA_001879425	NDM-1
GCA_001891185	NDM-1
GCA_001894475	NDM-1
GCA_001901655	NDM-1
GCA_001984885	NDM-1
GCA_002009075	NDM-1
GCA_002093155	NDM-1
GCA_002099305	NDM-1
GCA_002285215	NDM-5
GCA_002286395	NDM-7
GCA_002406905	NDM-5
GCA_002738115	NDM-1
GCA_002848605	NDM-9
GCA_002909795	NDM-5
GCA_003037635	NDM-5
GCA_003046765	NDM-5
GCA_003056895	NDM-1
GCA_003114895-1	NDM-1
GCA_003114895-2	NDM-1
GCA_003114915-1	NDM-1
GCA_003114915-2	NDM-1
GCA_003115095-1	NDM-1
GCA_003115095-2	NDM-1
GCA_003115135	NDM-4
GCA_003115235	NDM-4
GCA_003150815	NDM-5
GCA_003185745	NDM-1
GCA_003400445	NDM-5
GCA_003428845	NDM-1
GCA_003429065	NDM-1
GCA_003627485	NDM-1
GCA_003711905	NDM-1
GCA_003713085	NDM-1
GCA_003860645	NDM-5
GCA_003860925	NDM-1
GCA_004005545	NDM-1
GCA_004101985	NDM-1
GCA_004127505	NDM-9
GCA_004136875	NDM-5
GCA_004145965	NDM-1
GCA_004794165	NDM-1
GCA_005223195	NDM-1
GCA_005223295	NDM-1
GCA_005280355	NDM-1
GCA_006148995	NDM-1
GCA_006494505	NDM-1
GCA_006629605-1	NDM-1
GCA_006629605-2	NDM-1
GCA_007290015-1	NDM-1
GCA_007290015-2	NDM-1
GCA_007657735-1	NDM-1
GCA_007657735-2	NDM-1
GCA_008106305-1	NDM-1
GCA_008106305-2	NDM-1
GCA_008368555	NDM-1
GCA_008630215	NDM-1
GCA_008632735	NDM-1
GCA_008632785	NDM-1
GCA_009380205	NDM-5
GCA_009380245	NDM-5
GCA_009392945	NDM-5
GCA_009394065	NDM-5
GCA_009394205	NDM-9
GCA_009394405	NDM-5
GCA_009394675	NDM-5
GCA_009600675	NDM-1
GCA_009600695	NDM-1
GCA_009600805	NDM-1
GCA_009661665	NDM-1
GCA_009674715	NDM-5
GCA_010255815-1	NDM-1
GCA_010255815-2	NDM-1
GCA_010255955-1	NDM-1
GCA_010255955-2	NDM-1
GCA_010918035	NDM-1
GCA_011029405	NDM-5
GCA_011045455	NDM-5
GCA_011059235	NDM-5
GCA_011059245	NDM-5
GCA_011742775	NDM-5
GCA_012117995-1	NDM-5
GCA_012117995-2	NDM-5
GCA_012118055-1	NDM-5
GCA_012118055-2	NDM-5
GCA_012289005-1	NDM-5
GCA_012289005-2	NDM-5
GCA_012289185-1	NDM-5
GCA_012289185-2	NDM-5
GCA_012289645-1	NDM-5
GCA_012289645-2	NDM-5
GCA_012289865-1	NDM-5
GCA_012289865-2	NDM-5
GCA_012289885-1	NDM-5
GCA_012289885-2	NDM-5
GCA_012289925-1	NDM-1
GCA_012289925-2	NDM-1
GCA_012289945-1	NDM-5
GCA_012289945-2	NDM-5
GCA_012289965-1	NDM-5
GCA_012289965-2	NDM-5
GCA_012290025-1	NDM-5
GCA_012290025-2	NDM-5
GCA_012290045-1	NDM-5
GCA_012290045-2	NDM-5
GCA_012290065-1	NDM-5
GCA_012290065-2	NDM-5
GCA_012290085-1	NDM-5
GCA_012290085-2	NDM-5
GCA_012290565-1	NDM-5
GCA_012290565-2	NDM-5
GCA_012298045-1	NDM-5
GCA_012298045-2	NDM-5
GCA_012298045-3	NDM-5
GCA_012298305-1	NDM-5
GCA_012298305-2	NDM-5
GCA_012298325-1	NDM-5
GCA_012298325-2	NDM-5
GCA_012298385-1	NDM-5
GCA_012298385-2	NDM-5
GCA_012298445-1	NDM-5
GCA_012298445-2	NDM-5
GCA_012298645-1	NDM-5
GCA_012298645-3	NDM-5
GCA_012298845-1	NDM-5
GCA_012298845-2	NDM-5
GCA_012298885-1	NDM-5
GCA_012298885-2	NDM-5
GCA_012298905-1	NDM-5
GCA_012298905-2	NDM-5
GCA_012298925-1	NDM-5
GCA_012298925-2	NDM-5
GCA_012298945-1	NDM-5
GCA_012298945-2	NDM-5
GCA_012298965-1	NDM-5
GCA_012298965-2	NDM-5
GCA_012298985-1	NDM-5
GCA_012298985-2	NDM-5
GCA_012299005-1	NDM-5
GCA_012299005-2	NDM-5
GCA_012299065-1	NDM-5
GCA_012299065-2	NDM-5
GCA_012299085-1	NDM-5
GCA_012299085-4	NDM-5
GCA_012299145-1	NDM-5
GCA_012299145-2	NDM-5
GCA_012301985-1	NDM-7
GCA_012301985-2	NDM-7
GCA_012302005-1	NDM-5
GCA_012302005-2	NDM-5
GCA_012302065-1	NDM-7
GCA_012302065-2	NDM-7
GCA_012338475-1	NDM-5
GCA_012338475-2	NDM-5
GCA_012347575-1	NDM-1
GCA_012347575-2	NDM-1
GCA_012358215-1	NDM-5
GCA_012358215-2	NDM-5
GCA_012359555-1	NDM-5
GCA_012359555-2	NDM-5
GCA_012359595-1	NDM-1
GCA_012359595-2	NDM-1
GCA_012379815-1	NDM-5
GCA_012379815-2	NDM-5
GCA_012425425-1	NDM-5
GCA_012425425-2	NDM-5
GCA_012426405-1	NDM-5
GCA_012426405-2	NDM-5
GCA_012433915-1	NDM-5
GCA_012433915-2	NDM-5
GCA_012433935-1	NDM-5
GCA_012433935-2	NDM-5
GCA_012434055-1	NDM-7
GCA_012434055-2	NDM-7
GCA_012439065-1	NDM-5
GCA_012439065-2	NDM-5
GCA_012440325-1	NDM-5
GCA_012440325-2	NDM-5
GCA_012440365-1	NDM-5
GCA_012440365-2	NDM-5
GCA_012440425-1	NDM-5
GCA_012440425-2	NDM-5
GCA_012452165-1	NDM-7
GCA_012452165-2	NDM-7
GCA_012452185-1	NDM-5
GCA_012452185-2	NDM-5
GCA_012452205-1	NDM-5
GCA_012452205-2	NDM-5
GCA_012452245-1	NDM-1
GCA_012452245-2	NDM-1
GCA_012452265-1	NDM-7
GCA_012452265-2	NDM-7
GCA_012452285-1	NDM-1
GCA_012452285-2	NDM-1
GCA_012452685-1	NDM-5
GCA_012452685-2	NDM-5
GCA_012452705-1	NDM-5
GCA_012452705-2	NDM-5
GCA_012452765-1	NDM-7
GCA_012452765-2	NDM-7
GCA_012452805-1	NDM-5
GCA_012452805-2	NDM-5
GCA_012452845-1	NDM-1
GCA_012452845-2	NDM-1
GCA_012452935-1	NDM-5
GCA_012452935-2	NDM-5
GCA_012452965-1	NDM-5
GCA_012452965-2	NDM-5
GCA_012453045-1	NDM-1
GCA_012453045-2	NDM-1
GCA_012453085-1	NDM-1
GCA_012453085-2	NDM-1
GCA_012453125-1	NDM-5
GCA_012453125-2	NDM-5
GCA_012453145-1	NDM-5
GCA_012453145-2	NDM-5
GCA_012453165-1	NDM-1
GCA_012453165-2	NDM-1
GCA_012453205-1	NDM-5
GCA_012453205-2	NDM-5
GCA_012453225-1	NDM-1
GCA_012453225-2	NDM-1
GCA_012453325-1	NDM-1
GCA_012453325-2	NDM-1
GCA_012453445-1	NDM-1
GCA_012453445-2	NDM-1
GCA_012453505-1	NDM-4
GCA_012453505-2	NDM-4
GCA_012478875-1	NDM-4
GCA_012478875-2	NDM-4
GCA_012481925-1	NDM-5
GCA_012481925-2	NDM-5
GCA_012482015-1	NDM-5
GCA_012482015-2	NDM-5
GCA_012482135-1	NDM-5
GCA_012482135-2	NDM-5
GCA_012502215-1	NDM-1
GCA_012502215-2	NDM-1
GCA_012503115-1	NDM-5
GCA_012503115-2	NDM-5
GCA_012508955-1	NDM-7
GCA_012508955-2	NDM-7
GCA_012524395-1	NDM-7
GCA_012524395-2	NDM-7
GCA_012529395-1	NDM-1
GCA_012529395-2	NDM-1
GCA_012529435-1	NDM-1
GCA_012529435-2	NDM-1
GCA_012529465-1	NDM-1
GCA_012529465-2	NDM-1
GCA_012529495-1	NDM-1
GCA_012529495-2	NDM-1
GCA_012529515-1	NDM-1
GCA_012529515-2	NDM-1
GCA_012529535-1	NDM-1
GCA_012529535-2	NDM-1
GCA_012529555-1	NDM-1
GCA_012529555-2	NDM-1
GCA_012529575-1	NDM-1
GCA_012529575-2	NDM-1
GCA_012529595-1	NDM-1
GCA_012529595-2	NDM-1
GCA_012529655-1	NDM-1
GCA_012529655-2	NDM-1
GCA_012529875-1	NDM-1
GCA_012529875-2	NDM-1
GCA_012529895-1	NDM-1
GCA_012529895-2	NDM-1
GCA_012529955-1	NDM-1
GCA_012529955-2	NDM-1
GCA_012529975-1	NDM-1
GCA_012529975-2	NDM-1
GCA_012529995-1	NDM-1
GCA_012529995-2	NDM-1
GCA_012561165-1	NDM-7
GCA_012561165-2	NDM-7
GCA_012593495-1	NDM-5
GCA_012593495-2	NDM-5
GCA_012593525-1	NDM-5
GCA_012593525-2	NDM-5
GCA_012593565-1	NDM-5
GCA_012593565-2	NDM-5
GCA_012594965-1	NDM-5
GCA_012594965-2	NDM-5
GCA_012595605-1	NDM-5
GCA_012595605-2	NDM-5
GCA_012595625-1	NDM-5
GCA_012595625-2	NDM-5
GCA_012595725-1	NDM-5
GCA_012595725-2	NDM-5
GCA_012595805-1	NDM-5
GCA_012595805-2	NDM-5
GCA_012595845-1	NDM-5
GCA_012595845-2	NDM-5
GCA_012595885-1	NDM-5
GCA_012595885-2	NDM-5
GCA_012596085-1	NDM-5
GCA_012596085-2	NDM-5
GCA_012596105-1	NDM-5
GCA_012596105-2	NDM-5
GCA_012605735-1	NDM-5
GCA_012605735-2	NDM-5
GCA_012605815-1	NDM-5
GCA_012605815-2	NDM-5
GCA_012605835-1	NDM-5
GCA_012605835-2	NDM-5
GCA_012605855-1	NDM-5
GCA_012605855-2	NDM-5
GCA_012605865-1	NDM-5
GCA_012605865-2	NDM-5
GCA_012605915-1	NDM-5
GCA_012605915-2	NDM-5
GCA_012605925-1	NDM-5
GCA_012605925-2	NDM-5
GCA_012606075-1	NDM-5
GCA_012606075-2	NDM-5
GCA_012606155-1	NDM-5
GCA_012606155-2	NDM-5
GCA_012606215-1	NDM-5
GCA_012606215-2	NDM-5
GCA_012606335-1	NDM-5
GCA_012606335-2	NDM-5
GCA_012606395-1	NDM-5
GCA_012606395-2	NDM-5
GCA_012606475-1	NDM-5
GCA_012606475-2	NDM-5
GCA_012608075-1	NDM-5
GCA_012608075-2	NDM-5
GCA_012612145-1	NDM-5
GCA_012612145-2	NDM-5
GCA_012613005-1	NDM-5
GCA_012613005-2	NDM-5
GCA_012613065-1	NDM-5
GCA_012613065-2	NDM-5
GCA_012613105-1	NDM-5
GCA_012613105-2	NDM-5
GCA_012613165-1	NDM-5
GCA_012613165-2	NDM-5
GCA_012613245-1	NDM-5
GCA_012613245-2	NDM-5
GCA_012613265-1	NDM-5
GCA_012613265-2	NDM-5
GCA_012613285-1	NDM-5
GCA_012613285-2	NDM-5
GCA_012616725-1	NDM-5
GCA_012616725-2	NDM-5
GCA_012616745-1	NDM-5
GCA_012616745-2	NDM-5
GCA_012616765-1	NDM-5
GCA_012616765-2	NDM-5
GCA_012616815-1	NDM-5
GCA_012616815-2	NDM-5
GCA_012616865-1	NDM-5
GCA_012616865-2	NDM-5
GCA_012616905-1	NDM-5
GCA_012616905-2	NDM-5
GCA_012616965-1	NDM-5
GCA_012616965-2	NDM-5
GCA_012617005-1	NDM-5
GCA_012617005-2	NDM-5
GCA_012617025-1	NDM-5
GCA_012617025-2	NDM-5
GCA_012617065-1	NDM-5
GCA_012617065-2	NDM-5
GCA_012617085-1	NDM-5
GCA_012617085-2	NDM-5
GCA_012617105-1	NDM-5
GCA_012617105-2	NDM-5
GCA_012617145-1	NDM-5
GCA_012617145-2	NDM-5
GCA_012617185-1	NDM-5
GCA_012617185-2	NDM-5
GCA_012617265-1	NDM-5
GCA_012617265-2	NDM-5
GCA_012617285-1	NDM-5
GCA_012617285-2	NDM-5
GCA_012617365-1	NDM-5
GCA_012617365-2	NDM-5
GCA_012665665-1	NDM-5
GCA_012665665-2	NDM-5
GCA_012672305-1	NDM-1
GCA_012672305-2	NDM-1
GCA_012672645-1	NDM-5
GCA_012672645-2	NDM-5
GCA_012672685-1	NDM-1
GCA_012672685-2	NDM-1
GCA_012672745-1	NDM-1
GCA_012672745-2	NDM-1
GCA_012672885-1	NDM-5
GCA_012672885-2	NDM-5
GCA_012673005-1	NDM-1
GCA_012673005-2	NDM-1
GCA_012773095-1	NDM-1
GCA_012773095-2	NDM-1
GCA_012773155-1	NDM-1
GCA_012773155-2	NDM-1
GCA_012773175-1	NDM-1
GCA_012773175-2	NDM-1
GCA_012849435-1	NDM-5
GCA_012849435-2	NDM-5
GCA_012852855-1	NDM-5
GCA_012852855-2	NDM-5
GCA_012905725-1	NDM-5
GCA_012905725-2	NDM-5
GCA_012906265-1	NDM-5
GCA_012906265-2	NDM-5
GCA_012910445-1	NDM-5
GCA_012910445-2	NDM-5
GCA_012912345-1	NDM-5
GCA_012912345-2	NDM-5
GCA_012914125-1	NDM-5
GCA_012914125-2	NDM-5
GCA_012914235-1	NDM-5
GCA_012914235-2	NDM-5
GCA_012914685-1	NDM-5
GCA_012914685-2	NDM-5
GCA_012916185-1	NDM-5
GCA_012916185-2	NDM-5
GCA_012916225-1	NDM-5
GCA_012916225-2	NDM-5
GCA_012916335-1	NDM-5
GCA_012916335-2	NDM-5
GCA_012916365-1	NDM-5
GCA_012916365-2	NDM-5
GCA_012921815-1	NDM-1
GCA_012921815-2	NDM-1
GCA_012921875-1	NDM-5
GCA_012921875-2	NDM-5
GCA_012921915-1	NDM-5
GCA_012921915-2	NDM-5
GCA_012925025-1	NDM-5
GCA_012925025-2	NDM-5
GCA_012925705-1	NDM-7
GCA_012925705-2	NDM-7
GCA_012925745-1	NDM-5
GCA_012925745-2	NDM-5
GCA_012925775-1	NDM-1
GCA_012925775-2	NDM-1
GCA_012925805-1	NDM-5
GCA_012925805-2	NDM-5
GCA_012926085-1	NDM-5
GCA_012926085-2	NDM-5
GCA_012926365-1	NDM-5
GCA_012926365-2	NDM-5
GCA_012979915-1	NDM-1
GCA_012979915-2	NDM-1
GCA_012979935-1	NDM-1
GCA_012979935-2	NDM-1
GCA_012980195-1	NDM-1
GCA_012980195-2	NDM-1
GCA_013006995-1	NDM-4
GCA_013006995-2	NDM-4
GCA_013007115-1	NDM-5
GCA_013007115-2	NDM-5
GCA_013015315-1	NDM-1
GCA_013015315-2	NDM-1
GCA_013015345-1	NDM-1
GCA_013015345-2	NDM-1
GCA_013015365-1	NDM-1
GCA_013015365-2	NDM-1
GCA_013016985-1	NDM-5
GCA_013016985-2	NDM-5
GCA_013024885-1	NDM-5
GCA_013024885-2	NDM-5
GCA_013025425-1	NDM-1
GCA_013025425-2	NDM-1
GCA_013025445-2	NDM-1
GCA_013025555-1	NDM-1
GCA_013025555-2	NDM-1
GCA_013025605-1	NDM-1
GCA_013025605-2	NDM-1
GCA_013025645-1	NDM-1
GCA_013025645-2	NDM-1
GCA_013025665-1	NDM-1
GCA_013025665-2	NDM-1
GCA_013025685-1	NDM-1
GCA_013025685-2	NDM-1
GCA_013037925-1	NDM-9
GCA_013037925-2	NDM-9
GCA_013037945-3	NDM-5
GCA_013037985-1	NDM-9
GCA_013037985-2	NDM-9
GCA_013038025-1	NDM-5
GCA_013038025-2	NDM-5
GCA_013038265-1	NDM-9
GCA_013038265-2	NDM-9
GCA_013038325-1	NDM-9
GCA_013038325-2	NDM-9
GCA_013038745-1	NDM-9
GCA_013038745-2	NDM-9
GCA_013038805-1	NDM-1
GCA_013038805-2	NDM-1
GCA_013038935-1	NDM-5
GCA_013038935-2	NDM-5
GCA_013038945-1	NDM-5
GCA_013038945-2	NDM-5
GCA_013038985-1	NDM-9
GCA_013038985-2	NDM-9
GCA_013039005-1	NDM-5
GCA_013039005-2	NDM-5
GCA_013039025-1	NDM-9
GCA_013039025-2	NDM-9
GCA_013039045-1	NDM-5
GCA_013039045-2	NDM-5
GCA_013039065-1	NDM-9
GCA_013039065-2	NDM-9
GCA_013039085-1	NDM-5
GCA_013039085-2	NDM-5
GCA_013039155-1	NDM-9
GCA_013039155-2	NDM-9
GCA_013039405-1	NDM-9
GCA_013039405-2	NDM-9
GCA_013039485-1	NDM-9
GCA_013039485-2	NDM-9
GCA_013039505-1	NDM-5
GCA_013039505-2	NDM-5
GCA_013039525-1	NDM-9
GCA_013039525-2	NDM-9
GCA_013039545-1	NDM-4
GCA_013039545-2	NDM-4
GCA_013039565-1	NDM-5
GCA_013039565-2	NDM-5
GCA_013039585-1	NDM-9
GCA_013039585-2	NDM-9
GCA_013039605-1	NDM-9
GCA_013039605-2	NDM-9
GCA_013039665-1	NDM-9
GCA_013039665-2	NDM-9
GCA_013039725-1	NDM-9
GCA_013039725-2	NDM-9
GCA_013039765-1	NDM-9
GCA_013039765-2	NDM-9
GCA_013039805-1	NDM-9
GCA_013039805-2	NDM-9
GCA_013039845-1	NDM-9
GCA_013039845-2	NDM-9
GCA_013039865-1	NDM-1
GCA_013039865-2	NDM-1
GCA_013039875-1	NDM-9
GCA_013039875-2	NDM-9
GCA_013039905-1	NDM-9
GCA_013039905-2	NDM-9
GCA_013039925-1	NDM-9
GCA_013039925-2	NDM-9
GCA_013039945-1	NDM-9
GCA_013039945-2	NDM-9
GCA_013077085-1	NDM-1
GCA_013077085-2	NDM-1
GCA_013078705-1	NDM-1
GCA_013078705-2	NDM-1
GCA_013078885-1	NDM-1
GCA_013078885-2	NDM-1
GCA_013085385-1	NDM-7
GCA_013085385-2	NDM-7
GCA_013128735-1	NDM-5
GCA_013128735-2	NDM-5
GCA_013128775-1	NDM-5
GCA_013128775-2	NDM-5
GCA_013132355-1	NDM-5
GCA_013132355-2	NDM-5
GCA_013162105-1	NDM-5
GCA_013162105-2	NDM-5
GCA_013363395-1	NDM-1
GCA_013363395-2	NDM-1
GCA_013367605	NDM-5
GCA_013377395	NDM-5
GCA_013443175-1	NDM-5
GCA_013443175-2	NDM-5
GCA_013447795-1	NDM-5
GCA_013447795-2	NDM-5
GCA_013513375-1	NDM-5
GCA_013513375-2	NDM-5
GCA_013513435-1	NDM-5
GCA_013513435-3	NDM-5
GCA_013513495-1	NDM-4
GCA_013513495-2	NDM-4
GCA_013513575-1	NDM-5
GCA_013513575-2	NDM-5
GCA_013514935-1	NDM-5
GCA_013514935-2	NDM-5
GCA_013515115-1	NDM-5
GCA_013515115-2	NDM-5
GCA_013519895-1	NDM-5
GCA_013519895-2	NDM-5
GCA_013716305-1	NDM-1
GCA_013716305-2	NDM-1
GCA_013716345-1	NDM-5
GCA_013716345-2	NDM-5
GCA_013716365-1	NDM-5
GCA_013716365-2	NDM-5
GCA_013716405-1	NDM-5
GCA_013716405-2	NDM-5
GCA_013716465-1	NDM-5
GCA_013716465-2	NDM-5
GCA_013716645-1	NDM-5
GCA_013716645-2	NDM-5
GCA_013716845-1	NDM-1
GCA_013716845-3	NDM-1
GCA_013717025-1	NDM-5
GCA_013717025-2	NDM-5
GCA_013717045-1	NDM-5
GCA_013717045-2	NDM-5
GCA_013717085-1	NDM-5
GCA_013717085-2	NDM-5
GCA_013717165-1	NDM-7
GCA_013717165-2	NDM-7
GCA_013717185-1	NDM-5
GCA_013717185-2	NDM-5
GCA_013739915-1	NDM-5
GCA_013739915-2	NDM-5
GCA_013765345-1	NDM-5
GCA_013765345-2	NDM-5
GCA_013765385-1	NDM-5
GCA_013765385-2	NDM-5
GCA_013781685-1	NDM-1
GCA_013781685-2	NDM-1
GCA_014047945-1	NDM-5
GCA_014047945-2	NDM-5
GCA_014047995-1	NDM-5
GCA_014047995-2	NDM-5
GCA_014048065	NDM-5
GCA_014048105-1	NDM-5
GCA_014048105-2	NDM-5
GCA_014234145-1	NDM-5
GCA_014234145-2	NDM-5
GCA_014234885-1	NDM-5
GCA_014234885-2	NDM-5
GCA_014234965-1	NDM-5
GCA_014234965-2	NDM-5
GCA_014235065-1	NDM-5
GCA_014235065-2	NDM-5
GCA_014318035-1	NDM-5
GCA_014318035-2	NDM-5
GCA_014446715-1	NDM-5
GCA_014446715-2	NDM-5
GCA_014625455-1	NDM-5
GCA_014625455-2	NDM-5
GCA_014655055	NDM-5
GCA_014655155	NDM-5
GCA_014655175	NDM-5
GCA_014655215	NDM-5
GCA_014655235	NDM-5
GCA_014655255	NDM-5
GCA_014655275	NDM-5
GCA_014655315	NDM-5
GCA_014655375	NDM-5
GCA_014655395	NDM-5
GCA_014655415	NDM-5
GCA_014655435	NDM-5
GCA_014655455	NDM-5
GCA_014655495	NDM-5
GCA_014655515	NDM-5
GCA_014655535	NDM-5
GCA_014655575	NDM-5
GCA_014655615	NDM-5
GCA_014655635	NDM-5
GCA_014655655	NDM-5
GCA_014655795	NDM-5
GCA_014655815	NDM-5
GCA_014655835	NDM-5
GCA_014655875	NDM-5
GCA_014673025	NDM-5
GCA_014673035	NDM-5
GCA_014673095	NDM-5
GCA_014673255	NDM-5
GCA_014673305	NDM-5
GCA_014673335	NDM-5
GCA_014673355	NDM-5
GCA_014673375	NDM-5
GCA_014673385	NDM-5
GCA_014680865-1	NDM-1
GCA_014680865-2	NDM-1
GCA_014680885-1	NDM-1
GCA_014680885-2	NDM-1
GCA_014680905-1	NDM-1
GCA_014680905-2	NDM-1
GCA_014680925-1	NDM-1
GCA_014680925-2	NDM-1
GCA_014680945-1	NDM-1
GCA_014680945-2	NDM-1
GCA_014682525-1	NDM-1
GCA_014682525-2	NDM-1
GCA_014682585-1	NDM-1
GCA_014682585-2	NDM-1
GCA_014682665-1	NDM-1
GCA_014682665-2	NDM-1
GCA_014682685-1	NDM-1
GCA_014682685-2	NDM-1
GCA_014682885-1	NDM-9
GCA_014682885-2	NDM-9
GCA_014682905-1	NDM-1
GCA_014682905-2	NDM-1
GCA_014682945-1	NDM-1
GCA_014682945-2	NDM-1
GCA_014682965-1	NDM-1
GCA_014682965-2	NDM-1
GCA_014682985-1	NDM-9
GCA_014682985-2	NDM-9
GCA_014682985-3	NDM-9
GCA_014682985-4	NDM-9
GCA_014683005-1	NDM-1
GCA_014683005-2	NDM-1
GCA_014683045-1	NDM-1
GCA_014683045-2	NDM-1
GCA_014683085-1	NDM-1
GCA_014683085-2	NDM-1
GCA_014683465-1	NDM-1
GCA_014683465-2	NDM-1
GCA_014692145-1	NDM-5
GCA_014692145-2	NDM-5
GCA_014692165-1	NDM-1
GCA_014692165-2	NDM-1
GCA_014692185-1	NDM-5
GCA_014692185-2	NDM-5
GCA_014692195-1	NDM-1
GCA_014692195-2	NDM-1
GCA_014692215-1	NDM-7
GCA_014692215-2	NDM-7
GCA_014692245-1	NDM-1
GCA_014692245-2	NDM-1
GCA_014725895	NDM-1
GCA_014774575-1	NDM-1
GCA_014774575-2	NDM-1
GCA_014774575-3	NDM-5
GCA_014774715-1	NDM-5
GCA_014774715-2	NDM-5
GCA_014774755-1	NDM-5
GCA_014774755-2	NDM-5
GCA_014775115-1	NDM-5
GCA_014775115-2	NDM-5
GCA_014775135-1	NDM-5
GCA_014775135-2	NDM-5
GCA_014775155-1	NDM-5
GCA_014775155-2	NDM-5
GCA_014775195-1	NDM-5
GCA_014775195-2	NDM-5
GCA_014775215-1	NDM-5
GCA_014775215-2	NDM-5
GCA_014775315-1	NDM-5
GCA_014775315-2	NDM-5
GCA_014775325-1	NDM-5
GCA_014775325-2	NDM-5
GCA_014775395-1	NDM-5
GCA_014775395-2	NDM-5
GCA_014775475-1	NDM-5
GCA_014775475-2	NDM-5
GCA_014775555-1	NDM-5
GCA_014775555-2	NDM-5
GCA_014775575-1	NDM-5
GCA_014775575-2	NDM-5
GCA_014775815-1	NDM-5
GCA_014775815-2	NDM-5
GCA_014775835-1	NDM-5
GCA_014775835-2	NDM-5
GCA_014775875-3	NDM-1
GCA_014775875-4	NDM-5
GCA_014776135-1	NDM-5
GCA_014776135-2	NDM-5
GCA_014776175-1	NDM-5
GCA_014776175-2	NDM-5
GCA_014776195-1	NDM-7
GCA_014776195-2	NDM-7
GCA_014776595-1	NDM-5
GCA_014776595-2	NDM-5
GCA_014776655-1	NDM-5
GCA_014776655-2	NDM-5
GCA_014776675-1	NDM-5
GCA_014776675-2	NDM-5
GCA_014776735-1	NDM-5
GCA_014776735-2	NDM-5
GCA_014776915-1	NDM-5
GCA_014776915-2	NDM-5
GCA_014776995-1	NDM-5
GCA_014776995-2	NDM-5
GCA_014777195-1	NDM-5
GCA_014777195-2	NDM-5
GCA_014777295-1	NDM-5
GCA_014777295-2	NDM-5
GCA_014777775-1	NDM-5
GCA_014777775-2	NDM-5
GCA_014777935-1	NDM-5
GCA_014777935-2	NDM-5
GCA_014778035-1	NDM-5
GCA_014778035-2	NDM-5
GCA_014778055-1	NDM-5
GCA_014778055-2	NDM-5
GCA_014778075-1	NDM-5
GCA_014778075-2	NDM-5
GCA_014778675-1	NDM-5
GCA_014778675-2	NDM-5
GCA_014778675-3	NDM-5
GCA_014778695-1	NDM-5
GCA_014778695-2	NDM-5
GCA_014779305-3	NDM-1
GCA_014779305-4	NDM-4
GCA_014779305-6	NDM-5
GCA_014779335-1	NDM-5
GCA_014779335-2	NDM-5
GCA_014779435-1	NDM-5
GCA_014779435-2	NDM-5
GCA_014793845-1	NDM-5
GCA_014793845-2	NDM-5
GCA_014793865-1	NDM-5
GCA_014793865-2	NDM-5
GCA_014793885-1	NDM-5
GCA_014793885-2	NDM-5
GCA_014793905-1	NDM-5
GCA_014793905-2	NDM-5
GCA_014793945-1	NDM-5
GCA_014793945-2	NDM-5
GCA_014816425-1	NDM-5
GCA_014816425-2	NDM-5
GCA_014816445-1	NDM-5
GCA_014816445-2	NDM-5
GCA_014816445-3	NDM-5
GCA_014816485-1	NDM-5
GCA_014816485-2	NDM-5
GCA_014816525-1	NDM-5
GCA_014816525-2	NDM-5
GCA_014816545-1	NDM-5
GCA_014816545-2	NDM-5
GCA_014816565-1	NDM-5
GCA_014816565-3	NDM-5
GCA_014816625-1	NDM-5
GCA_014816625-2	NDM-5
GCA_014816685-1	NDM-5
GCA_014816685-2	NDM-5
GCA_014816705-1	NDM-5
GCA_014816705-2	NDM-5
GCA_014816705-3	NDM-5
GCA_014816725-1	NDM-5
GCA_014816725-4	NDM-5
GCA_014816745-1	NDM-5
GCA_014816745-2	NDM-5
GCA_014816765-1	NDM-5
GCA_014816765-2	NDM-5
GCA_014816765-3	NDM-5
GCA_014816785-1	NDM-5
GCA_014816785-2	NDM-5
GCA_014816805-1	NDM-5
GCA_014816805-2	NDM-5
GCA_014816805-3	NDM-5
GCA_014816825-1	NDM-5
GCA_014816825-2	NDM-5
GCA_014816825-3	NDM-5
GCA_014816845-1	NDM-5
GCA_014816845-2	NDM-5
GCA_014816865-1	NDM-5
GCA_014816865-2	NDM-5
GCA_014816865-3	NDM-5
GCA_014816875-1	NDM-5
GCA_014816875-3	NDM-5
GCA_014816905-1	NDM-5
GCA_014816905-2	NDM-5
GCA_014816925-1	NDM-5
GCA_014816925-2	NDM-5
GCA_014816945-1	NDM-5
GCA_014816945-2	NDM-5
GCA_014816965-1	NDM-5
GCA_014816965-2	NDM-5
GCA_014816985-1	NDM-5
GCA_014816985-2	NDM-5
GCA_014817005-1	NDM-5
GCA_014817005-2	NDM-5
GCA_014817025-1	NDM-5
GCA_014817025-2	NDM-5
GCA_014817045-1	NDM-5
GCA_014817045-2	NDM-5
GCA_014817065-1	NDM-5
GCA_014817065-2	NDM-5
GCA_014817085-1	NDM-5
GCA_014817085-2	NDM-5
[truncated: 5,030 more rows]
