# Supplementary material for: Role of mobile genetic elements in the global dissemination of the carbapenem resistance gene blaNDM
Source: Nat Commun. 2022 Mar 3;13:1131. doi: 10.1038/s41467-022-28819-2 (PMC8894482; doi:10.1038/s41467-022-28819-2)
Supplement: Supplementary file 8 — Source Data [file 41467_2022_28819_MOESM8_ESM.zip › source_data/Fig4B_SupFig16_source_data.csv]

Sample	likelihood	posterior	TreeHeight	method
1	135.787582084883	-228.582770253653	2002.14806741874	BactDating
1001	140.017568910238	-209.973665264763	2004.10825430629	BactDating
2001	127.377475623591	-225.363571338983	2002.48674105315	BactDating
3001	132.762877684329	-204.526092365569	2004.52137738667	BactDating
4001	139.121179879122	-218.877052908244	2001.89254752084	BactDating
5001	140.385645243071	-239.442989476379	1998.50473897579	BactDating
6001	134.407569811901	-225.456257740624	2002.07985789821	BactDating
7001	132.043631686468	-220.874716632542	2001.63691991332	BactDating
8001	134.607334935187	-214.943205411227	2003.63359968815	BactDating
9001	135.429266485615	-203.224136326844	2003.67166190637	BactDating
10001	130.376431034767	-227.557617085603	2000.14688970177	BactDating
11001	133.323252923337	-208.241704580778	2003.97623838178	BactDating
12001	138.92645415506	-221.842033864882	2003.24615714329	BactDating
13001	139.813685029903	-232.167673067321	2002.41500181415	BactDating
14001	132.02247171132	-227.436089283949	2001.49358358328	BactDating
15001	135.46483216912	-225.496702241151	2002.63409754432	BactDating
16001	131.447971533626	-238.846924283862	2001.74361615621	BactDating
17001	139.413445132334	-242.508799739101	2000.31198316637	BactDating
18001	131.420355736216	-229.934320048018	2000.71313312699	BactDating
19001	123.238818962285	-233.134694557015	2000.54503292563	BactDating
20001	135.870131359011	-260.086357323984	1997.49596507003	BactDating
21001	138.717777188551	-258.954312027627	1995.7836910458	BactDating
22001	128.565328985648	-263.058740574843	1995.79666354905	BactDating
23001	136.663368088394	-224.288207096658	2002.08007516909	BactDating
24001	124.173352199051	-239.331839595169	2000.65228949159	BactDating
25001	132.021760651617	-242.894257374866	1999.38314631299	BactDating
26001	135.805170907299	-241.723942071971	1997.2734106453	BactDating
27001	134.033790109656	-223.052427401578	2002.89302829449	BactDating
28001	137.630453119392	-208.214055520557	2003.40624443517	BactDating
29001	133.279053963849	-211.889182208462	2004.75777038655	BactDating
30001	130.221343154782	-213.500064716057	2003.70616324484	BactDating
31001	129.43929989016	-206.54042125654	2004.12412808165	BactDating
32001	134.441015889742	-227.135629859826	2002.49448279737	BactDating
33001	135.135410654385	-234.987409390446	2002.01063965826	BactDating
34001	137.969594933904	-215.187617707376	2003.27098727441	BactDating
35001	121.697916621826	-224.958538733587	2002.66882292707	BactDating
36001	135.513171810441	-224.467131725636	2000.92479954809	BactDating
37001	131.145896306606	-235.97083135534	2000.18788013153	BactDating
38001	136.277970373823	-236.296074951476	2002.58154721488	BactDating
39001	138.329444749683	-211.569712635473	2003.10824243794	BactDating
40001	132.8334443021	-227.010544062173	2003.10545941607	BactDating
41001	139.934531961342	-229.324386258405	2002.22732479182	BactDating
42001	132.804551589356	-236.705761916652	1997.91505503658	BactDating
43001	133.967750116576	-247.716687877702	1997.72742427258	BactDating
44001	135.375590700308	-215.404942406122	2003.57751224395	BactDating
45001	128.078223148889	-229.866869635846	2002.96224818179	BactDating
46001	139.237582850448	-221.402860779727	2003.60118344613	BactDating
47001	144.864771402471	-198.638122299609	2005.03391833263	BactDating
48001	122.095398153559	-219.105816272204	2002.44887165545	BactDating
49001	125.299155101416	-221.404466843339	2002.46826462271	BactDating
50001	130.189922324132	-211.983647708944	2001.82261385937	BactDating
51001	137.776963692397	-251.894562963713	1998.32949226933	BactDating
52001	139.90628294808	-242.377630179358	1999.83818859255	BactDating
53001	125.237268094798	-225.666667384616	2003.56839468941	BactDating
54001	134.657501171614	-225.878530842461	2004.0888961855	BactDating
55001	144.38727848014	-223.544321567847	2003.02562440712	BactDating
56001	137.708377979689	-217.53180686971	2004.29491368731	BactDating
57001	135.597147132336	-228.462836343413	2002.25328651177	BactDating
58001	138.385456933197	-219.672711108416	2001.80911752199	BactDating
59001	137.882716250752	-228.717629235409	2000.61182081077	BactDating
60001	136.434443298732	-226.775732523302	2002.66630282839	BactDating
61001	142.398604035682	-248.237266978866	2001.02811898711	BactDating
62001	130.152931218685	-252.478778651586	1997.65343325083	BactDating
63001	128.92164190384	-239.542352397833	2000.36451314137	BactDating
64001	132.619764789182	-247.995008135407	1999.81165278276	BactDating
65001	138.534098363179	-234.488910144889	2000.84534662754	BactDating
66001	136.085439782098	-241.822558481096	1998.22263197516	BactDating
67001	135.079823532348	-232.366352287605	2001.07438195252	BactDating
68001	138.132972669487	-231.297176554829	2002.25714647376	BactDating
69001	126.348014463778	-230.365040551752	2001.27196802596	BactDating
70001	132.711831548871	-262.492147449161	1997.53674687081	BactDating
71001	137.636284169919	-247.5974121823	1998.00400227637	BactDating
72001	125.423270485964	-256.80859856095	1996.11098157001	BactDating
73001	135.155182206999	-275.947599573105	1992.22382856256	BactDating
74001	129.720103911298	-266.95732731767	1993.04722783654	BactDating
75001	126.274509833827	-251.478772319009	1996.25436975728	BactDating
76001	132.509501183989	-258.322203462327	1995.82428769035	BactDating
77001	134.865178523752	-254.631326799004	1996.91203482538	BactDating
78001	136.526031178253	-216.329999901139	2000.36074825463	BactDating
79001	127.338515469333	-233.396684985292	2001.39372527142	BactDating
80001	140.017670288801	-232.000976944147	2000.92309652914	BactDating
81001	130.696737614705	-259.320215680476	1996.68133209416	BactDating
82001	130.250857203064	-249.202637829805	1999.07980200728	BactDating
83001	136.000756940682	-223.741236692445	2002.64597929006	BactDating
84001	138.951767482678	-220.969812157399	2002.50171321055	BactDating
85001	131.993710262874	-209.456278222126	2003.52305068243	BactDating
86001	139.529842590874	-234.985397664039	2000.56198501467	BactDating
87001	125.764457196162	-241.291353284698	2001.16095583607	BactDating
88001	122.856982283347	-227.271133860085	2002.22381714318	BactDating
89001	134.343513544112	-252.770642884997	1995.2907151943	BactDating
90001	140.041135583502	-225.086119823599	2000.98064127297	BactDating
91001	127.812370803884	-227.952526428854	2001.84939733881	BactDating
92001	131.526764118059	-228.884359600165	2001.00226229508	BactDating
93001	138.027511703899	-214.421158686594	2002.56628092817	BactDating
94001	141.379580299659	-234.670077335679	2001.62916947492	BactDating
95001	137.075598773251	-242.169973462835	2000.0591000622	BactDating
96001	136.859323461348	-251.047820261471	2000.06451271426	BactDating
97001	137.357785452544	-235.980059032307	2001.8975038728	BactDating
98001	130.495183753743	-258.743555035652	1996.52500648149	BactDating
99001	136.315125811031	-241.83925335245	1999.44332828917	BactDating
100001	139.609417380485	-232.743722027823	2000.39377263961	BactDating
101001	127.109124355082	-227.989077292223	2002.65661655721	BactDating
102001	132.81644685031	-211.326178661863	2004.13611256254	BactDating
103001	133.619769115938	-212.917266478714	2003.34078411728	BactDating
104001	144.223996194605	-198.030572887503	2005.25817697136	BactDating
105001	137.867371409555	-203.090617060789	2005.3687791743	BactDating
106001	137.257063089832	-241.101462532292	2001.87657524846	BactDating
107001	133.308831175996	-211.222917139425	2003.5765361238	BactDating
108001	137.196707693129	-214.149307877664	2003.10588901559	BactDating
109001	141.85349741422	-209.387119607541	2004.55105717301	BactDating
110001	136.179721929389	-222.875547255413	2002.57590819216	BactDating
111001	132.458513586513	-259.670285943329	1998.05734442532	BactDating
112001	133.14656487354	-254.209508061804	1997.91654039574	BactDating
113001	126.413996565735	-252.072684075117	1999.48946992321	BactDating
114001	127.641102301726	-255.432786973742	1997.24935090191	BactDating
115001	135.870420621414	-253.538040027255	1996.45762621636	BactDating
116001	143.435620320516	-255.929595498653	1998.5052594678	BactDating
117001	135.036218456241	-265.659233731158	1997.561022536	BactDating
118001	138.533738620807	-273.998560101548	1993.13063144472	BactDating
119001	133.829628719311	-274.177264840849	1991.94321614821	BactDating
120001	143.830841600009	-267.456246428349	1995.91704262009	BactDating
121001	140.151806845277	-282.903242920188	1990.35805035923	BactDating
122001	137.654547310489	-298.106865177274	1990.42552960932	BactDating
123001	124.203869440663	-278.463091140694	1991.85570714929	BactDating
124001	134.198565688945	-264.371383400265	1992.24358756842	BactDating
125001	131.33319495733	-245.523615194761	1998.03679286136	BactDating
126001	137.279560100735	-210.610002005998	2004.83084489845	BactDating
127001	133.679265744333	-221.411753050403	2003.01893708118	BactDating
128001	125.942310850255	-212.490030039076	2003.28911678927	BactDating
129001	136.337557673107	-199.200406733154	2004.82085327218	BactDating
130001	131.035455755972	-209.11427293618	2006.15760930258	BactDating
131001	139.284694468181	-203.484091347986	2004.55265787939	BactDating
132001	138.066685942356	-215.195032911807	2003.30473484569	BactDating
133001	135.728078301787	-230.801028403588	2002.7057626681	BactDating
134001	131.963083066238	-238.626671949181	1999.99029945034	BactDating
135001	142.60712914168	-226.840894290799	2002.50065229365	BactDating
136001	144.484251696327	-239.838885240001	1998.31316734118	BactDating
137001	134.448677692059	-264.528834406506	1992.75747475905	BactDating
138001	136.758781926894	-280.513704972293	1995.14485155345	BactDating
139001	135.209515733424	-270.272600853009	1995.37477322669	BactDating
140001	142.154384174948	-252.198465536602	1998.26336211082	BactDating
141001	138.08527014011	-278.89227414457	1995.30111344395	BactDating
142001	132.210968249348	-287.408360253025	1994.08802495718	BactDating
143001	132.693714690212	-258.876624492326	1996.18133543964	BactDating
144001	138.371479783116	-226.866807743844	2001.97913243101	BactDating
145001	127.333872014748	-272.889334729904	1997.34886420453	BactDating
146001	137.169260289449	-281.960561388017	1992.31324181047	BactDating
147001	143.245663744088	-261.657029848548	1997.9637852051	BactDating
148001	139.029532495795	-245.642955025728	1998.85196202709	BactDating
149001	129.485428062254	-243.906284470796	2001.45593715552	BactDating
150001	133.828172791714	-226.738887811838	2001.49764771354	BactDating
151001	135.832159406993	-253.630144019764	1997.99310749376	BactDating
152001	133.621392698902	-258.958704501433	1998.66184707669	BactDating
153001	139.471531263418	-261.395071781249	1996.58760770572	BactDating
154001	131.300018609656	-250.16720821695	1997.86731210356	BactDating
155001	138.534913165571	-242.965956134051	2000.10178783286	BactDating
156001	130.525714514355	-263.433123448291	1999.90915411768	BactDating
157001	128.009357323966	-243.29366357724	1996.14302670427	BactDating
158001	134.040058578733	-232.60229503648	2002.30257445278	BactDating
159001	141.705556168216	-237.703255659476	2001.76307250718	BactDating
160001	137.677434531021	-240.035917980327	1999.82273233359	BactDating
161001	124.520236580409	-241.848027285694	1995.30600834231	BactDating
162001	132.714831385505	-252.522424299106	1996.11543946787	BactDating
163001	134.72088032386	-239.47278995889	1998.78361873411	BactDating
164001	131.791651360673	-231.097842619651	1999.49400181772	BactDating
165001	137.467233606694	-238.654555524674	1999.83080057107	BactDating
166001	136.024434351788	-254.10285631844	1997.47170884961	BactDating
167001	135.915387927376	-284.106039139379	1992.00991284008	BactDating
168001	138.461309606495	-274.692181458464	1992.48586075474	BactDating
169001	133.470730711743	-250.473047619515	1997.63762303954	BactDating
170001	139.994931896441	-243.18232937278	1999.26766600351	BactDating
171001	135.124196334256	-255.219371908341	1997.50288325856	BactDating
172001	135.394183354677	-250.849623691317	1999.24807999182	BactDating
173001	130.680259862558	-246.615758892295	1999.9037997454	BactDating
174001	136.159213633177	-236.586446611675	2000.88335064552	BactDating
175001	133.213931607128	-230.80231989818	2000.58034208153	BactDating
176001	128.82682979329	-225.092011028086	2001.90782704925	BactDating
177001	137.126871171897	-209.029307516172	2004.0766283287	BactDating
178001	125.62014197424	-200.877719668785	2005.06303246686	BactDating
179001	130.206126571643	-221.158025156574	2001.37691435793	BactDating
180001	135.032585010136	-217.193449831784	2002.42590550796	BactDating
181001	129.237554854839	-239.240322659363	2000.72751358626	BactDating
182001	124.815080309077	-218.301311556502	2003.15789209004	BactDating
183001	126.401448203341	-206.542736371924	2004.44610335992	BactDating
184001	127.484329551295	-216.045418921449	2002.3423405535	BactDating
185001	132.500291319136	-228.36899864439	2000.77693071087	BactDating
186001	134.75670144523	-218.162837197925	2003.38677402189	BactDating
187001	137.18701038333	-230.147712000972	2002.49498122061	BactDating
188001	140.456854773867	-230.969547748974	2002.58998897241	BactDating
189001	134.501646354463	-230.248406619431	2004.06004750795	BactDating
190001	132.889704114566	-226.5818885196	2001.16102484212	BactDating
191001	119.552725387955	-258.197226880899	1995.60946691412	BactDating
192001	143.801672888316	-227.474569055262	2002.89929393578	BactDating
193001	131.990180562222	-223.459318097975	2002.74876443561	BactDating
194001	121.520050493145	-229.558951405502	2002.94689549112	BactDating
195001	139.222946114647	-238.345468395058	2001.18327440998	BactDating
196001	137.767380309596	-254.294961516161	1998.44070259319	BactDating
197001	137.787200130679	-243.70486027823	1998.32134159956	BactDating
198001	141.994200051448	-282.565324799919	1990.71498218217	BactDating
199001	135.855223526713	-252.300758707166	1999.05811374102	BactDating
200001	140.244581795453	-253.468934416375	1998.34503842247	BactDating
201001	126.207508089357	-256.194465759705	1995.73228371329	BactDating
202001	132.104706586153	-222.033061397607	2001.3642077188	BactDating
203001	131.888729661939	-240.97395395065	1999.47474390852	BactDating
204001	132.84124389507	-269.369997070698	1994.31081399937	BactDating
205001	142.797968319336	-240.503630932221	2000.59116964831	BactDating
206001	134.081354547304	-252.016125971441	1995.59370748898	BactDating
207001	138.040136942076	-229.901944234367	2001.77495845515	BactDating
208001	134.844262132611	-234.770920264024	2000.13292349668	BactDating
209001	132.396207549854	-262.169299229511	1996.18053717474	BactDating
210001	137.406136272942	-278.950664651263	1994.53442879291	BactDating
211001	122.044087904684	-295.107181616136	1988.70312690379	BactDating
212001	131.999587782201	-273.928050776567	1991.60488907566	BactDating
213001	142.094526743014	-262.139412005626	1993.66475227472	BactDating
214001	129.035409003905	-259.750985536551	1996.26054751724	BactDating
215001	135.312759436099	-254.232037284296	1999.11757335917	BactDating
216001	132.405586702222	-252.094984083143	1999.86626862037	BactDating
217001	137.478444067078	-254.660436714147	1998.40074563958	BactDating
218001	143.05984866347	-236.542556893221	2001.23348051598	BactDating
219001	137.588098195505	-243.486557386656	1998.03439777662	BactDating
220001	129.892426499278	-274.564169195764	1988.43738459577	BactDating
221001	132.976130910066	-253.009423167159	1996.46328640977	BactDating
222001	130.594987708546	-244.737428940779	1998.66409402953	BactDating
223001	131.274289381647	-225.658078128221	2002.04291067229	BactDating
224001	143.004893393159	-212.312827149194	2003.65973919187	BactDating
225001	133.8263680088	-222.69930518987	2002.50919765333	BactDating
226001	137.586813910073	-214.842086934534	2003.46737223549	BactDating
227001	133.863746613601	-218.983980784736	2002.78779444817	BactDating
228001	128.970160593876	-213.102023393604	2001.75770991546	BactDating
229001	134.076692871253	-230.892518177623	2000.86314707296	BactDating
230001	132.614498472199	-240.030391503036	1997.87678759498	BactDating
231001	131.728285725619	-241.397754887156	1998.56148884692	BactDating
232001	128.358751467101	-239.325257872043	1998.81795139153	BactDating
233001	132.971189565564	-242.790483217418	1998.69916987496	BactDating
234001	138.489290000731	-241.641247843178	1999.1356397416	BactDating
235001	133.275846638341	-212.890545378231	2004.42164510461	BactDating
236001	133.676661892343	-216.011274188396	2002.56281069369	BactDating
237001	126.005204207517	-245.140825999295	1998.23383527704	BactDating
238001	135.401232909447	-251.04327091905	1997.73810655022	BactDating
239001	143.087438441853	-235.785412343819	1997.97624816318	BactDating
240001	132.579410280939	-234.595579508046	2000.20855048188	BactDating
241001	135.18743211723	-238.460899455828	1999.98583065167	BactDating
242001	129.962670999773	-246.603869248812	1996.72647053102	BactDating
243001	135.67347214655	-235.555483879606	1999.41477473756	BactDating
244001	140.679294029156	-252.725613347684	2000.09212396478	BactDating
245001	137.89728102933	-233.770390547325	1999.23398681211	BactDating
246001	135.734715661713	-252.79119581273	1999.78931635882	BactDating
247001	138.780063264178	-261.349209722074	1997.91890593393	BactDating
248001	138.809059239532	-253.805725004314	1993.26573477083	BactDating
249001	129.656231182352	-266.889791377826	1993.50417988204	BactDating
250001	142.716654485962	-281.280263378253	1991.83077483039	BactDating
251001	128.408884980693	-273.506026559775	1990.36734523097	BactDating
252001	130.347015328257	-280.797591177957	1992.28166960424	BactDating
253001	138.202856404819	-277.061241204171	1994.09960760286	BactDating
254001	138.943742745143	-243.068406119538	1998.45712962968	BactDating
255001	135.295702524667	-258.900064578679	1996.87214132685	BactDating
256001	129.320566564211	-250.197192887378	1998.22837326076	BactDating
257001	135.408631511539	-204.381229647716	2004.92593423146	BactDating
258001	136.789287429691	-185.120093144352	2006.57492954104	BactDating
259001	135.507473484675	-196.630492192904	2005.03852867992	BactDating
260001	126.857543886356	-193.748937269448	2004.4302678401	BactDating
261001	130.681186645408	-200.204904536336	2006.01181160044	BactDating
262001	138.700792836752	-219.506504013273	2003.30151158428	BactDating
263001	140.330152664334	-227.99587550999	2001.66638479048	BactDating
264001	136.460305195533	-219.167677353882	2003.69185550384	BactDating
265001	137.423437175074	-250.695176432712	2000.75352310448	BactDating
266001	133.259592849075	-274.81910663918	1996.94289805388	BactDating
267001	130.803974831787	-244.129038057887	2000.63741352407	BactDating
268001	133.348063276244	-252.078139613641	2000.29275227443	BactDating
269001	134.34266430465	-225.018322050786	2001.6393645419	BactDating
270001	137.181916608292	-225.402870074247	2002.44309623697	BactDating
271001	131.204494193579	-223.371844222471	2002.9031632068	BactDating
272001	134.081805475154	-236.640391978304	1999.52452586068	BactDating
273001	137.519098992886	-237.89695267985	2000.84203453228	BactDating
274001	126.395541667766	-246.889857781783	1999.45820821502	BactDating
275001	132.502142280101	-239.937648483226	1999.68829725049	BactDating
276001	134.072796200782	-244.054629106898	2000.24860777276	BactDating
277001	140.572782525687	-239.636280976891	2002.0856064923	BactDating
278001	130.576575650174	-224.889300516088	2002.19464649263	BactDating
279001	136.24107891219	-202.360868584934	2005.16520321133	BactDating
280001	141.558526621595	-192.201351337413	2005.81524503145	BactDating
281001	141.654290197156	-197.096146186503	2006.17556762659	BactDating
282001	133.908961282107	-220.611530174988	2002.43508829544	BactDating
283001	133.061772399429	-208.305599883822	2004.29303010128	BactDating
284001	128.172630290561	-199.368134090361	2005.66959946534	BactDating
285001	125.59919998205	-218.703687361419	2003.10634804769	BactDating
286001	140.889502440795	-218.329542002987	2001.80374365451	BactDating
287001	134.289875310144	-233.831134794891	2001.63450475291	BactDating
288001	143.788283583343	-217.574110366486	2002.72405466973	BactDating
289001	139.988046793567	-218.901328018906	2002.67690572399	BactDating
290001	135.055829500349	-222.278393818318	2001.17088160471	BactDating
291001	135.274087477784	-252.700949582357	1999.28160610244	BactDating
292001	133.002119717895	-263.611008071286	1995.50278195395	BactDating
293001	136.491087573621	-276.548761818864	1993.4308537813	BactDating
294001	144.58524028596	-281.369559851829	1990.70053246321	BactDating
295001	129.518540595673	-285.513221962891	1988.12271100924	BactDating
296001	135.652136711874	-284.246166113882	1987.66073971458	BactDating
297001	131.780215098159	-304.373242679425	1985.80948389457	BactDating
298001	135.490807677187	-268.864042978712	1994.35042192696	BactDating
299001	122.364853221979	-246.420112855405	1999.63346471002	BactDating
300001	133.410241252431	-211.491570659772	2003.79573336405	BactDating
301001	122.974484190111	-216.375232780458	2004.2266479406	BactDating
302001	131.685571889063	-207.549506306364	2004.7713609002	BactDating
303001	137.180471543931	-238.31576436231	1999.95409836987	BactDating
304001	140.794198630634	-248.126310981439	1998.63955173436	BactDating
305001	131.964525214226	-238.327332495653	1999.30777994451	BactDating
306001	132.85010845374	-245.261836951442	1997.47658072986	BactDating
307001	137.938611851246	-244.927868647004	1998.07053523909	BactDating
308001	131.055619162997	-259.123875626759	1997.34491319128	BactDating
309001	140.685803718805	-245.786641872453	1996.54646921355	BactDating
310001	132.388033084372	-235.505909605883	1998.30127036493	BactDating
311001	126.089402741971	-230.930957287768	2000.34074140661	BactDating
312001	138.067792819929	-220.317952376068	2000.86812620924	BactDating
313001	134.597717786496	-236.986013077088	2001.52779200653	BactDating
314001	134.028237623514	-238.122283466728	1997.49234191761	BactDating
315001	140.869093632738	-251.161705065694	1998.66067354745	BactDating
316001	129.695872474194	-283.959192383202	1993.78230859964	BactDating
317001	137.498107712293	-270.837359684252	1995.80133575146	BactDating
318001	128.713367468872	-299.802074650975	1986.61145793134	BactDating
319001	128.940872892725	-252.778887657164	1996.263114569	BactDating
320001	129.600962822656	-240.890988491225	1998.02529035565	BactDating
321001	126.122720178989	-223.329942513369	2001.62990948716	BactDating
322001	135.438703634623	-243.599353824905	2001.31163373692	BactDating
323001	138.562390141724	-229.595736374243	2000.67644359905	BactDating
324001	133.235146944101	-241.609017353935	1996.42430486703	BactDating
325001	141.196021483948	-256.273309522987	1998.52640349876	BactDating
326001	142.881475542357	-252.213637487731	1996.665871782	BactDating
327001	135.283920459573	-227.802069502992	2000.25833720085	BactDating
328001	140.720241339999	-216.636160176271	2004.58964150524	BactDating
329001	134.044349224819	-226.789894430204	2004.17575788291	BactDating
330001	133.84577967437	-210.355683919512	2003.9652151564	BactDating
331001	126.423530834508	-223.041228994022	2003.51833701033	BactDating
332001	135.84967733839	-214.012319985175	2003.60895981972	BactDating
333001	133.281269397425	-234.291890377415	2001.12392891035	BactDating
334001	132.35772921574	-229.546556562785	2001.79543754226	BactDating
335001	129.226570596987	-235.753862763896	2001.35521642456	BactDating
336001	129.523541556565	-245.531455445899	1996.13200396111	BactDating
337001	139.425306614297	-266.94442452075	1992.39140985576	BactDating
338001	129.482687171383	-278.078632675464	1992.44001358685	BactDating
339001	140.335981281031	-290.293271426864	1988.74725686082	BactDating
340001	128.549299794964	-318.129463218437	1984.56831094165	BactDating
341001	129.443858387848	-307.040009154085	1982.4528896809	BactDating
342001	130.11315617486	-313.287107843977	1976.50706192062	BactDating
343001	131.580083067635	-295.993300121638	1982.21498708395	BactDating
344001	141.667192127313	-274.409007149188	1991.72461943602	BactDating
345001	131.266907103119	-287.996670811514	1990.34851366177	BactDating
346001	141.667336383662	-276.477058539771	1992.48300089502	BactDating
347001	133.637469895771	-283.030029477399	1992.08462811579	BactDating
348001	140.284312375798	-278.723305627039	1988.26032720021	BactDating
349001	132.213046499773	-277.073966955082	1989.78911735037	BactDating
350001	133.753153081762	-280.814064206601	1992.30819820597	BactDating
351001	135.550639022464	-240.131356331624	1998.9959439383	BactDating
352001	134.887511001168	-217.498316475286	2004.10077847735	BactDating
353001	136.830978101271	-221.84623769403	2001.83605485668	BactDating
354001	135.64613127658	-208.862609337054	2004.99366581546	BactDating
355001	136.248299937553	-229.254921768391	2001.13770225041	BactDating
356001	135.339047451863	-243.080951718024	1999.32868504477	BactDating
357001	130.196961649036	-213.474543528693	2002.823739389	BactDating
358001	135.430848598936	-224.227488506291	2001.26820654521	BactDating
359001	133.267108659944	-210.324047240331	2004.47038179204	BactDating
360001	126.947346808208	-210.882224096318	2003.54441244066	BactDating
361001	134.068471700954	-202.551461900177	2004.26662760893	BactDating
362001	136.183913573974	-197.767048080654	2005.02655607857	BactDating
363001	133.156970829934	-214.666866520651	2003.68508392708	BactDating
364001	129.32732049594	-201.942323206983	2004.88042847977	BactDating
365001	134.123445416917	-212.855438448856	2003.85392126458	BactDating
366001	125.05151711893	-224.892598764096	2002.27598892933	BactDating
367001	130.965379142793	-247.98568505588	1998.24916093261	BactDating
368001	131.437856569378	-240.35549539318	1998.05825368765	BactDating
369001	134.282247082227	-227.500461219702	1999.6188972061	BactDating
370001	142.126540641116	-227.766392014929	2000.90990240517	BactDating
371001	129.315705788031	-233.337899968217	2001.05261471272	BactDating
372001	139.786946149171	-236.329152067027	2000.15728902787	BactDating
373001	131.796065921264	-237.016383025237	1999.15713758667	BactDating
374001	140.488867235327	-252.085070649198	1997.40369376485	BactDating
375001	137.565446950352	-256.753958824095	1997.01644617047	BactDating
376001	139.591772019745	-250.664449503688	2000.18532472958	BactDating
377001	135.312228527512	-236.091438591282	1998.19745631672	BactDating
378001	140.663442403711	-213.239657476261	2003.32944695017	BactDating
379001	131.28215827218	-212.315614175662	2003.00301500389	BactDating
380001	131.296535417607	-252.773836096426	1997.69369922387	BactDating
381001	129.978612344769	-238.853884533661	2000.84059024381	BactDating
382001	128.131147741075	-214.880947035545	2002.77445076119	BactDating
383001	134.106332436113	-216.878870083701	2003.90779278617	BactDating
384001	137.562071282704	-213.329528536888	2003.43429268339	BactDating
385001	134.848466139167	-205.70443265912	2004.13421959156	BactDating
386001	134.085007464407	-216.729423345971	2003.44492619357	BactDating
387001	134.229736272648	-219.714551001435	2003.51845038739	BactDating
388001	136.04214077073	-220.307311482477	2004.1777433493	BactDating
389001	136.513676562877	-221.66897602201	2002.07799638572	BactDating
390001	134.628069875584	-216.515599031038	2003.01348033989	BactDating
391001	133.606490016161	-198.288692169384	2006.47744906382	BactDating
392001	133.662169094658	-219.455378278921	2004.00096038984	BactDating
393001	131.105726130507	-230.564242668371	2003.05927620598	BactDating
394001	138.29713831643	-210.171594513982	2003.64409077897	BactDating
395001	127.346683230764	-212.738576904823	2003.71827598634	BactDating
396001	140.748468268069	-220.057333535553	2003.39231932707	BactDating
397001	142.272300938239	-236.470872890032	2000.78981297644	BactDating
398001	134.367592768144	-222.769701928347	2001.50116596891	BactDating
399001	143.209116328554	-218.087901103625	2001.91472797509	BactDating
400001	131.480556578916	-213.228127276521	2002.81865874898	BactDating
401001	120.287779948627	-218.000471162812	2000.966754198	BactDating
402001	132.831342159141	-247.108768208969	1999.31044498503	BactDating
403001	130.933288585101	-262.614199004681	1994.57035039858	BactDating
404001	143.773838459349	-237.907282571199	1999.59894719612	BactDating
405001	137.551592661563	-239.350485887994	2000.85813599926	BactDating
406001	133.193315624818	-221.058336249233	2002.42124058175	BactDating
407001	139.696437634873	-222.542454816638	2002.76192867723	BactDating
408001	133.818741473026	-214.50499212944	2004.41316977377	BactDating
409001	140.215423229754	-219.389023110872	2004.46501506789	BactDating
410001	134.397866762007	-249.66836603583	1998.62213171462	BactDating
411001	131.479401384385	-269.332224684744	1993.94291176139	BactDating
412001	129.745001160051	-260.720493945833	1995.88357641596	BactDating
413001	138.141474148405	-271.63171964796	1995.17734998756	BactDating
414001	131.712811231025	-282.903380316876	1991.15697844453	BactDating
415001	137.534516316599	-264.210673868578	1996.19371529441	BactDating
416001	136.99672666619	-229.066254605022	2000.76424445295	BactDating
417001	137.752937255413	-223.414349207723	2001.79563219365	BactDating
418001	139.206218362732	-214.271760056695	2002.85669826545	BactDating
419001	124.725156136176	-215.578592364232	2002.42665663309	BactDating
420001	133.170050048391	-207.648697265333	2004.35774978731	BactDating
421001	125.458073215903	-233.2788308695	1999.59187231791	BactDating
422001	129.225040334537	-238.997087200647	2001.81655696638	BactDating
423001	126.87085914938	-237.441085893439	1999.37811887987	BactDating
424001	137.89811501557	-228.960210301535	2000.68874484711	BactDating
425001	139.60276607414	-232.518108707646	2001.02377967744	BactDating
426001	134.288351174417	-250.836872992992	1997.12265873712	BactDating
427001	137.345229060948	-251.999159280155	1999.75294553448	BactDating
428001	127.655053163537	-241.97556306817	1996.82921453242	BactDating
429001	135.69798375315	-251.2095963735	1995.93000596448	BactDating
430001	133.42187924827	-273.335966454004	1997.66509089342	BactDating
431001	133.484584937255	-243.562484600591	1997.30759751919	BactDating
432001	132.963538513482	-245.097550772094	1999.3841339375	BactDating
433001	133.298033471706	-245.367590769682	1999.27730889404	BactDating
434001	131.437456802026	-255.926548254668	1997.55521329185	BactDating
435001	136.741082797343	-244.938975512641	1998.01418374823	BactDating
436001	139.058980489697	-239.555557393787	2000.54750460781	BactDating
437001	135.643584654531	-226.384680959463	2002.01738173508	BactDating
438001	136.502274270603	-229.098235044027	2002.33884406651	BactDating
439001	135.626944398924	-236.556599106952	2000.8589963306	BactDating
440001	142.718836394129	-235.244684968824	2001.45071089122	BactDating
441001	121.114400949061	-243.050271527379	1999.29904480426	BactDating
442001	139.064315215899	-232.666000018047	2000.87764782911	BactDating
443001	136.926201495333	-245.06547062033	1999.41725836816	BactDating
444001	138.048249248034	-235.407887184967	2002.91879673425	BactDating
445001	132.190938434214	-224.135809979552	2000.58961021068	BactDating
446001	130.726787378119	-243.050985223368	1999.64253917416	BactDating
447001	128.680412507963	-249.740081915439	1997.3662538986	BactDating
448001	139.75864033404	-252.334325228247	1999.09293088635	BactDating
449001	133.547415978324	-255.589123358954	1995.65259366182	BactDating
450001	129.476334099257	-278.360018980139	1989.15087074112	BactDating
451001	135.473429949012	-279.54345065492	1988.64142956666	BactDating
452001	140.955065600024	-277.958634803063	1992.34154190337	BactDating
453001	135.45795249495	-258.243334307986	1994.16199987728	BactDating
454001	135.71334314064	-261.410814958937	1994.83014512155	BactDating
455001	134.679652397046	-242.629478477483	1998.40696903569	BactDating
456001	134.370688457021	-244.362522121779	1998.53627565047	BactDating
457001	134.459737012106	-268.183718392076	1996.33156154131	BactDating
458001	138.415729031547	-254.275462642573	1998.34322620494	BactDating
459001	129.903366386528	-244.061934980859	2001.11854971769	BactDating
460001	135.814212948112	-231.669704130059	1999.44529278158	BactDating
461001	137.72886181799	-237.488523317074	2003.09915137322	BactDating
462001	133.829104530896	-207.644880296838	2002.84857537255	BactDating
463001	124.839113701381	-252.681885396869	2001.03882155982	BactDating
464001	138.631987294593	-229.550438176407	2002.51969408825	BactDating
465001	132.055707616984	-213.330021957449	2003.71065519681	BactDating
466001	136.25911643145	-222.985496306614	2000.94231359976	BactDating
467001	136.430512427897	-211.976753508266	2004.34349444587	BactDating
468001	129.846216027311	-229.591932250173	2002.92268899549	BactDating
469001	137.910666621295	-208.758490098218	2003.8198318578	BactDating
470001	129.260119105331	-208.249638393656	2002.30965117475	BactDating
471001	135.257699396011	-209.679508447659	2004.17811117662	BactDating
472001	141.979439546705	-237.943400081274	1998.18332232033	BactDating
473001	133.552801469211	-255.402449574291	1995.8575557252	BactDating
474001	138.446970656715	-241.697182317749	2000.52529479943	BactDating
475001	126.578266165955	-226.267056498053	2002.21621796588	BactDating
476001	134.40240578976	-229.439515055488	2000.93364566524	BactDating
477001	133.384315958064	-228.794971232694	2000.22577307145	BactDating
478001	141.543981352682	-230.571177403677	2001.74078270766	BactDating
479001	131.632860164863	-213.902575508566	2000.87589841633	BactDating
480001	137.333984955866	-212.490461852975	2004.87986693094	BactDating
481001	124.561164711203	-223.653831216465	2005.52691166089	BactDating
482001	128.684263069899	-212.848316334289	2004.91543281628	BactDating
483001	144.247580563935	-230.540347201301	2002.17017459196	BactDating
484001	133.646926622155	-234.914336104131	1998.87022451576	BactDating
485001	134.899196785898	-243.097529189639	1997.66590389545	BactDating
486001	137.168881729553	-228.663248505276	2003.18454150454	BactDating
487001	133.24740450693	-224.401342926898	2003.14960966232	BactDating
488001	136.960797279394	-218.715567247479	2002.08617692975	BactDating
489001	134.56737782482	-233.536000724955	2000.32664693876	BactDating
490001	127.736681952475	-257.017543653004	1998.00848602325	BactDating
491001	131.611452677429	-238.140982187608	1998.98884982345	BactDating
492001	138.061895602533	-249.813594458414	1996.36502689585	BactDating
493001	121.428493090308	-257.144975031026	1997.69747714569	BactDating
494001	138.346890386331	-239.277244490602	2001.95076890862	BactDating
495001	132.015078015238	-241.072216575881	2001.07599289629	BactDating
496001	132.442448679788	-220.32545504254	2003.67332036723	BactDating
497001	138.920724020926	-223.298331192859	2001.03424821911	BactDating
498001	136.790331298992	-234.448549224319	2001.59042713243	BactDating
499001	131.223858010399	-242.91962625235	1999.86115631313	BactDating
500001	125.219762684542	-246.950870594018	1997.99617030171	BactDating
501001	130.345318618575	-257.181685303371	1997.90253570333	BactDating
502001	136.415166553546	-265.840050456665	1995.005337443	BactDating
503001	131.164729597619	-285.16119565577	1993.70280552498	BactDating
504001	142.301333105714	-277.508926872615	1991.48771219781	BactDating
505001	135.550505416928	-232.860078717563	1998.72743337939	BactDating
506001	135.743327110022	-257.585517943155	1998.04432708907	BactDating
507001	139.813933945797	-238.579795322394	1997.93509529988	BactDating
508001	130.043231571283	-220.519781794878	2003.41214385472	BactDating
509001	138.00474801607	-223.283770943693	2001.97161428186	BactDating
510001	141.983050769856	-227.989665380629	2001.24192951834	BactDating
511001	127.333660796715	-261.672706719834	1997.94153958907	BactDating
512001	132.500068416171	-260.313531101617	1997.93278234408	BactDating
513001	125.077342464334	-246.485393695618	1995.4079304593	BactDating
514001	130.150984595288	-246.552476076899	1997.25870219212	BactDating
515001	138.165589819051	-252.146699554192	1997.33270802834	BactDating
516001	138.978891015622	-256.861645353566	1997.46235167092	BactDating
517001	123.598798118372	-266.849706596279	1997.24733679662	BactDating
518001	126.441859587858	-269.74956797308	1991.73398299673	BactDating
519001	131.528836187869	-272.714551494851	1992.88266639586	BactDating
520001	138.923643629934	-243.321950622053	1997.08661338269	BactDating
521001	132.19812250989	-255.911398767958	1999.6765305866	BactDating
522001	140.256464505584	-264.620950010107	1993.68705360618	BactDating
523001	127.776498059428	-261.604275444374	1994.63091265777	BactDating
524001	137.40576915367	-234.801623203029	1998.36649269851	BactDating
525001	135.322388870277	-229.59989689401	2001.46658695862	BactDating
526001	136.855569306317	-252.205742253949	1997.7783900645	BactDating
527001	136.840964986344	-243.839790828639	1999.25454947761	BactDating
528001	132.647660608779	-237.075885723843	1998.0756917773	BactDating
529001	136.860456172192	-246.35806704271	1998.2670202449	BactDating
530001	144.294535534036	-225.119803514135	2002.48657989554	BactDating
531001	134.814344045929	-202.742096075291	2004.91507602657	BactDating
532001	134.713884396113	-198.80397311186	2004.23690214325	BactDating
533001	137.965156631831	-231.169269504935	2000.51270882803	BactDating
534001	138.477697219615	-222.253368396875	2004.01483247981	BactDating
535001	132.8700221634	-215.391994479221	2001.26827638788	BactDating
536001	132.169566374037	-225.440770714983	2000.99248496289	BactDating
537001	133.745756333883	-231.990405427394	2002.05109651932	BactDating
538001	135.6866127198	-206.111327330555	2005.15936924729	BactDating
539001	138.988876547726	-207.745021564453	2003.1839118729	BactDating
540001	132.894729600614	-221.717754452108	2002.49827226981	BactDating
541001	133.76962522551	-248.603844519284	1999.35817778829	BactDating
542001	130.313642182133	-252.244414869776	1999.42208627412	BactDating
543001	133.603106216376	-236.754085193475	2002.22939880945	BactDating
544001	143.635592928742	-252.549428457214	1997.16205630413	BactDating
545001	137.024966366941	-260.179970127852	1996.01430989473	BactDating
546001	133.364630133322	-289.862241805925	1991.60100362935	BactDating
547001	127.982391671969	-323.2497748366	1977.25933540001	BactDating
548001	131.06959043115	-317.013504220509	1975.17422375702	BactDating
549001	138.472071823872	-315.450993753495	1979.48073002204	BactDating
550001	132.978572388625	-329.8910580533	1973.11472123702	BactDating
551001	133.49811729745	-324.760262406926	1973.31658982397	BactDating
552001	119.421546723554	-336.575349381354	1974.72073795041	BactDating
553001	132.135958350737	-305.025112153266	1985.427937972	BactDating
554001	135.779596626176	-299.76502640327	1986.17739489656	BactDating
555001	143.129246261967	-279.593608868694	1992.12529933242	BactDating
556001	137.225615160244	-266.688921130816	1994.07094302206	BactDating
557001	136.869505412468	-266.560939055241	1997.81692166066	BactDating
558001	130.992672829015	-242.663652263522	2001.40798443328	BactDating
559001	133.575735926178	-226.455199474844	2001.54148473604	BactDating
560001	138.752940511838	-230.687842173326	2000.29845959989	BactDating
561001	139.464737188208	-233.149361524887	2000.18112438319	BactDating
562001	133.254161884213	-225.149297873125	2001.42313741993	BactDating
563001	143.535039516443	-235.529184744907	2002.53526477126	BactDating
564001	140.854602856806	-258.395397961193	1997.79854499888	BactDating
565001	132.612758720298	-255.982334895022	1994.95259767068	BactDating
566001	129.683548508929	-254.215162183708	1998.93122779635	BactDating
567001	127.484680738697	-258.912315818028	1997.04105613767	BactDating
568001	126.389463814783	-271.01685181429	1993.99327422514	BactDating
569001	130.489740039278	-281.711406732989	1994.92566132413	BactDating
570001	135.357253064123	-274.314040035907	1994.52463531435	BactDating
571001	129.939678212664	-254.173317734403	1999.502438691	BactDating
572001	136.126228620857	-224.758373238308	2003.56145992808	BactDating
573001	136.938761353741	-212.922480447145	2002.52149532837	BactDating
574001	140.157276110776	-223.830126015065	2001.74917125551	BactDating
575001	139.175791512563	-205.649503771913	2002.86648827862	BactDating
576001	135.020210789808	-234.59989031584	2002.78080646794	BactDating
577001	148.63668111214	-210.718395134133	2005.26737674378	BactDating
578001	133.266578971369	-240.544834592578	2000.24909837361	BactDating
579001	131.661549540853	-246.850652299725	2000.82603537651	BactDating
580001	136.974025353915	-227.508440393078	2001.14164898875	BactDating
581001	132.16485795739	-240.388884620823	2000.91319528686	BactDating
582001	131.83860795146	-237.423224281137	2000.20863707252	BactDating
583001	137.993668463454	-221.472076506589	2003.34431090529	BactDating
584001	138.10561967907	-244.031691734782	1999.90035577259	BactDating
585001	139.635848226718	-260.576308796545	1994.07830285814	BactDating
586001	126.497343214155	-252.596561964483	1997.36412370408	BactDating
587001	128.537610381853	-257.606911366518	1994.83853505122	BactDating
588001	124.027051720424	-250.641608879727	1996.97383326803	BactDating
589001	142.48582799616	-242.302554639684	1999.47130824963	BactDating
590001	130.738068141341	-242.089252434904	1999.19508042505	BactDating
591001	140.655614593444	-248.404199587432	1997.18808288852	BactDating
592001	129.66387537337	-281.476227213953	1988.08999709184	BactDating
593001	128.685010987661	-269.440372679212	1993.82577210664	BactDating
594001	140.22124138154	-232.991666633541	1999.67366641787	BactDating
595001	139.160194686223	-255.657413269216	1997.01148584632	BactDating
596001	129.193542687705	-239.154384022479	2001.45841233858	BactDating
597001	124.094346889461	-229.493379773438	2000.58974539316	BactDating
598001	142.308438419211	-241.990895902968	2000.15777205638	BactDating
599001	144.932727158422	-237.441049099777	1999.39275228662	BactDating
600001	131.143899800582	-215.614165108926	2001.07639806569	BactDating
601001	131.146005540563	-239.19034747101	2001.71273940544	BactDating
602001	132.985193137374	-226.552179786818	2000.76607229188	BactDating
603001	133.953015591288	-232.242005655753	1998.83060594665	BactDating
604001	139.338705080343	-249.654720623905	1998.67524946297	BactDating
605001	127.439706241671	-246.569275572606	1998.40739784592	BactDating
606001	132.393960600176	-243.251818598702	1998.4995208272	BactDating
607001	134.555433502489	-265.716994676274	1995.59574322895	BactDating
608001	130.564527505901	-249.832492876655	1998.44216789458	BactDating
609001	138.057807350334	-226.900105809032	2001.42318086602	BactDating
610001	138.669940213106	-221.181498340399	2003.70934584108	BactDating
611001	133.951752672763	-215.784068566764	2004.29185072893	BactDating
612001	133.972458323582	-206.329765205344	2004.97895021901	BactDating
613001	129.021055356324	-227.721917220446	2003.14322737395	BactDating
614001	137.583315799615	-217.790514192301	2002.99618016354	BactDating
615001	133.616811377839	-211.375210616789	2004.19628043914	BactDating
616001	142.867698063447	-226.554559128104	2001.94048736132	BactDating
617001	126.716792582476	-218.459959484939	2003.23087187356	BactDating
618001	142.394940064942	-231.835442859822	2001.03740770161	BactDating
619001	140.230409908083	-257.16728408591	1996.31285810913	BactDating
620001	127.660807333806	-274.300843984195	1996.21497722381	BactDating
621001	135.506009211249	-254.313869579602	1997.45677455959	BactDating
622001	131.811897321292	-241.607294534755	1999.12563239526	BactDating
623001	138.70763302661	-244.077563459756	1999.18262289702	BactDating
624001	132.284890366186	-234.590940984132	2000.99493897464	BactDating
625001	134.193065619256	-232.683523223615	2001.47012537743	BactDating
626001	128.117242622863	-255.616851209976	1999.51577618593	BactDating
627001	137.667429158623	-259.742968716959	1993.5730006232	BactDating
628001	129.348300910025	-277.398885282786	1992.11994350403	BactDating
629001	133.675495716987	-247.282519389436	1998.68532808064	BactDating
630001	134.896747362446	-244.690642892776	2001.74601064986	BactDating
631001	136.342747593214	-228.994716561919	2002.55585168478	BactDating
632001	127.569701206199	-249.045910537079	1998.05384915195	BactDating
633001	128.597061808025	-262.461092648803	1994.69559836711	BactDating
634001	130.542121724511	-264.269755730491	1996.63782745381	BactDating
635001	131.324887922775	-236.555378310987	1999.72986621039	BactDating
636001	133.157025707484	-244.317251706426	1997.27746187084	BactDating
637001	138.579088720732	-227.664225145681	2000.83700398537	BactDating
638001	137.614329576441	-219.131697687189	2002.74409911746	BactDating
639001	133.172808602154	-238.881533015226	2002.44452472233	BactDating
640001	137.647238688292	-227.843254045346	2001.30615576257	BactDating
641001	137.053431156478	-242.148362452485	2000.37825679387	BactDating
642001	136.408077113478	-238.03128577779	2000.6669032215	BactDating
643001	136.594830669947	-229.901273539631	2001.9183898046	BactDating
644001	136.997780636651	-247.076588223823	1998.09238177862	BactDating
645001	140.216954411636	-245.709285624136	1997.64200000559	BactDating
646001	134.792454650652	-239.862140165984	1999.97642211256	BactDating
647001	131.239055215542	-248.941729900186	1998.58365600957	BactDating
648001	137.324186679313	-230.285031950182	2000.58315139984	BactDating
649001	124.050493953443	-253.98887862731	1997.83458936319	BactDating
650001	138.690855383311	-259.601277103215	1998.87948921029	BactDating
651001	138.769530360168	-253.669784138972	1996.7443209216	BactDating
652001	121.988595981058	-262.265726264199	1991.60554227267	BactDating
653001	128.790071030473	-256.606713741254	1996.26134833197	BactDating
654001	132.2996184041	-227.543283972244	2001.40903100989	BactDating
655001	137.343592849473	-214.763714675669	2001.82816466045	BactDating
656001	133.212328445845	-220.80196763901	2001.95831683534	BactDating
657001	136.369753776456	-229.568507690842	2003.2641851041	BactDating
658001	129.526123789888	-245.927200537408	1997.33692838638	BactDating
659001	139.92922865554	-246.895731177598	1999.16606447601	BactDating
660001	135.32219023555	-243.933441358361	1995.84828893524	BactDating
661001	126.165050935973	-245.308648989035	1997.61267012054	BactDating
662001	132.336749825768	-242.18811892449	2000.52339082359	BactDating
663001	128.410340557814	-254.696494899505	1998.21458307486	BactDating
664001	136.868624810433	-230.010395745097	2002.1452587317	BactDating
665001	146.354742215907	-226.690528270872	2001.84509666123	BactDating
666001	130.396994898393	-261.94523542669	1993.69420234496	BactDating
667001	141.895225936094	-241.269952207125	1998.57852008703	BactDating
668001	139.891813075407	-235.755508916071	2001.48193803525	BactDating
669001	120.512099730086	-222.460854780539	2002.81834070108	BactDating
670001	133.845353430669	-213.668838105563	2004.00340370072	BactDating
671001	142.749418509134	-218.864578425888	2003.55420376291	BactDating
672001	136.033702207643	-215.565656186206	2003.11842104725	BactDating
673001	144.085410354803	-212.059773085439	2002.57712867351	BactDating
674001	139.421554720786	-219.0624473058	2002.68031766718	BactDating
675001	137.657637299158	-228.117834768058	2002.73618147328	BactDating
676001	136.981143367366	-222.317898969473	2002.21160480129	BactDating
677001	138.378328381813	-198.81159455168	2005.89648593285	BactDating
678001	133.703224487464	-223.718704859553	2003.97302597764	BactDating
679001	122.396802574504	-233.620775949433	2002.20964708471	BactDating
680001	129.927654591395	-232.468239514853	2002.89722884982	BactDating
681001	137.345254632857	-227.888522450278	2000.94358413803	BactDating
682001	140.635211706995	-227.257024015529	2002.02264731368	BactDating
683001	138.520886004549	-198.705238981216	2005.0576762847	BactDating
684001	127.958858247215	-202.736927305943	2006.33901284599	BactDating
685001	136.321298611422	-214.15859902637	2005.04958032795	BactDating
686001	129.145325845954	-210.366652610039	2003.82486083251	BactDating
687001	127.73277151959	-214.661500017794	2004.11820088733	BactDating
688001	131.711330256077	-223.085471529495	2003.05097856634	BactDating
689001	127.966782066631	-203.683026153273	2005.38524431324	BactDating
690001	130.644100571366	-188.437831093326	2006.36669913011	BactDating
691001	137.55298127966	-194.721542699618	2005.53701813476	BactDating
692001	132.805113781872	-216.753564980581	2003.89584843828	BactDating
693001	136.121291028957	-200.969823003902	2005.20740072708	BactDating
694001	139.184065263015	-218.488170237959	2003.37103379421	BactDating
695001	142.480443926261	-213.114354774954	2005.02305540291	BactDating
696001	139.158708043166	-228.228306898639	2002.58801368931	BactDating
697001	138.210050563933	-223.506152192966	2002.07085155822	BactDating
698001	137.449377244815	-242.791654047177	2000.46051816705	BactDating
699001	139.393989047208	-261.546666555914	1997.89927574859	BactDating
700001	138.710116760395	-249.796218528657	1997.47755804881	BactDating
701001	142.65953360651	-260.715983092427	1998.13404523571	BactDating
702001	130.286458804752	-260.783008797929	1996.60921360631	BactDating
703001	133.159479895757	-270.737207971019	1994.40609936618	BactDating
704001	132.084694689541	-263.39808269817	1993.64361953413	BactDating
705001	134.435798354261	-259.452973269756	1995.07445390908	BactDating
706001	140.013763809133	-268.804739772037	1993.36780583984	BactDating
707001	130.366907040035	-267.171119077996	1997.96823730228	BactDating
708001	134.809797177232	-232.147404629264	2000.91521980136	BactDating
709001	136.401451068081	-219.272177318984	2003.20109557574	BactDating
710001	133.204797302183	-238.799533095271	1998.8947760839	BactDating
711001	131.378510010881	-231.969342143376	2000.5527937121	BactDating
712001	136.537356618905	-230.644558189126	1999.39574882804	BactDating
713001	143.418382208569	-229.457717523799	2002.51293202857	BactDating
714001	138.255324167225	-238.148047632586	2002.05009183613	BactDating
715001	138.763012749032	-238.403948113536	2000.09646444679	BactDating
716001	137.163345696397	-250.997333662296	1996.55045123189	BactDating
717001	136.662524905024	-242.329048763755	1998.2705714771	BactDating
718001	132.924706100018	-239.778467385439	1999.30226813615	BactDating
719001	134.531485846781	-242.500859582327	1998.91686180011	BactDating
720001	135.074231397356	-249.924404796479	1998.550338191	BactDating
721001	142.82095968848	-254.220923998174	1995.50604711267	BactDating
722001	137.836867361282	-258.587778187992	1997.40418569677	BactDating
723001	137.684863040328	-254.365559183791	1997.98261356199	BactDating
724001	136.198905631308	-236.190173970047	1998.52157071049	BactDating
725001	135.786112308593	-227.7904312745	2000.92148967332	BactDating
726001	133.664273367249	-210.17418516107	2004.07755995015	BactDating
727001	137.322443415663	-215.162812166424	2001.8858734955	BactDating
728001	133.595439010169	-222.533725953624	2001.31622520478	BactDating
729001	135.728537449272	-218.593614789956	2001.92352582307	BactDating
730001	130.73321670325	-222.868941802674	2001.99776559122	BactDating
731001	139.550859965648	-207.876259296895	2004.92607823339	BactDating
732001	131.786666386985	-230.303055701427	2002.84191152947	BactDating
733001	125.574203246836	-229.762081106064	2001.98973553352	BactDating
734001	130.380261345644	-225.082548768315	2002.12740190915	BactDating
735001	137.57653273626	-208.456408079949	2003.62446351213	BactDating
736001	130.814603723973	-207.840101275296	2004.49114421263	BactDating
737001	134.023525580307	-215.16184731941	2003.70116151555	BactDating
738001	124.876591119743	-211.009470004709	2003.35707440098	BactDating
739001	137.85697552789	-235.972010965523	2002.03921784669	BactDating
740001	129.641367756647	-222.982520368976	2001.07188927573	BactDating
741001	132.788469974906	-243.998433646084	2001.5556408025	BactDating
742001	134.103261971284	-257.161563563693	1998.4545625651	BactDating
743001	136.873221365854	-263.619286224852	1996.53468395247	BactDating
744001	136.1780695698	-263.858187451995	1994.07520278614	BactDating
745001	134.61826083212	-239.70529946061	1998.97474908333	BactDating
746001	133.138040227773	-238.96085786339	1998.44980396527	BactDating
747001	124.216939387399	-239.703230779205	2000.18315901961	BactDating
748001	135.354082905985	-224.869161037213	2002.6087403044	BactDating
749001	140.616707159702	-201.170589831702	2004.240499178	BactDating
750001	138.859360843264	-212.617298222894	2002.79698499492	BactDating
751001	141.111632985814	-222.171584053507	2001.69813105983	BactDating
752001	142.518904443104	-228.221623434799	2003.14392183494	BactDating
753001	142.852726879689	-225.807312029618	2001.39387642357	BactDating
754001	142.554776725851	-245.516173144922	1997.88333631953	BactDating
755001	134.182473258823	-244.41100508462	2000.40799420802	BactDating
756001	140.68706487198	-241.592309853213	2000.07001959606	BactDating
757001	139.258524226648	-218.822292563758	2002.95220946117	BactDating
758001	131.774525458915	-227.088232928021	2000.44944042102	BactDating
759001	132.810990943489	-216.771519214584	2003.26768781805	BactDating
760001	139.447276405293	-201.183547830061	2004.89945819277	BactDating
761001	141.656877979964	-217.967789458458	2002.93983927275	BactDating
762001	128.337855433819	-234.140968343024	2000.74941871509	BactDating
763001	135.034247703794	-212.665779911244	2003.61345857594	BactDating
764001	135.756639003767	-236.372987642343	2000.44291712883	BactDating
765001	128.005165072188	-255.515743503917	1996.6200841099	BactDating
766001	129.044386630897	-264.633779538305	1996.17833938396	BactDating
767001	135.447072940653	-254.711771395715	1998.78280822425	BactDating
768001	136.965608995411	-263.879246485841	1993.53214398769	BactDating
769001	128.570082254284	-276.394253923447	1989.45926962699	BactDating
770001	132.755204540761	-248.986256379164	1998.77407568619	BactDating
771001	131.711369728601	-252.955546591207	1997.90936804881	BactDating
772001	136.045916014124	-248.716873916213	1997.06924393176	BactDating
773001	136.410065023347	-239.581786968208	2000.08887817676	BactDating
774001	140.532234491261	-226.244126329561	2003.18958898134	BactDating
775001	141.965536454337	-231.433081078726	1999.98435854744	BactDating
776001	137.129089288772	-237.639823094054	2000.48484299138	BactDating
777001	126.144618465169	-235.285887174294	2000.73840855978	BactDating
778001	125.784612755743	-230.581140044571	2001.44779163445	BactDating
779001	141.639764071794	-223.772887402888	2001.7705943963	BactDating
780001	135.842437803399	-234.486049773352	2001.73913558723	BactDating
781001	141.84426301631	-222.402175582048	2001.90025818353	BactDating
782001	132.522668544366	-237.624786834574	2001.73894792955	BactDating
783001	137.37148745245	-249.978474836401	1997.76759070941	BactDating
784001	134.427020528998	-243.960113435276	1997.84666233065	BactDating
785001	140.276371536807	-252.619763860485	1998.18902295885	BactDating
786001	123.076537630137	-260.372027380636	1996.15509580526	BactDating
787001	123.9564415163	-281.094359093319	1994.03883878322	BactDating
788001	126.465501982981	-262.857470019052	1995.73013272668	BactDating
789001	143.004861926463	-270.746005746022	1995.15717266041	BactDating
790001	138.408862342438	-288.842919971544	1992.70364181138	BactDating
791001	131.429923562904	-267.362267196116	1997.60636680898	BactDating
792001	119.759379672548	-263.593461531911	1993.29392030753	BactDating
793001	137.033478354076	-251.751266411057	1996.64788897645	BactDating
794001	143.022266783578	-240.00606631126	1998.32366878973	BactDating
795001	125.359094821083	-243.758017174994	1998.60160338304	BactDating
796001	132.715455334108	-225.406253132806	2002.7401364353	BactDating
797001	135.0745248625	-248.700032400232	1997.91751206656	BactDating
798001	135.463597638055	-240.522228714314	1999.23500661606	BactDating
799001	126.751879544861	-245.661235659061	1998.55953605666	BactDating
800001	137.18929781532	-257.789883464198	1995.73219075947	BactDating
801001	140.228208397658	-260.409736293311	1994.13160165494	BactDating
802001	134.175770271346	-259.21907206328	1997.76890804486	BactDating
803001	143.83426137832	-231.753237215947	2001.2794138477	BactDating
804001	138.974603959512	-235.23238507805	1999.34175571251	BactDating
805001	137.865370340872	-240.476949086788	1999.17399814784	BactDating
806001	138.315868187718	-266.545300701521	1995.23903777536	BactDating
807001	133.266045343202	-251.945823114386	1996.25271660727	BactDating
808001	140.473084309433	-241.708901467001	2000.23758398052	BactDating
809001	141.382729357991	-240.930723683999	1999.60425508043	BactDating
810001	132.538298613401	-257.418469386172	1995.94457683371	BactDating
811001	134.72880781153	-245.629376421055	1998.61128928252	BactDating
812001	131.033310969437	-234.799942057926	2000.43554402773	BactDating
813001	139.429239424314	-223.836762398954	2001.78994954526	BactDating
814001	138.030067805888	-236.821921809736	2001.60174366239	BactDating
815001	136.742388048004	-236.107139711361	2001.18866213968	BactDating
816001	137.801680174535	-244.053370402219	1999.18650867901	BactDating
817001	132.422973280982	-255.478222055202	1999.33837138487	BactDating
818001	128.090912500453	-228.18922247126	2001.13988560165	BactDating
819001	135.085296819542	-216.417997440513	2004.16887175097	BactDating
820001	135.307905883861	-215.196674228214	2003.15849688378	BactDating
821001	126.351546811714	-220.330855339142	2001.28958209254	BactDating
822001	134.385369052516	-219.596977637682	2003.24134349552	BactDating
823001	133.877153719937	-220.001286243273	2002.15474884472	BactDating
824001	141.651190590558	-206.488384659728	2002.37944639927	BactDating
825001	127.507380800253	-222.339130191986	2003.58862937687	BactDating
826001	137.949064459048	-225.768272643835	2002.3531615324	BactDating
827001	131.899229705663	-236.652059465546	1999.11794588315	BactDating
828001	124.016709443745	-243.381813967373	1996.01276515821	BactDating
829001	130.338102470657	-244.028841571093	1999.59983839655	BactDating
830001	132.739795944589	-239.196998256114	2001.00000869051	BactDating
831001	138.350352483646	-215.474237186083	2000.92774413555	BactDating
832001	127.21144460552	-220.001302417685	2003.44366277949	BactDating
833001	132.724437090369	-191.054279349949	2005.70215000038	BactDating
834001	134.681450286079	-201.326760142975	2004.60051653085	BactDating
835001	141.148342780336	-198.11285469373	2005.34854619131	BactDating
836001	130.872915886986	-205.075078542552	2004.01970171033	BactDating
837001	127.896467313404	-220.98932043735	2003.98359494037	BactDating
838001	132.90336131409	-237.380434809896	1999.31623755935	BactDating
839001	134.417810109524	-266.301638043865	1994.12140004885	BactDating
840001	136.382135145797	-226.908058049078	2000.62576564588	BactDating
841001	126.616900339739	-250.965100168531	2000.15389761343	BactDating
842001	138.228652398241	-226.903047810727	2001.15788250285	BactDating
843001	141.263596391468	-257.392247229681	1996.42617097803	BactDating
844001	129.700363295992	-283.724122901783	1991.49215953661	BactDating
845001	138.711700765843	-283.123412232143	1990.2526328903	BactDating
846001	136.212301169186	-269.988857850456	1996.98259965463	BactDating
847001	136.361487254262	-265.393351975114	1992.32319094015	BactDating
848001	141.854408542103	-271.110649961271	1995.09421901892	BactDating
849001	135.220166108928	-270.587792702353	1991.37982042804	BactDating
850001	135.934513325001	-266.017972736834	1996.1955841622	BactDating
851001	129.409057385534	-245.714965511791	1996.81751629463	BactDating
852001	131.644289365259	-205.06490816131	2003.9742824341	BactDating
853001	138.631886258745	-210.359893550268	2003.84221873645	BactDating
854001	135.849992168086	-221.017095804703	2004.37346394577	BactDating
855001	140.594936012594	-230.808264291236	2003.34267826115	BactDating
856001	136.689294809247	-192.491519229592	2005.1871534401	BactDating
857001	136.765399735324	-217.378137987982	2002.89824422252	BactDating
858001	135.235188421594	-219.697095449066	2002.31044658447	BactDating
859001	135.386951724915	-222.691983220159	2003.3047970383	BactDating
860001	124.349412379103	-218.000932733506	2004.63415695777	BactDating
861001	135.148160086222	-231.04051803407	2003.19788959104	BactDating
862001	134.921749859187	-207.505045507067	2004.71492161	BactDating
863001	137.405205678128	-229.044618422874	2002.78379391871	BactDating
864001	137.597372691634	-254.814410908268	1999.39332598968	BactDating
865001	129.967266703857	-272.764510191312	1997.24329061061	BactDating
866001	137.340363897371	-261.8441565891	1995.40104180159	BactDating
867001	128.698460268307	-263.746014420707	1995.8595711994	BactDating
868001	136.542154704243	-239.316381185021	2000.04116258604	BactDating
869001	138.599329657105	-228.698429518271	1999.9957979783	BactDating
870001	133.418450757525	-252.370320133339	1999.0995264536	BactDating
871001	137.66470080712	-240.194020783224	1999.30703385924	BactDating
872001	127.055614207196	-224.736599487831	2002.49873284273	BactDating
873001	138.002439433456	-240.651237792207	2001.02274200214	BactDating
874001	131.695362140149	-227.31388867688	2002.4585620755	BactDating
875001	134.293615067925	-239.78528570522	1999.66360588394	BactDating
876001	133.742588982421	-227.403827043678	2000.19301973992	BactDating
877001	138.18799831534	-216.412330299788	2003.05664664823	BactDating
878001	132.372942184532	-240.215877347947	1998.86294161482	BactDating
879001	139.713466239481	-220.759010606063	2001.44220215028	BactDating
880001	128.747554294459	-246.589797507973	1997.65151866831	BactDating
881001	137.23869105888	-235.179603392483	1997.41298502635	BactDating
882001	139.098742279756	-221.948803204899	2002.65767303216	BactDating
883001	141.273755937529	-238.48162054607	2000.93705096732	BactDating
884001	130.716062822447	-256.145373174377	1998.98004137264	BactDating
885001	131.981212136444	-252.784137062296	1998.85453270718	BactDating
886001	132.977202445068	-225.248553439962	2000.03494651399	BactDating
887001	137.069770852759	-251.629098838955	1999.39388730673	BactDating
888001	134.615554459703	-225.004094161957	2001.33319657776	BactDating
889001	135.030756098542	-229.317080479748	2001.69363894321	BactDating
890001	132.060086722886	-228.843796568214	2002.13051872884	BactDating
891001	132.935392598859	-221.620292219558	2002.67201438799	BactDating
892001	128.82603096128	-215.259356080875	2004.24269229627	BactDating
893001	126.519196474093	-202.225844648819	2004.27670535228	BactDating
894001	131.720733415703	-217.576602911988	2003.18182850122	BactDating
895001	136.165867648968	-220.453843552351	2002.23606841894	BactDating
896001	138.949276401552	-201.898832640314	2005.35194972156	BactDating
897001	136.276198815096	-200.215163418709	2004.87477213188	BactDating
898001	135.852122851918	-193.443602957464	2004.96177993223	BactDating
899001	128.065285850705	-192.458060449147	2005.51114439808	BactDating
900001	133.645609288456	-215.219999498019	2002.87941584197	BactDating
901001	131.08329562753	-204.672238401926	2005.60026176609	BactDating
902001	127.178163394228	-235.463373544322	2001.98270401223	BactDating
903001	141.526406088202	-241.222381277284	2001.17671294857	BactDating
904001	132.911540982844	-258.457444400562	1997.17672282454	BactDating
905001	131.892000769671	-268.983544639883	1994.78364311079	BactDating
906001	142.120433943674	-260.222533645158	1995.43133048652	BactDating
907001	133.10855418841	-255.643205337606	1994.99553607515	BactDating
908001	144.074854537812	-236.782784247442	2000.39204892158	BactDating
909001	126.348615238294	-244.401402513189	1999.06575184364	BactDating
910001	137.130869667883	-260.303836588114	1998.48640359225	BactDating
911001	142.010008386766	-250.500577647322	1998.39195038701	BactDating
912001	130.201402796745	-239.055307865905	2001.15976030722	BactDating
913001	137.141183976616	-236.093094762549	2000.49247224999	BactDating
914001	129.10369354853	-251.007313437934	1997.7007709111	BactDating
915001	128.100763590432	-250.848915545072	1996.49891522158	BactDating
916001	127.756700068888	-235.681754712293	1997.98591711264	BactDating
917001	131.182847235628	-245.947280398235	1999.66926647889	BactDating
918001	131.877729628979	-238.540269746155	2000.18604192472	BactDating
919001	124.505622099813	-244.509792414185	1999.48520569364	BactDating
920001	125.920139623617	-246.161453197885	1999.89183658745	BactDating
921001	131.087177692893	-268.270409001252	1996.40015518289	BactDating
922001	130.553947178105	-246.568945293412	1999.66477655618	BactDating
923001	136.053564153258	-227.80321011364	2000.05201934105	BactDating
924001	139.137050503911	-223.64181408218	2002.39605143795	BactDating
925001	134.751910123955	-252.576928222437	1995.51441195659	BactDating
926001	137.54710858613	-252.521278205647	1998.27268768543	BactDating
927001	144.071372509366	-229.300000721765	2001.62087293344	BactDating
928001	138.792416452415	-216.549651179357	2003.84154370199	BactDating
929001	142.535466879267	-220.82304252976	2001.58555921953	BactDating
930001	126.471234449072	-238.518829095629	2000.81775614919	BactDating
931001	136.9799664635	-222.001920403182	2002.78740696832	BactDating
932001	127.454581333269	-246.087912135449	1999.00094107395	BactDating
933001	133.524696468763	-251.944660190507	1996.60338191023	BactDating
934001	138.844013355245	-240.75433742228	1998.8103710267	BactDating
935001	132.705219729614	-229.805075567191	2002.04219778632	BactDating
936001	135.051879648701	-225.372160048675	2001.24675319992	BactDating
937001	138.551349203628	-213.195744170969	2004.31173308124	BactDating
938001	126.640716607322	-229.820558777907	2001.49270044317	BactDating
939001	134.904469434364	-256.586026265302	1997.64966472672	BactDating
940001	139.787179904157	-250.456634402015	1998.30121798346	BactDating
941001	124.575764080937	-281.062395739147	1992.50931341933	BactDating
942001	132.720433586177	-248.981457696909	1996.76883049302	BactDating
943001	132.372223343542	-260.492075286892	1995.6373656135	BactDating
944001	145.135179963964	-248.790194909901	1997.90555540418	BactDating
945001	130.908135728788	-243.35079268445	1997.24992035845	BactDating
946001	131.392220028117	-230.655158671145	1998.66774026799	BactDating
947001	141.126983590571	-222.967677776238	2001.54060021244	BactDating
948001	138.025433219001	-232.961725507657	2000.73324340501	BactDating
949001	138.701585722133	-235.251530412477	2001.55672263239	BactDating
950001	132.451744289019	-265.734884434387	1998.02932938982	BactDating
951001	133.756383744369	-264.560592251685	1993.23418034193	BactDating
952001	124.278667524741	-273.773779775773	1990.45652738881	BactDating
953001	137.300253340103	-220.347084518949	2002.14301865979	BactDating
954001	130.091360150315	-231.752810057169	1999.82934416686	BactDating
955001	140.416255020247	-233.141922763569	2000.13584223967	BactDating
956001	138.405512953528	-249.56247089908	1995.94683718604	BactDating
957001	134.165630737366	-217.61549170244	2002.83494005998	BactDating
958001	133.874587884488	-220.468036361301	2002.49183320636	BactDating
959001	137.688697581366	-218.318667212069	2001.37788587182	BactDating
960001	130.036369864585	-234.259359273991	2002.14594537114	BactDating
961001	139.998646500652	-211.728226857926	2003.6041092977	BactDating
962001	128.389465961983	-204.32360586781	2004.27390207394	BactDating
963001	133.133364536538	-217.077724089783	2003.28312495611	BactDating
964001	133.652608367244	-212.270117821801	2002.19379700699	BactDating
965001	138.502194466627	-213.44570776908	2004.36139989974	BactDating
966001	139.024844872649	-231.151564242198	2001.88928198684	BactDating
967001	133.28568231197	-234.027572109516	2000.16296366011	BactDating
968001	140.342236927527	-261.163480172956	1999.8325565849	BactDating
969001	128.428245722362	-266.562626490996	1998.42092972694	BactDating
970001	138.267907561486	-235.929091877958	1999.60321201356	BactDating
971001	136.358537438911	-218.067527227217	2004.04570697609	BactDating
972001	133.704380752686	-230.354528495085	2002.30035524309	BactDating
973001	131.788952878507	-245.527070361053	2000.12252137616	BactDating
974001	136.152775341245	-261.764689771839	1995.84366545291	BactDating
975001	133.655738529108	-250.23962711897	1999.41406331277	BactDating
976001	136.093145471345	-220.792842617775	2000.62577270571	BactDating
977001	135.422897941268	-232.996492389053	1999.38093244945	BactDating
978001	137.26819431927	-249.485563321266	1998.1486891529	BactDating
979001	140.519158123748	-244.105278368248	1998.30827328568	BactDating
980001	130.859526219013	-252.638596515976	1995.42693881392	BactDating
981001	141.73816056621	-247.003444202911	1999.24294221696	BactDating
982001	134.105942135107	-253.144590006602	1997.85710198396	BactDating
983001	128.132135013698	-258.494708850026	1997.30552399074	BactDating
984001	138.495769592762	-230.366123849657	2001.07574557835	BactDating
985001	135.612800358553	-214.002256603631	2004.68662048577	BactDating
986001	136.066077375375	-211.739741682803	2004.57218640302	BactDating
987001	144.492085585578	-206.392345178965	2005.32214206248	BactDating
988001	135.981017701142	-198.882229603348	2004.73150447097	BactDating
989001	137.482737251066	-208.027825975546	2004.70727895189	BactDating
990001	135.025181330942	-226.755144738074	2002.45997123736	BactDating
991001	130.210833186542	-233.257324916121	2001.73159902382	BactDating
992001	133.828295750201	-214.776379057909	2003.33287441071	BactDating
993001	130.220490400228	-225.772108570587	2000.80875819067	BactDating
994001	131.899190249066	-232.313148820832	1999.7837117199	BactDating
995001	139.356385061867	-249.653075123324	1998.03220244303	BactDating
996001	134.152243165189	-253.83978158298	1995.88487297357	BactDating
997001	136.596281900291	-256.898546715797	1996.12300982705	BactDating
998001	131.5904411731	-273.056102992191	1990.85470491722	BactDating
999001	134.415018832172	-245.648147884696	1996.42557217205	BactDating
1000001	134.625625092285	-244.203561334492	1999.31349405104	BactDating
1001001	123.655999337023	-269.33180861943	1996.29146836741	BactDating
1002001	136.686374658119	-271.915875931923	1996.054810334	BactDating
1003001	135.046971036386	-271.756916685548	1994.45241928666	BactDating
1004001	138.851368189755	-262.607432654092	1992.92936176312	BactDating
1005001	132.875922918002	-273.106881358183	1992.10891897878	BactDating
1006001	132.399228080104	-274.441624606691	1993.73704497323	BactDating
1007001	143.042020159357	-245.681302714992	1999.1716908173	BactDating
1008001	135.506012324215	-235.406833256803	2001.21730040796	BactDating
1009001	141.943226066188	-223.864197954278	2000.52453903749	BactDating
1010001	143.720775509958	-249.830589690585	1998.31343536775	BactDating
1011001	135.716799253157	-237.45385076722	1999.0883985037	BactDating
1012001	124.168339962414	-242.954350552139	1997.26321824509	BactDating
1013001	127.856564915212	-275.701062600863	1994.73889242067	BactDating
1014001	135.732552006206	-251.302720674617	1995.01625479145	BactDating
1015001	138.027457484602	-241.651069780099	1998.74970944091	BactDating
1016001	134.384449688179	-253.499392433789	1999.36758709829	BactDating
1017001	134.195873080218	-252.350421606421	1998.1441741587	BactDating
1018001	137.306702241413	-230.563003972972	2002.96543400694	BactDating
1019001	140.106084383438	-219.466030561764	2002.90758301424	BactDating
1020001	137.715761550343	-231.906951471798	2000.98094935512	BactDating
1021001	146.089991949422	-236.444538914403	2000.1597571699	BactDating
1022001	139.173362339474	-227.667517889258	2003.06076660922	BactDating
1023001	136.874776018114	-220.460665956178	2003.87757076072	BactDating
1024001	140.10051675071	-231.84246306075	1999.82422986851	BactDating
1025001	131.328838018233	-244.566462143943	1997.48637899423	BactDating
1026001	132.186339228172	-272.17179454206	1991.97548549091	BactDating
1027001	140.756781965976	-234.186326600804	1996.36155656836	BactDating
1028001	133.474901188144	-232.716221275443	2000.10149927674	BactDating
1029001	132.476502613417	-254.303895805878	2000.41983651071	BactDating
1030001	130.114342514359	-247.384878074411	1999.24953497861	BactDating
1031001	136.515510797158	-239.246857486734	1999.95740230775	BactDating
1032001	137.758586732935	-234.155932597638	2000.19806691179	BactDating
1033001	142.672380688184	-243.949863600126	1998.50908199437	BactDating
1034001	138.088478640611	-242.264651444754	1999.66044558815	BactDating
1035001	137.409541811608	-236.130562686982	1999.76750945605	BactDating
1036001	136.738851776436	-230.049254275359	2001.02796838773	BactDating
1037001	135.616316944259	-230.321417825592	2000.44463706745	BactDating
1038001	131.036357446129	-236.868293705338	1998.98260229023	BactDating
1039001	137.452772461328	-225.875024365932	2002.58118901701	BactDating
1040001	132.565736695007	-230.316912722328	2001.02387654408	BactDating
1041001	139.593047513369	-246.912240871604	1997.87621824327	BactDating
1042001	139.500051290749	-270.112507068888	1996.48650697554	BactDating
1043001	133.489869817714	-275.027582025772	1992.07379679085	BactDating
1044001	134.228569844921	-272.303313866721	1992.95963099183	BactDating
1045001	137.253765147287	-263.329867331663	1993.92941483352	BactDating
1046001	134.8403820078	-262.365471605751	1997.12752551103	BactDating
1047001	134.330658227356	-235.986233645445	2001.29230191714	BactDating
1048001	136.781711157975	-223.033957374259	2001.56661593002	BactDating
1049001	141.333466948373	-220.876189829146	2002.85015839453	BactDating
1050001	128.537708270112	-219.841793550835	2002.93183209648	BactDating
1051001	134.150734085839	-209.966031360395	2003.89497423353	BactDating
1052001	141.864655393344	-215.516511279943	2003.7474712854	BactDating
1053001	136.384213055627	-214.271095979874	2004.34014806702	BactDating
1054001	138.836674908968	-213.273994888645	2004.53572124652	BactDating
1055001	126.804121693678	-217.510213098318	2003.42035009163	BactDating
1056001	137.911705877879	-209.195752715123	2004.38800731523	BactDating
1057001	136.776757574424	-229.035428708365	2003.12740844015	BactDating
1058001	136.362341937567	-226.329423755722	1999.86050677797	BactDating
1059001	134.076000454751	-222.72522784927	2002.49694687303	BactDating
1060001	133.683315630105	-207.568258898314	2005.00622985067	BactDating
1061001	132.155133361145	-242.907865646308	1998.40024827635	BactDating
1062001	133.385210174219	-231.649776669877	2003.58811692978	BactDating
1063001	136.952856969673	-231.152700077834	2002.24278239998	BactDating
1064001	135.632652621878	-258.113324736748	1997.87780924634	BactDating
1065001	145.142636838442	-238.536105242324	1998.82528945787	BactDating
1066001	142.238013817461	-214.434078225884	2003.24268239416	BactDating
1067001	129.201062967577	-227.518570076769	2001.25338777585	BactDating
1068001	133.893298689409	-230.226450596238	2000.42712071549	BactDating
1069001	140.372080405036	-236.990120221235	1998.56285799167	BactDating
1070001	129.867635811533	-273.49802662706	1989.42738632602	BactDating
1071001	134.274084852511	-288.764639189042	1992.65731853536	BactDating
1072001	129.01974819451	-265.005926022045	1993.00799472585	BactDating
1073001	135.410717443798	-249.763275716598	1996.755316864	BactDating
1074001	137.480989295389	-233.716631655694	2000.91251122644	BactDating
1075001	139.535776851432	-251.267507959397	1997.88614597432	BactDating
1076001	134.028189511368	-260.584399711666	1997.01839260658	BactDating
1077001	139.467983992588	-221.864037166126	2002.00528896367	BactDating
1078001	140.431792864064	-213.127811925077	2003.68129146665	BactDating
1079001	143.469799668694	-231.08007272158	1999.63088988336	BactDating
1080001	135.923010938746	-249.734564830925	1996.99449741424	BactDating
1081001	131.721992651624	-294.96368625994	1984.95831736061	BactDating
1082001	138.971971566002	-283.563279742813	1988.23244295156	BactDating
1083001	133.00878125674	-295.717494785622	1986.66010933446	BactDating
1084001	132.740887126083	-270.846726085763	1995.31943055071	BactDating
1085001	139.242014040395	-230.000057652422	2001.98874625263	BactDating
1086001	122.177238492912	-234.013834617169	2001.09607676044	BactDating
1087001	136.544701969108	-238.450007249062	2000.2316805106	BactDating
1088001	132.452202973245	-251.582737028835	1997.21209963219	BactDating
1089001	131.498097637123	-229.952909442405	2001.7481059209	BactDating
1090001	133.03381063339	-248.10507805172	1998.00315649493	BactDating
1091001	131.922703392976	-224.562969148139	2001.15494012806	BactDating
1092001	138.488522199757	-226.434953241894	2002.89052218417	BactDating
1093001	133.913261048972	-213.470105047903	2002.7407333397	BactDating
1094001	129.654031186922	-203.182440377691	2003.48428064882	BactDating
1095001	123.587957883256	-205.300101766305	2004.7588454197	BactDating
1096001	133.728652916422	-215.975453881754	2004.7803115126	BactDating
1097001	138.645706935403	-213.973227733691	2002.50855166151	BactDating
1098001	127.814067895106	-210.105493128117	2002.65901976542	BactDating
1099001	129.521732891723	-225.084615930616	2002.91055357747	BactDating
1100001	131.784824194705	-237.104901192284	2002.05760841865	BactDating
1101001	134.049015433393	-237.066322457037	1998.50962523839	BactDating
1102001	139.009367877193	-227.220843589893	2002.91292644566	BactDating
1103001	134.159452124812	-218.285487245689	2002.94873156451	BactDating
1104001	136.174258924994	-201.000892509696	2005.19742338434	BactDating
1105001	134.42306595572	-209.749833960489	2004.25163235538	BactDating
1106001	142.691556196199	-212.182828319124	2003.56352056206	BactDating
1107001	134.396206377613	-232.708962530872	2001.51332171495	BactDating
1108001	134.231538304725	-230.913466428602	2001.33403226043	BactDating
1109001	143.347429578309	-230.547590987285	2001.7882903538	BactDating
1110001	137.837355944001	-208.640204946516	2005.16841313081	BactDating
1111001	137.710925786669	-195.976302492754	2005.47975983299	BactDating
1112001	140.84742998022	-202.651989582338	2005.19221575285	BactDating
1113001	134.398245935814	-196.904520851999	2005.05575041696	BactDating
1114001	135.259456457978	-217.614815246621	2004.34399604787	BactDating
1115001	139.916940907417	-225.110845222976	2001.47118534303	BactDating
1116001	142.931191288445	-244.300773813382	2000.08674740131	BactDating
1117001	129.964480080966	-240.068321477071	2000.57562686682	BactDating
1118001	137.261340464791	-230.809768845575	2001.40636666407	BactDating
1119001	136.477163825709	-230.180951782688	2002.90089284984	BactDating
1120001	126.141076447428	-236.601866708591	2000.60981466197	BactDating
1121001	130.826837348937	-210.505183801005	2003.91132550759	BactDating
1122001	139.328477202197	-216.054636494961	2002.24537521128	BactDating
1123001	133.872803744395	-243.323072699796	2000.06369648145	BactDating
1124001	142.303913244421	-217.930136913453	2001.50948022839	BactDating
1125001	137.453656422735	-222.861260429621	2003.22379393563	BactDating
1126001	137.397231910512	-209.092352069864	2003.19524835103	BactDating
1127001	131.974148492925	-209.357796769869	2003.49533448969	BactDating
1128001	142.864279006935	-191.726727104342	2006.21099117779	BactDating
1129001	138.484515609293	-212.337889567185	2005.33067421281	BactDating
1130001	130.479401813621	-217.673959995915	2004.27294955862	BactDating
1131001	130.951248610497	-195.339950023497	2004.81059870087	BactDating
1132001	127.08872140088	-196.0012746729	2005.1370638708	BactDating
1133001	131.6408496619	-202.168224029835	2003.93159423683	BactDating
1134001	141.321276639043	-197.848732416656	2006.31647566086	BactDating
1135001	125.22601140594	-233.123290593628	2000.18623417047	BactDating
1136001	128.760961291453	-233.920134442625	1998.93202579771	BactDating
1137001	131.571187456163	-244.08205428765	1997.50823060749	BactDating
1138001	129.16840563363	-247.761412335825	1997.73010222849	BactDating
1139001	135.898649199186	-236.910553136929	2000.6196384773	BactDating
1140001	133.758775607359	-267.047076181971	1993.33854608806	BactDating
1141001	134.659756587518	-257.842667776628	1994.43725860673	BactDating
1142001	137.23015279684	-260.070500736949	1993.47158706637	BactDating
1143001	138.308421869605	-265.336674219767	1996.03996844533	BactDating
1144001	136.845874260758	-229.459995209705	2000.5735762525	BactDating
1145001	134.653040551325	-237.494622219382	1998.97335324223	BactDating
1146001	125.858337725289	-226.565844524017	2000.95233712089	BactDating
1147001	140.490449142704	-200.830427579642	2004.82859830167	BactDating
1148001	138.985040351081	-213.515916186862	2003.35587330633	BactDating
1149001	137.980410692244	-213.337427135486	2003.22730433867	BactDating
1150001	127.275205236714	-225.541798433436	2000.81415443039	BactDating
1151001	136.322017550605	-216.391475312425	2002.43347357428	BactDating
1152001	130.908921493705	-240.46860746404	2000.18394914715	BactDating
1153001	143.090783410622	-252.881984136138	1998.14446473895	BactDating
1154001	135.123277183	-244.550517214965	2000.75044302266	BactDating
1155001	139.124303457423	-232.608249035198	2001.29341575656	BactDating
1156001	133.280848651552	-247.429031409427	2000.87767358634	BactDating
1157001	139.207302637581	-221.377256050678	2001.01722057529	BactDating
1158001	131.805535065525	-213.668085822806	2002.26467232369	BactDating
1159001	124.943328881951	-227.960501870072	2003.85375873913	BactDating
1160001	136.92920538964	-207.939315433514	2004.24492194418	BactDating
1161001	140.365117271329	-215.980579790305	2003.61767151253	BactDating
1162001	139.052132888516	-225.826123316144	2001.85926353367	BactDating
1163001	134.222688878833	-197.900237148173	2004.99333796413	BactDating
1164001	140.009087547419	-216.694260249723	2003.175228369	BactDating
1165001	142.602520902094	-235.449335370379	2000.25113248168	BactDating
1166001	135.037005938602	-215.319911171879	2004.31525443813	BactDating
1167001	136.49191582918	-235.500358278687	2003.28557842607	BactDating
1168001	136.312858169882	-236.987644464807	2000.67423123655	BactDating
1169001	139.245646930598	-227.758264594067	2003.18254800854	BactDating
1170001	142.999996130794	-213.653810630449	2003.15248447759	BactDating
1171001	135.297963932743	-228.427328391419	2001.61940738719	BactDating
1172001	129.242074479039	-237.499225869474	2001.26772333511	BactDating
1173001	136.165592292655	-221.744233485298	2003.48882246809	BactDating
1174001	132.517616874625	-223.909014124977	2004.74779704166	BactDating
1175001	128.080995523615	-228.677641759525	2001.26429659807	BactDating
1176001	131.537712950966	-219.562753668567	2003.38647922957	BactDating
1177001	136.690372884091	-216.75382139991	2003.04061015181	BactDating
1178001	127.845142251263	-252.63958678519	1996.57178230069	BactDating
1179001	139.166271967246	-204.87502994117	2004.14587236553	BactDating
1180001	134.292958413925	-233.388269566228	2000.74241656821	BactDating
1181001	130.061479021002	-229.165612497231	2000.88929102011	BactDating
1182001	138.668338194843	-254.087123729375	1997.87659605463	BactDating
1183001	135.835363966202	-252.994981188186	1998.11801853021	BactDating
1184001	135.672244494137	-248.771734886934	1999.10031909361	BactDating
1185001	138.511939772468	-221.846930122323	2002.80150466473	BactDating
1186001	132.717546111211	-213.481650940894	2002.23885223861	BactDating
1187001	128.034598818267	-228.379038584838	1998.97018113496	BactDating
1188001	134.806031425493	-243.552217559213	1999.80289818031	BactDating
1189001	122.075367110841	-227.60403108178	2002.23209272308	BactDating
1190001	140.692537955924	-245.421220044987	1999.93448884773	BactDating
1191001	140.275222069338	-230.112190611845	2000.84343826144	BactDating
1192001	132.686011151235	-214.766725581066	2004.40310125173	BactDating
1193001	132.227308445717	-212.968455542175	2003.74099847829	BactDating
1194001	131.293753352315	-221.075329761796	2002.72276238277	BactDating
1195001	124.528807179884	-236.443995399691	2001.60070546833	BactDating
1196001	132.152000053048	-276.425486062511	1993.61979602223	BactDating
1197001	137.60456946545	-251.726598911833	1997.33571452297	BactDating
1198001	127.287124566288	-255.733530523399	1998.24288178466	BactDating
1199001	137.527521705926	-239.618817745266	1998.61533255106	BactDating
1200001	127.736444010355	-244.080011320892	1998.11665642498	BactDating
1201001	133.776300343161	-261.655282769082	1996.21151166906	BactDating
1202001	125.157204939065	-270.579746346788	1991.75395314204	BactDating
1203001	135.357786980557	-256.9322273198	1995.32761907413	BactDating
1204001	136.810576600083	-247.580295145411	1996.6392408521	BactDating
1205001	131.701813168672	-229.181828512066	2001.80565377329	BactDating
1206001	136.568614598174	-221.106746086358	2002.02887512482	BactDating
1207001	133.937058644137	-226.691578756141	2002.05816498856	BactDating
1208001	136.245435526853	-241.915928578745	2000.70766013857	BactDating
1209001	131.786836746242	-235.215225511008	2001.29671162755	BactDating
1210001	138.292084522952	-242.197593288774	2000.17412680217	BactDating
1211001	132.615770918899	-229.357438548227	2000.64855161291	BactDating
1212001	145.063089824504	-221.901668513128	2003.02532050324	BactDating
1213001	120.301489611266	-221.954385652478	2001.50532070226	BactDating
1214001	138.079820177683	-221.008550041569	2000.92085716296	BactDating
1215001	134.562865008586	-234.510910306845	2000.30836668548	BactDating
1216001	140.166720194586	-232.124186215169	2002.34104500935	BactDating
1217001	128.950293822205	-252.536057336067	1997.87717134332	BactDating
1218001	134.535975883286	-259.423398251298	1995.67969014046	BactDating
1219001	133.128900419516	-251.503730287014	1996.51470478593	BactDating
1220001	136.29174312643	-251.38433168934	1997.79601177544	BactDating
1221001	138.24627837643	-261.940267425874	1997.74657539707	BactDating
1222001	133.694883729744	-265.603084921754	1995.28896632199	BactDating
1223001	136.492397374545	-276.282622686585	1993.57802128774	BactDating
1224001	137.019633555219	-255.370327593353	1997.14913008815	BactDating
1225001	125.25024516203	-252.221995748277	2001.01863640959	BactDating
1226001	133.482303155093	-234.343660307558	2002.49773719224	BactDating
1227001	130.277082182548	-254.382894985833	1997.20314298078	BactDating
1228001	130.337585818367	-253.942045815833	1998.15979673698	BactDating
1229001	141.417908931892	-278.995122020163	1995.52368291002	BactDating
1230001	124.323626078366	-300.479385581574	1981.14760705976	BactDating
1231001	137.070266108501	-286.492010997208	1989.70155815065	BactDating
1232001	124.923855323305	-303.387621423232	1988.06819454553	BactDating
1233001	142.22742797212	-277.906547071942	1992.70662299607	BactDating
1234001	129.363822390478	-269.9813794687	1990.90445842397	BactDating
1235001	123.57071390988	-277.768101827415	1989.79284453825	BactDating
1236001	129.914929437223	-258.433545133127	1998.17108326121	BactDating
1237001	132.015556159769	-249.496444149085	2000.38896984604	BactDating
1238001	129.652596261014	-259.878622347762	1994.62967757486	BactDating
1239001	139.03595762398	-245.781881017436	1998.86993472415	BactDating
1240001	140.298629615396	-236.059610680156	2000.48643204884	BactDating
1241001	137.002755238	-242.143150510938	1998.74415736822	BactDating
1242001	134.016439328238	-240.513419374043	2000.42447667726	BactDating
1243001	139.060961579194	-230.528661681249	2000.57982780087	BactDating
1244001	143.162482223957	-253.765650548039	1997.14461055402	BactDating
1245001	133.369575412533	-256.9659093024	1998.22115573677	BactDating
1246001	121.588997324924	-265.268881349752	1995.57571452025	BactDating
1247001	136.275949688968	-247.356061783501	1999.00248677085	BactDating
1248001	137.504543602171	-252.312703446135	1998.62400627145	BactDating
1249001	140.160994609724	-273.063197181473	1992.3031270903	BactDating
1250001	131.618321746923	-276.707182594433	1994.36869345723	BactDating
1251001	138.382327386598	-265.876642672072	1996.47088652814	BactDating
1252001	134.569160206615	-274.638443291992	1995.55840473334	BactDating
1253001	136.281636149169	-269.246134751684	1994.57101816428	BactDating
1254001	127.82282460876	-280.420381364243	1987.41486879781	BactDating
1255001	141.452134217413	-266.487285319371	1995.44695158525	BactDating
1256001	136.56228782115	-279.794750645954	1990.55801247862	BactDating
1257001	135.927964598493	-255.173775181552	1995.4434749588	BactDating
1258001	134.457320451081	-272.150401747177	1992.52799637298	BactDating
1259001	134.376710137829	-280.636826805642	1988.18072324181	BactDating
1260001	135.285435192493	-272.726541606175	1995.34355980548	BactDating
1261001	138.600471517646	-268.068706942861	1995.90392688916	BactDating
1262001	128.393328519625	-273.345986712334	1993.46920777103	BactDating
1263001	124.299248521877	-272.567970575689	1994.29065897432	BactDating
1264001	134.48412463318	-274.869547283349	1991.03628665915	BactDating
1265001	125.089465448604	-313.473593590217	1981.55145657663	BactDating
1266001	137.695002385858	-307.746502069571	1979.51022817384	BactDating
1267001	128.061442450067	-325.708048721557	1974.15111762025	BactDating
1268001	137.236097255462	-310.66046029298	1978.32526223142	BactDating
1269001	127.442388785856	-296.079331627401	1984.9432448359	BactDating
1270001	139.749942418145	-300.333247232951	1983.33941631113	BactDating
1271001	126.261249629339	-288.757998242094	1991.65747243195	BactDating
1272001	127.401651635827	-276.743483071385	1994.16782916485	BactDating
1273001	139.208698991968	-296.646684024674	1986.74413786768	BactDating
1274001	129.012594652911	-265.033736560993	1991.58489261548	BactDating
1275001	128.648697421548	-293.251675450103	1986.51465472146	BactDating
1276001	135.549799877636	-305.143616023059	1983.77672566719	BactDating
1277001	135.937998849468	-312.232955723535	1980.49706126071	BactDating
1278001	139.852729133373	-312.936291406828	1974.73560153841	BactDating
1279001	124.463212896655	-315.020720379298	1980.67304817636	BactDating
1280001	137.00974071261	-311.043522874172	1979.54911614083	BactDating
1281001	134.601927552437	-306.851629263781	1983.00323218575	BactDating
1282001	126.302333275559	-281.035332447549	1993.00346016095	BactDating
1283001	131.647421629463	-258.849494676723	1994.90756132398	BactDating
1284001	131.164080049771	-232.957158563641	2000.28410617369	BactDating
1285001	143.208875832003	-245.430404603058	1999.10053524815	BactDating
1286001	133.001546918046	-235.220188158455	2001.63792856411	BactDating
1287001	143.233833162551	-242.430251580868	1999.19144536823	BactDating
1288001	126.947529679055	-260.833854655331	1997.95994176021	BactDating
1289001	138.106260524054	-227.290634332017	2002.05172087166	BactDating
1290001	130.41857932023	-271.434085930635	1993.79682727224	BactDating
1291001	135.593148879473	-225.757454074081	2000.04952745731	BactDating
1292001	125.760882475388	-226.976355913568	2001.8159242255	BactDating
1293001	145.192964883913	-214.574187738944	2002.26667051876	BactDating
1294001	132.995832703836	-226.681484344926	2002.8707169565	BactDating
1295001	138.779110802168	-268.874074751705	1994.94824711421	BactDating
1296001	136.785794511276	-269.216601240512	1993.74668655188	BactDating
1297001	138.078498459314	-257.466019348442	1996.246689745	BactDating
1298001	130.333733455854	-251.273520340607	1999.08745389733	BactDating
1299001	127.796971199155	-235.065106359652	2001.86053346294	BactDating
1300001	138.184687151114	-246.982616600504	1999.36680371699	BactDating
1301001	125.114206899908	-257.337454720152	1998.27192228905	BactDating
1302001	132.032639087483	-233.615407911609	2000.343595658	BactDating
1303001	144.567953176953	-243.242751591681	2000.34460341083	BactDating
1304001	132.91285916427	-229.052543397675	2001.56014822535	BactDating
1305001	128.824237093329	-233.709187043603	2001.7100495213	BactDating
1306001	134.596061163198	-231.767826472497	1999.96052235948	BactDating
1307001	133.563031347521	-220.116166720136	2002.03990285119	BactDating
1308001	143.21170306059	-220.063427239408	2002.64507468153	BactDating
1309001	138.546716024653	-228.738915710853	2002.81392640719	BactDating
1310001	136.938124778374	-245.891423574763	1996.94991218347	BactDating
1311001	141.118720304751	-261.774825166267	1994.97298160365	BactDating
1312001	130.39814506541	-258.152310111708	1997.37585919159	BactDating
1313001	129.541047680551	-246.335547151736	1997.98319498982	BactDating
1314001	139.897572651702	-231.915373308106	1999.23023466085	BactDating
1315001	137.592137104593	-259.030735684561	1997.91094209583	BactDating
1316001	138.338608559807	-243.696820905594	1998.39795602584	BactDating
1317001	132.330282886934	-221.382613740418	2001.65492517619	BactDating
1318001	142.172510723137	-205.725094354048	2003.17672284038	BactDating
1319001	142.523154296435	-214.127229572816	2001.48554193989	BactDating
1320001	128.546611898001	-213.259876212182	2003.18114512065	BactDating
1321001	131.727971040317	-201.417357237358	2004.77684801181	BactDating
1322001	135.041414270412	-191.66886596751	2004.50709953331	BactDating
1323001	133.172231385312	-203.282329872625	2003.98656880432	BactDating
1324001	132.40488730612	-216.139726351343	2003.36164338855	BactDating
1325001	127.99485694664	-215.74791059308	2002.91553307885	BactDating
1326001	134.314720467323	-221.696974935557	2002.51084916659	BactDating
1327001	131.553468851676	-222.768638049273	2002.83142407249	BactDating
1328001	134.201940154067	-242.362313230377	2000.96637378013	BactDating
1329001	137.677324533245	-233.338520593255	2000.84183160918	BactDating
1330001	132.05093349296	-238.789794739624	2000.76045188083	BactDating
1331001	132.789540101193	-236.55481480742	2000.19627975223	BactDating
1332001	143.904270739742	-223.014207956068	2002.82835946048	BactDating
1333001	126.58662686949	-231.608164265998	2002.19493723233	BactDating
1334001	133.38202056988	-238.740788961632	2003.64365106711	BactDating
1335001	140.413807268147	-191.447570330392	2005.82186772798	BactDating
1336001	139.060600479599	-215.734112983072	2004.21400665126	BactDating
1337001	142.370440221315	-208.781292456682	2004.61727615273	BactDating
1338001	145.71699318127	-228.812560010652	2000.36425651724	BactDating
1339001	131.924550731084	-237.026533987622	2000.51041481873	BactDating
1340001	130.727319589491	-234.772310972239	2000.49641031913	BactDating
1341001	136.271154530161	-224.936542428661	2001.20639462347	BactDating
1342001	124.894106964548	-245.532295692277	2001.03508300109	BactDating
1343001	140.252064162038	-216.286113189665	2001.99800646698	BactDating
1344001	140.579661453135	-230.246163703097	2001.57417480029	BactDating
1345001	138.738591180249	-227.14051247039	2002.61087416819	BactDating
1346001	135.420703822901	-227.777979912016	2002.67090434179	BactDating
1347001	131.487661152325	-239.652320895204	2001.99207399574	BactDating
1348001	126.415126568158	-221.470571708715	2002.45459149479	BactDating
1349001	136.089759762599	-215.958427458202	2004.79938650608	BactDating
1350001	132.806359985339	-223.994641657941	2004.19916838275	BactDating
1351001	139.788973748634	-237.336492717736	2001.2993516232	BactDating
1352001	137.07400624055	-218.772956460918	2002.63995399831	BactDating
1353001	134.172791664026	-243.125639628622	2000.71461051646	BactDating
1354001	137.214451461197	-255.237389666292	1996.59897142487	BactDating
1355001	134.730620406773	-238.907492174198	2001.38172230722	BactDating
1356001	135.205629352135	-251.795505808291	1997.56312440235	BactDating
1357001	145.519123215338	-227.30366199204	1999.67259180027	BactDating
1358001	132.553029229111	-251.122092008336	1997.3350860397	BactDating
1359001	128.648943200429	-271.320228010679	1994.35852445948	BactDating
1360001	141.774496024091	-259.14412308469	1997.86673423247	BactDating
1361001	123.103709670643	-266.758342722806	1993.09074906705	BactDating
1362001	135.080064960746	-266.940760589929	1994.80632944449	BactDating
1363001	137.329798222678	-263.05679574933	1997.14945624311	BactDating
1364001	128.862779993527	-278.497314278653	1988.26416519537	BactDating
1365001	137.319258826719	-260.40579445949	1994.97835441007	BactDating
1366001	137.059846923901	-238.928573591229	2000.85725815173	BactDating
1367001	137.6231624933	-241.274911552236	2001.59043326055	BactDating
1368001	129.194150265409	-238.460665516545	2001.39390167592	BactDating
1369001	137.395329068333	-229.399282461343	2000.30121069071	BactDating
1370001	135.180728965712	-259.470240771088	1997.70888359701	BactDating
1371001	141.551187248202	-238.684805159524	1999.87317802797	BactDating
1372001	137.642333032954	-281.472877509235	1989.22661237861	BactDating
1373001	139.500609861021	-266.032388818448	1993.80769963393	BactDating
1374001	143.182397246017	-264.441938567521	1992.36948242968	BactDating
1375001	141.347527432511	-263.120198436756	1995.04386557346	BactDating
1376001	126.049872151316	-261.311675632003	1995.94257292994	BactDating
1377001	133.610973173131	-279.834660214404	1989.49612544732	BactDating
1378001	143.215596029861	-258.513901384718	1994.62713279558	BactDating
1379001	134.873957435232	-253.354964783556	1997.45443254814	BactDating
1380001	120.042097795886	-253.712789123677	1998.44738857915	BactDating
1381001	135.572353586225	-231.247928264201	2001.95585874457	BactDating
1382001	126.66474889454	-257.779469540702	1997.35244951113	BactDating
1383001	130.284289699463	-274.800233256579	1996.52699896441	BactDating
1384001	141.341217526058	-265.567341810174	1991.92431634494	BactDating
1385001	130.483063732888	-262.114913957364	1997.08655307595	BactDating
1386001	138.324536316979	-227.53683838499	2000.97881623203	BactDating
1387001	138.080966274241	-232.812163779719	2000.83431760148	BactDating
1388001	137.76378213265	-241.993040318892	1999.61631333788	BactDating
1389001	130.36464326918	-232.887816465767	2001.72307350676	BactDating
1390001	141.532545946151	-223.200788492658	2003.45964630996	BactDating
1391001	133.106992453935	-213.637205397285	2002.12087701732	BactDating
1392001	138.415437639561	-205.836016242887	2004.42120879738	BactDating
1393001	135.159188555356	-223.860159521329	2002.64955124733	BactDating
1394001	133.24562672338	-228.917943480764	2003.35533178526	BactDating
1395001	142.732790974139	-228.844431669533	2001.47419218872	BactDating
1396001	141.645704057667	-241.836088342521	2000.7546712717	BactDating
1397001	141.478277377331	-246.235758387862	1999.47785047841	BactDating
1398001	127.326357283743	-250.868280403952	1999.27933804628	BactDating
1399001	139.410459065211	-218.484486125679	2003.02992706501	BactDating
1400001	135.810425207158	-226.51763878814	2002.56066245789	BactDating
1401001	141.887977311129	-209.66244866498	2002.81169245529	BactDating
1402001	131.57431896664	-236.432840424725	2002.14517689257	BactDating
1403001	136.294900796277	-225.731067187506	2001.0825174401	BactDating
1404001	136.383668948042	-261.958212405684	1994.88561630486	BactDating
1405001	132.07911889611	-239.736380914472	1998.06105827573	BactDating
1406001	132.003650667803	-263.161124439305	1997.3552996603	BactDating
1407001	128.361867624643	-246.038301465896	1999.71940418023	BactDating
1408001	140.445343336915	-215.159579589598	2003.08646465576	BactDating
1409001	129.768635043332	-204.104672219452	2004.55660384476	BactDating
1410001	129.340304467793	-215.865028812601	2002.49243517693	BactDating
1411001	131.643496166876	-216.640396539632	2002.96573779061	BactDating
1412001	133.970762631086	-230.0661862151	2000.73142141197	BactDating
1413001	135.594869462275	-247.482984592112	1996.65725522194	BactDating
1414001	142.847972968158	-243.607809472202	1999.2997960133	BactDating
1415001	130.94055922464	-267.512440439947	1993.26739724158	BactDating
1416001	138.327199513709	-278.419036680693	1994.45715238184	BactDating
1417001	134.737339191731	-278.442995648903	1991.69253618342	BactDating
1418001	130.251382370108	-293.172838892063	1992.28493471424	BactDating
1419001	143.030821567979	-281.940688421103	1991.2567576202	BactDating
1420001	133.05847959345	-264.539508098622	1992.8733847138	BactDating
1421001	137.482446128803	-251.957118414266	1996.74719062807	BactDating
1422001	139.133128303696	-255.989031916366	1995.61384871754	BactDating
1423001	138.887468635183	-278.063325397797	1993.58800933729	BactDating
1424001	133.933020539562	-304.104006572406	1986.10808190319	BactDating
1425001	134.407905774841	-329.92758639827	1977.24282385029	BactDating
1426001	140.603054022786	-333.969286794731	1968.75020092229	BactDating
1427001	131.776288519575	-340.621063645975	1969.2509715893	BactDating
1428001	137.299296957349	-317.573063770836	1977.65306431941	BactDating
1429001	134.832165690439	-324.867090417892	1979.13115864923	BactDating
1430001	137.139713842726	-318.620638503566	1975.13908551481	BactDating
1431001	127.82901736275	-308.8709421277	1979.15624709813	BactDating
1432001	134.751612186499	-293.484294697737	1985.61116572465	BactDating
1433001	134.70276421778	-301.650501358308	1988.12853112878	BactDating
1434001	137.723740629482	-291.702982272996	1986.71287256014	BactDating
1435001	135.643874050372	-271.344542808607	1993.66929190392	BactDating
1436001	139.675630686445	-258.669704460014	1993.69781639513	BactDating
1437001	135.284031013851	-281.356439245082	1988.36848526473	BactDating
1438001	133.099367883312	-274.074410251176	1995.26160019661	BactDating
1439001	142.987797688336	-258.126400091872	1998.46108073666	BactDating
1440001	141.5224027921	-272.979223872553	1992.30844484671	BactDating
1441001	134.431344029448	-258.23238484768	1996.64982843222	BactDating
1442001	141.933389274715	-237.313938944126	2000.63036278966	BactDating
1443001	141.59169953923	-262.62518542288	1995.87308182455	BactDating
1444001	132.445776117644	-240.566646521322	1997.9685861796	BactDating
1445001	135.458053836648	-269.293768925359	1992.31260658011	BactDating
1446001	137.628405118305	-240.78417513514	1999.43805087842	BactDating
1447001	128.450556093173	-248.496799195408	1995.19881536072	BactDating
1448001	138.200618027811	-220.427294528855	2001.46603064158	BactDating
1449001	140.264094275865	-231.191144197425	2001.293011099	BactDating
1450001	130.436729202068	-219.670353269818	2001.31924918471	BactDating
1451001	128.722543924842	-233.990559019484	2001.54353695187	BactDating
1452001	134.565221007954	-235.162825782645	2001.13365648885	BactDating
1453001	132.489591866279	-231.246692188162	2001.5024449768	BactDating
1454001	128.498254575708	-242.389982285417	2001.17019275213	BactDating
1455001	133.517369970647	-262.827757993354	1994.15376908392	BactDating
1456001	129.53356598246	-251.563129518059	1998.11245496427	BactDating
1457001	135.675358976795	-235.265797469561	1998.06460272418	BactDating
1458001	145.230645459822	-242.022003560499	1999.04981435699	BactDating
1459001	143.025424901966	-233.067294927379	2000.15763645296	BactDating
1460001	133.348127737982	-253.489609760941	1998.69794087478	BactDating
1461001	141.466438588369	-255.183524794412	1995.42536979633	BactDating
1462001	136.294941579736	-267.190458673795	1995.25593092572	BactDating
1463001	131.852644886882	-267.778296332466	1996.2397270557	BactDating
1464001	132.972615841121	-255.683609998962	1994.40783390673	BactDating
1465001	136.671405304001	-248.962368262122	1998.00287146481	BactDating
1466001	140.917984664619	-240.076506402243	1999.55322233674	BactDating
1467001	141.175764566553	-244.987280599757	1997.50592158704	BactDating
1468001	128.512420931551	-234.155027937867	2000.54462347938	BactDating
1469001	136.510870334353	-244.467501640912	1999.11578480862	BactDating
1470001	134.583452529647	-223.179865999958	2002.11527758949	BactDating
1471001	120.255367889537	-231.229239412401	2002.27893725088	BactDating
1472001	131.015855774618	-242.386780909091	1999.03730507695	BactDating
1473001	126.057703401892	-230.649745049038	2000.83143525516	BactDating
1474001	136.838569060129	-231.877028513444	2000.1733864663	BactDating
1475001	127.270464886075	-225.727244269967	2001.50062086862	BactDating
1476001	138.116653206897	-215.554440336215	2002.18886721036	BactDating
1477001	132.605276025174	-244.767400037734	2001.56305492316	BactDating
1478001	132.495584825724	-245.012092707966	1997.99693864055	BactDating
1479001	134.908005366312	-254.040384732082	1995.19796202726	BactDating
1480001	136.176575682167	-272.626749793774	1994.99265258857	BactDating
1481001	136.383888877557	-238.469754194681	1998.85977141193	BactDating
1482001	137.546762417623	-217.479281316625	2003.35040229051	BactDating
1483001	137.686056115247	-210.266087540261	2003.96278827498	BactDating
1484001	142.23134703283	-240.805824242396	2000.24803162766	BactDating
1485001	134.944036779282	-233.440423464826	1999.15529017807	BactDating
1486001	132.989340345757	-275.45607916372	1995.11000057962	BactDating
1487001	137.996218786311	-278.801230570045	1991.53557935481	BactDating
1488001	130.923522276214	-295.301682697184	1992.07686470089	BactDating
1489001	128.050717498097	-296.891513186348	1985.4225548435	BactDating
1490001	130.978449671646	-291.791827681684	1990.79240305539	BactDating
1491001	134.753800492463	-269.586428051596	1993.51378403191	BactDating
1492001	136.952977743514	-269.499753502492	1993.41870750856	BactDating
1493001	139.933197189079	-272.443199929169	1992.25777065923	BactDating
1494001	135.865474784504	-277.859586283963	1990.48667374626	BactDating
1495001	134.211675550558	-258.303042366096	1997.52044518249	BactDating
1496001	138.401986855954	-246.44661667963	1997.59224742387	BactDating
1497001	133.711319342331	-257.385667783668	1994.31233975449	BactDating
1498001	139.034520244851	-262.321597783029	1994.94867949246	BactDating
1499001	133.124260485816	-274.097287269717	1992.09637129227	BactDating
1500001	142.655100190782	-257.49720281627	1998.53645448025	BactDating
1501001	136.06608934711	-251.86892422269	1997.52821063107	BactDating
1502001	133.143369291778	-254.492348569683	1997.17042380658	BactDating
1503001	126.600924423835	-246.693225150898	1997.94723836981	BactDating
1504001	129.935887929404	-261.596862311866	1998.8398714304	BactDating
1505001	127.028666824938	-248.414967289815	1996.32499143922	BactDating
1506001	144.138210455221	-244.148943700976	1998.20468610921	BactDating
1507001	135.327314409589	-240.43483961874	2000.05037344653	BactDating
1508001	143.112074425729	-227.429410783916	2002.49376778557	BactDating
1509001	139.301812991552	-249.850850213167	1999.9483123146	BactDating
1510001	140.849716615672	-230.173657656166	2000.01331625679	BactDating
1511001	134.666140086331	-225.463873042369	2000.80487263164	BactDating
1512001	133.70385798763	-223.742878930956	2001.15440603284	BactDating
1513001	140.998847100067	-240.422184009178	1998.72632000284	BactDating
1514001	128.786238472526	-235.052196977065	2001.31852078038	BactDating
1515001	131.42472484116	-205.390634610756	2003.86436716944	BactDating
1516001	130.417512879123	-214.53445585256	2004.09627382445	BactDating
1517001	133.898714630548	-219.951822579902	2003.11280451002	BactDating
1518001	138.190438116732	-214.764643219292	2003.34271059496	BactDating
1519001	135.98706531666	-217.594180191393	2002.02499330271	BactDating
1520001	139.796308275665	-215.949204818959	2002.98594276672	BactDating
1521001	139.325024352731	-236.09062542306	1999.4748423205	BactDating
1522001	136.87612455474	-223.070245240524	2003.25858214942	BactDating
1523001	139.830660632897	-200.062916282713	2005.16380068274	BactDating
1524001	142.441145712782	-204.747198252342	2005.50194458145	BactDating
1525001	130.120024529344	-213.645867838194	2003.32987069521	BactDating
1526001	136.553518541188	-205.012399804226	2005.35426414212	BactDating
1527001	137.473243920981	-220.204713937359	2002.70838334505	BactDating
1528001	138.438759129136	-212.146312980909	2003.95062893602	BactDating
1529001	133.957110535676	-197.874055201644	2005.36916357177	BactDating
1530001	136.141291367469	-203.583101779218	2005.40525519574	BactDating
1531001	136.249710008478	-225.536101436052	2001.01734385117	BactDating
1532001	135.245868632124	-265.088392255721	1997.41886418618	BactDating
1533001	135.392358349044	-251.214083208596	1995.82276914324	BactDating
1534001	135.956741517265	-269.671756976273	1990.23998127434	BactDating
1535001	138.724427834733	-263.025939746671	1994.85045436725	BactDating
1536001	123.289282209074	-237.561032334434	2000.39509138219	BactDating
1537001	138.180074659652	-215.953384880683	2001.96667456156	BactDating
1538001	140.880165077842	-230.71192105746	2001.96134004451	BactDating
1539001	131.721200653954	-235.66644643773	1999.97120353927	BactDating
1540001	140.212076685325	-230.662025637107	2002.55061654653	BactDating
1541001	132.359430559082	-215.048999986981	2002.97927082559	BactDating
1542001	142.142682004384	-211.235621266553	2004.33457754661	BactDating
1543001	130.176720480817	-215.43049930007	2004.23414841666	BactDating
1544001	139.059882113449	-217.202429559645	2003.23575114888	BactDating
1545001	139.47382231336	-235.25468756278	2000.84715218064	BactDating
1546001	133.104193850432	-213.559690239607	2003.91497960099	BactDating
1547001	136.220795559167	-250.051882222468	1999.51653962212	BactDating
1548001	135.794676507932	-217.946793146452	2003.74197305004	BactDating
1549001	137.541294744571	-207.752620848611	2002.93976431149	BactDating
1550001	141.3720425246	-214.838670865814	2003.34676380825	BactDating
1551001	139.895546508799	-226.291880536542	2001.6820720151	BactDating
1552001	135.254546742705	-208.472664179295	2003.82458093087	BactDating
1553001	130.369907073889	-203.466069727719	2004.67467177395	BactDating
1554001	138.841110412984	-193.565291132561	2005.86227413738	BactDating
1555001	133.647776599113	-232.10755419091	2000.00060965691	BactDating
1556001	134.230558278012	-226.602978158257	2001.7712456562	BactDating
1557001	142.305058187732	-250.250490439865	1997.85576288209	BactDating
1558001	127.590798422853	-266.13706734569	1995.82698504782	BactDating
1559001	135.186858504982	-262.259266006706	1996.9753644451	BactDating
1560001	135.73408325371	-255.921192214811	1996.80258088771	BactDating
1561001	136.759513599209	-256.062910403866	1995.98233829908	BactDating
1562001	139.526069794944	-256.66581577908	1996.49029353057	BactDating
1563001	138.422958365555	-226.670189496922	1999.90019335036	BactDating
1564001	136.251704327682	-235.896819768028	1999.90837231278	BactDating
1565001	143.848123917788	-235.970073865861	2001.28467727871	BactDating
1566001	138.78342887556	-227.301687298107	2001.1598596321	BactDating
1567001	134.473331710021	-224.930815520232	2001.63726748914	BactDating
1568001	136.756730798321	-217.347712012252	2002.68455552989	BactDating
1569001	132.626839003912	-224.679992866609	2003.0530085507	BactDating
1570001	138.213948713345	-204.819973651941	2004.44739447846	BactDating
1571001	145.964208369113	-223.35118765435	2003.52474067779	BactDating
1572001	140.831695761165	-238.842171209939	1999.33947199102	BactDating
1573001	130.903426067017	-271.781946520561	1996.52390234048	BactDating
1574001	137.789930977345	-250.932517043163	1997.8885661673	BactDating
1575001	137.09887920489	-241.890588993863	2001.95483930127	BactDating
1576001	129.655888546569	-253.445572949326	1998.77615914225	BactDating
1577001	141.041467501893	-227.73804855063	1999.70343807283	BactDating
1578001	138.49146469324	-251.550438468088	1998.67763581875	BactDating
1579001	138.511829545817	-236.65423837504	2001.43370853424	BactDating
1580001	124.842066496946	-260.028383652178	1997.67484916211	BactDating
1581001	136.003909333188	-221.877044536974	2002.54353155831	BactDating
1582001	127.644076580859	-223.878588778262	2001.98431309639	BactDating
1583001	137.057012100712	-216.629913193125	2002.72411509022	BactDating
1584001	135.267000719796	-208.618479738591	2004.8671193788	BactDating
1585001	136.256433230085	-208.213089463338	2004.0877553939	BactDating
1586001	142.804094884937	-218.077449450176	2003.66893978032	BactDating
1587001	133.763455248363	-207.785770812455	2003.63187069406	BactDating
1588001	139.647200618393	-214.876620510499	2002.76177218421	BactDating
1589001	136.053701538198	-231.711171905615	2002.06884647154	BactDating
1590001	130.043821215924	-209.352181280667	2004.54885137452	BactDating
1591001	137.468045305835	-215.085299087876	2003.08413755118	BactDating
1592001	133.387528013019	-224.503226025693	2001.6353421015	BactDating
1593001	134.117980224652	-246.206518517664	2000.05217617499	BactDating
1594001	142.758165488792	-219.722677370731	2002.13677797999	BactDating
1595001	132.362774030298	-238.59484085913	2001.3490700502	BactDating
1596001	130.444059492985	-246.77731363705	2001.1504424148	BactDating
1597001	133.030738212256	-223.964747175448	2002.70309562444	BactDating
1598001	139.579374991671	-210.948144582697	2003.68642348206	BactDating
1599001	137.963698155767	-219.389353534296	2002.90717512819	BactDating
1600001	134.192326030647	-249.337247718395	2001.20617702762	BactDating
1601001	137.834820259508	-229.146834224051	2001.91217130898	BactDating
1602001	134.736809455442	-265.796432671774	1996.53546748085	BactDating
1603001	128.733378484828	-275.635721814074	1990.95079270802	BactDating
1604001	127.451813191094	-298.059620809179	1984.98330015628	BactDating
1605001	130.252901357158	-270.65147467043	1992.74978256441	BactDating
1606001	138.886175240175	-277.845373851775	1989.51519101358	BactDating
1607001	128.416399880748	-305.331449954221	1984.3467293568	BactDating
1608001	134.151628827809	-284.293567368471	1990.30026532716	BactDating
1609001	132.914801368485	-263.266099918374	1992.33051929242	BactDating
1610001	128.549166084372	-249.09194181144	1996.86267420856	BactDating
1611001	139.968493421685	-227.402319894703	2001.34192566477	BactDating
1612001	130.273338619006	-234.342252776851	2001.29677588843	BactDating
1613001	132.421394179796	-230.536534238215	2002.49497095377	BactDating
1614001	132.651134202646	-224.396979496439	2001.90462118549	BactDating
1615001	139.914909967517	-226.721126790739	2001.39697648685	BactDating
1616001	135.248519126329	-244.318935487256	1998.98677088595	BactDating
1617001	124.513979014439	-230.166038040081	2000.70775962803	BactDating
1618001	143.049913726651	-222.648643564373	2001.16450838278	BactDating
1619001	124.411816751188	-234.945538968564	2000.96548499852	BactDating
1620001	132.114057189784	-239.794100752557	2000.9762586345	BactDating
1621001	131.127601880395	-220.798580731967	2002.0583126889	BactDating
1622001	136.368342243932	-227.355074423901	2002.88402007389	BactDating
1623001	142.522419928269	-230.70862261869	2001.27176301361	BactDating
1624001	129.325108409821	-233.38831531755	2002.9764634832	BactDating
1625001	145.267054574021	-211.918759773388	2001.98868829509	BactDating
1626001	139.474919015392	-209.973762719306	2003.92595679703	BactDating
1627001	140.487383805855	-220.850229888623	2001.79928024699	BactDating
1628001	134.020096587426	-241.367432730066	2001.43178230829	BactDating
1629001	130.802684702605	-219.734277807996	2002.76920676827	BactDating
1630001	139.775176448278	-210.419392779807	2004.72668295614	BactDating
1631001	138.471379221502	-203.87203214184	2004.05250048876	BactDating
1632001	134.95905217712	-214.911406498505	2003.70959053117	BactDating
1633001	130.469916389834	-231.29436514421	2001.05673695274	BactDating
1634001	138.91079134319	-240.367414076015	2000.54201615155	BactDating
1635001	140.880384051171	-234.900119020403	2001.49339092629	BactDating
1636001	138.28188189023	-226.415210041217	2000.41218579139	BactDating
1637001	140.480788567331	-246.710921467389	1998.62483242557	BactDating
1638001	130.730318015404	-251.021443376705	1999.46257081174	BactDating
1639001	134.732890868574	-234.120078283558	2001.38528889648	BactDating
1640001	131.467649381907	-239.615680905777	1999.57640405144	BactDating
1641001	139.368953242246	-254.793845370028	1995.06534226722	BactDating
1642001	137.718698678384	-252.489364309376	1998.25178818079	BactDating
1643001	136.297428590336	-266.399902727559	1997.79677269837	BactDating
1644001	139.471785956952	-248.59160782555	1996.1264157258	BactDating
1645001	135.108961390146	-256.411905453347	1994.20095582769	BactDating
1646001	130.882475717691	-293.038808400425	1984.97607879652	BactDating
1647001	127.415527965578	-279.379757939367	1990.04855375255	BactDating
1648001	137.616255684625	-272.358178345654	1996.63051966246	BactDating
1649001	129.174557990544	-271.408890575572	1993.8893579056	BactDating
1650001	140.297445377745	-289.320055627281	1986.15002043922	BactDating
1651001	128.944495321321	-308.719445883989	1984.45862980315	BactDating
1652001	129.432634541358	-304.756615041826	1982.52735193328	BactDating
1653001	131.888003246759	-279.108944283544	1991.14505787693	BactDating
1654001	133.774835463401	-295.4570422986	1990.68770008418	BactDating
1655001	119.947110869442	-274.365749912377	1991.25635471888	BactDating
1656001	136.516692940662	-256.380868390914	1999.43928847275	BactDating
1657001	142.599043028532	-249.185597467869	2000.04720057815	BactDating
1658001	133.02876564962	-260.020492391396	1998.50315763085	BactDating
1659001	137.126366455686	-245.332641043629	1996.93786753259	BactDating
1660001	141.665547100754	-261.902106942919	1997.0644861631	BactDating
1661001	128.505752424158	-235.960208747754	2000.08790793182	BactDating
1662001	128.713143345999	-231.232081231466	2002.09377658302	BactDating
1663001	143.599720755118	-249.547626043893	1997.32425927434	BactDating
1664001	131.698791269916	-239.612357113844	2000.76562548205	BactDating
1665001	131.624517694212	-239.56795237572	2000.42751771886	BactDating
1666001	130.594686077639	-236.597149728282	2000.25016511554	BactDating
1667001	138.70567733208	-240.429337069172	2000.34187864263	BactDating
1668001	136.739283364435	-206.39603695931	2003.76331523168	BactDating
1669001	134.469740180884	-201.538711281277	2004.31921906038	BactDating
1670001	131.843699566899	-201.985782137647	2005.94988402191	BactDating
1671001	126.658406324034	-217.528397167096	2002.41515803474	BactDating
1672001	134.430507743862	-226.894012581535	2000.77552229038	BactDating
1673001	131.159263033796	-229.758435587868	2002.61549213159	BactDating
1674001	137.699325755761	-247.526442042933	1999.59295941853	BactDating
1675001	130.627949500234	-235.918172222209	1999.96881494469	BactDating
1676001	125.253085384471	-249.910533714544	1998.28831200987	BactDating
1677001	137.285345707778	-245.427178010753	1999.57710134373	BactDating
1678001	136.716507598993	-225.508624460453	2002.13042586514	BactDating
1679001	127.64994681135	-249.778978607211	2002.14393312346	BactDating
1680001	134.918201784936	-241.116992838669	2000.03795867177	BactDating
1681001	129.743144254496	-243.285466582919	2001.31663205859	BactDating
1682001	130.448959435161	-233.984343733371	2000.9063586758	BactDating
1683001	136.354252824173	-241.521640718055	2000.30492177395	BactDating
1684001	123.900910693584	-241.933256901138	2001.93890042804	BactDating
1685001	137.386607861361	-209.093370566203	2004.71962509331	BactDating
1686001	142.608572903338	-222.658623686878	2002.68371952482	BactDating
1687001	133.689892666371	-204.706146717384	2005.258524919	BactDating
1688001	130.060423854061	-212.691226775302	2004.16065585757	BactDating
1689001	119.305795053242	-218.353289368609	2003.51658157278	BactDating
1690001	134.926063428859	-230.858478216098	2002.5859701209	BactDating
1691001	134.292186068652	-246.169358384463	1998.45281224067	BactDating
1692001	133.29981276093	-259.066192296161	1996.26475665131	BactDating
1693001	145.753538590903	-280.525552743378	1988.81206106031	BactDating
1694001	129.047996144005	-285.285269843829	1987.25510460732	BactDating
1695001	132.558863073357	-276.593670290775	1993.52761775492	BactDating
1696001	142.650250782571	-269.15531522479	1994.03113398796	BactDating
1697001	129.775181108691	-281.263876412695	1990.99375553769	BactDating
1698001	131.694626030733	-276.218547763835	1991.87334879357	BactDating
1699001	140.457858430759	-250.108171489502	1996.95083132882	BactDating
1700001	137.245238946716	-242.840881620332	1995.55447589821	BactDating
1701001	135.423621982872	-262.019061849247	1996.04857709201	BactDating
1702001	133.626673135479	-253.414561830815	1994.05896925756	BactDating
1703001	129.598908819805	-235.994993308906	2000.21617602985	BactDating
1704001	129.868663897234	-249.491081779056	1998.07428589628	BactDating
1705001	140.128153274288	-259.992692669995	1995.35441419985	BactDating
1706001	142.912621889101	-277.75226794142	1994.92874738983	BactDating
1707001	132.559104457575	-273.801684597505	1991.99442236001	BactDating
1708001	135.800683585706	-233.751156807413	1999.4861491289	BactDating
1709001	135.829337740608	-201.363525240902	2003.85327011858	BactDating
1710001	133.93406888534	-208.887794077133	2005.06617125305	BactDating
1711001	129.108269958839	-213.47296144535	2004.34340327948	BactDating
1712001	131.281551243684	-204.385016840246	2004.3579694576	BactDating
1713001	127.995481699264	-224.130209710053	2003.57406499628	BactDating
1714001	141.217276882238	-237.42177760239	1997.58007282321	BactDating
1715001	128.236392952827	-246.568070221266	2000.52464631258	BactDating
1716001	140.038605606758	-245.68084901644	1997.82214277027	BactDating
1717001	134.94121577397	-251.587416811503	1998.29348861628	BactDating
1718001	133.031688760365	-249.604378822423	1999.93149748838	BactDating
1719001	133.589231530214	-267.132122780631	1995.05472313748	BactDating
1720001	137.607302407833	-222.69498845714	2000.4888388271	BactDating
1721001	135.731442847363	-229.721550054768	2003.33273228802	BactDating
1722001	133.952790358978	-219.198797969295	2003.08866985472	BactDating
1723001	140.763074565315	-210.347742034202	2004.62887826387	BactDating
1724001	142.252403839791	-220.485107687718	2003.42869376204	BactDating
1725001	143.726055122452	-227.441941832695	2001.80981019674	BactDating
1726001	123.440638948233	-231.71778711001	2001.62755485812	BactDating
1727001	146.058013440295	-211.710757740129	2003.78687002135	BactDating
1728001	133.120273815207	-218.970983420537	2002.2025090292	BactDating
1729001	132.622376357133	-256.231052902384	1997.29787978973	BactDating
1730001	129.134560981622	-268.364050262072	1995.31991523344	BactDating
1731001	140.621236134129	-275.918928598355	1991.80725860292	BactDating
1732001	140.507054106954	-250.011877862748	1995.28154038773	BactDating
1733001	134.088274118815	-243.563398131989	1997.04506435342	BactDating
1734001	138.257490106005	-244.546250320754	1998.39869943886	BactDating
1735001	128.686761228795	-267.74682083848	1995.30876533473	BactDating
1736001	132.620557776839	-247.15755723369	1999.31299274196	BactDating
1737001	139.670285640102	-242.368054968054	1996.58260048561	BactDating
1738001	126.776259118009	-242.387920587382	1998.70778750029	BactDating
1739001	133.610697035152	-228.728475409562	2000.73126308855	BactDating
1740001	130.203306489248	-233.460116353844	1999.38456912093	BactDating
1741001	132.767018634772	-247.602838441193	1999.41303448917	BactDating
1742001	143.184156423963	-212.433481455916	2002.97570279677	BactDating
1743001	137.610640787117	-240.845525203859	2000.66903103124	BactDating
1744001	139.878134291121	-217.286483455363	2003.30162584918	BactDating
1745001	141.864433460324	-230.948664377038	2000.81906863024	BactDating
1746001	132.76697503901	-242.846971024828	1999.64924530956	BactDating
1747001	129.097625903113	-237.749943246806	2000.77365797265	BactDating
1748001	136.822351165357	-251.019332742331	2000.43840058489	BactDating
1749001	133.231197840944	-240.57153830496	1999.93783760644	BactDating
1750001	133.176651619551	-227.217487724843	2000.74026659523	BactDating
1751001	132.093481348634	-237.865401741882	2000.98766521294	BactDating
1752001	129.56534404355	-241.660088130592	1999.4595281034	BactDating
1753001	141.982156863293	-220.013109269497	2002.861988925	BactDating
1754001	138.885414070552	-220.204877340418	2003.42751502454	BactDating
1755001	124.328047436769	-230.283404103958	2001.0470177335	BactDating
1756001	136.107211451761	-197.338611983173	2005.73228870514	BactDating
1757001	135.23668530443	-219.543494778622	2001.6901638863	BactDating
1758001	135.721091576371	-235.879081180125	2001.32673038055	BactDating
1759001	130.07196901308	-244.112305627008	2000.16803851936	BactDating
1760001	124.583902995403	-256.600827811085	1995.18201221328	BactDating
1761001	138.747780785285	-231.05484488923	2000.75152864791	BactDating
1762001	130.428916462878	-234.512254472555	2000.37922220416	BactDating
1763001	139.072569586131	-205.551390263346	2004.03026812275	BactDating
1764001	140.126558589953	-207.270744217415	2003.54814868596	BactDating
1765001	137.150098122577	-212.711603771898	2004.29919340693	BactDating
1766001	135.812651831562	-213.999305364076	2005.45979041396	BactDating
1767001	116.18874576321	-236.634445374956	2002.3363116148	BactDating
1768001	136.47032521051	-207.604292178042	2002.6439041407	BactDating
1769001	133.880783750257	-227.85482442453	2000.72119024626	BactDating
1770001	139.52396964145	-220.606263653963	2004.11357454917	BactDating
1771001	125.844483470054	-218.335538595389	2004.69108742704	BactDating
1772001	132.79669827469	-207.431360927386	2005.29081248313	BactDating
1773001	128.013305019241	-218.922862307883	2003.37680078442	BactDating
1774001	135.882675191528	-197.120009631991	2003.86703553748	BactDating
1775001	135.126045749111	-217.166673241302	2002.28004782506	BactDating
1776001	141.818327875654	-218.530534460913	2002.21371251879	BactDating
1777001	140.746323283187	-225.335861198258	2000.7778715124	BactDating
1778001	118.829074243598	-227.982117484657	2000.37698691032	BactDating
1779001	140.251812969549	-213.303221885799	2002.62866044708	BactDating
1780001	133.237254775964	-237.219244859355	2003.24574970103	BactDating
1781001	128.712005081306	-215.903666576032	2002.82408192251	BactDating
1782001	135.728241965136	-205.504023519942	2005.42902363947	BactDating
1783001	126.32720612781	-210.750287666386	2004.59702608584	BactDating
1784001	131.584876485518	-216.781239539471	2002.37452958513	BactDating
1785001	138.83712924388	-230.431912445209	2000.68659199558	BactDating
1786001	128.847891585296	-236.993546264473	2001.07386180511	BactDating
1787001	130.843568214711	-229.12505704376	2003.61187916941	BactDating
1788001	135.865104430925	-197.350220845216	2005.09918279342	BactDating
1789001	136.067465762579	-212.725517271661	2002.13268465069	BactDating
1790001	133.225224941616	-214.200719245746	2004.1908627404	BactDating
1791001	135.124393299603	-205.22543835671	2004.18006061534	BactDating
1792001	132.34121979842	-211.484616886282	2003.83535604754	BactDating
1793001	132.040360575414	-220.436270444895	2003.17944099131	BactDating
1794001	132.465041332685	-236.151577844405	2001.21185150504	BactDating
1795001	139.457724877739	-241.374956012709	2000.04625053708	BactDating
1796001	137.533092500401	-238.107979265645	2002.12598008136	BactDating
1797001	131.343600218271	-234.992533509421	2000.80101777206	BactDating
1798001	139.768730097728	-226.491768855488	2001.73823462002	BactDating
1799001	131.327698235644	-232.356637592415	2000.03424733331	BactDating
1800001	127.585667810034	-238.02192131865	1997.67004751633	BactDating
1801001	132.482801091337	-215.618081612454	2002.28410418163	BactDating
1802001	132.761336927467	-226.528366620854	2002.38214573084	BactDating
1803001	140.712910728148	-208.291507434901	2003.66910033259	BactDating
1804001	139.932059832226	-217.387066492429	2003.46678153672	BactDating
1805001	134.593839140178	-211.515851158303	2003.40446793269	BactDating
1806001	139.257788339056	-235.895732825001	2000.42602873965	BactDating
1807001	129.584441034609	-253.114847319126	1999.107321917	BactDating
1808001	133.333788207181	-256.072501584656	1992.37909422523	BactDating
1809001	136.558391829457	-231.49444025643	1999.68760359545	BactDating
1810001	129.232919028482	-245.62347862803	2000.48542059354	BactDating
1811001	138.924442366826	-219.181866829911	2002.28100005774	BactDating
1812001	135.983680854905	-224.386660215501	2003.52362336141	BactDating
1813001	134.690238362496	-227.445519301577	2002.34742713463	BactDating
1814001	138.997283854736	-239.449573706611	1999.41281572138	BactDating
1815001	134.634990613536	-237.725612976578	2001.72115436802	BactDating
1816001	135.073062440852	-233.872626817816	2001.39008285667	BactDating
1817001	130.326642292399	-231.889834597807	2003.06482324761	BactDating
1818001	135.620210490559	-219.585665465263	2003.69499598379	BactDating
1819001	132.908304924423	-206.043177736088	2002.7760296222	BactDating
1820001	137.60802301411	-224.83888999976	2001.00905423611	BactDating
1821001	128.823750274519	-235.867005195484	2001.35267248958	BactDating
1822001	138.914455768406	-265.388720848908	1994.27451343362	BactDating
1823001	134.547042678632	-239.06703045353	1998.60934557213	BactDating
1824001	138.132434941736	-268.204749601863	1996.21340962444	BactDating
1825001	137.430735289804	-273.004347531432	1994.36260077183	BactDating
1826001	132.857770616525	-263.584087271283	1992.75544120879	BactDating
1827001	130.77018321504	-222.104922416564	2002.4308325806	BactDating
1828001	137.076460454422	-218.334666803376	2001.32277027466	BactDating
1829001	133.39506461191	-234.367234650315	1998.10316264829	BactDating
1830001	132.690643889533	-234.149744292307	2000.99905733445	BactDating
1831001	136.418803300442	-234.001620778169	2001.19532199991	BactDating
1832001	134.379648050081	-238.290172627865	1999.92471256682	BactDating
1833001	134.108537453815	-218.332804840239	2002.44845816902	BactDating
1834001	126.797784814867	-231.10777522327	1999.3690090341	BactDating
1835001	129.414951854837	-236.945936464259	2000.24133942098	BactDating
1836001	130.604160105131	-236.86311675177	2000.40332294881	BactDating
1837001	135.255311980307	-250.747731773138	1995.97125593957	BactDating
1838001	131.46490761335	-269.892306155556	1995.64185448952	BactDating
1839001	129.628188067698	-261.567304996819	1994.66589401771	BactDating
1840001	135.375111765515	-271.779289590432	1992.60645363673	BactDating
1841001	135.864576493786	-307.739824166391	1983.95700864667	BactDating
1842001	128.018678267135	-291.7870428776	1988.16239415761	BactDating
1843001	139.424177626067	-294.180691542765	1988.61217700277	BactDating
1844001	128.634278510827	-304.935573097954	1978.66361956715	BactDating
1845001	139.149392278552	-288.450984947184	1990.25038139295	BactDating
1846001	138.848879142665	-276.997411399061	1993.02922472019	BactDating
1847001	138.260508443449	-275.013255790141	1993.31587929216	BactDating
1848001	145.845085862222	-261.826823494899	1996.59368931036	BactDating
1849001	130.855123416026	-287.889111047463	1986.69595297005	BactDating
1850001	130.50254567547	-294.901007947031	1988.51673123579	BactDating
1851001	135.009936076733	-261.468848695458	1993.55163729943	BactDating
1852001	133.770280054676	-252.003551736493	1997.95430625136	BactDating
1853001	137.843972393164	-223.230218848704	2000.79923822515	BactDating
1854001	139.643533062427	-236.907709024261	1999.26204561542	BactDating
1855001	134.062608911285	-200.794045628392	2004.95820346615	BactDating
1856001	138.569761978385	-208.820813761808	2004.69598046303	BactDating
1857001	122.663482545608	-257.02646974077	1997.63908932876	BactDating
1858001	139.01600193779	-251.92326215024	1994.99577209389	BactDating
1859001	124.355104893407	-238.896211809963	2000.19716449589	BactDating
1860001	145.710256184075	-226.29020324654	2002.01233529372	BactDating
1861001	138.346811907422	-239.687479652462	1999.09788042642	BactDating
1862001	138.45772003845	-218.392711068158	2002.65628971185	BactDating
1863001	131.484926696708	-212.645154075034	2002.45578203358	BactDating
1864001	142.277969241896	-199.219915872545	2006.21486318266	BactDating
1865001	134.664152210904	-202.622480175468	2004.79460130634	BactDating
1866001	131.242262600548	-217.446975057097	2005.36256553337	BactDating
1867001	127.859991504923	-219.243742124058	2003.40651325498	BactDating
1868001	137.009797076862	-222.700781848862	2001.8419167899	BactDating
1869001	138.280827109585	-229.208104190755	2001.28255348261	BactDating
1870001	140.077203998345	-230.626024752696	2003.20921295472	BactDating
1871001	139.229493370899	-221.459977009681	2003.87171209542	BactDating
1872001	134.209790061411	-238.378163610501	1999.21073103298	BactDating
1873001	140.269057922801	-260.019768959548	1997.54964369804	BactDating
1874001	131.418794685662	-255.381987604861	1997.73404296999	BactDating
1875001	132.678428378829	-265.473083403378	1997.59741840512	BactDating
1876001	139.482481574753	-257.714620608543	1996.13371415675	BactDating
1877001	120.432884752956	-247.507283155871	2000.43077552958	BactDating
1878001	127.62723796371	-229.069825583433	2000.23647294882	BactDating
1879001	134.878905077457	-230.076609728259	1999.77573836739	BactDating
1880001	133.234277682969	-227.096693108025	1999.10815134416	BactDating
1881001	120.250701557615	-251.858959581104	1995.17405897691	BactDating
1882001	131.704141920877	-223.681090471867	2002.37163310742	BactDating
1883001	140.833861210982	-196.669553802063	2005.8476384056	BactDating
1884001	141.341635990064	-213.505178661059	2003.6394076119	BactDating
1885001	133.389207448906	-222.008817468086	2002.09923780962	BactDating
1886001	133.33335433226	-221.213458713962	2003.29694308262	BactDating
1887001	122.328342650318	-236.51602044608	1998.78509941316	BactDating
1888001	135.922392336368	-209.038214025627	2002.95064730346	BactDating
1889001	125.732436243286	-228.689082674426	2003.27646598916	BactDating
1890001	131.033559051325	-211.804336325966	2002.46773330076	BactDating
1891001	122.753316260513	-231.433521090529	1998.22920408749	BactDating
1892001	136.423196284898	-239.404444863059	2001.7332391185	BactDating
1893001	129.450978854075	-244.398812882553	1998.38394231249	BactDating
1894001	136.817294941622	-250.523642423158	1995.63651076675	BactDating
1895001	133.831298501119	-259.215868233191	1992.40237232058	BactDating
1896001	132.179114504506	-292.524164042143	1991.50250665748	BactDating
1897001	140.040269422715	-295.204340796027	1984.87722042004	BactDating
1898001	135.158771038036	-310.635323132735	1979.53523882625	BactDating
1899001	134.597279632686	-307.841214731128	1983.79335609217	BactDating
1900001	133.394744186834	-302.925146402627	1988.12329974892	BactDating
1901001	136.98183264062	-278.194359040763	1990.04816642459	BactDating
1902001	135.665645617697	-248.59166424476	1997.49258510332	BactDating
1903001	125.284246801103	-267.272293414062	1995.45644671499	BactDating
1904001	128.782327734075	-244.665768628637	2000.01021133229	BactDating
1905001	124.272843282051	-202.181183017914	2005.36542951298	BactDating
1906001	133.767170137231	-218.797578063996	2003.44794415397	BactDating
1907001	122.72968708587	-217.095032729644	2003.90680177802	BactDating
1908001	141.115487678388	-229.137911151765	2001.27918992112	BactDating
1909001	129.057049046126	-247.864067270593	1997.2584092816	BactDating
1910001	133.32055553	-241.733281334385	2000.7155842536	BactDating
1911001	137.512233948051	-256.049833874905	1996.67911515707	BactDating
1912001	132.002791539116	-263.139792126176	1995.61688392085	BactDating
1913001	133.299894929463	-246.369658418405	1998.00832625941	BactDating
1914001	126.33046043343	-246.833101639049	1998.30417786812	BactDating
1915001	128.209344705743	-265.245777279097	1994.56184620889	BactDating
1916001	137.385576111558	-272.788378263127	1993.45804953091	BactDating
1917001	126.810881175519	-281.047745331374	1988.68120251665	BactDating
1918001	135.076583296233	-291.120457676264	1987.41906460713	BactDating
1919001	133.063636143667	-280.185093806671	1992.73483098463	BactDating
1920001	127.465658285944	-254.631673878209	1994.46643174644	BactDating
1921001	133.290592270909	-256.93327844415	1997.36760856008	BactDating
1922001	130.69786270941	-250.787233208777	1998.62665247488	BactDating
1923001	138.090248482336	-248.880639990037	1996.24380027843	BactDating
1924001	123.336234604334	-253.55631272914	1996.58804684856	BactDating
1925001	129.330737505699	-240.378474689104	1999.02930527137	BactDating
1926001	128.217876307993	-264.254424964635	1995.09457344501	BactDating
1927001	127.763359608724	-243.414673202981	2000.70879918336	BactDating
1928001	133.180163817409	-236.361809889103	2001.52247899938	BactDating
1929001	120.298195659939	-258.512754099782	1994.93573176195	BactDating
1930001	126.599379868878	-241.971288056989	1997.92498325725	BactDating
1931001	142.940966763928	-240.833683533136	1998.90727349106	BactDating
1932001	125.378073101021	-236.247277572165	2000.79755000298	BactDating
1933001	142.417341831826	-245.779062486138	2000.3053071498	BactDating
1934001	121.459644134277	-230.19885887948	2003.23529518135	BactDating
1935001	132.875573977523	-220.188377627923	2001.63913095627	BactDating
1936001	127.537456174024	-258.996405314946	1998.29249515045	BactDating
1937001	132.359392362746	-258.827670605432	1995.7524551397	BactDating
1938001	128.977939615442	-227.98488852835	2000.14843063921	BactDating
1939001	130.775209603926	-248.481728555833	1999.14046132068	BactDating
1940001	140.406021833712	-244.584967092682	1997.05143772555	BactDating
1941001	133.122587615529	-203.442608611626	2005.04806124192	BactDating
1942001	140.697865915743	-210.753029395062	2004.05827920008	BactDating
1943001	138.563349903385	-229.242090730606	2000.81009349529	BactDating
1944001	133.439042365829	-222.984672038632	2002.56553311424	BactDating
1945001	130.070254097414	-238.515838518244	1999.82798254157	BactDating
1946001	139.595696540552	-226.903676458162	2001.77767949746	BactDating
1947001	141.590560319053	-223.671816893839	2001.57877754535	BactDating
1948001	134.288406311294	-220.661466714561	2001.84441266867	BactDating
1949001	137.008727280277	-238.662938034107	2001.15928719486	BactDating
1950001	139.736083801547	-218.894039290686	2003.0933029384	BactDating
1951001	137.582315894959	-207.805964364658	2003.58012559342	BactDating
1952001	138.82683063189	-221.849351843877	2003.21938950627	BactDating
1953001	137.364904821399	-219.20907569501	2003.05590615455	BactDating
1954001	141.825004655187	-207.75282487297	2003.47683127307	BactDating
1955001	135.124215498959	-209.12110305212	2003.84831801142	BactDating
1956001	134.180396335207	-230.572257889417	2002.25281458919	BactDating
1957001	132.451387511255	-258.866762514534	1998.00137587048	BactDating
1958001	143.575597518967	-248.901198461126	1998.45953553273	BactDating
1959001	132.001214457946	-227.470814758471	1999.92210445286	BactDating
1960001	135.01917373892	-251.872895863752	1998.29978685204	BactDating
1961001	140.748461889851	-259.263126252484	1995.57371110769	BactDating
1962001	136.35759084529	-246.841697624217	1999.40312610503	BactDating
1963001	132.027607141026	-269.10287079131	1995.26516227964	BactDating
1964001	134.222260467732	-266.063290620911	1995.42404468712	BactDating
1965001	133.925179913008	-278.12479162354	1991.32752433632	BactDating
1966001	137.209826302385	-305.541226827662	1989.79662155464	BactDating
1967001	131.697290063922	-273.485589841958	1991.4551574934	BactDating
1968001	137.793660158656	-255.986577855969	1993.72071275673	BactDating
1969001	131.187307737895	-278.033911695089	1990.7937107254	BactDating
1970001	139.530778215815	-288.435069671282	1990.12123232888	BactDating
1971001	135.411637653596	-279.259731612843	1991.05514298948	BactDating
1972001	127.552257872389	-270.924470080414	1994.68798224024	BactDating
1973001	138.044923723557	-266.08550638949	1994.14539836435	BactDating
1974001	140.151973440991	-232.781307027457	2000.70552528678	BactDating
1975001	140.134642601686	-242.252170126717	1997.6196128282	BactDating
1976001	127.91726944032	-242.165733509909	2001.13084394184	BactDating
1977001	138.868034148084	-244.171504194484	2000.64257284549	BactDating
1978001	136.721449649087	-242.233377069822	2001.54564948738	BactDating
1979001	135.224727457438	-235.544997996355	2000.08662801346	BactDating
1980001	132.060452183168	-227.031322563418	2001.09874850617	BactDating
1981001	135.582073358512	-221.285789220289	2002.24007082143	BactDating
1982001	141.959964892029	-208.237779983967	2005.05797266764	BactDating
1983001	122.362882029691	-219.650964324028	2002.26744498808	BactDating
1984001	137.75015898812	-191.353469182705	2004.7493359926	BactDating
1985001	134.98760109975	-206.477053441117	2006.86696658409	BactDating
1986001	130.16471254884	-189.921900020789	2005.94300924424	BactDating
1987001	125.866212447532	-194.404018221893	2005.70516143348	BactDating
1988001	133.720964809771	-216.144283750673	2004.86127087358	BactDating
1989001	130.339880634821	-223.660114003979	2001.78245702178	BactDating
1990001	140.205374250983	-233.712351141386	2001.16482525399	BactDating
1991001	134.504131648236	-241.168410339945	2000.99906485083	BactDating
1992001	136.441909467853	-242.602194968485	2000.57362541083	BactDating
1993001	122.497856989452	-238.310296997569	1998.07081989314	BactDating
1994001	134.062314943196	-231.798225491657	2001.59527226952	BactDating
1995001	126.882404544042	-226.090440680911	1999.21808178871	BactDating
1996001	137.521261821903	-228.269749647012	2002.64545253325	BactDating
1997001	126.069915058096	-198.89558627128	2006.92053068357	BactDating
1998001	142.232163587519	-207.897334349957	2005.53876927436	BactDating
[truncated: 38,001 more rows]
