# Supplementary material for: Role of mobile genetic elements in the global dissemination of the carbapenem resistance gene blaNDM
Source: Nat Commun. 2022 Mar 3;13:1131. doi: 10.1038/s41467-022-28819-2 (PMC8894482; doi:10.1038/s41467-022-28819-2)
Supplement: Supplementary file 8 — Source Data [file 41467_2022_28819_MOESM8_ESM.zip › source_data/SupFig7_source_data.csv]

position	count
1051	3436
1050	4368
1049	3810
1048	4143
1047	3886
1046	3599
1045	4460
1044	3466
1043	4222
1042	3764
1041	3869
1040	3468
1039	3617
1038	3449
1037	4044
1036	3899
1035	4346
1034	4650
1033	4337
1032	4327
1031	4661
1030	4734
1029	3651
1028	5256
1027	3525
1026	3565
1025	4113
1024	4340
1023	3544
1022	4991
1021	3515
1020	3585
1019	4060
1018	3924
1017	5254
1016	3879
1015	4730
1014	4696
1013	3609
1012	4056
1011	4659
1010	3565
1009	3889
1008	5031
1007	5771
1006	4684
1005	4740
1004	4742
1003	5782
1002	4761
1001	4701
1000	4676
999	4690
998	5788
997	4681
996	4707
995	4781
994	4748
993	4757
992	4785
991	5877
990	4720
989	4734
988	4822
987	4816
986	4761
985	4753
984	5908
983	4720
982	4741
981	5905
980	4790
979	5834
978	5874
977	5826
976	5878
975	5892
974	5860
973	5930
972	5886
971	5929
970	5885
969	5915
968	5872
967	5858
966	5901
965	5861
964	5913
963	5902
962	5930
961	5924
960	5943
959	5964
958	5906
957	5947
956	5964
955	5942
954	5984
953	5990
952	5982
951	5990
950	5981
949	5949
948	6006
947	5945
946	5941
945	5997
944	5989
943	6011
942	5998
941	6002
940	6022
939	6018
938	6049
937	6024
936	6029
935	6047
934	6045
933	6024
932	6029
931	6028
930	6029
929	6037
928	6042
927	6039
926	6037
925	6043
924	6055
923	6043
922	6043
921	6044
920	6049
919	6041
918	6049
917	6060
916	6059
915	6039
914	6040
913	6051
912	6046
911	6063
910	6041
909	6039
908	6046
907	6056
906	6058
905	6060
904	6043
903	6048
902	6049
901	6050
900	6062
899	6062
898	6061
897	6061
896	6042
895	6048
894	6053
893	6044
892	6041
891	6045
890	6046
889	6048
888	6046
887	6046
886	6057
885	6045
884	6057
883	6046
882	6058
881	6063
880	6048
879	6058
878	6052
877	6059
876	6047
875	6055
874	6052
873	6047
872	6050
871	6048
870	6048
869	6051
868	6046
867	6053
866	6063
865	6064
864	6047
863	6046
862	6054
861	6048
860	6048
859	6057
858	6047
857	6059
856	6051
855	6052
854	6048
853	6050
852	6050
851	6051
850	6063
849	6059
848	6050
847	6048
846	6052
845	6062
844	6064
843	6065
842	6055
841	6063
840	6066
839	6067
838	6070
837	6057
836	6059
835	6058
834	6056
833	6053
832	6057
831	6058
830	6057
829	6062
828	6058
827	6060
826	6067
825	6068
824	6067
823	6058
822	6065
821	6064
820	6067
819	6064
818	6068
817	6055
816	6059
815	6062
814	6057
813	6060
812	6061
811	6062
810	6066
809	6061
808	6066
807	6059
806	6064
805	6058
804	6058
803	6064
802	6062
801	6061
800	6064
799	6057
798	6060
797	6059
796	6064
795	6059
794	6062
793	6057
792	6057
791	6058
790	6061
789	6066
788	6067
787	6058
786	6064
785	6057
784	6058
783	6059
782	6058
781	6061
780	6060
779	6068
778	6062
777	6059
776	6058
775	6061
774	6059
773	6061
772	6059
771	6062
770	6060
769	6070
768	6059
767	6062
766	6061
765	6060
764	6067
763	6061
762	6058
761	6061
760	6069
759	6061
758	6062
757	6060
756	6061
755	6063
754	6059
753	6060
752	6069
751	6061
750	6061
749	6063
748	6062
747	6060
746	6061
745	6061
744	6059
743	6062
742	6059
741	6060
740	6072
739	6071
738	6059
737	6063
736	6058
735	6058
734	6059
733	6061
732	6060
731	6070
730	6069
729	6061
728	6069
727	6060
726	6063
725	6061
724	6068
723	6069
722	6061
721	6060
720	6068
719	6061
718	6064
717	6071
716	6071
715	6061
714	6060
713	6065
712	6063
711	6062
710	6060
709	6069
708	6062
707	6070
706	6060
705	6069
704	6060
703	6062
702	6064
701	6062
700	6069
699	6070
698	6061
697	6061
696	6068
695	6063
694	6070
693	6070
692	6060
691	6059
690	6060
689	6069
688	6061
687	6062
686	6060
685	6061
684	6071
683	6061
682	6070
681	6062
680	6059
679	6070
678	6060
677	6068
676	6069
675	6062
674	6070
673	6062
672	6064
671	6061
670	6061
669	6061
668	6062
667	6063
666	6069
665	6063
664	6069
663	6070
662	6073
661	6060
660	6068
659	6060
658	6062
657	6071
656	6059
655	6060
654	6062
653	6059
652	6063
651	6062
650	6062
649	6059
648	6061
647	6071
646	6061
645	6060
644	6069
643	6059
642	6060
641	6061
640	6061
639	6062
638	6062
637	6070
636	6060
635	6059
634	6063
633	6061
632	6061
631	6062
630	6061
629	6062
628	6059
627	6068
626	6062
625	6067
624	6063
623	6055
622	6061
621	6059
620	6058
619	6057
618	6059
617	6059
616	6058
615	6058
614	6061
613	6057
612	6056
611	6067
610	6058
609	6067
608	6071
607	6055
606	6070
605	6064
604	6059
603	6062
602	6070
601	6066
600	6072
599	6057
598	6057
597	6065
596	6060
595	6058
594	6060
593	6061
592	6062
591	6071
590	6065
589	6070
588	6062
587	6069
586	6064
585	6061
584	6070
583	6062
582	6069
581	6069
580	6064
579	6062
578	6066
577	6061
576	6063
575	6064
574	6063
573	6061
572	6064
571	6071
570	6069
569	6063
568	6061
567	6065
566	6071
565	6061
564	6064
563	6073
562	6063
561	6070
560	6064
559	6064
558	6064
557	6061
556	6065
555	6062
554	6064
553	6064
552	3879
551	6065
550	6065
549	6071
548	6063
547	6062
546	6064
545	6061
544	6062
543	6062
542	6062
541	6068
540	6061
539	6065
538	6070
537	6059
536	6062
535	6070
534	6061
533	6064
532	6069
531	6054
530	6062
529	6061
528	6064
527	6064
526	6063
525	6069
524	6063
523	6063
522	6063
521	6063
520	6069
519	6062
518	6065
517	6072
516	6071
515	6062
514	6062
513	6054
512	6061
511	6063
510	6071
509	6063
508	6063
507	6061
506	6070
505	6065
504	6063
503	6062
502	6070
501	6064
500	6064
499	6062
498	6065
497	6069
496	6062
495	6062
494	6065
493	6064
492	6069
491	6064
490	6064
489	6062
488	6061
487	6062
486	6066
485	6070
484	6064
483	6070
482	6062
481	6062
480	6066
479	6072
478	6064
477	6070
476	6061
475	6064
474	6067
473	6063
472	6063
471	6063
470	6062
469	6065
468	6070
467	6063
466	6064
465	6073
464	6062
463	6066
462	6073
461	6064
460	6065
459	6062
458	6063
457	6064
456	6062
455	6063
454	6064
453	6063
452	6063
451	6062
450	6064
449	6062
448	6061
447	6066
446	6061
445	6063
444	6070
443	6064
442	6064
441	6063
440	6071
439	6064
438	6065
437	6062
436	6065
435	6070
434	6071
433	6062
432	6066
431	6074
430	6063
429	6062
428	6063
427	6065
426	5861
425	6064
424	6062
423	6065
422	6062
421	6063
420	6063
419	6063
418	6065
417	6066
416	6062
415	6063
414	6064
413	6065
412	6062
411	6072
410	6065
409	6065
408	6072
407	6073
406	6073
405	6063
404	6063
403	6069
402	6067
401	6063
400	6064
399	6063
398	6065
397	6064
396	6070
395	6064
394	6065
393	6064
392	6063
391	6071
390	6064
389	6069
388	6063
387	6063
386	6064
385	6064
384	6064
383	6070
382	6067
381	6066
380	6063
379	6066
378	6063
377	6069
376	6064
375	6070
374	6066
373	6064
372	6067
371	6063
370	6069
369	6064
368	6065
367	6070
366	6069
365	6072
364	6065
363	6069
362	6063
361	6070
360	5942
359	6066
358	6065
357	6071
356	6072
355	6073
354	3595
353	6064
352	6067
351	6071
350	6065
349	6071
348	6067
347	6065
346	6066
345	6070
344	6065
343	6067
342	6066
341	6064
340	6069
339	6066
338	6067
337	6067
336	6068
335	6065
334	6066
333	6071
332	6064
331	6067
330	6065
329	6066
328	6066
327	6069
326	6071
325	6066
324	6064
323	6065
322	6070
321	6065
320	6067
319	6072
318	6064
317	6069
316	6064
315	6064
314	6070
313	6065
312	6066
311	6067
310	6071
309	6071
308	6066
307	6064
306	6068
305	6064
304	6069
303	6066
302	6069
301	6068
300	6064
299	6067
298	6065
297	6071
296	6066
295	6071
294	6064
293	6068
292	6067
291	6069
290	6071
289	6073
288	6065
287	6069
286	6067
285	6063
284	6069
283	6072
282	6065
281	6070
280	6064
279	6069
278	6072
277	6067
276	6069
275	6064
274	6069
273	6064
272	6070
271	6065
270	6069
269	6064
268	6067
267	6066
266	6070
265	6073
264	6072
263	6064
262	6065
261	6070
260	6072
259	6072
258	6067
257	6069
256	6070
255	6071
254	6071
253	6072
252	6067
251	6069
250	6070
249	6072
248	6066
247	6070
246	6068
245	6070
244	6071
243	6068
242	6067
241	6066
240	6068
239	6068
238	6066
237	6068
236	6071
235	6067
234	6070
233	6068
232	6067
231	6067
230	6069
229	6071
228	6067
227	6066
226	6070
225	6067
224	6071
223	6073
222	6066
221	6066
220	6067
219	6067
218	6067
217	6067
216	6067
215	6071
214	6067
213	6066
212	6068
211	6071
210	6066
209	6067
208	6068
207	6069
206	6067
205	6067
204	6066
203	6069
202	6066
201	6070
200	6072
199	6073
198	6066
197	6071
196	6067
195	6069
194	6073
193	6066
192	6068
191	6067
190	6066
189	6072
188	6067
187	6068
186	6066
185	6065
184	6066
183	6066
182	6072
181	6067
180	6071
179	6067
178	6066
177	6068
176	6067
175	6066
174	6066
173	6072
172	6067
171	6071
170	6066
169	6071
168	6066
167	6071
166	6067
165	6066
164	6067
163	6066
162	6068
161	6067
160	6070
159	6067
158	6072
157	6066
156	6066
155	6071
154	6066
153	6067
152	6068
151	6068
150	6066
149	6070
148	6067
147	6069
146	6066
145	6066
144	6066
143	6066
142	6071
141	6065
140	6066
139	6067
138	6069
137	6068
136	6067
135	6066
134	6067
133	6068
132	6066
131	6066
130	6068
129	6066
128	6066
127	6066
126	6066
125	6068
124	6072
123	6066
122	6069
121	6069
120	6066
119	6066
118	6066
117	6067
116	6038
115	6069
114	6069
113	6069
112	6069
111	6069
110	6070
109	6069
108	6068
107	6074
106	6074
105	6068
104	6074
103	6068
102	6069
101	6069
100	6069
99	6073
98	6069
97	6070
96	6068
95	6073
94	6068
93	6074
92	6074
91	6073
90	6070
89	6075
88	6071
87	6074
86	6070
85	6075
84	6070
83	6070
82	6070
81	6070
80	6070
79	6070
78	6070
77	6071
76	6070
75	6071
74	6071
73	6071
72	6070
71	6070
70	6070
69	6070
68	6071
67	6070
66	6074
65	6070
64	6070
63	6074
62	6071
61	6074
60	6070
59	6070
58	6074
57	6075
56	6075
55	6074
54	6075
53	6074
52	6073
51	6073
50	6075
49	6074
48	6074
47	6074
46	6074
45	6074
44	6074
43	6074
42	6074
41	6074
40	6075
39	6074
38	6074
37	6075
36	6075
35	6074
34	6075
33	6075
32	6074
31	6074
30	6074
29	6075
28	6074
27	6074
26	6075
25	6074
24	6074
23	6074
22	6074
21	6074
20	6074
19	6074
18	6075
17	6075
16	6074
15	6074
14	6074
13	6074
12	6074
11	6075
10	6074
9	6074
8	6074
7	6074
6	6075
5	6073
4	6075
3	6074
2	6074
1	6075
