# Supplementary material for: Role of mobile genetic elements in the global dissemination of the carbapenem resistance gene blaNDM
Source: Nat Commun. 2022 Mar 3;13:1131. doi: 10.1038/s41467-022-28819-2 (PMC8894482; doi:10.1038/s41467-022-28819-2)
Supplement: Supplementary file 8 — Source Data [file 41467_2022_28819_MOESM8_ESM.zip › source_data/_README.txt]

This directory contains source data required for reproducing figures in
Acman et al. Role of mobile genetic elements in the global dissemination
of the carbapenem resistance gene blaNDM


	Figures & Underlying data
	----------------------------------------------
	Figure 1
		(a) 	coordinates for each sample are given in
			Supplementary Data 1 columns: lat, lon
		(b)	Supplementary Data 1 column: genus
		(c)	Supplementary Data 1 column: collection_date
		(d)	Supplementary Data 1 columns:
				- PlasmidType --> for plasmid type
				- length --> for sequence length

	Figure 2
		- schematic representation. No data.

	Figure 3
		To reproduce trees of structural variations use the file
		Fig3_TreeTable.csv
			--> layout of the tree is given in a format recognised by 
			    ggtree R package
		Source data for two bottom area charts is given in
		Fig3_variants_singletons.csv
		Sequence annotation: Fig3_sequence_annotations.csv
		Table Fig3_contigID2treeTips.csv contains information which help
		associate tree tips (from Fig3_TreeTable.csv) to data in 
		Supplementary Data 1. This is required for producing horizontal bar
		charts on the right side of the figure.

	Figure 4
		To reconstruct distributions the following files are needed:
		(a) 	Fig4A_SupFig15_source_data.csv columns: TreeHeight, method
		(b) 	Fig4B_SupFig16_source_data.csv columns: TreeHeight, method
		* These are raw data, therefore burnin was not applied yet.

	Sup Figure 1
		- Supplementary Data 1 columns: length, instrument

	Sup Figure 2
		(a)	Data in SupFig2AB_source_data.csv
		(b)	Data in SupFig2AB_source_data.csv
			Samples used in dating can be found in:
			SupFig13_regression_table.tsv
			SupFig14_regression_table.tsv
		(c)	SupFig2CD_source_data.csv
		(d)	SupFig2CD_source_data.csv

	Sup Figure 3
		SupFig3_NDMtypes.csv contains a list of contig IDs and
		associated NDM types. Contig IDs can be related to other
		information (collection date, plasmid type, genus and geographical
		location) using the Supplementary Data 1. Merging the two tables
		provides the source data for plotting this figure.

	Sup Figure 4
		- Supplementary Data 1 columns: lat, lon, PlasmidType, length

	Sup Figure 5
		This is a network where nodes (contigs and plasmid references)
		are connected according to the association to a plasmid
		cluster. Information on plasmid clusters and other labelling
		can be found in:
		- Supplementary Data 1 column plasmid_annotation
		- Supplementary Data 1 column plasmid_ref_community
		- Supplementary Data 2 column plasmid_cluster

		The network is available as a cytoscape file:
		SupFig5_source_file.cys


	Sup Figure 6
		Similar as in Figure 3.
		To reproduce trees of structural variations use the file
		SupFig6_TreeTable.csv
			--> layout of the tree is given in a format recognised by 
			    ggtree R package
		Source data for two bottom area charts is given in
		SupFig6_variants_singletons.csv
		Sequence annotation: SupFig6_sequence_annotations.csv
		Table SupFig6_contigID2treeTips.csv contains information which help
		associate tree tips (from SupFig6_TreeTable.csv) to data in 
		Supplementary Data 1. This is required for producing horizontal bar 
		charts on the right side of the figure.

	Sup Figure 7
		Data provided in SupFig7_source_data.csv

	Sup Figure 8	
		*** See Figure 3.

	Sup Figure 9
		File SupFig9_source_data.csv contains information for rendering
		barplot in the figure. Area chart is excerpt from Figure 3.

	Sup Figure 10
		File SupFig10_IS_positions.csv contains information about
		matching IS that flank blaNDM gene on a particular contig.
		The table includes information on the starting and ending
		positions and orientation of each IS as well as the ID of
		the contig. By using the provided contig IDs one can associate the
		information from Supplementary Data 1 to obtain the data needed
		to produce the figure.
		(This is done in a similar fashion as in Sup Figure 3 and Figure 3).

	Sup Figure 11
		Data for plotting a heatmap is available in
		SupFig11_source_data.csv

	Sup Figure 12
		Data for plotting a heatmap is available in
		SupFig12_source_data.csv

	Sup Figure 13
		- sequence annotation panel can be produced from the data
		  provided in SupFig13_sequence_annotation.csv
		- panel below, SNPs per position, can be produced from the
		  data provided in SupFig13_position_score.csv
		- points for fitting a linear regression are given in
		  SupFig13_regression_table.tsv
			score --> SNPs
			Date_CI_mid --> Collection Date

	Sup Figure 14
		- sequence annotation panel can be produced from the data
		  provided in SupFig14_sequence_annotation.csv
		- panel below, SNPs per position, can be produced from the
		  data provided in SupFig14_position_score.csv
		- points for fitting a linear regression are given in
		  SupFig14_regression_table.tsv
			score --> SNPs
			Date_CI_mid --> Collection Date

	Sup Figure 15
		MCMC hairy caterpillar plots can be reproduced from the data
		provided in Fig4A_SupFig15_source_data.csv

	Sup Figure 16
		MCMC hairy caterpillar plots can be reproduced from the data
		provided in Fig4B_SupFig16_source_data.csv

	Sup Figure 17
		Shannon entropy across years for categories: country, plasmids
		and genera can be calculated from Supplementary Data 1 using
		the procedure described in the Methods section. However, all
		data points have been provided in:
		SupFig17_SupFig18_source_data.csv

	Sup Figure 18
		Underlying data is given in SupFig17_SupFig18_source_data.csv.
		This figure presents a correlation between different categories
		presented in Sup Figure 17 where collection year is the common
		variable, i.e. each point in the figure is an entropy measure
		for the two categories at a particular time point.

	Sup Figure 19
		Source data given in SupFig19_source_data.csv
