# Supplementary material for: Role of mobile genetic elements in the global dissemination of the carbapenem resistance gene blaNDM
Source: Nat Commun. 2022 Mar 3;13:1131. doi: 10.1038/s41467-022-28819-2 (PMC8894482; doi:10.1038/s41467-022-28819-2)
Supplement: Supplementary file 8 — Source Data [file 41467_2022_28819_MOESM8_ESM.zip › source_data/Fig4A_SupFig15_source_data.csv]

Sample	likelihood	posterior	TreeHeight	method
1	175.715781736472	-549.837292069116	1981.37774200921	BactDating
1001	174.717747791249	-551.794157842823	1977.74499407791	BactDating
2001	172.42017849172	-560.489457197173	1978.46858927663	BactDating
3001	176.027115585156	-561.570541167267	1971.95987860009	BactDating
4001	172.400975255849	-578.444266960892	1970.36798697779	BactDating
5001	178.406005851392	-596.578792212198	1968.9073411797	BactDating
6001	173.388724659776	-579.306452133982	1967.60151091878	BactDating
7001	165.928386588168	-594.794370971386	1965.00141649755	BactDating
8001	172.258524065378	-605.154203161143	1958.23069246907	BactDating
9001	165.31499702886	-599.781339190847	1960.3213263263	BactDating
10001	176.421678635028	-593.162228856813	1962.94553012932	BactDating
11001	175.062993612986	-597.365023117928	1957.71466635329	BactDating
12001	167.132102728838	-619.997940898915	1947.39673510514	BactDating
13001	167.292361944224	-616.233012510792	1955.85431923357	BactDating
14001	171.237514627806	-616.398843257166	1957.49517840938	BactDating
15001	170.860866305636	-588.075159054576	1964.01969067736	BactDating
16001	178.353498591804	-591.637389851454	1965.49733306719	BactDating
17001	166.655898591764	-588.339410133375	1964.21608826027	BactDating
18001	166.40950004469	-598.520233455445	1956.99275621784	BactDating
19001	187.17301199089	-585.607841214454	1960.33181402317	BactDating
20001	170.656862468174	-585.369685663163	1965.39598925441	BactDating
21001	175.068715824272	-588.578262958097	1952.47451440452	BactDating
22001	171.726547470321	-623.012325110523	1947.77470434298	BactDating
23001	182.134467971381	-618.778220411253	1948.8033693401	BactDating
24001	177.874767894062	-622.170910901187	1941.74328164595	BactDating
25001	171.4205445858	-627.989252554	1948.33194992515	BactDating
26001	167.061446250937	-611.393100687615	1954.33581097344	BactDating
27001	173.347532708908	-595.032145495964	1961.98904964822	BactDating
28001	166.923452524629	-611.427900250695	1966.39623085101	BactDating
29001	168.5319196428	-603.377925944891	1957.80068409188	BactDating
30001	175.3481471416	-610.222675916553	1957.24996671151	BactDating
31001	167.794025719474	-597.816134292182	1961.61625916296	BactDating
32001	177.506003472923	-605.026149609001	1960.13416198458	BactDating
33001	177.152915271471	-600.629961820729	1958.05564728911	BactDating
34001	175.054735156135	-615.107338220516	1954.38577827055	BactDating
35001	171.849037542148	-591.534500573961	1956.43884659399	BactDating
36001	162.930725987863	-586.789549487956	1966.27057173579	BactDating
37001	176.781219581879	-586.863849996026	1966.61829766499	BactDating
38001	161.916187177625	-591.428602462966	1973.10290467249	BactDating
39001	169.610192555776	-593.404197609406	1972.73720108267	BactDating
40001	168.766757290367	-577.007775581061	1964.61820873019	BactDating
41001	173.893826247918	-579.041063259685	1959.29671881703	BactDating
42001	175.691149931528	-594.549393828651	1964.36978503657	BactDating
43001	160.549516627467	-627.028657982669	1956.21835708528	BactDating
44001	180.652549148993	-636.185891323561	1942.37117060503	BactDating
45001	169.063782431568	-637.398447321736	1940.59955184277	BactDating
46001	170.086338204609	-632.813132330794	1922.31571671799	BactDating
47001	182.013566697593	-636.889178992145	1934.13108003537	BactDating
48001	180.520456403275	-619.833814004616	1945.16457371243	BactDating
49001	175.893025352367	-628.167215736346	1940.56489432588	BactDating
50001	172.503296460718	-650.428554621073	1933.7691366322	BactDating
51001	168.928529630023	-637.202208003975	1932.74898013861	BactDating
52001	164.533107940296	-646.25674545036	1933.91252443035	BactDating
53001	172.584154612478	-647.793331238805	1910.62886049022	BactDating
54001	168.950560442248	-657.082039750647	1925.02146164256	BactDating
55001	161.683281414876	-651.978421341888	1925.58525495676	BactDating
56001	174.093601846684	-648.036005829794	1935.05647791292	BactDating
57001	179.679087175828	-655.826668448549	1935.34403856044	BactDating
58001	171.23807342083	-648.695922705975	1912.96562589343	BactDating
59001	181.059905810986	-633.665195347242	1938.44584644105	BactDating
60001	170.519703625619	-649.202473099529	1918.29939426002	BactDating
61001	178.250339481776	-637.303771556029	1931.29679943022	BactDating
62001	183.253220852356	-642.012184864375	1931.86506890941	BactDating
63001	175.831260156699	-645.266971765844	1922.78367895616	BactDating
64001	169.969845729403	-636.258876434602	1932.46014772681	BactDating
65001	179.263214670333	-643.828791485909	1938.16186700167	BactDating
66001	169.195539216322	-625.719448673597	1936.78955721887	BactDating
67001	182.507240424401	-620.02463133215	1954.74819237857	BactDating
68001	179.238381047612	-607.066865624375	1957.54935946233	BactDating
69001	172.364545854255	-621.492427927709	1953.78868930223	BactDating
70001	168.684660967255	-625.040027789545	1934.64775752264	BactDating
71001	175.11667316731	-662.162007419287	1910.62458549651	BactDating
72001	181.667493250238	-648.828853506131	1924.93004190565	BactDating
73001	175.862072899136	-661.861749852259	1917.30734210624	BactDating
74001	175.146859701343	-650.742304742729	1930.95971837819	BactDating
75001	182.400810915305	-664.673265122646	1934.29757764746	BactDating
76001	168.407926202363	-657.519006862053	1916.30283741206	BactDating
77001	165.855001650525	-648.174706740798	1931.08907027516	BactDating
78001	168.884917436388	-659.673296656831	1929.47254894227	BactDating
79001	179.318124722481	-657.217006161911	1909.1586675616	BactDating
80001	170.774453535075	-671.787842063118	1915.29463465443	BactDating
81001	170.93399940079	-667.939132907719	1906.89927412987	BactDating
82001	176.030632521527	-669.405506652608	1922.43899910068	BactDating
83001	173.614426836718	-649.032810211372	1918.25227538716	BactDating
84001	174.448188116997	-651.506113998839	1926.31599837216	BactDating
85001	169.069532683228	-634.205749479662	1935.28232440894	BactDating
86001	171.776173205495	-657.284695570611	1934.64533476481	BactDating
87001	168.871162075606	-684.027217484875	1908.98337717041	BactDating
88001	179.69620429784	-667.629353812269	1907.85118331626	BactDating
89001	176.998842990174	-660.582227417575	1912.21111567088	BactDating
90001	172.314854464031	-668.901898330333	1904.25564862356	BactDating
91001	169.53177125008	-639.011699143814	1927.23742336938	BactDating
92001	180.844640057248	-651.669056031527	1929.97819778206	BactDating
93001	169.700540475443	-647.861025183063	1925.35452607736	BactDating
94001	174.187110370946	-649.673316720287	1930.14730145925	BactDating
95001	173.803153219619	-643.209634256817	1946.81890611957	BactDating
96001	180.58631095654	-633.63675666135	1939.06023451314	BactDating
97001	161.630129712043	-635.83271811346	1937.91496708014	BactDating
98001	178.940128170375	-618.998595925665	1937.20160590927	BactDating
99001	177.948846138697	-630.944653292246	1938.05322047252	BactDating
100001	171.62068846174	-605.035700708319	1948.74777560701	BactDating
101001	178.534976299474	-631.972704398906	1941.88664403028	BactDating
102001	171.328891444048	-633.342960490076	1940.96350181463	BactDating
103001	169.716530051689	-621.693133886449	1938.71481721645	BactDating
104001	180.327075339505	-618.117302268575	1940.4769989342	BactDating
105001	184.455754993804	-624.623787309177	1949.95852181026	BactDating
106001	173.206658060863	-624.813309708414	1945.2488641516	BactDating
107001	167.835081297266	-600.42316546483	1952.84243614856	BactDating
108001	168.238733671406	-633.026442160479	1955.77932682621	BactDating
109001	184.135036174518	-614.867078065073	1954.60700871044	BactDating
110001	179.374200322723	-631.687970436093	1944.42497895108	BactDating
111001	173.113924109173	-617.831258286211	1941.76660728381	BactDating
112001	167.448112208857	-610.713064610795	1959.24345386433	BactDating
113001	174.891081999037	-609.682745341053	1949.16166495789	BactDating
114001	175.585005082308	-610.580197164205	1952.14662815316	BactDating
115001	170.84344264924	-587.157254780376	1953.0153900262	BactDating
116001	180.940292548551	-608.522835837454	1949.75265029117	BactDating
117001	178.606015148629	-616.958813801707	1948.89569505491	BactDating
118001	174.981533687907	-613.742882453691	1949.822761795	BactDating
119001	169.361500774352	-601.932787424455	1955.2697573032	BactDating
120001	179.122290253602	-617.338198920568	1939.86137000786	BactDating
121001	174.920905414787	-602.630560587054	1949.24325719206	BactDating
122001	173.360486315105	-613.622964180589	1946.87339246804	BactDating
123001	174.976790650628	-623.858436451428	1945.89795723181	BactDating
124001	172.893582488017	-605.918778951503	1959.02806008219	BactDating
125001	178.444836204051	-601.895441674933	1947.26958511139	BactDating
126001	175.066254424309	-610.326407175843	1951.95290925523	BactDating
127001	184.308346606914	-615.74370818113	1949.27933155307	BactDating
128001	177.264135229565	-620.774133480155	1957.98572527625	BactDating
129001	177.675238541685	-617.682874415032	1954.39619869692	BactDating
130001	173.542853346289	-578.688981172447	1962.21006935725	BactDating
131001	166.015392850792	-597.57589153379	1962.4969280822	BactDating
132001	172.364535683452	-610.68392290823	1962.0598079904	BactDating
133001	178.831620431459	-610.900550466773	1958.75371846113	BactDating
134001	173.713583480134	-603.561917940603	1954.0939037154	BactDating
135001	186.814411295506	-599.747594939979	1960.90714876594	BactDating
136001	171.159254200716	-607.485658336844	1956.23850840699	BactDating
137001	173.452290916704	-613.219485352473	1954.90193825618	BactDating
138001	173.174296532246	-614.50483494425	1952.311150325	BactDating
139001	180.449174987934	-600.363835155768	1957.31855663445	BactDating
140001	170.528755027266	-599.98321078108	1956.76747448203	BactDating
141001	178.536390690673	-607.872668755399	1954.10949901873	BactDating
142001	165.931949927815	-624.843038245213	1943.03680212911	BactDating
143001	179.585333952626	-638.269934645518	1936.99541475891	BactDating
144001	172.225521439731	-660.313680195569	1911.57883977471	BactDating
145001	167.404045522452	-657.617917505153	1927.97451124476	BactDating
146001	175.572799642222	-659.03116614838	1914.89733577357	BactDating
147001	174.673446232067	-645.491836459718	1923.33568179004	BactDating
148001	174.636185574184	-645.940817965783	1930.81833447663	BactDating
149001	171.592544265052	-651.024376317055	1936.97890951646	BactDating
150001	165.686539739346	-646.92245903105	1919.82871690803	BactDating
151001	177.574023713618	-664.580039594525	1901.34157312037	BactDating
152001	180.175861104105	-679.052949174246	1902.30913518223	BactDating
153001	166.985451043474	-686.718581468356	1889.5928395749	BactDating
154001	169.259100974337	-679.472835312367	1890.18071251743	BactDating
155001	171.405482810252	-682.504225684629	1886.56601781955	BactDating
156001	181.497445873661	-698.42824495883	1895.95713414158	BactDating
157001	178.752655606722	-692.568158739874	1879.51878083129	BactDating
158001	168.412108930607	-698.699604370666	1871.72047079315	BactDating
159001	169.46714728825	-716.329996365743	1873.66018244496	BactDating
160001	181.874456053428	-692.667955916348	1884.28741028916	BactDating
161001	171.210778225369	-704.06074943287	1877.58030497262	BactDating
162001	172.049412958157	-686.827202938723	1889.72688168049	BactDating
163001	162.837041864437	-705.559672836777	1883.51636539963	BactDating
164001	178.816050747272	-686.951161895929	1895.82450592516	BactDating
165001	182.148157665451	-694.180622572243	1887.8073259287	BactDating
166001	179.671771370999	-687.211089356451	1882.6558719145	BactDating
167001	179.342911576611	-692.956820452545	1877.37094110206	BactDating
168001	172.096265886919	-711.703304284662	1861.9050893547	BactDating
169001	173.38287818356	-711.121986917678	1841.27112817413	BactDating
170001	175.303332407655	-712.14671659599	1862.08930913832	BactDating
171001	172.499107837446	-721.311113290962	1847.49968942409	BactDating
172001	170.387551085301	-728.346375805367	1869.59575490117	BactDating
173001	174.85731700678	-705.703649011453	1865.7809926358	BactDating
174001	179.563071333263	-703.799641844231	1869.22760632959	BactDating
175001	184.365508449192	-708.551531140415	1864.58746262052	BactDating
176001	171.945004883638	-718.926570832826	1850.09752807448	BactDating
177001	176.337487608662	-697.912967907608	1869.46729439085	BactDating
178001	179.911371977521	-704.510108256949	1879.22759562832	BactDating
179001	183.022815861878	-700.094344057137	1872.70561399477	BactDating
180001	178.460705933194	-715.883171533156	1863.46575817836	BactDating
181001	188.976525997162	-703.890150904126	1879.72738368807	BactDating
182001	177.400271967079	-705.975730839815	1849.05510102867	BactDating
183001	175.64391151113	-717.252534972281	1863.96013081908	BactDating
184001	177.323285698098	-695.099233061388	1874.2348887359	BactDating
185001	170.217194675665	-701.142933997664	1866.93297864976	BactDating
186001	177.627964095237	-701.700743552356	1864.13937117191	BactDating
187001	176.079582739251	-703.274223246169	1887.7630072963	BactDating
188001	172.456815047389	-687.371629365229	1898.80643670888	BactDating
189001	181.792022684194	-693.36253746787	1904.8314001293	BactDating
190001	186.056219473498	-691.404474698947	1900.7204049342	BactDating
191001	177.592957605105	-696.533591728156	1906.14554419659	BactDating
192001	175.628497497259	-694.792423213129	1879.32238910085	BactDating
193001	188.833656342975	-679.449673515377	1904.64387426309	BactDating
194001	174.207236738271	-668.566285272522	1903.97410082755	BactDating
195001	171.941320302043	-699.617102323599	1882.86603444034	BactDating
196001	166.367080550491	-704.847861464036	1883.77098599443	BactDating
197001	169.941905343493	-695.788028451605	1890.1876515298	BactDating
198001	168.884874135158	-700.256693827832	1881.29421779821	BactDating
199001	178.516667917186	-691.618947679455	1886.43379814274	BactDating
200001	164.135698165074	-696.404166241566	1886.92369523815	BactDating
201001	168.637432603582	-690.095836868305	1885.24049435734	BactDating
202001	168.301642877897	-680.548398589564	1910.56678096248	BactDating
203001	180.280985611745	-641.697013755834	1924.10144494043	BactDating
204001	178.304608526042	-664.867206067295	1923.37536159744	BactDating
205001	169.049942651722	-654.707544149839	1930.12791925019	BactDating
206001	172.108576645353	-658.93438933858	1919.76503068583	BactDating
207001	169.550165867131	-652.399433831989	1937.876589385	BactDating
208001	164.783153135873	-628.511761522471	1937.04224655315	BactDating
209001	181.59151386959	-619.371038039803	1951.90600252629	BactDating
210001	167.38952596667	-624.161766011455	1949.63052370833	BactDating
211001	173.658254598703	-630.718603289021	1953.28093898785	BactDating
212001	176.574987781622	-619.054833703801	1949.05435672912	BactDating
213001	166.663294067934	-629.324213631274	1947.82196355756	BactDating
214001	176.632960071525	-604.629221544878	1952.575122132	BactDating
215001	168.252910238761	-625.828428509653	1941.33702923566	BactDating
216001	177.136889086578	-621.12985917377	1947.14623424372	BactDating
217001	174.109480135274	-615.708042351225	1942.82881165231	BactDating
218001	169.46401928515	-620.675083477239	1944.14403204717	BactDating
219001	173.694574365234	-624.195381795745	1951.02081941855	BactDating
220001	169.076363523886	-626.940501970184	1944.74171226613	BactDating
221001	171.016196053222	-630.086499348924	1932.40200868441	BactDating
222001	169.083873471494	-648.353947536923	1936.51709735958	BactDating
223001	180.494990595156	-616.425543335954	1946.53767050456	BactDating
224001	179.415754281863	-639.421538470468	1940.72581381146	BactDating
225001	171.475134947396	-614.314815805197	1951.30463156813	BactDating
226001	184.539915875668	-584.217262274932	1972.55410231425	BactDating
227001	171.52362866754	-616.736112210088	1955.50200983749	BactDating
228001	171.581320014836	-595.34586006935	1964.7269846912	BactDating
229001	167.62880337653	-620.393167647499	1951.72073383931	BactDating
230001	183.148800760476	-623.535955815727	1951.20924747435	BactDating
231001	174.686257210156	-604.495418083345	1955.65567677992	BactDating
232001	182.97371811919	-624.186469285776	1943.36467564962	BactDating
233001	173.720871855427	-600.8975927715	1953.73702284186	BactDating
234001	172.832405467102	-623.796346720807	1953.70414166115	BactDating
235001	183.983643975985	-627.570064927399	1947.15358206156	BactDating
236001	179.563110516766	-621.238991572057	1941.2714273678	BactDating
237001	173.724083634361	-604.051959379579	1959.50003427625	BactDating
238001	180.900844249744	-615.699304739758	1950.62585124237	BactDating
239001	176.957851353012	-618.525996944339	1942.11141600292	BactDating
240001	181.081707845799	-605.675905968125	1959.59832602537	BactDating
241001	170.531785207314	-622.185996473111	1950.99453713702	BactDating
242001	159.351455011529	-629.532861142051	1940.47009388855	BactDating
243001	172.958755497444	-621.581078257934	1940.71552649627	BactDating
244001	171.602819364226	-624.752147423697	1935.02517972562	BactDating
245001	169.357368361244	-650.372232368425	1937.80491416224	BactDating
246001	171.889510568937	-653.177474333589	1937.587825251	BactDating
247001	175.768197355603	-645.821168544444	1920.43242965006	BactDating
248001	175.127180164838	-676.017918651134	1901.99312611793	BactDating
249001	175.898245010138	-673.398061887332	1898.28809598442	BactDating
250001	189.953260622863	-658.889221254662	1907.88858980173	BactDating
251001	171.025979863142	-668.773726355847	1920.59279099171	BactDating
252001	175.788450041603	-661.144044557335	1916.95536669886	BactDating
253001	178.038904848535	-662.639372201875	1912.77984190577	BactDating
254001	166.912432697837	-677.408784319492	1896.66538965299	BactDating
255001	170.550572102739	-683.132312560168	1894.11198537098	BactDating
256001	174.266810221554	-678.724257254303	1912.89076799581	BactDating
257001	176.58293029354	-651.866763552272	1920.28733285562	BactDating
258001	186.06558764243	-649.849540569744	1915.8549652705	BactDating
259001	173.668252057301	-639.360061198938	1921.54732962347	BactDating
260001	179.459831956239	-635.098203053622	1930.68288692215	BactDating
261001	183.945632788799	-637.165265973547	1940.70292286704	BactDating
262001	172.75251175847	-654.069400589961	1921.19038653702	BactDating
263001	179.473482155727	-649.977634120547	1931.87408174853	BactDating
264001	160.274361105098	-641.920398856052	1935.68712092987	BactDating
265001	178.993763212607	-631.260159611984	1947.26806567893	BactDating
266001	179.058097978861	-611.780383556136	1941.49152746442	BactDating
267001	174.055494269142	-617.842454953347	1948.47711691054	BactDating
268001	172.389132612337	-604.469652457328	1953.1938412792	BactDating
269001	168.063850446128	-637.752858122785	1940.90852828784	BactDating
270001	178.780007889782	-648.949964033081	1933.43238377614	BactDating
271001	178.795209651701	-617.627094135881	1943.15566601414	BactDating
272001	177.914507819876	-624.940259264665	1943.56206607032	BactDating
273001	171.952102176848	-632.28875431725	1941.78078979916	BactDating
274001	186.204563722614	-614.670481544142	1953.31766179235	BactDating
275001	169.294400990297	-618.789168686556	1948.86538762792	BactDating
276001	163.78834847617	-621.252473737411	1952.65677434491	BactDating
277001	177.16360501722	-613.686081023576	1953.56105371973	BactDating
278001	166.123558457617	-618.412236718332	1955.10196431632	BactDating
279001	172.546272855862	-626.396569513592	1952.04778209496	BactDating
280001	166.684917132987	-620.669086527801	1950.60907776003	BactDating
281001	170.705954614209	-613.455100440857	1951.61179517895	BactDating
282001	175.766341254474	-593.567687661301	1954.61543181435	BactDating
283001	161.327314790018	-622.750702485925	1934.43778119193	BactDating
284001	184.866875926684	-632.911701383872	1934.73682075919	BactDating
285001	163.902216249037	-646.397746798414	1940.42545947567	BactDating
286001	176.688725573599	-634.951663473597	1936.47959598446	BactDating
287001	176.366369309103	-668.278405119732	1937.1470888281	BactDating
288001	183.97364929279	-670.674694815957	1918.14725224368	BactDating
289001	176.488173228842	-653.703527816035	1918.16380850832	BactDating
290001	177.817072742933	-651.642120013693	1915.3958063816	BactDating
291001	174.513284526016	-648.113990413263	1934.9219495909	BactDating
292001	169.936234009266	-641.700670098012	1932.11074651264	BactDating
293001	167.719762312269	-616.027024770004	1942.01559096403	BactDating
294001	182.662822428938	-621.113817811207	1944.31681519637	BactDating
295001	171.817265629666	-628.007845414831	1938.1736891577	BactDating
296001	173.537165877163	-623.012185634992	1944.63145508123	BactDating
297001	169.800701546834	-628.503787943261	1943.37979354257	BactDating
298001	169.610393515392	-609.114769086923	1960.56993037693	BactDating
299001	170.694460676409	-611.304953011356	1953.4919819589	BactDating
300001	182.954930477371	-606.789754955788	1953.18969189765	BactDating
301001	175.262588871368	-619.895437112637	1958.91922010351	BactDating
302001	167.46563144728	-628.476365974775	1944.98624082683	BactDating
303001	174.752864533328	-627.789263077296	1945.98635532695	BactDating
304001	175.882597166644	-629.693064252466	1938.5469545948	BactDating
305001	174.792210351408	-632.56485776682	1935.79224965194	BactDating
306001	173.874402093977	-646.634068522253	1920.61980222946	BactDating
307001	173.252631835917	-657.245349429177	1921.42842630462	BactDating
308001	187.858191890704	-648.162357698414	1923.61977074538	BactDating
309001	174.553379853771	-616.516560779027	1946.48778935794	BactDating
310001	180.822262492436	-611.761055217168	1958.95640545557	BactDating
311001	173.419082212933	-596.980100889666	1960.08981398046	BactDating
312001	165.089015694304	-620.979282782576	1952.31750275741	BactDating
313001	171.196165815019	-609.170709085476	1951.84223614906	BactDating
314001	164.495851528872	-603.190428966564	1956.17318698657	BactDating
315001	181.933712468584	-607.470526364375	1949.14329878471	BactDating
316001	188.612459216367	-605.792826581869	1953.1169155875	BactDating
317001	161.501630298188	-621.998970211382	1943.80514407578	BactDating
318001	166.883996980276	-613.085065520453	1951.78424968244	BactDating
319001	184.332153821907	-621.584011012162	1948.13656222012	BactDating
320001	166.098823023706	-621.50830474882	1945.92568841416	BactDating
321001	173.970217769747	-628.585942755895	1946.65861300425	BactDating
322001	172.938648466918	-613.353779844319	1953.86034539023	BactDating
323001	178.045674961494	-624.313620436807	1952.07055011592	BactDating
324001	176.200477503429	-597.092808206071	1959.30671190411	BactDating
325001	174.310824591178	-614.105266439642	1955.10903708884	BactDating
326001	178.852486930801	-606.750775259488	1947.34086143627	BactDating
327001	169.610118085951	-623.812731064742	1952.00286925311	BactDating
328001	184.23524125521	-629.045386524592	1938.54173293152	BactDating
329001	170.07714124385	-626.686815193832	1945.66871360647	BactDating
330001	178.023040685032	-607.804322511026	1951.74634659214	BactDating
331001	175.359244256514	-631.08827216059	1938.60639537379	BactDating
332001	178.750863036292	-621.688566475961	1935.14537319366	BactDating
333001	166.350359171315	-655.683451008539	1935.70659588679	BactDating
334001	165.78048492658	-627.630760804365	1942.0708873801	BactDating
335001	178.991177670683	-618.474228742556	1948.92942049651	BactDating
336001	176.631208358626	-602.962283616998	1958.31309345071	BactDating
337001	173.65010772368	-618.740210105349	1956.29019056616	BactDating
338001	173.66417820797	-607.440168520217	1964.92267389081	BactDating
339001	166.151902843219	-599.043441450699	1956.78915953401	BactDating
340001	178.831941974235	-586.720038013478	1963.04976561127	BactDating
341001	173.740714809283	-602.581261480789	1958.67779026583	BactDating
342001	163.318089179916	-593.173375024572	1953.65141167272	BactDating
343001	189.039209975347	-602.698181947961	1952.73810799243	BactDating
344001	178.614161387383	-613.533143642888	1953.47301158501	BactDating
345001	173.000440300226	-599.796509019716	1956.35037172198	BactDating
346001	182.107950643835	-618.75312460618	1955.62174798579	BactDating
347001	172.864537188168	-607.21481734006	1959.79449845884	BactDating
348001	170.008649099817	-613.627004445998	1955.14263365861	BactDating
349001	172.485201768853	-619.625269734859	1946.05130203588	BactDating
350001	178.243253887	-613.887178943435	1954.70779321706	BactDating
351001	176.892169779711	-623.030391472513	1956.1810139869	BactDating
352001	162.687449285117	-644.969536688452	1940.30638393311	BactDating
353001	176.110901886142	-616.310179526875	1943.58222999938	BactDating
354001	167.795918590913	-658.415091906447	1927.3414879527	BactDating
355001	171.72265496185	-642.83630431395	1935.9104728123	BactDating
356001	176.693757135756	-641.332995863915	1927.79738298342	BactDating
357001	181.897749322651	-625.384756319434	1938.51298279716	BactDating
358001	175.79646047312	-650.15509407636	1923.62394454416	BactDating
359001	173.017867746713	-648.89840520878	1925.91810794398	BactDating
360001	175.946743264409	-653.240743350041	1929.53040502546	BactDating
361001	176.646709882615	-645.717491880088	1916.27144641388	BactDating
362001	172.023413930166	-636.471300314424	1930.33997636115	BactDating
363001	175.518459871021	-633.411132695789	1928.50048283511	BactDating
364001	176.725016280999	-649.889069653217	1919.28665613778	BactDating
365001	179.99673825942	-655.440416052632	1926.18890163505	BactDating
366001	173.777524798375	-672.089656571671	1912.55394287203	BactDating
367001	178.86681920766	-681.628068594054	1911.51534625209	BactDating
368001	172.1757521302	-683.22917043775	1890.41713541379	BactDating
369001	181.861842068376	-695.310356044345	1894.84174248667	BactDating
370001	179.544012580581	-683.853336972639	1891.46662471054	BactDating
371001	170.272713937131	-690.217192529302	1886.58030273048	BactDating
372001	167.764332957897	-674.063891789927	1902.41374266183	BactDating
373001	170.037704870479	-689.234517192063	1890.50970862114	BactDating
374001	173.017009833166	-705.013505148597	1885.63743319639	BactDating
375001	173.667662868124	-692.397778445908	1899.71949268644	BactDating
376001	171.150805863149	-698.913636340679	1896.94088682885	BactDating
377001	168.569884607481	-696.45729452001	1891.54995711409	BactDating
378001	180.48044501719	-698.635853761705	1872.47623382516	BactDating
379001	176.968107317341	-703.037455219567	1904.49068696339	BactDating
380001	182.690128739312	-688.647676546498	1886.44491813695	BactDating
381001	167.212025800389	-686.606584157412	1890.07297260201	BactDating
382001	175.155405687726	-695.734499085478	1890.55457395894	BactDating
383001	178.02036213675	-695.127833687334	1885.54026888109	BactDating
384001	176.375648339248	-708.323988834456	1878.34615732903	BactDating
385001	169.073697249502	-714.875996633545	1870.30068417037	BactDating
386001	169.69929918701	-711.132927744887	1876.63233281998	BactDating
387001	174.698541003005	-705.498848789001	1871.72244903975	BactDating
388001	167.750287242023	-702.054834214712	1874.34207285399	BactDating
389001	174.317106318319	-695.185626813016	1881.26583686775	BactDating
390001	173.994857061112	-699.279134691447	1878.77102320446	BactDating
391001	170.553703545324	-700.71777780972	1877.25545298498	BactDating
392001	171.267837356372	-711.732363427174	1878.17259645657	BactDating
393001	173.102792193412	-706.775783385716	1874.28578053629	BactDating
394001	176.062462978699	-713.348453456712	1866.48544540787	BactDating
395001	186.559858105297	-705.973518908007	1877.03676347178	BactDating
396001	175.847076432504	-712.007341459092	1856.80160657487	BactDating
397001	175.246237903791	-707.989302222675	1864.14599554256	BactDating
398001	163.586757596343	-705.4147931634	1879.76162656342	BactDating
399001	171.093647115375	-711.189776462571	1856.99676358524	BactDating
400001	173.723691876575	-697.569944608985	1879.44471237053	BactDating
401001	175.371930326548	-705.549554362345	1877.55560125206	BactDating
402001	179.424837018782	-703.563102066857	1890.55953079207	BactDating
403001	166.722907988257	-702.577727905299	1895.47707761444	BactDating
404001	178.125173321423	-707.991107253127	1899.15395946249	BactDating
405001	165.704151736765	-708.44227632468	1872.13539595383	BactDating
406001	180.878928665929	-701.272779572984	1902.10068584398	BactDating
407001	177.306683954663	-695.395020606979	1897.70202149585	BactDating
408001	178.01059566849	-687.292179928733	1898.47181061855	BactDating
409001	177.912278402504	-663.539951821759	1906.41905559357	BactDating
410001	175.384867425283	-661.934058974617	1911.93096270726	BactDating
411001	169.836361423782	-678.484439055772	1901.7645329872	BactDating
412001	170.843365596957	-679.615619759721	1892.30963964786	BactDating
413001	171.798043814751	-685.698957533149	1893.6851640184	BactDating
414001	169.333739900034	-692.953635308581	1885.69042950069	BactDating
415001	163.954709278986	-684.642203960757	1896.68165168374	BactDating
416001	175.522304409457	-670.943616960587	1901.86347407061	BactDating
417001	161.560481368925	-700.206135645002	1893.61235727647	BactDating
418001	174.948219904399	-671.200961797582	1901.55209319734	BactDating
419001	174.946878340186	-657.025429682805	1917.97027406831	BactDating
420001	176.144493474759	-643.843179713618	1928.50835085518	BactDating
421001	176.18016628119	-649.863461631345	1927.72333682145	BactDating
422001	174.347985412866	-637.761652654747	1931.91138260919	BactDating
423001	177.087428392249	-661.122889890783	1905.00946955069	BactDating
424001	178.374302281957	-656.473402859283	1910.87294703113	BactDating
425001	171.164807311578	-662.209200801833	1911.06282894556	BactDating
426001	167.221630847743	-656.130375707219	1914.44885409596	BactDating
427001	168.350328654953	-656.161788936447	1918.29280655393	BactDating
428001	177.54345501113	-642.689480408804	1926.85706901654	BactDating
429001	172.35002014166	-642.91819076282	1935.68810552058	BactDating
430001	174.880739500491	-627.636948457234	1934.85121357374	BactDating
431001	170.640720191726	-617.78901721928	1940.45417510674	BactDating
432001	174.210910861588	-632.464833783859	1945.16400385196	BactDating
433001	178.528764086204	-621.979850705851	1948.39090591619	BactDating
434001	160.23048175882	-625.275635836761	1948.38389367217	BactDating
435001	174.603937780291	-611.151096333696	1950.7313121398	BactDating
436001	171.305494763321	-602.906754360621	1950.52243216042	BactDating
437001	176.134951309169	-610.2327843941	1955.6278896465	BactDating
438001	161.78076209284	-613.87147414111	1951.53505044462	BactDating
439001	173.781339367177	-609.71619331032	1961.0726832151	BactDating
440001	176.084636089745	-623.166056286513	1952.84580750565	BactDating
441001	173.982469627987	-623.955513464944	1936.91892406332	BactDating
442001	167.157085999801	-633.800210648157	1934.77077257782	BactDating
443001	165.25620257192	-619.482226515783	1949.81813476793	BactDating
444001	170.130017334003	-613.977927892238	1947.34960135874	BactDating
445001	175.15002538493	-626.454261813108	1941.24924672865	BactDating
446001	169.948839896035	-644.698173794179	1942.5030082346	BactDating
447001	181.915947555635	-627.050263725644	1929.61644535591	BactDating
448001	177.005355576366	-644.341226628362	1920.86519482705	BactDating
449001	179.053183515911	-647.955191860051	1935.69536525227	BactDating
450001	177.951054981857	-668.85681860404	1917.99114754807	BactDating
451001	173.63453804336	-663.195447638924	1926.25838553229	BactDating
452001	171.731834074267	-673.797832356059	1916.15772419854	BactDating
453001	172.517015965863	-651.760219272924	1908.66808169036	BactDating
454001	166.071982838664	-665.917342174205	1911.21249435721	BactDating
455001	174.526585756081	-645.809884632671	1928.97726958786	BactDating
456001	168.762546626268	-656.223030857943	1910.81988909631	BactDating
457001	177.419728228345	-666.611026183414	1924.70544999513	BactDating
458001	179.847950158781	-644.97088559006	1926.88173440585	BactDating
459001	166.191223379224	-646.763201643357	1920.87379158197	BactDating
460001	179.272826698649	-631.187963094013	1941.34148970923	BactDating
461001	175.223384761547	-626.625375668394	1937.42570719416	BactDating
462001	169.361023175833	-615.473262725874	1946.28837304893	BactDating
463001	177.806134852287	-630.731667819218	1931.32660039992	BactDating
464001	175.985744848985	-628.604664889543	1946.80334238186	BactDating
465001	172.874732025913	-627.688095269584	1934.42567538002	BactDating
466001	171.301568349317	-644.84222783343	1934.00895120643	BactDating
467001	169.886183801418	-620.63305811161	1935.81378587956	BactDating
468001	177.590545759748	-649.93670510663	1936.54866160148	BactDating
469001	174.860364182296	-666.233028932432	1931.19656199153	BactDating
470001	173.497620085521	-646.313976320946	1922.89743812918	BactDating
471001	175.824571509211	-648.524204110073	1934.35972202193	BactDating
472001	175.803140135345	-655.622730228027	1919.30932761144	BactDating
473001	167.969134907232	-659.43689023498	1915.57690131099	BactDating
474001	170.798913250351	-683.63910357744	1902.39821390747	BactDating
475001	174.365898585169	-662.903812805387	1908.5862998192	BactDating
476001	177.148098249405	-636.881666201459	1935.19958042173	BactDating
477001	171.943062680255	-645.370258799926	1924.26935493431	BactDating
478001	173.837493081831	-626.789566003927	1935.94938328879	BactDating
479001	175.381208689215	-628.929546490971	1938.43808444797	BactDating
480001	171.069633635242	-642.606089106461	1946.55258851775	BactDating
481001	174.441628085669	-649.987357517779	1937.03982188529	BactDating
482001	173.399131117749	-646.545039689864	1927.87423763552	BactDating
483001	174.753371958385	-655.291940124791	1931.10245045748	BactDating
484001	170.446275210822	-664.827764866787	1903.97245540899	BactDating
485001	181.930968201364	-663.165754142242	1899.76942497531	BactDating
486001	179.478166474142	-660.282810159609	1899.48652834301	BactDating
487001	158.045128745957	-675.291099039303	1902.25154680495	BactDating
488001	189.267044202969	-641.832587733929	1913.40057270766	BactDating
489001	177.319391105104	-658.044312933891	1929.82931230779	BactDating
490001	186.164103490813	-659.689224886049	1922.64824618686	BactDating
491001	164.977014592737	-669.829788980841	1916.01270863348	BactDating
492001	170.507781444758	-677.501245451838	1913.34068491911	BactDating
493001	183.043884450914	-650.576938419312	1912.77561857012	BactDating
494001	173.58271014318	-668.615781938917	1897.8039645568	BactDating
495001	173.434890208515	-654.411554224083	1914.13128813024	BactDating
496001	169.40913188236	-651.319801822343	1920.74380807108	BactDating
497001	171.937137554219	-659.256115442726	1930.05470874673	BactDating
498001	175.176563910644	-644.686345988448	1925.21318596844	BactDating
499001	186.154397013601	-647.978025257198	1923.03052478719	BactDating
500001	171.165835110257	-664.859345498366	1926.25752709687	BactDating
501001	174.38527620361	-655.559665925377	1921.69242888975	BactDating
502001	180.424694048685	-667.246573282874	1923.1280964608	BactDating
503001	186.079820562033	-662.018122565291	1915.22252831015	BactDating
504001	163.988497480296	-666.114249997475	1905.46570519741	BactDating
505001	166.510495724046	-638.431848035792	1921.89931430853	BactDating
506001	169.97644991181	-649.796649672421	1930.03367344031	BactDating
507001	168.005492626714	-629.370723237938	1954.18060623299	BactDating
508001	165.843305663853	-591.997482244284	1956.0622589765	BactDating
509001	172.181902547467	-599.792622957946	1955.41389305937	BactDating
510001	174.684325234731	-624.856854249292	1945.30282876991	BactDating
511001	170.490852016893	-626.515677367236	1945.02884365137	BactDating
512001	173.777963871558	-618.893228467436	1948.37646755913	BactDating
513001	162.775096834506	-618.501783507492	1951.83714726143	BactDating
514001	170.157174781083	-625.244867000418	1953.49705738449	BactDating
515001	166.033044809765	-630.703839302356	1927.29387449293	BactDating
516001	170.656981326285	-649.402917083708	1927.66874650558	BactDating
517001	175.11601818825	-663.777097770572	1920.80224877925	BactDating
518001	183.372194787358	-649.423351619541	1918.59288762101	BactDating
519001	174.279484127871	-643.641608720656	1933.8288154983	BactDating
520001	177.684773052346	-653.312565078951	1932.80192206351	BactDating
521001	180.311392436802	-653.066661510695	1937.75687568505	BactDating
522001	171.799704896892	-641.592613145389	1936.58476496035	BactDating
523001	175.241217372077	-633.008926823922	1941.89218835186	BactDating
524001	171.176471752892	-631.64832430492	1947.29055169458	BactDating
525001	170.543845753323	-624.331457397981	1939.76961670598	BactDating
526001	185.056206969303	-631.098638234963	1943.75234576625	BactDating
527001	179.518667529434	-634.687437240598	1931.94745586899	BactDating
528001	182.571114256755	-627.717288609888	1944.02790350138	BactDating
529001	174.570860615309	-629.526354648733	1941.11194602705	BactDating
530001	170.074181429546	-617.652538220139	1944.68904676584	BactDating
531001	175.098661739492	-611.888059033773	1949.87224816747	BactDating
532001	171.738258322304	-622.12487039439	1946.22590124451	BactDating
533001	167.576066867509	-600.494901616196	1955.42131902247	BactDating
534001	168.205743617712	-613.110889178096	1953.70435796866	BactDating
535001	174.376397639272	-618.350784566231	1953.02866728036	BactDating
536001	177.431212010019	-615.832379552574	1959.22084320209	BactDating
537001	167.323609265845	-607.96705948271	1957.98736693236	BactDating
538001	170.455379401843	-615.847905955185	1960.07862675702	BactDating
539001	169.682500226331	-627.89149271957	1943.45981951686	BactDating
540001	169.630124032672	-621.408649031233	1947.45235242414	BactDating
541001	186.315840314156	-601.236570020814	1948.43000142304	BactDating
542001	156.122308161463	-608.402059698288	1964.5816576374	BactDating
543001	162.362744938359	-606.972574135286	1959.41825218603	BactDating
544001	166.508706927908	-636.692174419449	1949.52995289039	BactDating
545001	171.560349687462	-633.545552521948	1931.79119252666	BactDating
546001	175.615976454887	-633.953712892991	1935.72810566412	BactDating
547001	176.315176711817	-655.737500326586	1927.68424516206	BactDating
548001	176.366088895898	-662.991781048083	1918.55883146222	BactDating
549001	179.481966508653	-664.188440282029	1906.6009337225	BactDating
550001	182.223419592744	-667.252427058785	1917.3028684897	BactDating
551001	169.179972566395	-675.685988892187	1917.27773224752	BactDating
552001	176.148931723998	-672.201005409932	1913.75310009999	BactDating
553001	185.128553765719	-644.745945624093	1920.55425877112	BactDating
554001	178.450135684971	-641.11479743891	1939.63245251552	BactDating
555001	173.64378679724	-644.007221844065	1937.12349847316	BactDating
556001	162.499742438106	-612.405399879515	1945.91431643262	BactDating
557001	167.172637026094	-601.614798254675	1953.89860087366	BactDating
558001	169.814629009789	-586.835474174303	1962.88772561723	BactDating
559001	169.203650446423	-617.351907348998	1952.93744602933	BactDating
560001	171.485572076581	-613.018130139916	1957.17934870945	BactDating
561001	165.57821918885	-596.873786622591	1959.53083305858	BactDating
562001	162.029116422559	-620.646329929941	1958.35289385034	BactDating
563001	170.911620040791	-625.631231177841	1948.95811077182	BactDating
564001	165.94814009316	-610.41122316393	1952.234677674	BactDating
565001	171.666065188562	-609.62244851661	1954.55527420127	BactDating
566001	171.88802094263	-630.106047859609	1949.47332274059	BactDating
567001	175.395935733357	-619.693289324407	1940.76815578784	BactDating
568001	177.863680303902	-651.414611639685	1924.40727037944	BactDating
569001	183.275187095285	-643.69595597549	1928.7192125368	BactDating
570001	169.645162853023	-641.184450406653	1929.17573681193	BactDating
571001	181.677967686301	-617.098070103625	1940.63229947037	BactDating
572001	174.851040104332	-626.824601919044	1947.28802694474	BactDating
573001	167.330550907618	-626.773168659016	1940.22726652307	BactDating
574001	177.232214358338	-633.143239975457	1935.65967293706	BactDating
575001	179.616309857155	-624.003773088463	1937.12061631771	BactDating
576001	170.642607022917	-642.960300348278	1927.11628413765	BactDating
577001	183.914268798132	-629.176320519701	1934.80025740789	BactDating
578001	176.645977434614	-636.791358090397	1940.89134492032	BactDating
579001	175.368346113556	-646.246481843477	1926.79905030875	BactDating
580001	176.42312277513	-659.899045593488	1939.42473400119	BactDating
581001	163.893584872392	-639.777937918605	1928.67235819326	BactDating
582001	170.420713276675	-642.091487249096	1930.48643260456	BactDating
583001	164.456416168242	-652.666249000685	1919.46976332106	BactDating
584001	178.96605590887	-645.87913022125	1931.0348382632	BactDating
585001	174.724147034143	-643.191950020192	1934.2463831814	BactDating
586001	173.873655504163	-639.607520192439	1932.95880984092	BactDating
587001	168.66744212417	-643.747381464489	1939.64610594618	BactDating
588001	184.684056470364	-650.158715062113	1932.87339526435	BactDating
589001	178.746437090254	-643.585827739641	1940.73483041064	BactDating
590001	167.565158050311	-648.2084111984	1929.18511842774	BactDating
591001	168.279935311461	-632.074552974108	1921.40474784819	BactDating
592001	187.039486035001	-628.434858905229	1949.18749679654	BactDating
593001	167.302474567946	-630.424219704554	1940.67850215096	BactDating
594001	169.744769320774	-615.23827633542	1951.67324293533	BactDating
595001	175.80261989263	-629.794591724478	1951.69650858058	BactDating
596001	177.834787906561	-602.115517470056	1951.11125648813	BactDating
597001	180.044474169679	-624.13671765265	1948.16839803861	BactDating
598001	173.533576675831	-624.115720134955	1946.40453945957	BactDating
599001	176.659878824123	-622.558152613936	1945.98859915071	BactDating
600001	174.929118433398	-627.101553793881	1948.54455371822	BactDating
601001	168.529512413361	-637.307878107021	1931.94024896543	BactDating
602001	181.131685896702	-623.073290984589	1943.07750728833	BactDating
603001	165.697334195894	-652.53905468129	1928.07619531771	BactDating
604001	166.334652086805	-678.675481380217	1900.8387546392	BactDating
605001	177.601979612657	-687.578987585441	1893.30380074575	BactDating
606001	176.745213143297	-685.448151296864	1889.20529592737	BactDating
607001	179.502477785292	-682.217224612387	1897.87838576942	BactDating
608001	175.73137543865	-679.917809977709	1900.61647036047	BactDating
609001	164.511031322824	-680.222005391235	1889.8032737163	BactDating
610001	174.336533528302	-700.339931388815	1883.80565595771	BactDating
611001	172.81948587502	-688.205865528516	1899.85016477864	BactDating
612001	179.593525008778	-695.125483297602	1887.6496383452	BactDating
613001	176.018372849739	-683.517271058171	1897.21982902263	BactDating
614001	163.508427170019	-683.932936364089	1893.63588980107	BactDating
615001	185.11589578082	-686.878276765036	1901.01598086922	BactDating
616001	176.831703174815	-668.194479570461	1899.76666238613	BactDating
617001	172.765242572651	-677.69350271291	1899.01452980202	BactDating
618001	184.281636890998	-691.455425096346	1896.30472320103	BactDating
619001	169.303229953828	-690.438272919619	1892.55539142315	BactDating
620001	167.66108473883	-695.026057498755	1896.26597595899	BactDating
621001	174.416069658287	-663.404949926558	1906.93839819209	BactDating
622001	178.108456700726	-661.791119704644	1917.2990078731	BactDating
623001	162.721574019189	-667.521034116462	1920.32172672907	BactDating
624001	171.163560383126	-673.680241579941	1919.04927686538	BactDating
625001	174.572099759896	-670.115022496657	1928.69290597678	BactDating
626001	175.634965024534	-635.859033457547	1932.84002842937	BactDating
627001	171.686385204344	-618.5645369227	1932.93776843646	BactDating
628001	180.585580966639	-637.37787131655	1937.00807989161	BactDating
629001	172.327508660429	-651.305290032152	1936.63232747558	BactDating
630001	168.17670659094	-636.257942695124	1944.47300684498	BactDating
631001	174.906579528197	-635.036906158006	1948.92749586102	BactDating
632001	186.421631829452	-646.650840852124	1924.44833355344	BactDating
633001	169.698918189461	-648.762982063845	1927.63094691229	BactDating
634001	163.236233006363	-632.808204656767	1924.62054496356	BactDating
635001	178.834865628582	-632.347872498787	1943.65370277312	BactDating
636001	183.582504304904	-628.355146193712	1953.41030013209	BactDating
637001	176.545697018559	-607.69931804252	1953.24528266832	BactDating
638001	175.228786484267	-600.235955932612	1950.2911040447	BactDating
639001	167.278494176872	-620.196975101265	1952.74060467768	BactDating
640001	181.572968181088	-606.172818540456	1947.6963650579	BactDating
641001	163.894279729436	-617.531347229841	1942.39969731264	BactDating
642001	174.791639145406	-598.726495223302	1953.39732219444	BactDating
643001	182.169978353921	-635.093052846887	1935.28965385472	BactDating
644001	176.700022283382	-596.152002772838	1957.52542546502	BactDating
645001	167.609527735246	-612.919465224861	1969.02579738233	BactDating
646001	168.160852510736	-611.422374250543	1964.74193788659	BactDating
647001	186.221769936279	-600.629379463524	1958.3812384082	BactDating
648001	170.894255924392	-614.300023319489	1951.2974116379	BactDating
649001	169.139914172764	-626.339216074863	1930.88136271148	BactDating
650001	170.039713608813	-620.97961737977	1937.98545367252	BactDating
651001	165.136267803653	-623.528919764633	1934.43711233461	BactDating
652001	172.22101726767	-625.270968530074	1942.23348759	BactDating
653001	170.857854376189	-623.309887991645	1944.39269992701	BactDating
654001	176.021348356465	-629.937644587017	1940.06917116409	BactDating
655001	174.969052888794	-642.194278390259	1921.011402591	BactDating
656001	175.651289595689	-640.813559290037	1928.30357262579	BactDating
657001	173.05794975355	-633.120982798652	1944.0436456802	BactDating
658001	176.579191278645	-618.940430394264	1945.49536225342	BactDating
659001	179.03811117012	-616.052503555247	1953.20449189408	BactDating
660001	179.825514031913	-611.050488597644	1953.76927568758	BactDating
661001	174.878982545605	-584.728836907494	1971.49046011322	BactDating
662001	165.871349268935	-577.034694414554	1972.28413719542	BactDating
663001	171.555994604931	-564.281289772048	1972.54506219451	BactDating
664001	174.463350574702	-576.60673741047	1971.54204270079	BactDating
665001	171.504883883579	-583.428402453186	1964.67843176802	BactDating
666001	179.300826820215	-600.485880001492	1957.50874639124	BactDating
667001	187.645156229053	-607.941094399679	1947.33190616884	BactDating
668001	158.741903200664	-611.451272662383	1949.43388760486	BactDating
669001	175.47897707919	-590.254223293465	1961.11219449391	BactDating
670001	151.228349753009	-610.315163576794	1950.23677507385	BactDating
671001	170.266342265849	-607.760337387928	1949.66692485323	BactDating
672001	168.895759725425	-614.934570136683	1946.93103071223	BactDating
673001	173.208272947533	-618.951191812076	1943.54649886947	BactDating
674001	182.404650496112	-637.820075604317	1937.25068285114	BactDating
675001	173.953403558576	-647.129181850018	1932.12502650104	BactDating
676001	180.666275360494	-649.177658468518	1928.47280043903	BactDating
677001	165.712749778592	-669.099209737953	1905.75312003932	BactDating
678001	176.609350194953	-660.147590131228	1908.40821256794	BactDating
679001	164.173874176691	-665.597738765509	1908.6244932702	BactDating
680001	185.007941934658	-664.667406486048	1908.82439164429	BactDating
681001	170.668519891973	-691.532997371652	1897.8645296407	BactDating
682001	161.962951793784	-670.199763103762	1898.27157430515	BactDating
683001	168.57744847586	-663.85799090556	1905.08126089392	BactDating
684001	164.494558514194	-663.861248143277	1922.07970889892	BactDating
685001	172.788308818634	-650.540066003821	1925.05691757901	BactDating
686001	172.532235733656	-648.866297352361	1926.52710340348	BactDating
687001	175.340352446715	-667.334054577189	1920.08459598143	BactDating
688001	170.331139788072	-663.145699253598	1916.95358139606	BactDating
689001	167.435224436926	-667.771568317081	1919.11480347075	BactDating
690001	181.26653662148	-652.812752949295	1933.13833549953	BactDating
691001	178.149111090655	-660.161478952199	1909.45691775428	BactDating
692001	182.291626981434	-672.614413452303	1918.97698638408	BactDating
693001	169.680458122994	-670.297331371695	1919.70884002606	BactDating
694001	163.72158518042	-678.829406780241	1911.19143127062	BactDating
695001	173.926811334631	-687.078176074318	1907.94999619172	BactDating
696001	181.651757206753	-678.885963863419	1896.97389393207	BactDating
697001	176.617656667529	-691.402424555777	1899.78117807889	BactDating
698001	170.608621485359	-679.930015986555	1895.01378448655	BactDating
699001	157.458753887521	-675.467571763796	1876.93291480103	BactDating
700001	178.249005116465	-682.328792242415	1905.91446655002	BactDating
701001	181.623924806466	-666.719453110522	1911.24552714534	BactDating
702001	161.149915795919	-665.154239318226	1911.42337063707	BactDating
703001	172.714312616991	-653.34193614595	1912.85240255217	BactDating
704001	177.893451782101	-651.125205183563	1922.81534403715	BactDating
705001	177.086167792926	-659.227025736108	1917.71950687136	BactDating
706001	180.720144722682	-667.0478347699	1909.84724139889	BactDating
707001	174.556458205494	-643.394659480197	1917.43098048831	BactDating
708001	171.568652113501	-653.018141396542	1931.59447317447	BactDating
709001	175.588213415647	-625.459247655576	1943.51345630432	BactDating
710001	171.967836052385	-624.140283722452	1940.75846330894	BactDating
711001	172.049042176199	-618.922306068954	1948.15953046605	BactDating
712001	176.440945226365	-600.656867456804	1952.9464172015	BactDating
713001	167.016416524783	-630.725227995681	1951.62089248312	BactDating
714001	180.983398719194	-630.040205697096	1942.91472640114	BactDating
715001	174.621505546808	-643.07714247706	1931.10925858343	BactDating
716001	169.751240720836	-640.764530353783	1930.66478811847	BactDating
717001	172.345832529398	-649.919892143376	1921.13384424996	BactDating
718001	171.988883833611	-661.939346839148	1917.55066636398	BactDating
719001	180.744164513483	-684.0433438668	1886.8754153117	BactDating
720001	174.431012763374	-683.053040607007	1888.89903147794	BactDating
721001	172.57850557242	-685.365465007267	1887.21507839935	BactDating
722001	167.848915312434	-681.210253074418	1913.51900606506	BactDating
723001	178.479661380994	-682.624147962668	1909.90447931639	BactDating
724001	178.165957616836	-672.814103989667	1895.83674476108	BactDating
725001	180.996678543807	-668.393143048833	1903.6815541897	BactDating
726001	161.600757112994	-667.524414480041	1896.81455309946	BactDating
727001	170.720799868962	-642.591463353365	1916.39852700875	BactDating
728001	169.012937433311	-655.126461183967	1912.4495744196	BactDating
729001	174.319898522101	-665.410840997392	1918.29464723903	BactDating
730001	178.951185586495	-636.325535879075	1946.09015362898	BactDating
731001	166.430549562285	-649.15624056024	1926.46397659644	BactDating
732001	177.409444802757	-652.660288012154	1922.40771497323	BactDating
733001	171.430906921184	-683.275698793208	1902.28464169754	BactDating
734001	176.645712018267	-654.387606398508	1911.52237514329	BactDating
735001	178.681055065264	-654.031850199174	1921.53759443169	BactDating
736001	181.549078837088	-661.122627999891	1906.74198139623	BactDating
737001	171.068936749715	-680.254857121337	1920.49344396495	BactDating
738001	167.795992913256	-653.234625139597	1914.95563324339	BactDating
739001	167.326322035308	-671.480578919935	1914.34890198666	BactDating
740001	171.530594890556	-677.090342559696	1910.7848532078	BactDating
741001	172.421612885397	-664.566263161929	1905.71570692518	BactDating
742001	172.835886111524	-641.807629094177	1912.61692606658	BactDating
743001	177.508049306466	-663.13576618821	1914.04615419675	BactDating
744001	172.68657288347	-646.156154572628	1921.45274238877	BactDating
745001	173.737684483	-642.833777266321	1926.31445839437	BactDating
746001	177.08430342696	-653.279655016862	1929.2241519975	BactDating
747001	176.244582805098	-651.083679865585	1935.25706672764	BactDating
748001	169.827875768779	-642.922331583826	1935.47504157302	BactDating
749001	173.669966126958	-612.522330499107	1942.5508782584	BactDating
750001	171.647187898908	-599.363869710011	1950.66834275953	BactDating
751001	177.39485611994	-611.023672999365	1956.13319711414	BactDating
752001	173.611831142576	-619.562567296167	1950.16918712485	BactDating
753001	163.287390297508	-621.227631841231	1952.90895752849	BactDating
754001	157.061444551246	-620.091815297239	1943.67371917547	BactDating
755001	164.484619426774	-618.628037952752	1950.91506130737	BactDating
756001	161.796560273108	-624.305293166375	1938.28984458517	BactDating
757001	160.835502141533	-630.175240136344	1941.40432885014	BactDating
758001	169.485075071536	-614.384923237729	1942.3208032964	BactDating
759001	171.658047718967	-618.3744310217	1950.2032281925	BactDating
760001	169.714473155552	-598.695970694342	1955.03102079658	BactDating
761001	162.989720766165	-600.913665624162	1962.94124186801	BactDating
762001	167.120956248154	-602.29693746492	1968.38068805135	BactDating
763001	179.5421219559	-595.314965676415	1956.06801046164	BactDating
764001	170.736487676073	-635.791618690354	1934.82790329668	BactDating
765001	168.437316542254	-640.607635262106	1923.75065893252	BactDating
766001	168.678961231167	-647.008187831772	1927.42424647385	BactDating
767001	175.51959369856	-615.32271283296	1946.83098643232	BactDating
768001	176.834788450089	-625.160068966401	1949.81029387633	BactDating
769001	174.906347243762	-613.370170278577	1947.837663158	BactDating
770001	176.575183542292	-611.505264280612	1954.26399743513	BactDating
771001	164.926444431154	-621.635430078035	1952.55698964522	BactDating
772001	168.409190555406	-625.987152391176	1944.17662419884	BactDating
773001	176.69991096351	-612.347653911567	1942.20650211795	BactDating
774001	178.638681911095	-621.791265986691	1957.82759220842	BactDating
775001	164.150906728539	-629.742260331993	1949.96236953689	BactDating
776001	172.770512030229	-641.305705864164	1944.1115845787	BactDating
777001	178.231361418072	-626.953788307581	1940.61268846473	BactDating
778001	163.762492585097	-615.05030956456	1944.95443655748	BactDating
779001	172.42684179257	-616.025689931302	1947.409189309	BactDating
780001	171.890957857537	-638.844256650703	1941.19190837926	BactDating
781001	179.218872016779	-644.433145368601	1940.0535469434	BactDating
782001	182.807955427295	-630.155228854632	1943.24604140933	BactDating
783001	167.356002445851	-624.046140957479	1950.93484817375	BactDating
784001	176.275934398451	-587.908333606828	1959.88049789101	BactDating
785001	166.672967702094	-579.732432045097	1971.7812097305	BactDating
786001	176.768743871787	-576.179480239175	1971.57940108326	BactDating
787001	171.76945320474	-581.238280250797	1972.34396276909	BactDating
788001	168.35072461201	-590.84197357594	1956.40246340367	BactDating
789001	166.494602125636	-591.183956509726	1965.3863439383	BactDating
790001	168.155960847241	-578.94244200017	1979.76194277286	BactDating
791001	181.890641808555	-571.929647821114	1976.70401158373	BactDating
792001	168.7267639604	-572.64243159746	1973.20273012581	BactDating
793001	156.277752509615	-595.540492922901	1964.61184249536	BactDating
794001	183.871227062593	-584.307056561217	1969.01364074994	BactDating
795001	176.799858396121	-589.549824096882	1967.90865343064	BactDating
796001	174.397967369576	-599.863190965857	1963.88675177972	BactDating
797001	171.360359486095	-600.745105417523	1953.80404876314	BactDating
798001	178.251040108215	-619.846355949392	1948.67611428697	BactDating
799001	172.701554832674	-625.730543903922	1942.85866344883	BactDating
800001	159.012954921542	-629.197349861986	1945.5519933327	BactDating
801001	166.016840629296	-612.946163899095	1948.91310749359	BactDating
802001	177.792942897037	-631.572498309471	1947.80530531849	BactDating
803001	167.59567925274	-637.094205261265	1936.22697708219	BactDating
804001	173.986475956074	-633.414410298496	1940.45971175061	BactDating
805001	169.012670365225	-609.348411554296	1953.81807497547	BactDating
806001	163.597751049083	-586.872037997769	1961.48003364161	BactDating
807001	174.17660717681	-603.796541477246	1951.02255694305	BactDating
808001	176.595818362676	-597.919806484179	1965.55299373399	BactDating
809001	175.54212079963	-596.746924602925	1951.03016406904	BactDating
810001	170.141099805372	-640.217619151772	1938.94084326469	BactDating
811001	181.076650696479	-607.697526035521	1951.65409971503	BactDating
812001	171.956150957122	-624.240589104769	1942.64934918355	BactDating
813001	171.55656910394	-603.030495780795	1960.58593262183	BactDating
814001	175.037514198765	-601.807282498993	1955.55018726369	BactDating
815001	165.899647005708	-604.079101819037	1963.89805899055	BactDating
816001	181.833984779409	-603.530189295215	1957.02412738833	BactDating
817001	162.353800610873	-620.542796436571	1935.80700420582	BactDating
818001	169.049911145841	-636.138970298816	1931.77280666676	BactDating
819001	171.684923209089	-636.250816798738	1932.75112524173	BactDating
820001	172.773752126111	-654.04047563587	1930.86111893191	BactDating
821001	173.965243050336	-651.456403829015	1932.63786293301	BactDating
822001	165.016563119621	-641.28889226971	1938.31865306057	BactDating
823001	165.251494214901	-635.839088937786	1942.22500896411	BactDating
824001	164.464597760644	-624.322099821074	1946.66807269456	BactDating
825001	177.838824644545	-599.784509833433	1956.51166765687	BactDating
826001	171.168387914748	-616.106915320679	1950.99297690229	BactDating
827001	169.134112713118	-616.507946788483	1949.20094798677	BactDating
828001	176.938412660748	-598.574701167393	1963.09122102606	BactDating
829001	173.18402793883	-592.3952610066	1959.90302741205	BactDating
830001	167.712525318575	-616.300082314164	1952.96083163959	BactDating
831001	179.469516239462	-583.732436851145	1963.46970378226	BactDating
832001	171.37784193805	-610.184692002446	1953.67242670885	BactDating
833001	177.680676627443	-605.803857173056	1950.91677104544	BactDating
834001	173.13134492402	-622.16525316991	1949.95077383907	BactDating
835001	168.6210737584	-614.652278657476	1953.11605142633	BactDating
836001	168.595560758488	-610.678577690251	1951.96935710248	BactDating
837001	167.684486148612	-598.321295822383	1959.03378200988	BactDating
838001	165.05365739835	-588.239877163708	1959.05667400094	BactDating
839001	176.650607987564	-588.174491839269	1963.92802861545	BactDating
840001	180.508647871581	-613.449506483637	1953.61701308852	BactDating
841001	172.587852934876	-616.092458939314	1944.34877228081	BactDating
842001	167.452349243504	-609.939538933852	1944.7612752049	BactDating
843001	173.073012903162	-613.783022274611	1946.76050324101	BactDating
844001	179.727948115841	-601.456540540691	1954.56156692086	BactDating
845001	177.412350793685	-631.887758514766	1947.17729845908	BactDating
846001	171.727154683796	-620.915953426154	1945.34358591719	BactDating
847001	169.330638042464	-632.427970442305	1940.93972650551	BactDating
848001	160.565365759511	-644.769786607764	1945.95410309041	BactDating
849001	182.910688536314	-601.070579756797	1954.38997288153	BactDating
850001	157.14171554116	-625.044543407796	1950.0070906064	BactDating
851001	176.158834145108	-626.922129497315	1955.62915476432	BactDating
852001	149.535058178677	-638.399852462494	1949.99802548737	BactDating
853001	172.917773539412	-585.659371031505	1968.88699751818	BactDating
854001	172.547079590493	-587.882351834855	1966.11521252119	BactDating
855001	170.560102864194	-604.867036866545	1958.41130654563	BactDating
856001	173.655592761432	-602.277732738326	1959.89733859926	BactDating
857001	175.188699600819	-599.253018448311	1965.98735191123	BactDating
858001	166.978225730415	-622.141967875638	1953.67820145911	BactDating
859001	169.076534164577	-616.375788269331	1956.03870221289	BactDating
860001	167.023010676906	-615.65227870151	1955.24550247515	BactDating
861001	169.184510567697	-617.245255445615	1956.27064701062	BactDating
862001	177.357485127247	-617.885616680343	1947.16844132676	BactDating
863001	166.496023992733	-606.638081789492	1957.99548051425	BactDating
864001	168.481251336701	-610.370872192771	1948.11303035124	BactDating
865001	170.910018667432	-605.848395579766	1950.12003145047	BactDating
866001	176.967191641835	-589.712643250999	1966.13761652358	BactDating
867001	168.389506920955	-554.642111738031	1974.21935446907	BactDating
868001	177.258384804282	-578.052038139408	1969.48911242309	BactDating
869001	177.049960693135	-592.564650376402	1966.77934931703	BactDating
870001	172.64960060039	-570.417505985501	1972.7001224376	BactDating
871001	167.953061640878	-595.573072359464	1964.43732298955	BactDating
872001	175.132950046824	-604.142320571475	1965.03365695865	BactDating
873001	183.015052075701	-589.931252816662	1962.91479352233	BactDating
874001	175.742654731014	-610.201648662001	1964.89728138105	BactDating
875001	172.72046832737	-607.683215465466	1956.45980644247	BactDating
876001	178.175710826267	-602.444737195893	1962.23868052244	BactDating
877001	173.493758688821	-597.559749508299	1955.55202326718	BactDating
878001	152.943236269362	-621.826545174539	1947.40750474634	BactDating
879001	173.512800233346	-603.217988180761	1959.05901539706	BactDating
880001	171.409924488341	-607.36415460508	1954.12183231807	BactDating
881001	166.196471886509	-609.748968977848	1954.78343295442	BactDating
882001	175.030541155227	-601.675794646913	1957.20452603808	BactDating
883001	178.659821332661	-598.690154628214	1956.44096073793	BactDating
884001	176.208489166157	-591.544186576242	1960.96134944607	BactDating
885001	164.550687424656	-603.411093565526	1963.80640388197	BactDating
886001	170.032230601849	-613.009251935232	1953.0101895982	BactDating
887001	175.104210660915	-620.941949048224	1940.65324296987	BactDating
888001	173.789302628295	-634.67524670544	1949.73390954139	BactDating
889001	161.887919369725	-623.817376498845	1932.28727632504	BactDating
890001	173.343939908474	-613.847892079608	1950.59057312926	BactDating
891001	171.367234968682	-610.968226565229	1952.07411195218	BactDating
892001	169.901114213026	-614.856972278236	1949.36154082017	BactDating
893001	169.388914250051	-615.726015177581	1953.15113242622	BactDating
894001	172.936839947953	-608.58599118903	1957.11857723964	BactDating
895001	179.077144618921	-612.967480188457	1957.42014183605	BactDating
896001	179.745456109735	-601.624123416522	1954.74510961092	BactDating
897001	161.061142697584	-603.855744875712	1959.63289870497	BactDating
898001	179.590753841653	-615.497574939203	1960.01554473794	BactDating
899001	173.750247643234	-590.635136169216	1961.52660515176	BactDating
900001	178.038498957759	-596.099059975637	1954.70890054665	BactDating
901001	185.607259537859	-623.675309693302	1953.08884369898	BactDating
902001	176.624258057366	-635.688295219922	1950.58032748765	BactDating
903001	170.755344876531	-617.447306870889	1945.49630517105	BactDating
904001	173.205084308009	-620.107677024657	1943.52143160196	BactDating
905001	161.665808363386	-632.674950092126	1940.75814704618	BactDating
906001	174.029853650255	-621.367459885324	1937.80156814554	BactDating
907001	159.182123915992	-656.042321631625	1939.79051698107	BactDating
908001	167.760140731742	-621.645716343451	1955.61800557202	BactDating
909001	166.770398818796	-598.035705568982	1954.85599701186	BactDating
910001	179.905469391775	-593.284583535008	1967.28432043543	BactDating
911001	167.29451686609	-613.71080139006	1949.41598260317	BactDating
912001	169.812256300283	-611.650363363148	1951.28476384275	BactDating
913001	172.543239377753	-613.152114447316	1955.74894398816	BactDating
914001	173.811195363772	-595.395097228275	1957.12156931694	BactDating
915001	170.499523950528	-596.367361344389	1968.98852293906	BactDating
916001	177.660141525987	-582.917253134404	1962.99273596827	BactDating
917001	162.862533097031	-613.241420284305	1949.51579761146	BactDating
918001	165.684377872855	-608.836027480978	1950.78495043131	BactDating
919001	166.977828463876	-619.819706035873	1948.00041831439	BactDating
920001	174.396260659008	-587.994713273408	1960.78906695921	BactDating
921001	161.021267632187	-607.088542877326	1955.06962379663	BactDating
922001	175.872966993032	-620.295375474844	1948.68827657729	BactDating
923001	168.655082486909	-620.987573485115	1937.01280325334	BactDating
924001	168.96605228361	-640.50849340847	1945.23165570055	BactDating
925001	175.265943905888	-636.345306023317	1943.9146823069	BactDating
926001	178.857252590193	-624.194216962482	1944.1214520291	BactDating
927001	177.155626077057	-611.527542542216	1946.72259834356	BactDating
928001	164.372366436093	-635.793122354858	1937.59464071493	BactDating
929001	173.697125523622	-642.526206327307	1937.3102911542	BactDating
930001	173.868528113955	-663.629776283679	1930.3085999157	BactDating
931001	172.653360720645	-652.34068558077	1924.03320046375	BactDating
932001	175.065569776129	-664.478316713161	1925.78862617072	BactDating
933001	176.726964779868	-680.464802533377	1911.63941780352	BactDating
934001	174.990239402083	-679.12175697094	1909.57803784963	BactDating
935001	180.148870135458	-673.2351832181	1911.10072463042	BactDating
936001	175.901950904035	-672.206137761614	1902.61785049166	BactDating
937001	167.328230045927	-680.132279536027	1901.54596290015	BactDating
938001	178.140090195159	-669.582353234034	1906.16526022817	BactDating
939001	175.996062548864	-650.50439588546	1911.25046345872	BactDating
940001	175.861520978567	-673.336991320198	1908.98431002198	BactDating
941001	174.798246155215	-666.558210092199	1899.98059490584	BactDating
942001	175.483310902428	-656.313632426213	1917.15038212694	BactDating
943001	162.06833504554	-657.064419886739	1926.62261089212	BactDating
944001	168.205184017153	-628.88227173694	1938.45518946482	BactDating
945001	172.128761188107	-639.278683826537	1938.62520596696	BactDating
946001	166.268718586996	-629.21849582301	1938.63670901369	BactDating
947001	166.498328996766	-628.297007765423	1942.33153745141	BactDating
948001	176.33069976726	-631.609444179311	1942.46611798867	BactDating
949001	178.691671806539	-611.283357473084	1954.57580864374	BactDating
950001	168.295333567617	-597.526672550145	1949.69957225216	BactDating
951001	169.501448803017	-611.882652699218	1955.9129636495	BactDating
952001	177.263279086489	-614.297559325469	1954.47113807476	BactDating
953001	164.676373388197	-607.616243361602	1942.45128097135	BactDating
954001	175.611472708827	-635.739847091025	1944.91803457862	BactDating
955001	186.621809003702	-627.942094088301	1943.70611087654	BactDating
956001	176.117028763507	-622.163252713883	1944.06642135648	BactDating
957001	179.88123007099	-626.952952615661	1950.26212181994	BactDating
958001	174.369722162921	-634.766179066446	1946.84285540493	BactDating
959001	175.306718737722	-610.189067113937	1951.62394787727	BactDating
960001	163.894253394851	-611.447969489291	1947.51840608223	BactDating
961001	180.89647940849	-621.862972860048	1944.74824338138	BactDating
962001	167.856021716676	-615.884194683164	1957.23937647508	BactDating
963001	169.021631391387	-621.75782303584	1951.80553844715	BactDating
964001	178.158799213864	-627.719337412076	1944.50264621575	BactDating
965001	173.466172714534	-650.199727358378	1946.17996555663	BactDating
966001	171.234289741313	-652.399111931345	1928.79988524177	BactDating
967001	170.636371709059	-642.417807411289	1932.0556694251	BactDating
968001	170.944074784057	-627.156827235873	1939.72991883871	BactDating
969001	179.635563234955	-616.84828306766	1951.34060785173	BactDating
970001	173.468059705866	-600.931932745244	1962.3719965594	BactDating
971001	163.177872176974	-605.006192759252	1954.45409416111	BactDating
972001	163.914577490214	-593.072864427587	1966.73021084353	BactDating
973001	165.082341202182	-591.686977080492	1965.60606568813	BactDating
974001	170.866374290655	-601.429078363521	1950.95347855277	BactDating
975001	163.532961854508	-573.674743607023	1965.3907875592	BactDating
976001	169.292242821381	-589.859533058093	1960.2430692915	BactDating
977001	173.178361075459	-586.927746125957	1968.4241119641	BactDating
978001	172.522627570197	-592.466265203743	1961.70027100761	BactDating
979001	168.604138098398	-605.797001328996	1947.72745509961	BactDating
980001	173.814148132986	-628.828362004811	1943.45543446874	BactDating
981001	175.584589568417	-630.07651803957	1935.99940297347	BactDating
982001	163.902442548347	-654.11286248168	1918.2587580788	BactDating
983001	163.878972653075	-653.747836582165	1910.74675002638	BactDating
984001	171.04070813355	-667.735520791162	1922.32006919913	BactDating
985001	165.368376898549	-654.799938956481	1916.8045675673	BactDating
986001	176.543870832821	-647.102522231267	1927.01960621716	BactDating
987001	174.906536189993	-632.636120222828	1938.44719152206	BactDating
988001	172.278563866418	-644.786711956652	1915.94766702084	BactDating
989001	171.43088654921	-654.719035064925	1909.10238152977	BactDating
990001	178.758617291272	-651.830136815312	1930.06822170416	BactDating
991001	170.640931708344	-635.174033625281	1928.27086440107	BactDating
992001	166.025810271152	-655.043222616004	1934.74453146444	BactDating
993001	176.602018968305	-641.018293032071	1942.52616752207	BactDating
994001	176.544607136693	-653.424775376694	1919.07921711488	BactDating
995001	185.952206426259	-652.127658234373	1926.97528799237	BactDating
996001	179.018989072604	-660.750117322304	1907.06880758089	BactDating
997001	164.714887688273	-658.02472328389	1921.84771449223	BactDating
998001	169.484848803123	-652.910636157639	1927.11836085863	BactDating
999001	176.972505388478	-639.943480930835	1931.52036237284	BactDating
1000001	161.296591071178	-660.107890188646	1918.20427439743	BactDating
1001001	170.796832269043	-648.629817432158	1921.56139092806	BactDating
1002001	170.478654017689	-673.422935886723	1922.84496527963	BactDating
1003001	174.993519068691	-663.189531536603	1911.91176682292	BactDating
1004001	184.877892012237	-643.135771723339	1927.35812117007	BactDating
1005001	163.790388124321	-652.564515106278	1917.54596502863	BactDating
1006001	180.905142479996	-654.919524052541	1936.82744450475	BactDating
1007001	174.933729457641	-657.022814056605	1933.00008691801	BactDating
1008001	166.802550915471	-649.19421272124	1944.89274805948	BactDating
1009001	178.32500959226	-647.580107126107	1932.16022704505	BactDating
1010001	173.803465394682	-642.286590120019	1919.75823546678	BactDating
1011001	168.290991908653	-662.072802878144	1925.67024912919	BactDating
1012001	167.605641667837	-651.862425639154	1928.03661263656	BactDating
1013001	169.183505744061	-650.570236161962	1924.70751775669	BactDating
1014001	165.570575949408	-666.070608318493	1922.08047708088	BactDating
1015001	168.396861827227	-674.205563266825	1902.12363412767	BactDating
1016001	178.712002729226	-652.68200762012	1916.52735159803	BactDating
1017001	169.626316968039	-650.798269057477	1915.87480893862	BactDating
1018001	168.855609932858	-663.095854342188	1935.66754194564	BactDating
1019001	174.674494913336	-649.283646594662	1924.50133032515	BactDating
1020001	173.036774500948	-637.148492091908	1930.39724167138	BactDating
1021001	182.343087730322	-629.676580321978	1931.8413783782	BactDating
1022001	176.38285466992	-629.132736458039	1944.52658170161	BactDating
1023001	175.64918952297	-620.762868063943	1943.27704583857	BactDating
1024001	176.443517876606	-618.318239143813	1949.75534083087	BactDating
1025001	178.70488809945	-629.226967314923	1936.86104644141	BactDating
1026001	160.313507121276	-617.886685881501	1951.38009062827	BactDating
1027001	170.216970086196	-640.700241548783	1934.14700991981	BactDating
1028001	170.371708080851	-636.511062373595	1940.25049369712	BactDating
1029001	175.311056958947	-666.299164900977	1932.58835977421	BactDating
1030001	174.76684941747	-628.295042119646	1940.73277791906	BactDating
1031001	179.329921423176	-630.466396989317	1948.95243587742	BactDating
1032001	176.205205493044	-651.762477050486	1930.22975595299	BactDating
1033001	170.975989849144	-625.605471823392	1945.0868287056	BactDating
1034001	172.07918912426	-619.652705325759	1947.93326251939	BactDating
1035001	168.498297404506	-623.142646544988	1939.27921428047	BactDating
1036001	168.086201663098	-635.408148562592	1945.86721704309	BactDating
1037001	156.173061973509	-629.313781307676	1943.81315728832	BactDating
1038001	169.141425062839	-629.938026982964	1938.03017361817	BactDating
1039001	177.446904572514	-634.490725748422	1936.0896534061	BactDating
1040001	167.40457437346	-644.658398148259	1948.89689018198	BactDating
1041001	171.634073423496	-635.598374439351	1939.22811000422	BactDating
1042001	176.030193641204	-592.301410455428	1954.41896197001	BactDating
1043001	171.052461928717	-614.396478224454	1959.28740655844	BactDating
1044001	174.12163926752	-609.682601160254	1950.25690881811	BactDating
1045001	172.145628238705	-627.721599639152	1949.24129388088	BactDating
1046001	180.507942656815	-621.615560986143	1950.45554275757	BactDating
1047001	173.980247117169	-615.093885282471	1944.65078704767	BactDating
1048001	170.253639840258	-610.902056061301	1943.36275616194	BactDating
1049001	170.701838978802	-616.54182802532	1946.91116517138	BactDating
1050001	173.138858563966	-634.94820549237	1949.81324576036	BactDating
1051001	171.791813860552	-652.637252453282	1929.31247981947	BactDating
1052001	170.726161426182	-643.678287113364	1933.88060859753	BactDating
1053001	171.557120279883	-644.750836289503	1936.13281383095	BactDating
1054001	181.941459631465	-658.709963122053	1921.20794039329	BactDating
1055001	167.324078242723	-660.475693612633	1906.93215618027	BactDating
1056001	175.245857168598	-675.335459843044	1914.45075155734	BactDating
1057001	181.679364192196	-663.557326717714	1910.56834017643	BactDating
1058001	175.66230991274	-689.205835241099	1903.94972373559	BactDating
1059001	183.802123674675	-671.256725489686	1906.94607777347	BactDating
1060001	175.953082269516	-660.282107593115	1910.98418204976	BactDating
1061001	166.881407538173	-654.306614661879	1916.41185540446	BactDating
1062001	178.32522066048	-652.310928240537	1930.01273052745	BactDating
1063001	173.022934547147	-666.55089530905	1919.60355414579	BactDating
1064001	159.333123140965	-662.571078132973	1914.30001819296	BactDating
1065001	179.915059781197	-635.675553777835	1942.98450904334	BactDating
1066001	170.539314187446	-648.181148620752	1924.73499524481	BactDating
1067001	171.727438182066	-656.907136065069	1924.28154047467	BactDating
1068001	170.099322012415	-632.944566926778	1938.38862545637	BactDating
1069001	172.893359492901	-628.730712824508	1942.00043877762	BactDating
1070001	179.510648645976	-645.263287964868	1932.81895064467	BactDating
1071001	179.538960218102	-673.23849495936	1928.53097653965	BactDating
1072001	170.108669973625	-649.538276632423	1927.92178084374	BactDating
1073001	167.553028443248	-655.879043635352	1932.32530802	BactDating
1074001	172.322898051551	-633.06325254365	1935.56357310576	BactDating
1075001	177.382928952151	-614.007941286097	1954.74895998824	BactDating
1076001	166.831180345615	-616.662176198304	1954.2235297614	BactDating
1077001	173.940247665413	-606.968806124053	1946.5558268111	BactDating
1078001	179.204142241325	-599.220761228843	1963.62406676005	BactDating
1079001	171.129601852917	-607.467201607884	1949.81305891774	BactDating
1080001	168.460647851814	-608.301595426135	1955.72556300313	BactDating
1081001	167.758238107679	-625.439954764675	1945.18542398053	BactDating
1082001	181.695468659436	-628.853539058838	1942.16134081437	BactDating
1083001	178.43900041373	-641.017749035393	1943.14001268131	BactDating
1084001	175.620621051133	-651.442363697728	1923.71837856465	BactDating
1085001	166.603356962305	-666.175470231847	1930.32227919639	BactDating
1086001	165.429904185529	-647.51661052812	1927.37873947453	BactDating
1087001	167.257073350418	-657.33389181957	1907.85296481432	BactDating
1088001	177.844150310854	-657.766300834505	1904.81628598386	BactDating
1089001	173.821232728813	-657.903112771401	1915.80606976111	BactDating
1090001	173.404867219375	-674.881910242335	1921.66241921761	BactDating
1091001	172.154214061034	-660.49014727632	1920.24550869511	BactDating
1092001	178.911886502938	-644.787703811374	1930.70181054059	BactDating
1093001	172.024933902698	-634.201145771651	1937.19304493742	BactDating
1094001	167.002258257946	-626.92277877196	1942.66119980631	BactDating
1095001	170.581576905503	-612.961052648868	1952.80645993287	BactDating
1096001	186.213896139103	-618.556611267914	1951.84196856567	BactDating
1097001	174.126226249563	-640.599230012728	1946.84386848807	BactDating
1098001	174.15502783171	-634.19090776882	1940.56048591509	BactDating
1099001	177.054095108941	-649.696480076641	1929.19869904136	BactDating
1100001	173.300930806151	-658.186040889204	1915.24515248055	BactDating
1101001	181.655889572978	-661.210249938495	1929.11950870195	BactDating
1102001	185.240688930697	-666.922062725162	1920.73614695558	BactDating
1103001	170.922328374957	-663.965139992932	1922.49882924985	BactDating
1104001	171.729067190304	-658.774101945722	1906.32341062926	BactDating
1105001	182.390100749574	-683.798715148453	1918.96594972536	BactDating
1106001	184.655942684379	-645.290639266912	1921.47633932373	BactDating
1107001	180.070412414425	-666.613635288985	1919.67027684857	BactDating
1108001	161.933200565856	-669.316692792623	1907.70382072212	BactDating
1109001	171.783996765677	-676.446963122374	1887.55809596739	BactDating
1110001	172.491655810843	-670.081043302649	1912.59062796556	BactDating
1111001	170.364301378825	-664.656423717377	1903.15642633795	BactDating
1112001	181.899317933846	-679.436671402296	1913.29038966534	BactDating
1113001	173.897005366795	-661.009246804784	1889.93718473634	BactDating
1114001	169.976272324769	-657.956401473733	1908.34367625638	BactDating
1115001	179.020340740369	-644.840615489018	1923.03632293813	BactDating
1116001	175.836253065102	-655.031520343106	1930.11004843722	BactDating
1117001	183.895814727558	-629.344736688002	1938.26185428151	BactDating
1118001	167.002079830937	-623.954422056608	1939.98765532896	BactDating
1119001	181.440353914704	-619.300959234725	1954.18214236128	BactDating
1120001	165.930184685849	-628.853888658092	1944.86934310133	BactDating
1121001	174.055732429371	-636.06110247258	1946.84864026935	BactDating
1122001	179.328852417629	-629.534963909463	1944.57940466257	BactDating
1123001	167.809181719315	-637.377326718103	1928.6697662649	BactDating
1124001	185.195406216139	-649.699855924439	1933.49345578691	BactDating
1125001	176.122614612518	-638.762188063302	1939.22361587721	BactDating
1126001	176.651040064506	-616.111690363592	1948.39673595914	BactDating
1127001	176.672489562801	-609.437961655477	1950.02456693793	BactDating
1128001	170.663400859962	-624.866076377591	1940.64625242247	BactDating
1129001	172.101228648812	-631.91127754993	1945.14319382549	BactDating
1130001	174.842770159533	-640.143650916023	1935.31826807782	BactDating
1131001	162.249344167559	-644.482012325554	1937.78924105353	BactDating
1132001	166.041217499354	-619.244882377601	1939.21256359866	BactDating
1133001	170.299666333073	-613.474106696084	1949.30955242154	BactDating
1134001	173.952907209235	-623.894495531709	1950.78254702285	BactDating
1135001	178.146839176372	-615.210143274347	1948.22238934806	BactDating
1136001	177.812141519107	-628.40905364402	1946.59171011512	BactDating
1137001	164.830438188852	-629.664849930173	1939.13123936153	BactDating
1138001	167.616404047873	-621.450544658483	1947.45101747503	BactDating
1139001	179.145974260804	-633.717318277502	1944.39550414217	BactDating
1140001	183.418467187344	-623.089733198347	1950.28644727224	BactDating
1141001	178.354625649213	-620.855880753584	1947.93751183077	BactDating
1142001	182.847144036875	-614.157217149353	1944.86033582684	BactDating
1143001	187.354081849386	-640.688737845187	1926.88171556992	BactDating
1144001	176.8321376472	-647.836092971008	1932.39449965879	BactDating
1145001	180.388243863567	-657.0734226333	1919.97836174524	BactDating
1146001	176.347747404999	-662.076112688249	1921.9527261669	BactDating
1147001	183.009569909572	-667.957561533931	1915.63106239345	BactDating
1148001	161.678048103473	-672.908973283498	1915.70041381703	BactDating
1149001	165.742804909546	-668.707548830318	1911.67263402577	BactDating
1150001	161.850508215271	-667.793151725327	1909.40800938142	BactDating
1151001	172.763809164476	-674.603742688819	1919.75049204431	BactDating
1152001	172.923020285424	-673.218237246171	1920.82418605187	BactDating
1153001	168.6082393135	-651.604730985135	1916.88867046938	BactDating
1154001	168.791635638562	-648.274135859094	1931.89850651582	BactDating
1155001	163.104699536772	-640.493336549244	1930.15882169296	BactDating
1156001	177.835250302782	-637.322094341854	1940.54974239152	BactDating
1157001	171.575199108221	-631.206156401364	1939.99676882728	BactDating
1158001	170.272631356753	-628.747211857118	1945.84294697949	BactDating
1159001	175.170512599191	-618.247827868479	1944.88387945321	BactDating
1160001	168.869068050147	-617.622557977352	1946.32077783239	BactDating
1161001	168.416330878072	-624.860077058742	1934.47045972928	BactDating
1162001	170.527794314183	-619.590928701633	1944.50330724389	BactDating
1163001	176.271976850033	-630.150383070577	1950.72842602085	BactDating
1164001	175.428209692989	-610.72525170337	1943.5137184561	BactDating
1165001	173.061433251991	-601.075648709575	1953.38270932716	BactDating
1166001	175.99927455782	-606.966063941753	1949.97063888382	BactDating
1167001	171.241935392631	-616.240672139415	1955.46519236981	BactDating
1168001	172.787329092696	-626.577979176286	1952.64104708564	BactDating
1169001	176.154104946939	-593.460104364168	1961.61270747351	BactDating
1170001	170.845008179206	-590.284750271104	1963.8908993294	BactDating
1171001	170.399641037144	-614.419798266897	1961.59377411392	BactDating
1172001	175.088577959787	-613.607311827703	1944.47587026946	BactDating
1173001	163.510273802564	-633.126140163751	1945.21115846728	BactDating
1174001	177.897166836529	-648.337815974969	1944.1635285269	BactDating
1175001	175.695783375138	-620.410429693874	1944.82746559823	BactDating
1176001	158.444305508891	-618.518271307467	1949.60148566313	BactDating
1177001	174.537980899875	-619.659049551129	1956.95006093501	BactDating
1178001	167.90483020867	-627.988045789472	1949.20135821505	BactDating
1179001	170.815455509105	-626.445179024378	1947.51623716709	BactDating
1180001	186.883227890988	-624.29031553447	1939.96925870958	BactDating
1181001	179.519322239671	-638.403389069778	1939.27945060795	BactDating
1182001	177.215114066413	-623.008007437073	1949.28100224863	BactDating
1183001	177.285427820872	-583.457738985199	1960.66105553077	BactDating
1184001	175.198420296439	-579.739819226701	1971.49043419285	BactDating
1185001	172.912418591076	-599.408129895139	1960.8366501648	BactDating
1186001	167.250493850537	-593.718306845854	1970.62665248485	BactDating
1187001	173.237809873844	-598.185718850328	1962.92103234035	BactDating
1188001	165.430633911014	-600.807107259778	1953.08692743645	BactDating
1189001	181.771144156777	-591.214532603786	1962.47266492372	BactDating
1190001	174.735590944676	-556.096943525276	1976.880954523	BactDating
1191001	172.026658709613	-560.713692821152	1975.79789720204	BactDating
1192001	159.03555975675	-568.099226041364	1976.65934587901	BactDating
1193001	175.640273958328	-572.624544541281	1976.8425683386	BactDating
1194001	176.131947999993	-594.484185540448	1962.2297733037	BactDating
1195001	174.650198927837	-591.447464201407	1964.18425791147	BactDating
1196001	171.251074402781	-591.644237646172	1957.87432361757	BactDating
1197001	171.73580580918	-590.824551744625	1962.33877395686	BactDating
1198001	170.071917300458	-598.573117027879	1961.09004270231	BactDating
1199001	175.635026645781	-603.983795734941	1963.17688114053	BactDating
1200001	178.167258388523	-607.255619289075	1952.89989778757	BactDating
1201001	176.126216296257	-611.335736542155	1961.05026932696	BactDating
1202001	168.771896930289	-592.416528816605	1959.0354129024	BactDating
1203001	175.042967429586	-610.503334984881	1963.43516650423	BactDating
1204001	180.939704248777	-588.963687081197	1967.0630305617	BactDating
1205001	156.50559240604	-582.987552320251	1965.74255997731	BactDating
1206001	176.537527959589	-587.319581288206	1957.03620483833	BactDating
1207001	173.753044418239	-593.402412706261	1959.9905283728	BactDating
1208001	169.482598523043	-595.437584557225	1964.17239426071	BactDating
1209001	178.205836483898	-597.975432469432	1957.20571084182	BactDating
1210001	162.575288887792	-595.56765925386	1959.56044714288	BactDating
1211001	174.101613206368	-596.616514027049	1966.92080544799	BactDating
1212001	166.184552192547	-597.122161117493	1964.59839938641	BactDating
1213001	180.371364525028	-615.677966522828	1957.95734214515	BactDating
1214001	173.711436579942	-601.328246080298	1955.24636183219	BactDating
1215001	166.916161641437	-609.323762659646	1952.30723867222	BactDating
1216001	183.956933273014	-620.067312217743	1953.22456974888	BactDating
1217001	188.2381835166	-616.547323931463	1947.69000374681	BactDating
1218001	167.378888629014	-644.84953082836	1933.89405121521	BactDating
1219001	185.78166102141	-618.266347010628	1949.5269256495	BactDating
1220001	165.877632316127	-631.944568738249	1948.58402697243	BactDating
1221001	158.659496291306	-650.34483397246	1921.05059885797	BactDating
1222001	164.016126240748	-648.052572038829	1927.33889923303	BactDating
1223001	170.796788107426	-628.475716347555	1936.80582172944	BactDating
1224001	181.032907929797	-628.224175392413	1943.02762988619	BactDating
1225001	175.366949576433	-614.337341514496	1945.00667976138	BactDating
1226001	174.735912436769	-621.911527290551	1959.02983265992	BactDating
1227001	178.959838906996	-641.807439867782	1937.2896336325	BactDating
1228001	187.353191628929	-613.6880597279	1944.75961368132	BactDating
1229001	181.999694415696	-619.295141556161	1943.91419824064	BactDating
1230001	168.944623401685	-614.943647012334	1941.10651920726	BactDating
1231001	176.293056767228	-631.183216854453	1938.06373269678	BactDating
1232001	182.301254570964	-640.775398248972	1935.79314161707	BactDating
1233001	185.808145083953	-636.834435050125	1926.45936850585	BactDating
1234001	174.807710524482	-658.482459149626	1913.62111609046	BactDating
1235001	178.345108653721	-661.97629738569	1906.79722667426	BactDating
1236001	186.001209006841	-654.062606213252	1919.99845875174	BactDating
1237001	179.657044153803	-640.727939120473	1932.55315121949	BactDating
1238001	167.916293774549	-668.693008795059	1928.43299323928	BactDating
1239001	170.757678555619	-656.615271830024	1926.59507925779	BactDating
1240001	178.710995434424	-674.204851906684	1910.25963084464	BactDating
1241001	172.615580445595	-665.12698712183	1911.09020537824	BactDating
1242001	177.327800515096	-659.303106695435	1908.5715147853	BactDating
1243001	172.289136017096	-678.010815577068	1901.87958686408	BactDating
1244001	170.506397306226	-687.293421108411	1899.81888334207	BactDating
1245001	183.070892396819	-679.443975480467	1890.15644826527	BactDating
1246001	170.611926486497	-693.737981133283	1897.10273696363	BactDating
1247001	170.341134359785	-680.875671296865	1889.54801696349	BactDating
1248001	174.437076539463	-689.400109056546	1896.61432790043	BactDating
1249001	165.284984580656	-664.345563337471	1902.17822490964	BactDating
1250001	183.549384643893	-665.135182348901	1914.316995192	BactDating
1251001	174.400055819868	-669.655354338705	1917.34393529999	BactDating
1252001	166.526682719597	-665.10562930213	1909.10172907174	BactDating
1253001	174.842897373537	-646.137359263538	1919.88749713285	BactDating
1254001	169.420331490589	-653.682448064497	1906.81873914139	BactDating
1255001	177.512604282053	-662.513496342756	1914.4796902325	BactDating
1256001	173.921031775499	-661.416711440502	1915.93249593835	BactDating
1257001	182.366877930809	-649.226065588837	1924.54203473096	BactDating
1258001	171.912032782926	-656.579932735949	1915.59124453183	BactDating
1259001	166.85099293807	-672.382095604768	1923.96671809427	BactDating
1260001	171.093143797692	-669.653554774321	1927.76024816932	BactDating
1261001	171.75624257168	-648.561974665484	1936.8526295141	BactDating
1262001	163.620253272427	-650.148123235733	1936.75836284179	BactDating
1263001	169.487453923711	-663.646323970567	1915.68581948295	BactDating
1264001	167.524405798527	-672.385622443078	1912.22020525178	BactDating
1265001	158.042628674373	-684.426277042461	1913.27561481165	BactDating
1266001	178.284728210253	-682.435293327521	1884.07616709316	BactDating
1267001	166.896563765217	-682.126316874574	1889.08468666936	BactDating
1268001	170.620547053356	-676.268496673039	1887.62224863631	BactDating
1269001	179.190141433383	-678.016396958503	1901.02054017432	BactDating
1270001	162.669881552282	-694.406622818432	1879.51022104888	BactDating
1271001	170.028124057894	-676.586512087094	1904.62082679272	BactDating
1272001	170.24894426975	-691.068017636189	1901.46090554209	BactDating
1273001	175.779246417327	-681.931082355089	1884.15146041408	BactDating
1274001	178.38804993684	-692.79462691313	1887.06061356342	BactDating
1275001	169.799887305022	-678.229636142111	1906.03352962915	BactDating
1276001	184.596027430695	-673.941335303452	1892.93887497634	BactDating
1277001	184.117926272008	-657.701160261325	1907.72212004384	BactDating
1278001	164.675016366756	-654.908674103756	1921.08784982633	BactDating
1279001	178.514330142038	-663.759596460007	1928.63056683973	BactDating
1280001	172.03520900136	-634.32321845	1941.66555161477	BactDating
1281001	161.118353302185	-638.672600637047	1929.23829271248	BactDating
1282001	173.433843582313	-626.414627869136	1952.13155915893	BactDating
1283001	177.501470208114	-639.812997533331	1934.83387148006	BactDating
1284001	163.92936096163	-662.154483900394	1928.53991325842	BactDating
1285001	176.496777311292	-647.372650584278	1925.25430216426	BactDating
1286001	174.123500866623	-649.741638747209	1913.1950184091	BactDating
1287001	181.506286316564	-622.169121753809	1934.59098534112	BactDating
1288001	170.763662010273	-662.390705424235	1913.37041282349	BactDating
1289001	172.554359121819	-662.786063632325	1933.41492248226	BactDating
1290001	176.62790502665	-665.658145848457	1908.14856755108	BactDating
1291001	180.399970126602	-677.81764196335	1917.35289262732	BactDating
1292001	178.942466347988	-662.66722016712	1916.03466452379	BactDating
1293001	176.257370855956	-687.816990891878	1907.45260745998	BactDating
1294001	170.275175081956	-683.576634699897	1897.51032104445	BactDating
1295001	171.999179199628	-691.115792725779	1907.38545227166	BactDating
1296001	177.037930713035	-686.645652821331	1891.43554918443	BactDating
1297001	173.28103101352	-682.235385023037	1891.18748953684	BactDating
1298001	168.909449636974	-684.42666297269	1905.58837753506	BactDating
1299001	184.34326008092	-674.322917064882	1913.7144725678	BactDating
1300001	174.305758659107	-670.297680434295	1896.30618542267	BactDating
1301001	181.37997285905	-664.929076401297	1904.35987602404	BactDating
1302001	169.389369544517	-673.280285667231	1912.61966443718	BactDating
1303001	176.339993665118	-683.21568335649	1901.91039375594	BactDating
1304001	174.728598482483	-688.695890851606	1886.85507003561	BactDating
1305001	179.300319671486	-688.496868573109	1902.00822330384	BactDating
1306001	171.887735399081	-702.541083455412	1895.73746392893	BactDating
1307001	178.966077488772	-670.547509844979	1906.60451844018	BactDating
1308001	176.964640517272	-652.446915235066	1918.30210956427	BactDating
1309001	176.544575311187	-642.246047954564	1926.69474436497	BactDating
1310001	170.646938659432	-643.652474942804	1943.18372984802	BactDating
1311001	170.152481496377	-630.178357966277	1936.82918692016	BactDating
1312001	172.530887513561	-637.24587642773	1936.89837442885	BactDating
1313001	167.925959511395	-619.291107055339	1932.43005972583	BactDating
1314001	166.107923243811	-630.827538236976	1948.96166653238	BactDating
1315001	187.341715463879	-618.404249280363	1946.28264456245	BactDating
1316001	157.726102794746	-623.8411364887	1949.89762932653	BactDating
1317001	168.968560989016	-610.413778600642	1951.39886772841	BactDating
1318001	184.156193860375	-602.243571169873	1952.21827276827	BactDating
1319001	171.998052434913	-590.091926708441	1964.71941593302	BactDating
1320001	163.560688909768	-607.244873425413	1957.90344955407	BactDating
1321001	181.371357373348	-638.9084772062	1945.82830703194	BactDating
1322001	173.414242919565	-642.933299808441	1936.58802470278	BactDating
1323001	183.499039685801	-628.866398292715	1941.92340867235	BactDating
1324001	165.194117214389	-620.007194288158	1952.11924652885	BactDating
1325001	171.295663208266	-605.476117844116	1963.33418548681	BactDating
1326001	161.371398721949	-624.859573673083	1942.44469791296	BactDating
1327001	156.097908571129	-636.503773850715	1934.98819105666	BactDating
1328001	173.827317720806	-614.450733673186	1947.90259126302	BactDating
1329001	171.007705217149	-630.837702703691	1925.23480979199	BactDating
1330001	172.982451970729	-629.873216560534	1936.33131706262	BactDating
1331001	175.804141419568	-634.409595997421	1935.28317400255	BactDating
1332001	167.930333040684	-651.459205684864	1928.13373800729	BactDating
1333001	176.550510033687	-666.245196368702	1917.5643379158	BactDating
1334001	171.024257177266	-684.525157529405	1915.02910813518	BactDating
1335001	176.343835365584	-669.9950064041	1916.17217980936	BactDating
1336001	173.658738169974	-691.934087090895	1881.78607770018	BactDating
1337001	176.945254865177	-668.513927972439	1900.22405197655	BactDating
1338001	177.564263333676	-663.387180090732	1921.29432060329	BactDating
1339001	173.790912423489	-658.356987642944	1931.47680800823	BactDating
1340001	172.082308162673	-663.259029025592	1919.33034994349	BactDating
1341001	177.231401575146	-654.571233969591	1910.6115137733	BactDating
1342001	169.798583780871	-666.16353771875	1915.22664051757	BactDating
1343001	167.622789432158	-653.130867883179	1918.09184275848	BactDating
1344001	179.43401548405	-659.278019364234	1920.07881069088	BactDating
1345001	173.32161662639	-661.186577865821	1915.4575725426	BactDating
1346001	164.708164656722	-665.970835942018	1906.92041691061	BactDating
1347001	176.066595313291	-666.305035285168	1903.67292081466	BactDating
1348001	171.515601406379	-674.063422580262	1884.42180021802	BactDating
1349001	176.218584331666	-699.725796432171	1878.44577552016	BactDating
1350001	190.688572170934	-691.333477862469	1891.20352649044	BactDating
1351001	174.513168971276	-700.3919470494	1865.64330419595	BactDating
1352001	177.487352427619	-700.926734772284	1859.97464161511	BactDating
1353001	173.796337899311	-709.064666874021	1837.96291236936	BactDating
1354001	181.893959631541	-728.928507898477	1855.90806957178	BactDating
1355001	180.375836731901	-721.997663643545	1852.41839127325	BactDating
1356001	172.533045636668	-715.274174815037	1850.20432091386	BactDating
1357001	172.009636566634	-732.173982300873	1856.20525534289	BactDating
1358001	174.215891785341	-738.387558308836	1844.00248968312	BactDating
1359001	170.799394740262	-740.118774115385	1827.53271863745	BactDating
1360001	166.184649723894	-733.072206626555	1833.68563427008	BactDating
1361001	177.132276401435	-720.677737920395	1846.08945067631	BactDating
1362001	179.234246662514	-719.556986484686	1856.04578437806	BactDating
1363001	159.216423697856	-724.97584077368	1861.51107236247	BactDating
1364001	177.435365886722	-725.721277481899	1882.44798207092	BactDating
1365001	183.7768635664	-705.92769879984	1874.8852360194	BactDating
1366001	179.207840609556	-707.452355651141	1881.28048162078	BactDating
1367001	174.575683304639	-709.899652282718	1867.75323466385	BactDating
1368001	171.777548158121	-695.79696487763	1862.66147310962	BactDating
1369001	175.980659337017	-706.586363296401	1860.87189408228	BactDating
1370001	178.02655926509	-716.354234136549	1865.07986620487	BactDating
1371001	173.789156401337	-715.668764299167	1876.27077632485	BactDating
1372001	177.182556844883	-700.497528775644	1889.06654194735	BactDating
1373001	174.220657798265	-680.747929195552	1889.67398573808	BactDating
1374001	173.689694232933	-707.429493627641	1875.60000493308	BactDating
1375001	173.047583101495	-707.024343196961	1889.9320706184	BactDating
1376001	171.078131530419	-706.871782805792	1881.50870202394	BactDating
1377001	173.475844505873	-695.570076014778	1875.52194524369	BactDating
1378001	183.016597647619	-700.415276053387	1875.14997857481	BactDating
1379001	177.753511523791	-704.52549264308	1872.92518030348	BactDating
1380001	173.288373885843	-691.353675319239	1898.14767577337	BactDating
1381001	183.684494994898	-693.911970421842	1878.17862309117	BactDating
1382001	166.194923798738	-690.707477607831	1877.20208910398	BactDating
1383001	173.676150577562	-693.901658592234	1887.84185730006	BactDating
1384001	176.470566077255	-679.332999432485	1884.33710725466	BactDating
1385001	172.526092712073	-699.11051925649	1887.43198369208	BactDating
1386001	178.953160976282	-668.396523029015	1910.30204211902	BactDating
1387001	176.637803939909	-677.285631425891	1917.38435457594	BactDating
1388001	181.190548105492	-654.85260670448	1933.61027936245	BactDating
1389001	184.057296105278	-653.987556983978	1926.11340963881	BactDating
1390001	176.386497556305	-657.700996193971	1918.78804580987	BactDating
1391001	177.288233973487	-676.671516821727	1906.87226927922	BactDating
1392001	171.422121848916	-665.035528656005	1914.94898508339	BactDating
1393001	181.252244389019	-684.08456960814	1889.71684520496	BactDating
1394001	175.998176597072	-685.052228205969	1905.8117651413	BactDating
1395001	181.22071073901	-653.385377967472	1918.42185151102	BactDating
1396001	169.576999582201	-667.025200911572	1908.95059105263	BactDating
1397001	174.398759105105	-644.053106092143	1926.2716910128	BactDating
1398001	169.368172996202	-639.856622140276	1931.07002642663	BactDating
1399001	180.614355480652	-663.263776481566	1917.54718497097	BactDating
1400001	173.290858809671	-659.023632270722	1931.90655224675	BactDating
1401001	170.244586586642	-671.039134628562	1910.69648415646	BactDating
1402001	177.575860901046	-649.82361738508	1936.6646132894	BactDating
1403001	165.826593690204	-628.882582760141	1942.04766861405	BactDating
1404001	179.713250278477	-631.349183667769	1940.78053999686	BactDating
1405001	176.151714560181	-640.452220243231	1929.94358470704	BactDating
1406001	179.838611164726	-636.991960617505	1932.28520751477	BactDating
1407001	166.354553482771	-622.59876253145	1943.84359039775	BactDating
1408001	172.062022425148	-615.535073485881	1951.41925232592	BactDating
1409001	178.223068301554	-625.261243278862	1945.19713198707	BactDating
1410001	174.624456913966	-628.505676772936	1948.17765620795	BactDating
1411001	176.933304871675	-637.428727710575	1933.82001424722	BactDating
1412001	180.088566324188	-642.288475343775	1938.53767629637	BactDating
1413001	175.879985353277	-647.9251368624	1920.63147889174	BactDating
1414001	177.172271543615	-659.112592217378	1926.92557108885	BactDating
1415001	187.348311891012	-651.983713511094	1926.54858234098	BactDating
1416001	169.611524546918	-664.617613638559	1914.17350464185	BactDating
1417001	178.499281845206	-678.701765678422	1905.52596036655	BactDating
1418001	176.653849747828	-669.459618150214	1908.7087099055	BactDating
1419001	165.066568826439	-678.301690135926	1916.58224149261	BactDating
1420001	170.411611192083	-646.099505347298	1923.80748846049	BactDating
1421001	173.736307371248	-660.276859483788	1924.64129982014	BactDating
1422001	171.986934154679	-638.508396778304	1929.72034138157	BactDating
1423001	170.380019389806	-645.103826990094	1928.17251413294	BactDating
1424001	162.464214750504	-638.253589964692	1930.22326106511	BactDating
1425001	176.690292384038	-640.439150849683	1916.01664885026	BactDating
1426001	172.324071351565	-660.054159311461	1911.17952129012	BactDating
1427001	173.961166624726	-653.655171456075	1931.16065552021	BactDating
1428001	175.143503520773	-654.444306416279	1927.28368941138	BactDating
1429001	168.259087596074	-662.82544817582	1925.7213380971	BactDating
1430001	171.746535685158	-653.778656168432	1924.07543553554	BactDating
1431001	177.096233198596	-670.95769488153	1901.1627259538	BactDating
1432001	168.441681278231	-687.838372337994	1892.85234778073	BactDating
1433001	178.036303582583	-692.728535807686	1899.63230896018	BactDating
1434001	180.945334959095	-699.681559200854	1893.24851344582	BactDating
1435001	172.863182798401	-706.296327229679	1883.69840920415	BactDating
1436001	167.321325108798	-693.617255889066	1883.64297484018	BactDating
1437001	167.482167119151	-706.216784604161	1866.75709902411	BactDating
1438001	173.061454632505	-689.784990198803	1874.64752826317	BactDating
1439001	164.372800932285	-690.160811690095	1887.39864349071	BactDating
1440001	186.182483870421	-685.817608096041	1878.29218049589	BactDating
1441001	174.527718243814	-709.384282033865	1879.02772395845	BactDating
1442001	165.618570096113	-709.952537959949	1869.12777248623	BactDating
1443001	169.881248166726	-704.537951784934	1880.11381624187	BactDating
1444001	171.338437387142	-708.26955053284	1870.92944974726	BactDating
1445001	182.95826536287	-699.393047695627	1873.24559079066	BactDating
1446001	162.946520972923	-705.594301022877	1886.52048522469	BactDating
1447001	180.515944512353	-680.073031448709	1880.09627433969	BactDating
1448001	173.242135806549	-688.684844150433	1882.86509450815	BactDating
1449001	180.379225647474	-688.148626669781	1889.34086464196	BactDating
1450001	172.194250908477	-696.934379565075	1893.19879176797	BactDating
1451001	183.05084946987	-686.587062531418	1882.82700951743	BactDating
1452001	178.742134462219	-708.35993297951	1881.54177138363	BactDating
1453001	181.584345674355	-703.033648033258	1863.22795273008	BactDating
1454001	182.932077884641	-698.928300575982	1877.55200230703	BactDating
1455001	183.00256219369	-677.759486481208	1883.04585446284	BactDating
1456001	169.00440409496	-686.110905432356	1889.00961276491	BactDating
1457001	163.424566090606	-697.649982972645	1885.6069377194	BactDating
1458001	173.037136764053	-676.334194860153	1891.85570102998	BactDating
1459001	170.024137966705	-682.437752952081	1871.99412712536	BactDating
1460001	173.579796270379	-691.389264365712	1884.78711659771	BactDating
1461001	176.859137770898	-680.445705992636	1907.64679627054	BactDating
1462001	180.46002936209	-668.981682228159	1909.7434717869	BactDating
1463001	179.928743945012	-681.947619228632	1910.57460613704	BactDating
1464001	183.275483332351	-668.58554138751	1914.23053787674	BactDating
1465001	177.152123059696	-675.159319372357	1930.93589206362	BactDating
1466001	180.176559169731	-633.511762930656	1935.49978759513	BactDating
1467001	172.069400951005	-651.811773424116	1931.20221353471	BactDating
1468001	180.624482595876	-668.191061309653	1920.31803083809	BactDating
1469001	167.547046484469	-673.464461639759	1928.57895939316	BactDating
1470001	178.473087291104	-666.826444842712	1911.00510157107	BactDating
1471001	179.883217021524	-641.791201661723	1919.76549690319	BactDating
1472001	168.208209873459	-637.084049952757	1928.58566947622	BactDating
1473001	176.20258223363	-637.95028942731	1935.13166957212	BactDating
1474001	170.622343260796	-624.046964762401	1950.96894757011	BactDating
1475001	170.0096909439	-629.438575834018	1942.33378394537	BactDating
1476001	168.740290530936	-628.047666104199	1941.71368937744	BactDating
1477001	175.646169493835	-622.878517621669	1938.5782787447	BactDating
1478001	169.779426588706	-614.638392591018	1951.1553368625	BactDating
1479001	174.498971250072	-627.970761456601	1953.65577208649	BactDating
1480001	177.500128277086	-615.266769266984	1961.21599177413	BactDating
1481001	171.875701742172	-603.479379562971	1958.09900444266	BactDating
1482001	178.997632224764	-607.509521094469	1948.709075244	BactDating
1483001	174.442009983293	-641.06303852153	1942.40878335888	BactDating
1484001	176.078811118329	-644.86634972125	1939.97554944836	BactDating
1485001	175.721445814312	-617.061305286966	1944.95102113525	BactDating
1486001	175.132244866111	-615.996295565113	1954.08225164347	BactDating
1487001	167.420855068965	-620.749468124823	1941.54370593723	BactDating
1488001	177.197787830214	-620.473176199179	1953.27252090252	BactDating
1489001	185.624274713939	-623.398628286355	1944.48389501073	BactDating
1490001	172.672109149296	-629.2035309857	1946.19838366705	BactDating
1491001	178.813919694834	-615.372856624431	1952.10569239641	BactDating
1492001	179.798448622262	-618.52009567677	1948.41258259819	BactDating
1493001	181.341864360415	-611.332643976929	1954.52493575451	BactDating
1494001	180.916651891458	-585.478750506823	1960.73835565732	BactDating
1495001	166.863069736646	-610.543837165354	1960.14598849886	BactDating
1496001	172.120531700453	-599.955536380279	1968.05065028911	BactDating
1497001	180.058201963622	-597.807051875875	1961.0200210249	BactDating
1498001	176.35981779347	-614.867048558123	1957.95248775888	BactDating
1499001	170.352642257061	-599.991291077314	1950.99418977924	BactDating
1500001	176.171694680494	-628.907661010567	1949.72005008198	BactDating
1501001	174.776120067913	-640.603644487906	1935.99407560723	BactDating
1502001	171.06179663672	-605.768590403428	1947.9443044316	BactDating
1503001	183.203606616829	-628.184575974679	1955.66606427989	BactDating
1504001	175.974137765353	-605.182130356133	1960.46614504777	BactDating
1505001	169.074319075497	-587.016972715075	1960.93419270543	BactDating
1506001	173.801413043176	-614.077527405325	1951.16767844885	BactDating
1507001	172.286012357184	-626.81533163511	1947.71616810467	BactDating
1508001	179.18256674581	-632.736779739325	1926.50485014419	BactDating
1509001	174.224840588067	-654.576112512449	1930.63282392983	BactDating
1510001	164.672360279063	-654.830827742962	1911.4460515573	BactDating
1511001	173.980717663802	-642.479264596226	1933.35904022469	BactDating
1512001	169.331971461006	-639.473644997741	1929.36608635347	BactDating
1513001	178.411951802006	-644.226142305665	1935.15925994807	BactDating
1514001	176.849189558954	-663.337134898276	1922.98797110506	BactDating
1515001	175.080816041789	-645.985488361905	1929.37444027833	BactDating
1516001	176.093186882564	-645.711484841633	1933.72114459884	BactDating
1517001	174.451615416004	-650.150593289101	1918.65625189075	BactDating
1518001	184.710740193419	-645.979974118751	1924.45419791308	BactDating
1519001	153.919666391018	-672.374467877242	1916.60604886081	BactDating
1520001	173.558173429036	-660.95596383696	1902.93139979479	BactDating
1521001	183.620021838705	-668.485755239229	1912.58643467826	BactDating
1522001	167.331631159148	-674.435206303994	1903.05226154123	BactDating
1523001	187.041304275744	-681.415820780592	1889.59431319916	BactDating
1524001	174.510899335024	-677.522075289552	1873.09333856064	BactDating
1525001	172.935343533892	-685.78488071797	1910.10530889016	BactDating
1526001	187.417212670386	-671.43169119707	1902.16039075355	BactDating
1527001	170.846202563427	-672.080757061912	1909.70961761193	BactDating
1528001	177.804991707148	-670.115479835324	1912.95699850399	BactDating
1529001	181.5409910426	-666.511454195673	1905.29543305468	BactDating
1530001	172.114789177721	-678.215098995799	1896.13950410334	BactDating
1531001	176.561396476978	-661.031505319403	1913.85925603171	BactDating
1532001	178.006882748086	-668.577737088245	1915.17008016032	BactDating
1533001	179.461080138711	-667.459217567361	1915.53188680792	BactDating
1534001	172.311550027371	-662.827044138268	1909.58044489389	BactDating
1535001	174.586453175466	-657.255450303603	1904.82820353609	BactDating
1536001	171.095516247108	-651.711685324295	1920.82314571696	BactDating
1537001	171.731520136016	-677.027156502322	1913.52850063244	BactDating
1538001	173.946534343406	-679.131736279028	1901.99932827744	BactDating
1539001	177.363867895153	-704.94817023135	1872.64571193602	BactDating
1540001	179.815215876277	-699.302777324328	1884.03470943555	BactDating
1541001	170.443996591736	-700.235380194625	1863.78674816877	BactDating
1542001	168.14447532657	-695.373001908585	1884.45490556107	BactDating
1543001	174.724110603989	-677.226595078769	1903.79736032068	BactDating
1544001	178.946886119996	-684.549158116597	1903.28282330589	BactDating
1545001	166.061816912999	-677.519809754304	1901.79256162521	BactDating
1546001	171.828386692037	-649.412338904832	1927.50537399427	BactDating
1547001	171.926803563676	-641.67537660718	1919.99776793865	BactDating
1548001	181.923669755122	-624.559012434756	1933.54179304812	BactDating
1549001	174.805725603558	-636.901796976908	1930.64760476323	BactDating
1550001	180.411150604077	-645.892654083291	1929.39505060765	BactDating
1551001	171.547047998464	-644.291769182921	1915.82948959321	BactDating
1552001	167.246262898025	-671.774600582232	1911.40163726574	BactDating
1553001	168.76558705597	-666.852501563824	1918.13679454399	BactDating
1554001	174.247964239642	-682.862831411131	1900.27726178744	BactDating
1555001	184.759602987136	-666.50654096493	1896.72560416978	BactDating
1556001	186.327296096934	-667.351039606107	1902.67246325984	BactDating
1557001	165.31229548501	-682.400511452106	1916.45323932255	BactDating
1558001	178.413462030754	-667.628920885185	1918.10344060277	BactDating
1559001	175.248631354748	-636.645579174838	1929.41197542902	BactDating
1560001	174.6899617491	-656.142867961738	1922.23125286359	BactDating
1561001	174.375566166069	-662.478167277796	1918.37908845146	BactDating
1562001	165.087658009188	-682.775509841406	1901.33894813746	BactDating
1563001	178.964400280142	-688.460218730178	1898.77446456628	BactDating
1564001	174.581831981141	-669.37188898007	1906.94536550435	BactDating
1565001	175.096290489034	-657.145191784819	1912.88732911272	BactDating
1566001	163.393644460215	-657.071142542035	1920.69312820005	BactDating
1567001	173.211594835932	-671.774889289135	1923.22523500049	BactDating
1568001	151.316494507061	-664.439992987664	1909.06165479036	BactDating
1569001	169.613690604549	-664.228764778487	1910.7656278386	BactDating
1570001	175.901949421458	-655.583917662209	1926.21127771736	BactDating
1571001	175.374589785907	-649.787791066056	1933.10175800676	BactDating
1572001	177.3713291927	-641.060290581148	1921.54776310171	BactDating
1573001	170.044897682288	-632.670632213434	1938.69953522205	BactDating
1574001	178.287700021319	-633.373472749824	1937.57537355698	BactDating
1575001	164.528660108126	-645.349161052526	1938.17635744616	BactDating
1576001	168.319961168125	-626.453283834708	1933.15722134491	BactDating
1577001	173.657253415996	-644.935908019275	1931.00121916701	BactDating
1578001	177.347117395029	-641.131248918373	1931.90222107753	BactDating
1579001	173.245681761076	-615.061648621981	1935.17774146518	BactDating
1580001	169.273417861482	-635.706080167526	1936.58625734241	BactDating
1581001	164.947533672978	-637.271139656381	1942.80030017554	BactDating
1582001	177.030312256191	-629.418579557019	1943.68280426471	BactDating
1583001	177.824143012144	-625.728410044749	1942.64775354582	BactDating
1584001	177.323113137014	-611.525415265932	1956.22063368781	BactDating
1585001	181.378954293809	-622.349360377156	1950.95803124385	BactDating
1586001	180.353404881836	-620.928572062508	1944.7773253327	BactDating
1587001	179.469288528118	-637.412682988255	1929.76728055361	BactDating
1588001	184.879104659121	-659.616332178379	1917.6866528768	BactDating
1589001	153.434886252041	-678.419969239032	1898.02839995198	BactDating
1590001	172.236137609173	-660.746000721039	1903.29381000192	BactDating
1591001	161.245626171383	-683.970110199078	1887.33554160224	BactDating
1592001	171.715529762197	-685.865519866352	1905.06702256991	BactDating
1593001	182.820336714034	-687.791040609957	1898.64375421921	BactDating
1594001	172.19111712887	-677.396490375284	1919.25997944688	BactDating
1595001	170.258673528071	-680.676548551789	1897.96870354907	BactDating
1596001	167.390431964131	-675.667883575909	1896.13395633719	BactDating
1597001	180.793642611317	-668.029291198042	1904.85275089263	BactDating
1598001	176.538161327979	-670.647011050558	1910.76212346929	BactDating
1599001	183.862436764247	-643.508286637352	1921.85996530454	BactDating
1600001	167.811646241884	-643.263078341439	1931.56181142866	BactDating
1601001	174.753054361635	-659.143483529169	1930.67670041521	BactDating
1602001	176.699116068325	-658.488066674555	1923.3811217016	BactDating
1603001	178.351579167084	-638.207311135995	1930.44518209828	BactDating
1604001	167.745702373674	-632.002924731612	1931.73976499796	BactDating
1605001	174.360651273488	-628.392807751956	1947.73437583495	BactDating
1606001	167.461772428594	-624.970158498236	1953.63968904701	BactDating
1607001	170.844203026482	-628.822587290914	1944.15415915286	BactDating
1608001	176.274420918046	-629.090291242603	1952.57078359262	BactDating
1609001	178.831719040375	-615.782062886321	1949.99140619177	BactDating
1610001	173.063944367054	-613.316938251996	1957.85386037031	BactDating
1611001	180.046032564828	-597.149186874757	1958.85898452126	BactDating
1612001	166.136211549074	-593.860241363735	1964.53284410962	BactDating
1613001	163.034131674111	-587.134952137488	1965.62416546077	BactDating
1614001	176.405332361865	-565.337794301393	1971.64919564026	BactDating
1615001	168.978623952886	-585.623557768859	1964.10493911466	BactDating
1616001	180.250746397546	-592.191421653047	1968.7211174225	BactDating
1617001	177.008914686128	-598.088024398326	1957.6566618212	BactDating
1618001	173.795418037812	-597.831858999843	1961.63869129299	BactDating
1619001	176.370267448727	-602.520095425663	1961.14994708006	BactDating
1620001	166.82493206744	-603.110943361874	1958.42687581432	BactDating
1621001	167.349044263357	-595.991786034432	1967.29651591228	BactDating
1622001	178.067937322471	-596.975526993223	1961.21604478877	BactDating
1623001	171.694639805429	-610.883894381709	1954.50352397854	BactDating
1624001	181.779477935289	-610.317438364254	1953.47115856098	BactDating
1625001	177.137043133209	-600.433134091903	1958.63929100128	BactDating
1626001	169.02852989744	-613.299668440239	1954.66509534219	BactDating
1627001	172.870003742723	-599.200720533699	1953.58929528202	BactDating
1628001	171.446269335829	-598.339073240225	1961.28807830117	BactDating
1629001	165.962538764341	-592.975149078077	1966.13278814717	BactDating
1630001	163.171156476633	-605.43602922501	1964.1697521949	BactDating
1631001	170.427307439071	-578.981542722749	1962.04984517584	BactDating
1632001	167.070742320988	-583.729146465226	1964.15619835261	BactDating
1633001	161.306644088664	-586.29248755995	1973.80644699816	BactDating
1634001	180.560139012212	-589.882441800793	1964.47625035449	BactDating
1635001	160.416944817889	-597.075677382439	1957.8816221923	BactDating
1636001	176.939414991334	-585.38044800693	1964.93855808307	BactDating
1637001	172.594848771642	-597.555324582199	1971.07091019007	BactDating
1638001	164.853264275921	-607.044588367337	1963.26623742458	BactDating
1639001	169.847083401853	-607.589660686203	1953.17686107741	BactDating
1640001	173.100599727563	-597.597755805335	1957.05841715008	BactDating
1641001	174.153172875182	-609.323739956284	1953.38510022701	BactDating
1642001	172.724528459342	-604.12101880159	1951.14352348649	BactDating
1643001	173.428256039885	-619.073750599585	1945.79918816743	BactDating
1644001	181.364343552429	-613.247589488288	1937.85060491054	BactDating
1645001	173.32978916672	-621.346019924664	1944.28987494268	BactDating
1646001	179.980550917912	-632.570947100465	1939.14832502538	BactDating
1647001	176.616554720751	-620.930198728153	1934.60426715499	BactDating
1648001	182.859949088596	-641.102093968162	1933.85738721035	BactDating
1649001	172.937500000137	-650.610649215553	1928.29608886611	BactDating
1650001	174.261795984153	-636.720831023156	1940.90624055512	BactDating
1651001	177.607042858942	-628.806030784572	1952.08047415468	BactDating
1652001	171.334490334629	-663.234862650497	1925.27107159142	BactDating
1653001	173.831751500336	-654.239420642111	1905.15578264537	BactDating
1654001	184.675595025159	-642.049358053428	1916.09532827987	BactDating
1655001	169.81409004324	-649.69318120837	1927.12191767608	BactDating
1656001	162.44059834041	-659.887111719005	1902.72776837854	BactDating
1657001	176.18380071675	-669.530279614806	1915.68333706317	BactDating
1658001	174.573836755774	-675.292910755307	1907.70655625182	BactDating
1659001	170.654448034397	-681.121932368969	1894.81309641151	BactDating
1660001	170.856645921125	-687.171910618976	1885.50840572514	BactDating
1661001	176.101083717883	-681.28419039443	1885.28559470271	BactDating
1662001	177.18005213146	-661.97518179723	1906.9222565599	BactDating
1663001	180.708265194463	-673.582846416138	1901.76021806617	BactDating
1664001	176.433618740797	-674.371584538179	1903.79468464497	BactDating
1665001	170.068479200379	-664.537423888306	1901.98395704138	BactDating
1666001	169.748570370725	-689.991255555244	1904.99917676596	BactDating
1667001	171.992172692501	-699.555264039221	1880.47666749705	BactDating
1668001	180.949197231216	-673.474145368062	1913.59827580059	BactDating
1669001	181.686657732293	-648.054948688575	1916.77668134791	BactDating
1670001	179.169586029554	-638.396590666968	1923.86353677843	BactDating
1671001	167.401488659863	-663.437647920307	1922.08719033212	BactDating
1672001	165.405646449504	-658.369197734064	1928.0130382556	BactDating
1673001	163.791249676706	-648.48327072337	1921.23505514367	BactDating
1674001	177.722574015606	-640.867674915759	1923.92592273737	BactDating
1675001	161.88995086326	-622.459471040409	1934.83628721876	BactDating
1676001	182.316382394186	-610.577000578809	1948.01783196602	BactDating
1677001	168.023025794561	-629.312929555035	1949.96745959858	BactDating
1678001	173.902488966227	-600.939479608993	1958.05178472252	BactDating
1679001	172.773692110458	-601.857319632397	1956.65972126083	BactDating
1680001	170.182610288303	-593.079754843031	1962.09086500905	BactDating
1681001	171.190580322978	-572.607937590278	1969.23381832849	BactDating
1682001	183.070504896762	-583.848971492508	1971.43737027873	BactDating
1683001	171.821941479583	-600.603538067608	1967.7807140317	BactDating
1684001	164.307209743979	-607.427201529676	1956.39835911879	BactDating
1685001	175.546212277299	-622.302247595617	1958.26662553498	BactDating
1686001	173.544532254874	-590.94046006085	1964.67706794745	BactDating
1687001	181.735197647573	-596.251771576948	1956.70192175219	BactDating
1688001	175.669915125104	-615.004100109785	1952.28326918884	BactDating
1689001	179.209952659775	-605.146818756389	1959.80604109545	BactDating
1690001	183.977761805766	-603.142220674471	1957.57192851218	BactDating
1691001	178.133301040646	-608.467542956418	1954.9141797995	BactDating
1692001	175.520966925415	-609.956050609211	1955.80680584362	BactDating
1693001	165.774032735197	-618.112203317174	1946.53425100695	BactDating
1694001	163.170073941185	-625.340580702069	1943.04425747348	BactDating
1695001	172.414249257823	-605.728923951679	1953.46621832485	BactDating
1696001	168.562640718454	-613.995449673557	1946.58389823599	BactDating
1697001	165.944093805302	-652.144004261702	1946.81086997084	BactDating
1698001	175.643745545721	-669.132026847624	1923.50239499955	BactDating
1699001	166.814455567248	-660.288157923498	1915.66533851865	BactDating
1700001	170.431987549639	-649.472569205685	1908.44949380666	BactDating
1701001	171.034778813037	-647.517534408601	1924.94931972732	BactDating
1702001	169.915583350523	-676.105390203504	1916.67324982813	BactDating
1703001	185.648576097429	-655.17682677687	1918.38568024328	BactDating
1704001	175.473575857601	-647.004824742389	1926.50511943242	BactDating
1705001	177.064961331751	-634.598172233254	1923.19127383304	BactDating
1706001	177.181945300555	-631.968820189412	1933.8293111593	BactDating
1707001	168.969564647569	-640.157435730332	1939.15841711661	BactDating
1708001	169.617765455404	-665.70317436514	1926.3793517607	BactDating
1709001	175.943920588692	-650.453105380136	1924.40506882869	BactDating
1710001	165.987653124378	-625.271543728129	1932.80921936993	BactDating
1711001	160.855093297658	-632.102659318672	1941.30097029641	BactDating
1712001	180.193973670489	-620.935860316922	1940.81157924396	BactDating
1713001	177.233210678241	-625.778928035002	1944.41792019154	BactDating
1714001	168.9964011007	-608.104704840395	1951.8102703617	BactDating
1715001	164.143995586327	-617.961050176264	1951.1892402787	BactDating
1716001	175.814348935571	-616.096868946345	1949.40226277261	BactDating
1717001	171.511612299652	-615.484007133658	1947.67784410716	BactDating
1718001	181.294179056839	-604.794068919397	1956.19897941722	BactDating
1719001	175.819325896824	-580.747630330787	1960.19905764674	BactDating
1720001	164.668995564053	-602.931969419972	1964.24928995597	BactDating
1721001	165.569731061359	-599.096532968716	1949.42736742535	BactDating
1722001	182.530944283644	-622.738178065428	1946.95018705329	BactDating
1723001	177.336019069839	-606.474809354839	1960.08465289268	BactDating
1724001	174.128594955362	-634.568529187446	1955.12931525838	BactDating
1725001	172.824065632931	-602.089407236268	1959.23271348024	BactDating
1726001	168.49013841366	-579.661976616132	1961.84125468334	BactDating
1727001	173.497305991797	-576.788202959593	1968.52702321847	BactDating
1728001	169.344021897783	-558.176569541051	1980.31118685534	BactDating
1729001	173.118423459784	-575.556519753001	1971.02000338046	BactDating
1730001	170.799083123549	-616.351313030648	1947.49756269863	BactDating
1731001	177.192866604114	-590.651881496806	1961.38724408288	BactDating
1732001	165.913272332769	-622.236750016676	1950.26257994139	BactDating
1733001	183.787197920688	-609.229282067152	1957.71608104303	BactDating
1734001	156.534940412634	-635.014848157836	1933.19721680503	BactDating
1735001	178.254047394163	-628.746117718981	1941.97991199847	BactDating
1736001	172.318244810352	-647.380677097806	1931.05280580602	BactDating
1737001	171.470966271124	-647.999713433674	1931.98952274396	BactDating
1738001	174.422061921367	-625.367672794552	1944.98829415842	BactDating
1739001	182.722593553919	-596.203704398412	1957.02678485637	BactDating
1740001	165.364001327592	-649.0476580175	1938.92866328672	BactDating
1741001	166.593781329086	-643.577891988554	1932.96024056253	BactDating
1742001	173.112543791619	-644.251862452687	1942.78324999844	BactDating
1743001	170.12781923565	-633.444392104842	1953.64889196066	BactDating
1744001	178.93015909478	-626.100491197621	1942.70765694687	BactDating
1745001	177.642614811116	-616.12988447717	1945.67553386261	BactDating
1746001	165.909264687207	-651.105051067351	1931.68999459876	BactDating
1747001	170.334477819027	-647.158742313172	1933.3797205445	BactDating
1748001	160.164340796269	-671.07084718946	1929.99755116544	BactDating
1749001	170.949851421753	-634.090580377753	1928.18435612336	BactDating
1750001	168.679783792133	-659.413299624391	1924.3486946798	BactDating
1751001	166.700712803974	-653.728726921652	1917.41337384964	BactDating
1752001	162.450816730974	-662.334832639749	1906.88923704013	BactDating
1753001	168.951925937602	-670.537246883559	1919.83693726253	BactDating
1754001	173.93740530477	-669.876402352485	1923.6591095336	BactDating
1755001	183.734308213647	-678.621207741894	1915.40388222127	BactDating
1756001	175.026287256219	-656.474414571026	1924.65127772165	BactDating
1757001	172.016232035404	-660.535256396764	1917.86853082741	BactDating
1758001	167.401673157793	-641.232873034182	1923.16024164324	BactDating
1759001	170.911319518528	-639.698236162492	1930.26245898665	BactDating
1760001	156.755490452919	-649.470967242171	1933.93477351019	BactDating
1761001	180.11857364276	-645.277002054847	1947.36393656873	BactDating
1762001	165.247433254109	-666.732552759171	1920.2646976189	BactDating
1763001	174.88923484639	-669.727182693909	1886.74076480882	BactDating
1764001	177.36468923761	-672.194119938368	1887.79765558554	BactDating
1765001	173.439303505252	-684.960386741449	1880.37284161273	BactDating
1766001	170.512871577576	-697.091987393337	1865.27107517503	BactDating
1767001	171.824230490359	-708.043885895678	1865.72278096371	BactDating
1768001	174.537798116059	-720.737860816273	1852.60875594998	BactDating
1769001	173.766274055885	-708.570732846561	1862.56263348384	BactDating
1770001	177.586215751453	-715.644342077699	1868.80933204838	BactDating
1771001	177.80085746989	-706.901295615875	1877.69502142683	BactDating
1772001	175.614638460134	-707.378394596935	1866.769496228	BactDating
1773001	177.350040493824	-707.071054530761	1871.28335779302	BactDating
1774001	172.103324005415	-701.915706622937	1870.37147419654	BactDating
1775001	177.450382469328	-697.58980814682	1879.35346731189	BactDating
1776001	178.168214241846	-711.314245664179	1886.25889049389	BactDating
1777001	168.072564881083	-706.295941321539	1879.18555587549	BactDating
1778001	163.511434346396	-697.101555287295	1875.59698797309	BactDating
1779001	169.26162285035	-701.155614503979	1870.48305099901	BactDating
1780001	175.99156242839	-708.589739889432	1863.94177531036	BactDating
1781001	171.667730909716	-719.594819759467	1861.82669916685	BactDating
1782001	167.512672593565	-696.914677818556	1893.70820823343	BactDating
1783001	186.793424280401	-685.196376135605	1878.67968844321	BactDating
1784001	180.1654473975	-695.480535910369	1896.38467639432	BactDating
1785001	173.474241693971	-687.616598638135	1897.02369717561	BactDating
1786001	171.243760452913	-700.545505418677	1875.03182626307	BactDating
1787001	168.711526574818	-692.345643817512	1894.56490585342	BactDating
1788001	187.583096676965	-687.305147048802	1894.48743861113	BactDating
1789001	184.544691630918	-686.941268655487	1900.61384327574	BactDating
1790001	179.152179581798	-686.687077209563	1899.13517808195	BactDating
1791001	173.021818998656	-696.75985178393	1894.25868205044	BactDating
1792001	179.19781998423	-703.036399398468	1896.14257793117	BactDating
1793001	176.54358439254	-701.172619989989	1892.45567816061	BactDating
1794001	175.459404955136	-691.215105062306	1886.22590625891	BactDating
1795001	187.291090563366	-693.485036346207	1880.69354798396	BactDating
1796001	170.33479895684	-694.48357371525	1887.03279131852	BactDating
1797001	171.296043382931	-682.873699983356	1898.80925101195	BactDating
1798001	176.491216464873	-682.503948727238	1894.79951101411	BactDating
1799001	169.854654345831	-688.360919368892	1912.14544705504	BactDating
1800001	173.451234797308	-664.881814993782	1917.63679044331	BactDating
1801001	176.429940958757	-651.579973613403	1926.17897673271	BactDating
1802001	177.495100541056	-668.400172578521	1910.16707018648	BactDating
1803001	176.824534805276	-677.471786780744	1908.90564783083	BactDating
1804001	168.532882697568	-671.695772573848	1913.60302359716	BactDating
1805001	174.672522957365	-662.802418956471	1912.8750371949	BactDating
1806001	177.615475336281	-663.667645515299	1908.35321373247	BactDating
1807001	169.378250086244	-664.166644905467	1909.81161201293	BactDating
1808001	162.12171779412	-666.884178464909	1918.92538767666	BactDating
1809001	169.101171439495	-666.067588957384	1910.40491012478	BactDating
1810001	178.759589726949	-642.672528198889	1934.18554766798	BactDating
1811001	171.464509889375	-653.156563607122	1925.10938839383	BactDating
1812001	177.28467084791	-640.253356878262	1933.54039717471	BactDating
1813001	170.70855082856	-639.471360861505	1925.62441933791	BactDating
1814001	168.671708712833	-645.231852542419	1936.26963640443	BactDating
1815001	172.548128165742	-636.837195324035	1933.85898391557	BactDating
1816001	168.286113282753	-636.126260303842	1927.52820205233	BactDating
1817001	177.158914494049	-615.327760102294	1943.16148741322	BactDating
1818001	177.731561794826	-628.394407858189	1937.38935285646	BactDating
1819001	174.689347282706	-643.157382951473	1935.13010254403	BactDating
1820001	179.186035019221	-636.128850618338	1938.62898167487	BactDating
1821001	179.329510862931	-633.455144259017	1930.92060921291	BactDating
1822001	177.422040317528	-638.909378581424	1935.86802387034	BactDating
1823001	177.683617914702	-624.453579617696	1948.05792016338	BactDating
1824001	170.146859899111	-631.062588175447	1947.51394208628	BactDating
1825001	176.003135945007	-624.759567887181	1939.50189408514	BactDating
1826001	173.057206693373	-609.242468553108	1953.18972870195	BactDating
1827001	175.68308261463	-633.388599615568	1946.46735075212	BactDating
1828001	162.325374920942	-639.622392401101	1929.32354409981	BactDating
1829001	179.239930548701	-634.061618270162	1953.24124886251	BactDating
1830001	177.051549248642	-628.038765721085	1945.32523314829	BactDating
1831001	176.385557100095	-632.514432097473	1932.52975713211	BactDating
1832001	178.23622332875	-637.217184742452	1928.84483341212	BactDating
1833001	182.167869512464	-655.98581986913	1929.55913141595	BactDating
1834001	181.478111274537	-631.653669239524	1924.57179693495	BactDating
1835001	171.130836075819	-638.618263513965	1933.31106890403	BactDating
1836001	166.645225530816	-640.113375365244	1947.46313266865	BactDating
1837001	166.866699015598	-634.277741873251	1940.91570135819	BactDating
1838001	171.879845769189	-611.498577806139	1950.63433907276	BactDating
1839001	167.956707739129	-615.754407544472	1953.35301132121	BactDating
1840001	177.062327945534	-601.549654595085	1954.92775793463	BactDating
1841001	166.333231836995	-622.127058794372	1947.8318692433	BactDating
1842001	166.001749086183	-630.76072639272	1948.41653081519	BactDating
1843001	166.624032831168	-589.15922345943	1949.27057020919	BactDating
1844001	169.040415459576	-613.141937592154	1956.53062273043	BactDating
1845001	166.775765343584	-625.913125193573	1943.9358495018	BactDating
1846001	168.820730479375	-626.277738101768	1936.58164438111	BactDating
1847001	176.80067626119	-642.501472419075	1936.6272579907	BactDating
1848001	181.886178504902	-624.263689490418	1946.65130463341	BactDating
1849001	173.416447124591	-623.736529601588	1948.00485340623	BactDating
1850001	168.259046643521	-598.28265043331	1955.50827388948	BactDating
1851001	177.155096023599	-613.231689790217	1949.38734280738	BactDating
1852001	168.484263430172	-608.838012545993	1956.06113013893	BactDating
1853001	169.926629901997	-592.839193639279	1963.62424803801	BactDating
1854001	171.71680092006	-597.835592479485	1968.67452447621	BactDating
1855001	177.801971342441	-594.395496614402	1962.31242153299	BactDating
1856001	174.312329864815	-618.190865843755	1948.09611392464	BactDating
1857001	180.548233915992	-632.996037570659	1948.56804613524	BactDating
1858001	184.744996008681	-621.409595041509	1943.30180097107	BactDating
1859001	165.435295456973	-637.579799339607	1918.96633203807	BactDating
1860001	169.002716577547	-669.043071448246	1918.90581082075	BactDating
1861001	171.171452549858	-674.307686899239	1920.99422495384	BactDating
1862001	175.63573347578	-667.91511444873	1910.36462100215	BactDating
1863001	184.840441901672	-644.113079058585	1930.20743241417	BactDating
1864001	161.37441555842	-612.208286248514	1949.1389637966	BactDating
1865001	172.884673759765	-629.693893752103	1939.3870670534	BactDating
1866001	163.350426113418	-653.652664037069	1936.83956908134	BactDating
1867001	167.235837300308	-643.680440209759	1923.64471967289	BactDating
1868001	172.357365438457	-656.226176310805	1939.5235710911	BactDating
1869001	175.69523662533	-634.237295727872	1938.50969167367	BactDating
1870001	181.736847424777	-626.985080161581	1949.18475304812	BactDating
1871001	182.001901640818	-639.926531492486	1950.83332977561	BactDating
1872001	173.00892285083	-646.969294999047	1924.02317437248	BactDating
1873001	175.527451675661	-626.972454519147	1928.60110697262	BactDating
1874001	168.412570994959	-635.931340605962	1925.15571209636	BactDating
1875001	169.657572384387	-640.397042068394	1936.8797548544	BactDating
1876001	179.060966430196	-642.084428046312	1941.18250145967	BactDating
1877001	183.243354984857	-631.284501016801	1941.23019131616	BactDating
1878001	182.272912950048	-609.372651706234	1953.05441304198	BactDating
1879001	172.620263540475	-623.5064345672	1935.03369387157	BactDating
1880001	175.397894193398	-638.94949610604	1937.45940444622	BactDating
1881001	176.065302649471	-633.841332867355	1926.43007081836	BactDating
1882001	173.339133027795	-639.745426186946	1936.62033148071	BactDating
1883001	171.30033089519	-632.501946872356	1950.54387314403	BactDating
1884001	179.764160731064	-615.628786398236	1943.82781945375	BactDating
1885001	174.035964321744	-604.90910899356	1944.74763427616	BactDating
1886001	172.690669986163	-594.227031424758	1955.90874356775	BactDating
1887001	168.309714296031	-628.725243456031	1950.02484271021	BactDating
1888001	181.272027950749	-621.606574630598	1948.11211502057	BactDating
1889001	178.631483412086	-625.181596514647	1948.50007926297	BactDating
1890001	177.01355450051	-609.572382768203	1952.39926247227	BactDating
1891001	170.357962449587	-602.477677392777	1955.99680879667	BactDating
1892001	173.625800781404	-628.837043882039	1946.28618955766	BactDating
1893001	176.409963301282	-614.712571329012	1956.46118001756	BactDating
1894001	171.315173114953	-617.199982902221	1955.13752820916	BactDating
1895001	174.597765043625	-628.206553609804	1945.51235037684	BactDating
1896001	174.629562018438	-612.326409296417	1954.22701540689	BactDating
1897001	175.424065744338	-593.19236786397	1968.5256029596	BactDating
1898001	174.040553763706	-601.061977691003	1946.5235367932	BactDating
1899001	176.535053880634	-640.707376847858	1930.57356751611	BactDating
1900001	168.733175654376	-619.926456957611	1947.57094663637	BactDating
1901001	176.817218728967	-628.324340134369	1941.16194365385	BactDating
1902001	177.233845937901	-652.628305311202	1935.51077666502	BactDating
1903001	175.609366622885	-649.986872958851	1917.31573091102	BactDating
1904001	179.763251251097	-654.932292884857	1920.95220967485	BactDating
1905001	172.299304164888	-665.149700766957	1928.74130305179	BactDating
1906001	165.628146151574	-659.958865765704	1929.29829691831	BactDating
1907001	176.894352944376	-653.48944395871	1913.6528381294	BactDating
1908001	171.01690658272	-675.858486313339	1921.60871917963	BactDating
1909001	168.127271597813	-694.366342950928	1890.49952288373	BactDating
1910001	180.783467107475	-685.071477955308	1913.99043873781	BactDating
1911001	172.773170824008	-688.951815978923	1903.06405444518	BactDating
1912001	175.375648439503	-685.831735309666	1894.4488437717	BactDating
1913001	188.423257579412	-686.501786621661	1893.67810473451	BactDating
1914001	181.127830274517	-692.994942693673	1884.7601900598	BactDating
1915001	175.308091415696	-678.81608586616	1872.32157464187	BactDating
1916001	176.107739378426	-687.613051052006	1868.95335414674	BactDating
1917001	167.590637617553	-702.814306531828	1888.65517713155	BactDating
1918001	180.092967781314	-687.148360861951	1900.83901080241	BactDating
1919001	177.186517648631	-688.523989020473	1881.76872311953	BactDating
1920001	172.572459959218	-711.776012264392	1877.41489050311	BactDating
1921001	175.453885936153	-720.582946864226	1872.11345744229	BactDating
1922001	178.884074534787	-694.085557603177	1885.04746787529	BactDating
1923001	176.643983375367	-707.720391384395	1880.30674432688	BactDating
1924001	181.842879214404	-710.272080411252	1867.77930691913	BactDating
1925001	183.477819144202	-702.318818030944	1878.65965280762	BactDating
1926001	170.971268554211	-709.598450084632	1857.07318748017	BactDating
1927001	172.607294685823	-703.426144410721	1880.38760437689	BactDating
1928001	182.733500351049	-712.284886028057	1888.93661957219	BactDating
1929001	187.447504336624	-698.456775282817	1855.68405546839	BactDating
1930001	167.06350833754	-723.454007534224	1837.85466299267	BactDating
1931001	178.085559819783	-716.996300400198	1859.565787303	BactDating
1932001	163.825487304284	-720.608335580015	1862.37591338394	BactDating
1933001	167.966474883974	-713.472386880111	1852.1656111987	BactDating
1934001	169.900170848883	-720.281886158547	1839.37117193013	BactDating
1935001	174.588415953229	-727.396496033246	1856.87136476676	BactDating
1936001	182.454649709896	-728.689492427503	1866.11436501865	BactDating
1937001	175.678031770153	-703.85103860979	1862.40760360003	BactDating
1938001	173.176100848726	-724.022771058584	1851.06525538403	BactDating
1939001	176.37954248929	-725.377201948834	1871.16377082602	BactDating
1940001	185.244692696137	-705.152076094327	1880.57199956021	BactDating
1941001	174.887016337675	-700.733408494216	1887.31212912716	BactDating
1942001	173.959172001225	-694.088724122922	1889.63150083104	BactDating
1943001	172.945673589469	-686.113270533533	1895.04587853426	BactDating
1944001	157.765913958998	-689.107090247475	1901.7309259777	BactDating
1945001	169.546742662497	-693.570458865905	1887.3145907478	BactDating
1946001	174.801808915642	-694.120236916036	1881.019035307	BactDating
1947001	183.226647172109	-703.363669771908	1882.54917081565	BactDating
1948001	170.618875893264	-695.375735358103	1879.77665200671	BactDating
1949001	163.865179963988	-703.474867578828	1861.69312156281	BactDating
1950001	164.058852446188	-720.718975235744	1867.89603144984	BactDating
1951001	171.327946827058	-712.329733874749	1865.06037329139	BactDating
1952001	173.255910371202	-721.313175563776	1881.25801823736	BactDating
1953001	171.791972594459	-707.981146533957	1866.13185091446	BactDating
1954001	170.641281510971	-712.044943806538	1871.65858938007	BactDating
1955001	180.358643332927	-706.685555295567	1876.27984401307	BactDating
1956001	169.612524811022	-720.622947976597	1867.47939261519	BactDating
1957001	164.518364756827	-711.874250767874	1863.49039893179	BactDating
1958001	176.190294816948	-692.805591611954	1872.35767564421	BactDating
1959001	187.868468063592	-683.554966082221	1908.15512822906	BactDating
1960001	172.564613823708	-694.05379245592	1904.0005426581	BactDating
1961001	181.901070611585	-684.819502974397	1889.5921597939	BactDating
1962001	178.426856947824	-699.013881263411	1860.88848394905	BactDating
1963001	164.326861346951	-706.185852676952	1867.60180243722	BactDating
1964001	181.257268148613	-694.803920263364	1875.08388262871	BactDating
1965001	179.172648062814	-690.267717420171	1877.76573169655	BactDating
1966001	184.366873779369	-699.660769265187	1879.29593394451	BactDating
1967001	172.09147318326	-692.017220412524	1887.03093029504	BactDating
1968001	181.856877891103	-679.257555803601	1909.99514792892	BactDating
1969001	173.345141667084	-673.411876120716	1908.96071782853	BactDating
1970001	172.507959370424	-668.490872296211	1907.81320908676	BactDating
1971001	171.783003400893	-661.485275715605	1925.51848584283	BactDating
1972001	155.414196748095	-643.038225798906	1931.12539321264	BactDating
1973001	171.397633935674	-630.043490842771	1939.80003835002	BactDating
1974001	180.668783671255	-636.657839623038	1945.17801984503	BactDating
1975001	175.307892803978	-628.107131203047	1935.78566806292	BactDating
1976001	178.332357659337	-632.948114706892	1927.88259646384	BactDating
1977001	166.988184459995	-648.103386007729	1922.5462822726	BactDating
1978001	165.53760249929	-650.241414495669	1929.3925457101	BactDating
1979001	184.945114482457	-670.26836467722	1922.52601543237	BactDating
1980001	166.945745545117	-648.381953207107	1924.56164969965	BactDating
1981001	168.291492000815	-663.239071107804	1924.68883064653	BactDating
1982001	174.761605468345	-654.592660583432	1921.60729669154	BactDating
1983001	170.927426292122	-633.589747042191	1929.57022917747	BactDating
1984001	170.242072315854	-631.333975033272	1936.62209663616	BactDating
1985001	175.091035253717	-610.80348442022	1952.29155332936	BactDating
1986001	172.245585610571	-608.594089409924	1953.37677155953	BactDating
1987001	171.483567334098	-596.471691876199	1964.74292846214	BactDating
1988001	160.88219836246	-576.24429078577	1966.11047815115	BactDating
1989001	169.470688231093	-599.940777362083	1956.09885152902	BactDating
1990001	167.341193587779	-603.688239638877	1955.59129400905	BactDating
1991001	174.851927681898	-613.56189512286	1953.97935948935	BactDating
1992001	170.35811308345	-626.045729954757	1950.69426109387	BactDating
1993001	171.544253813195	-604.633320099995	1957.10570409276	BactDating
1994001	162.299893570336	-610.835751168423	1955.97897895977	BactDating
1995001	175.121019657289	-608.367817992496	1950.18998041042	BactDating
1996001	177.424399979978	-604.216888139484	1956.00725446562	BactDating
1997001	173.141936777983	-633.491364846095	1947.4838183289	BactDating
1998001	178.504594029297	-626.308077087975	1943.96461896539	BactDating
[truncated: 38,001 more rows]
