# Supplementary material for: Role of mobile genetic elements in the global dissemination of the carbapenem resistance gene blaNDM
Source: Nat Commun. 2022 Mar 3;13:1131. doi: 10.1038/s41467-022-28819-2 (PMC8894482; doi:10.1038/s41467-022-28819-2)
Supplement: Supplementary file 8 — Source Data [file 41467_2022_28819_MOESM8_ESM.zip › source_data/SupFig9_source_data.csv]

ID	detected_IS	distance_from_blaNDM
DRR039954	No match	9000
DRR039954	No match	9000
DRR075616	No match	3800
DRR075619	Other IS (21)	9000
DRR111568	IS26	3000
DRR111569	IS26	3000
DRR111570	No match	6600
DRR111571	No match	3800
DRR111572	IS26	9000
DRR111575	IS26	3200
DRR111576	No match	5100
DRR111578	No match	3800
DRR111579	IS26	3200
DRR111586	IS26	3000
DRR111589	IS26	3000
DRR111590	IS26	6000
DRR111595	IS26	8500
DRR111604	IS26	3200
DRR111615	IS26	3000
DRR120608	IS26	3000
DRR120609	IS26	3000
DRR120610	Other IS (21)	6600
DRR120619	IS26	3000
DRR121791	No match	4000
DRR121799	No match	5000
DRR121818	IS26	7500
DRR121821	ISAba125	7800
DRR121824	IS26	9000
DRR121825	IS26	9000
DRR121830	IS26	3200
DRR121832	ISAba125	7800
DRR121839	No match	3500
DRR121841	No match	4000
DRR121845	No match	3100
DRR124975	IS26	7500
DRR124979	IS26	7500
DRR124982	No match	6700
DRR124983	IS26	7500
DRR124985	IS26	7500
DRR124987	No match	6700
DRR124990	IS26	7500
DRR124991	IS26	7500
DRR124992	IS26	7500
DRR124993	IS26	7500
DRR124995	No match	5300
DRR124996	IS26	7500
DRR124998	IS26	9000
DRR125000	No match	5300
DRR125001	IS26	7500
DRR125002	IS26	7500
DRR125003	IS26	7500
DRR125005	IS26	7500
DRR125010	IS26	7500
DRR125011	IS26	7500
DRR125014	IS26	7500
DRR125016	IS26	7500
DRR125018	No match	9000
DRR125019	IS26	7500
DRR125024	IS26	7500
DRR125025	IS26	7500
DRR125026	IS26	7500
DRR125027	IS26	7500
DRR125028	IS26	7500
DRR125029	No match	5300
DRR125030	IS26	7500
DRR125032	IS26	7500
DRR125034	IS26	7500
DRR125036	IS26	7500
DRR125038	IS26	7500
DRR140898	IS26	3000
DRR140899	IS26	3000
DRR140903	IS26	3200
DRR140908	IS26	3200
DRR140912	No match	8100
DRR140914	IS26	3000
DRR140916	IS26	3000
DRR140919	IS26	3000
DRR140922	IS26	3200
DRR153310	No match	3800
ERR1024616	No match	4300
ERR1024631	No match	7300
ERR1024632	No match	4300
ERR1024639	IS26	3200
ERR1217485	No match	5100
ERR1227184	No match	5700
ERR1334453	No match	9000
ERR1334646	No match	9000
ERR1351670	No match	3200
ERR1351671	Other IS (21)	9000
ERR1351673	Other IS (21)	9000
ERR1351674	No match	3100
ERR1351676	No match	4600
ERR1351677	No match	3200
ERR1351678	No match	3200
ERR1351679	IS26	3000
ERR1351680	No match	3200
ERR1374968	IS26	3000
ERR1415496	No match	5700
ERR1415550	Other IS (21)	9000
ERR1415561	No match	8700
ERR1415812	IS26	9000
ERR1434070	IS26	9000
ERR1434362	IS26	3000
ERR1514875	IS26	3200
ERR1514894	IS26	3200
ERR1541413	Other IS (21)	9000
ERR1541433	No match	5000
ERR1761512	No match	7300
ERR1761514	IS26	3300
ERR1795079	Other IS (21)	9000
ERR1795080	Other IS (21)	9000
ERR1795083	IS26	6000
ERR1795087	Other IS (21)	9000
ERR180907	No match	3800
ERR180908	Other IS (21)	9000
ERR180909	No match	3800
ERR180910	Other IS (21)	9000
ERR180911	No match	3800
ERR1822367	IS26	3000
ERR1852609	IS26	7500
ERR1852890	IS26	9000
ERR1852891	No match	5700
ERR1852892	No match	5700
ERR1852893	IS26	9000
ERR1852894	Other IS (21)	6800
ERR1852895	No match	5700
ERR1852896	No match	5700
ERR1852897	Other IS (21)	9000
ERR1852898	No match	5700
ERR1852901	No match	6400
ERR1852902	No match	6400
ERR1852903	No match	6400
ERR1852904	No match	6400
ERR1852905	No match	6400
ERR1852906	No match	6400
ERR1852907	No match	6400
ERR1852908	No match	6400
ERR1852909	No match	6400
ERR1852910	No match	6500
ERR1852912	No match	5700
ERR1852914	No match	6400
ERR1852915	IS26	9000
ERR1852916	No match	9000
ERR1852918	No match	9000
ERR1852919	No match	4300
ERR1852920	No match	4300
ERR1852921	No match	5700
ERR1852922	Other IS (21)	9000
ERR1852923	No match	5700
ERR1852924	No match	5700
ERR1852925	No match	5700
ERR1852926	Other IS (21)	9000
ERR1852927	No match	5700
ERR1852928	Other IS (21)	9000
ERR1852929	Other IS (21)	9000
ERR1852936	No match	5000
ERR1852940	No match	9000
ERR1852942	No match	6400
ERR1852943	No match	6400
ERR1852944	No match	6400
ERR1852945	No match	5000
ERR1852946	No match	6400
ERR1852947	No match	5000
ERR1852948	No match	6400
ERR1852952	No match	6400
ERR1852953	No match	9000
ERR1852954	No match	9000
ERR1852955	No match	9000
ERR1852956	No match	9000
ERR1852958	No match	5000
ERR1852959	No match	8900
ERR1852960	No match	5000
ERR1852961	No match	6400
ERR1852962	No match	8900
ERR1852964	No match	6400
ERR1852966	No match	6400
ERR1852968	No match	6400
ERR1852969	No match	6400
ERR1852971	No match	4300
ERR1852978	No match	5700
ERR1852979	No match	5700
ERR1852981	No match	5700
ERR1852982	No match	9000
ERR1852984	Other IS (21)	6800
ERR1852985	No match	5700
ERR1852986	Other IS (21)	9000
ERR1852987	Other IS (21)	9000
ERR1852988	No match	5700
ERR1852992	Other IS (21)	9000
ERR1852995	No match	3800
ERR1852998	No match	8900
ERR1852999	Other IS (21)	9000
ERR1853002	Other IS (21)	7500
ERR1853003	IS26	7500
ERR1853004	IS26	7500
ERR1853009	IS26	9000
ERR1853011	IS26	9000
ERR1853012	IS26	9000
ERR1853015	No match	5700
ERR1853017	No match	6400
ERR1853022	No match	6400
ERR1853023	IS26	3600
ERR1853028	No match	4300
ERR1853035	No match	5700
ERR1853038	No match	5700
ERR1853040	No match	5700
ERR1853041	No match	5700
ERR1853042	No match	5700
ERR1853043	No match	5700
ERR1853044	No match	5700
ERR1853046	No match	5700
ERR1853047	No match	5700
ERR1853048	No match	5700
ERR1853049	No match	5700
ERR1853050	No match	5700
ERR1853051	No match	5700
ERR1853052	No match	5700
ERR1853054	No match	5700
ERR1853060	No match	5000
ERR1853061	No match	4400
ERR1853062	IS26	9000
ERR1853064	No match	5000
ERR1853067	No match	5700
ERR1853068	No match	5000
ERR1853069	IS26	7500
ERR1853075	IS26	3000
ERR1853076	No match	9000
ERR1853079	No match	5700
ERR1853082	No match	5000
ERR1853083	No match	9000
ERR1853084	No match	9000
ERR1853085	Other IS (21)	5000
ERR1853087	No match	5000
ERR1853088	No match	4300
ERR1853089	IS26	3600
ERR1853090	No match	5000
ERR1853091	No match	5000
ERR1853092	No match	5000
ERR1853093	No match	5000
ERR1853094	No match	9000
ERR1853097	No match	8900
ERR1853098	No match	8900
ERR1853099	No match	8900
ERR1853101	No match	8900
ERR1853103	No match	8900
ERR1853104	No match	8900
ERR1853105	No match	8900
ERR1853106	No match	8900
ERR1853112	Other IS (21)	5000
ERR1853115	No match	5700
ERR190442	ISAba125	7800
ERR190464	ISAba125	7800
ERR190481	ISAba125	7800
ERR1946876	Other IS (21)	7500
ERR1946877	IS26	7500
ERR1946878	No match	8100
ERR1946879	No match	9000
ERR1946880	No match	9000
ERR1946881	IS26	9000
ERR1946883	No match	6400
ERR1946884	No match	6400
ERR1946885	No match	6400
ERR1946886	No match	6400
ERR1946887	No match	6400
ERR1946889	No match	5200
ERR1946891	No match	5200
ERR1946892	No match	5200
ERR1946894	No match	8900
ERR1946895	No match	3000
ERR1946896	No match	8900
ERR1946900	No match	5100
ERR1946904	IS26	7500
ERR1946905	IS26	7500
ERR1946906	No match	6400
ERR1946907	No match	4300
ERR1946908	IS26	3000
ERR1946909	No match	7700
ERR1946910	No match	6400
ERR1946911	IS26	3600
ERR1946912	No match	6400
ERR1946913	No match	6400
ERR1946914	No match	6400
ERR1946916	IS26	3600
ERR1946917	No match	5700
ERR1946929	IS26	9000
ERR1946930	IS26	9000
ERR1946933	No match	5000
ERR1946934	No match	5200
ERR1946935	No match	5200
ERR1946936	No match	8900
ERR1946937	No match	5200
ERR1946938	No match	5200
ERR1946939	No match	4300
ERR1947013	No match	9000
ERR197629	ISAba125	7800
ERR1989100	No match	9000
ERR2008054	No match	6100
ERR2008055	No match	6100
ERR2008056	No match	6100
ERR2008057	No match	6100
ERR2008058	No match	6100
ERR2008059	No match	6100
ERR2008060	No match	6100
ERR2008061	Other IS (21)	9000
ERR2008062	No match	6100
ERR2008063	No match	6100
ERR2008064	No match	6100
ERR2008065	No match	6100
ERR2008066	No match	6100
ERR2008067	No match	6100
ERR2008068	No match	6100
ERR2008069	No match	6100
ERR2008072	Other IS (21)	9000
ERR2008073	No match	6100
ERR2008074	No match	6100
ERR2008075	No match	9000
ERR2008076	No match	6100
ERR2008077	No match	6100
ERR2008078	No match	6100
ERR2008079	Other IS (21)	9000
ERR2008080	No match	9000
ERR2008082	No match	6100
ERR2008085	No match	6100
ERR2008087	No match	6100
ERR2008088	No match	6100
ERR2008089	No match	6100
ERR2008090	No match	6100
ERR2008091	No match	6100
ERR2008092	No match	6100
ERR2008093	No match	6100
ERR2008094	No match	6100
ERR2008095	No match	6100
ERR2008096	No match	6100
ERR2008097	Other IS (21)	9000
ERR2106419	No match	3500
ERR2109184	IS26	3700
ERR212740	IS26	6500
ERR212741	IS26	6500
ERR212742	ISAba125	6300
ERR212931	IS26	6500
ERR212932	Other IS (21)	3200
ERR2189829	IS26	3200
ERR2189830	IS26	3200
ERR2189839	IS26	3200
ERR2189840	IS26	3200
ERR2189847	IS26	3200
ERR2189848	IS26	3200
ERR2189902	IS26	3200
ERR2189903	IS26	3200
ERR2189926	IS26	3200
ERR2189927	IS26	3200
ERR2189938	IS26	3200
ERR2189939	IS26	3200
ERR2189950	IS26	3200
ERR2189951	IS26	3200
ERR2189962	IS26	3200
ERR2189963	IS26	3200
ERR2189974	IS26	3200
ERR2189975	IS26	3200
ERR2189986	IS26	3200
ERR2189987	IS26	3200
ERR2190004	IS26	3200
ERR2190005	IS26	3200
ERR2190016	IS26	3200
ERR2190017	IS26	3200
ERR2190026	IS26	3200
ERR2190046	IS26	3200
ERR2190047	IS26	3200
ERR2190058	IS26	3200
ERR2190059	IS26	3200
ERR2190070	IS26	3200
ERR2190071	IS26	3200
ERR2190083	IS26	3200
ERR2190106	IS26	3200
ERR2190107	IS26	3200
ERR2190114	IS26	3200
ERR2190115	IS26	3200
ERR2190126	IS26	3200
ERR2190127	IS26	3200
ERR2190138	IS26	3200
ERR2190139	IS26	3200
ERR2190158	IS26	3200
ERR2190159	IS26	3200
ERR2190166	IS26	3200
ERR2190167	IS26	3200
ERR2190178	IS26	3200
ERR2190204	IS26	3200
ERR2190205	IS26	3200
ERR2190212	IS26	3200
ERR2190213	IS26	3200
ERR2190223	IS26	3200
ERR2190224	IS26	3200
ERR2237939	No match	4300
ERR2237951	IS26	3200
ERR2237960	IS26	9000
ERR2237992	ISAba125	7800
ERR2238002	Other IS (21)	9000
ERR2238045	Other IS (21)	9000
ERR2238079	Other IS (21)	9000
ERR2397259	Other IS (21)	9000
ERR2497332	ISAba125	7800
ERR2497336	Other IS (21)	9000
ERR2525449	No match	4300
ERR2525450	No match	4300
ERR2525451	No match	4300
ERR2525452	No match	4300
ERR2525454	No match	4300
ERR2525456	No match	4300
ERR2525457	No match	4300
ERR2525458	No match	4300
ERR2525459	No match	4300
ERR2538539	IS26	6300
ERR257653	No match	4300
ERR257692	No match	4300
ERR2586409	IS26	7500
ERR2652785	No match	5100
ERR2652786	No match	5100
ERR2652787	No match	5100
ERR2672815	ISAba125	7800
ERR2672816	ISAba125	7800
ERR2672817	ISAba125	7800
ERR2672818	ISAba125	7800
ERR2672819	ISAba125	7800
ERR2672820	ISAba125	7800
ERR2672821	ISAba125	7800
ERR2681448	ISAba125	7800
ERR2681450	ISAba125	7800
ERR2681451	ISAba125	7800
ERR2681453	ISAba125	7800
ERR2681454	ISAba125	7800
ERR2681455	ISAba125	7800
ERR2681456	ISAba125	7800
ERR2681457	ISAba125	7800
ERR2681458	IS26	9000
ERR2681459	No match	9000
ERR2681462	No match	9000
ERR2693420	ISAba125	7800
ERR2693421	ISAba125	7800
ERR2693422	ISAba125	7800
ERR2693423	ISAba125	7800
ERR2693424	ISAba125	7800
ERR2693425	ISAba125	7800
ERR2693426	ISAba125	7800
ERR2693427	ISAba125	7800
ERR2693429	ISAba125	7800
ERR2693430	ISAba125	7800
ERR2693431	ISAba125	7800
ERR2719310	ISAba125	7800
ERR2719312	IS26	7500
ERR2719346	No match	9000
ERR2719357	No match	9000
ERR2719534	ISAba125	7800
ERR298833	No match	5000
ERR298835	No match	5100
ERR303229	ISAba125	7800
ERR303232	ISAba125	7800
ERR303235	ISAba125	7800
ERR317529	No match	5000
ERR317530	IS26	9000
ERR317531	IS26	9000
ERR317532	IS26	9000
ERR317533	IS26	9000
ERR349748	No match	5000
ERR349749	No match	5000
ERR349751	No match	5000
ERR349752	No match	5000
ERR349753	No match	5000
ERR349754	No match	5000
ERR349755	No match	5000
ERR349763	IS26	9000
ERR349764	No match	5000
ERR349765	No match	5000
ERR349766	No match	5000
ERR349767	No match	5000
ERR349776	No match	3800
ERR349781	IS26	9000
ERR349796	IS26	3000
ERR349822	No match	8900
ERR349826	No match	5000
ERR349827	No match	3800
ERR349834	No match	3800
ERR349855	ISAba125	7800
ERR374553	IS26	9000
ERR440754	Other IS (21)	9000
ERR440755	Other IS (21)	9000
ERR440756	No match	9000
ERR440757	IS26	9000
ERR440758	Other IS (21)	7200
ERR440759	Other IS (21)	9000
ERR440760	No match	5700
ERR440762	No match	5100
ERR440764	No match	3800
ERR440765	Other IS (21)	9000
ERR440766	IS26	9000
ERR440768	IS26	9000
ERR440769	Other IS (21)	9000
ERR440771	IS26	9000
ERR440772	Other IS (21)	9000
ERR440773	IS26	9000
ERR455536	IS26	9000
ERR455539	No match	5900
ERR455540	No match	5900
ERR455542	No match	3800
ERR455544	No match	5700
ERR455545	No match	5700
ERR459449	No match	3800
ERR459450	Other IS (21)	9000
ERR459451	Other IS (21)	9000
ERR459452	Other IS (21)	9000
ERR459455	No match	3800
ERR459456	No match	3800
ERR486386	IS26	9000
ERR559457	IS26	7500
ERR559461	Other IS (21)	9000
ERR559462	No match	5700
ERR559463	No match	5600
ERR559465	No match	9000
ERR559468	No match	5100
ERR564136	ISAba125	7800
ERR564137	ISAba125	7800
ERR564142	ISAba125	7800
ERR564143	ISAba125	7800
ERR564148	ISAba125	7800
ERR564149	ISAba125	7800
ERR564154	ISAba125	7800
ERR564155	ISAba125	7800
ERR564160	ISAba125	7800
ERR564161	ISAba125	7800
ERR564166	ISAba125	7800
ERR564167	ISAba125	7800
ERR564172	ISAba125	7800
ERR564184	ISAba125	7800
ERR564185	ISAba125	7800
ERR564189	ISAba125	7800
ERR564190	Other IS (21)	9000
ERR564222	ISAba125	7800
ERR775499	Other IS (21)	9000
ERR775651	No match	5000
ERR775652	No match	5000
ERR885454	IS26	9000
ERR885458	No match	8100
SRR1239332	IS26	3000
SRR1283184	No match	9000
SRR1299110	No match	9000
SRR1299115	No match	9000
SRR1299116	No match	9000
SRR1508819	No match	5000
SRR1508821	IS26	9000
SRR1508822	IS26	9000
SRR1508823	IS26	9000
SRR1508824	IS26	9000
SRR1508829	IS26	9000
SRR1508831	No match	5000
SRR1508832	IS26	9000
SRR1508834	No match	5000
SRR1508835	IS26	9000
SRR1508836	IS26	9000
SRR1508837	IS26	9000
SRR1508838	IS26	9000
SRR1508839	IS26	9000
SRR1508840	IS26	9000
SRR1508844	IS26	9000
SRR1508845	IS26	9000
SRR1508846	IS26	9000
SRR1508847	IS26	9000
SRR1508848	IS26	9000
SRR1508849	IS26	9000
SRR1508850	IS26	9000
SRR1508851	No match	5000
SRR1508852	IS26	9000
SRR1508853	No match	5000
SRR1508861	IS26	9000
SRR1508893	No match	3800
SRR1508894	No match	3800
SRR1508895	IS26	9000
SRR1508896	No match	5100
SRR1508909	No match	5700
SRR1560660	IS26	3000
SRR1561298	Other IS (21)	9000
SRR1561299	No match	6100
SRR1561300	No match	3800
SRR1561321	No match	3800
SRR1610108	No match	6200
SRR1612626	No match	5700
SRR1612627	No match	5700
SRR1612628	No match	5700
SRR1612629	No match	5700
SRR1612630	No match	5700
SRR1612631	Other IS (21)	9000
SRR1612632	No match	5700
SRR1612633	No match	5700
SRR1612634	No match	5700
SRR1612635	No match	5700
SRR1612636	No match	5700
SRR1612637	No match	5700
SRR1612638	No match	5700
SRR1612639	No match	5700
SRR1612640	No match	5700
SRR1612641	No match	5700
SRR1612642	No match	5700
SRR1612643	No match	5700
SRR1612644	No match	5700
SRR3185094	No match	8900
SRR3185097	Other IS (21)	9000
SRR3221668	IS26	9000
SRR3221670	IS26	9000
SRR3221675	ISAba125	7800
SRR3222204	IS26	3000
SRR3242017	ISAba125	7800
SRR3242022	No match	9000
SRR3242028	IS26	9000
SRR3929010	No match	5700
SRR3929021	No match	9000
SRR3929023	No match	3900
SRR3929024	IS26	3100
SRR3929025	Other IS (21)	9000
SRR3929029	No match	5500
SRR3929081	IS26	3100
SRR4191388	Other IS (21)	6600
SRR4191389	No match	6100
SRR4191390	IS26	8600
SRR4191391	IS26	8600
SRR4191392	IS26	8600
SRR4191393	ISAba125	7800
SRR4191395	No match	4200
SRR4191396	IS26	8800
SRR4191399	No match	7700
SRR4191400	No match	9000
SRR4191401	No match	9000
SRR4191402	No match	9000
SRR4191404	No match	9000
SRR4191405	No match	9000
SRR4191407	No match	7700
SRR4191408	ISAba125	8000
SRR4191409	ISAba125	8200
SRR4191412	IS26	8600
SRR4302076	Other IS (21)	4500
SRR4302077	IS26	3200
SRR4302089	IS26	3100
SRR4302170	No match	3200
SRR4302174	No match	6500
SRR4302176	No match	5000
SRR4302178	No match	8700
SRR4302179	No match	9000
SRR4302180	IS26	3200
SRR4302181	No match	9000
SRR4302182	No match	9000
SRR4302183	Other IS (21)	9000
SRR4302184	No match	3300
SRR4302185	No match	3200
SRR4302187	IS26	7500
SRR4302190	Other IS (21)	9000
SRR4302191	No match	6300
SRR4302192	Other IS (21)	9000
SRR4302203	No match	3200
SRR4302212	IS26	3100
SRR4302213	No match	3200
SRR4302214	No match	9000
SRR4302218	No match	9000
SRR4302219	IS26	3200
SRR4302222	No match	5700
SRR4302223	IS26	3200
SRR4302225	No match	3200
SRR4302228	No match	5300
SRR4302229	No match	3100
SRR4302230	No match	9000
SRR4302231	Other IS (21)	4300
SRR4302233	No match	9000
SRR4302241	Other IS (21)	9000
SRR4302244	No match	9000
SRR4302248	No match	3800
SRR4302249	No match	5000
SRR4302282	No match	3800
SRR4302293	No match	3800
SRR4414059	ISAba125	7800
SRR4414061	IS26	3100
SRR5093760	No match	6500
SRR5153281	IS26	3000
SRR5153282	IS26	3000
SRR5153284	IS26	3000
SRR5153285	IS26	3000
SRR5153286	IS26	3000
SRR5153287	IS26	3000
SRR5153288	IS26	3000
SRR5153290	IS26	3000
SRR5253053	IS26	3000
SRR5385427	No match	6500
SRR5385484	No match	7500
SRR5385698	No match	8700
SRR5386560	IS26	9000
SRR5386711	No match	8700
SRR5386757	No match	8700
SRR5386779	No match	8700
SRR5386954	ISAba125	7800
SRR5642067	No match	4300
SRR5642068	No match	4300
SRR5884860	No match	9000
SRR5902249	No match	5700
SRR5902251	No match	5700
SRR5902252	No match	5700
SRR5902253	No match	5700
SRR5902260	No match	5700
SRR5902261	No match	5700
SRR5902266	No match	5700
SRR5902268	No match	5700
SRR5902271	IS26	5700
SRR5902272	No match	5700
SRR5902274	No match	5700
SRR5902277	No match	5700
SRR5902289	No match	5700
SRR5902291	No match	5700
SRR5902292	No match	5700
SRR5934776	IS26	3000
SRR5934777	No match	5100
SRR5934779	Other IS (21)	9000
SRR5939898	No match	5700
SRR5939902	IS26	7600
SRR5939907	No match	5700
SRR5939909	IS26	3000
SRR5939914	IS26	3000
SRR5939924	Other IS (21)	7400
SRR5939948	No match	5700
SRR6065851	No match	3400
SRR6165821	No match	9000
SRR6189412	No match	8900
SRR6469901	Other IS (21)	8900
SRR6474203	No match	9000
SRR6474204	ISAba125	7800
SRR6480136	IS26	7400
SRR6480137	IS26	3200
SRR6480138	IS26	7400
SRR6480139	IS26	7400
SRR6480140	IS26	7400
SRR6480141	IS26	7400
SRR6480142	IS26	7400
SRR6480143	IS26	7400
SRR6480144	IS26	7400
SRR6480145	IS26	7400
SRR6480146	IS26	7400
SRR6480147	IS26	3200
SRR6480148	IS26	7400
SRR6480149	Other IS (21)	7800
SRR6480150	IS26	7400
SRR6480151	IS26	3200
SRR6480152	IS26	3200
SRR6480153	IS26	7400
SRR6480154	IS26	7400
SRR6480155	Other IS (21)	7800
SRR6480156	IS26	7400
SRR6480157	IS26	7600
SRR6833776	IS26	3000
SRR6987776	No match	7300
SRR7031262	ISAba125	7800
SRR7031263	No match	9000
SRR7031264	ISAba125	7800
SRR7031265	ISAba125	7800
SRR7031266	IS26	9000
SRR7031268	ISAba125	7800
SRR7049934	No match	6300
SRR7221034	IS26	7500
SRR7416377	IS26	7500
SRR7716550	ISAba125	7800
SRR7716570	IS26	7500
SRR7716576	No match	9000
SRR7716668	IS26	7500
SRR8054596	IS26	3200
SRR8128027	No match	9000
SRR8187243	Other IS (21)	9000
SRR8377271	No match	9000
