# Supplementary material for: Role of mobile genetic elements in the global dissemination of the carbapenem resistance gene blaNDM
Source: Nat Commun. 2022 Mar 3;13:1131. doi: 10.1038/s41467-022-28819-2 (PMC8894482; doi:10.1038/s41467-022-28819-2)
Supplement: Supplementary file 8 — Source Data [file 41467_2022_28819_MOESM8_ESM.zip › source_data/SupFig6_sequence_annotations.csv]

strand	group	y	x	xend	size	x_sd	xend_sd	contig_len	contig_len_sd	samples	freq	labelx	color	lab_color
-	hyp. ORF	12	986	870	402	0.0498754668053816	0.0498754668053816	8965	549706.959909019	322	1.24844720496894	928	hypothetical	black
-	IS5	2.22222222222222	2000	1047	330	25.78122383163	43.3392516558443	10590	583284.992978432	333	0.990990990990991	1523.5	IS	white
-	ISEc33	5.22222222222222	2000	1108	147	0	26.137611356534	26124	299722.049999242	147	1	1554	IS	white
+	blaNDM	0	0	812	16	0	0	-451.5	15711.3420972186	17	0.941176470588235	406	blaNDM	black
+	blaNDM	1	0	1050	10	0	122.902671519649	9335	13933.6854903663	10	1	525	blaNDM	black
+	blaNDM	1.77777777777778	0	2000	502	0	562.570298109832	6875.5	475449.761679836	333	1.50750750750751	1000	blaNDM	black
+	blaNDM	3.22222222222222	0	2000	125	0	596.218566548186	14942	386228.134111792	107	1.16822429906542	1000	blaNDM	black
+	blaNDM	4	0	2000	143	0	430.138459403312	13142	435180.641959455	141	1.01418439716312	1000	blaNDM	black
+	blaNDM	4.77777777777778	0	2000	176	0	422.740041700739	23282.5	382247.298421525	147	1.19727891156463	1000	blaNDM	black
+	blaNDM	7	0	812	73	77.2734746095606	388.24571394773	34906	436319.347133593	30	2.43333333333333	406	blaNDM	black
+	blaNDM	8.22222222222222	0	2000	72	43.249826996316	552.395151113219	45082	835312.896690896	51	1.41176470588235	1000	blaNDM	black
+	blaNDM	9	0	812	28	0	149.592250032685	5700.5	1095231.45697821	31	0.903225806451613	406	blaNDM	black
+	blaNDM	10	0	812	22	0	157.118864756393	11183	35252.9518378752	18	1.22222222222222	406	blaNDM	black
+	blaNDM	11.2222222222222	0	2000	84	0	532.925605048539	9321	95132.7583993342	60	1.4	1000	blaNDM	black
+	blaNDM	12	0	812	1044	25.2862421271921	30.0506837349281	5368.5	506775.608196159	322	3.24223602484472	406	blaNDM	black
+	blaNDM	13	0	812	301	32.2921327619704	319.844645844015	10165	709330.713523116	243	1.23868312757202	406	blaNDM	black
+	IS3000	10.7777777777778	1241	2000	61	16.0406927885491	57.7446328497361	12035	89635.1239892108	60	1.01666666666667	1620.5	IS	white
+	IS5	7.77777777777778	1226	2000	45	23.8455255951529	0	49365	775558.995106157	51	0.882352941176471	1613	IS	white
+	ISAba125	13	913	1923	262	26.4516328440165	109.397466314289	11384.5	736319.32772512	243	1.07818930041152	1418	IS	white
+	ISKpn14	7	960	1387	43	88.5040995477968	224.55655082467	21263	568415.639886156	30	1.43333333333333	1173.5	IS	white
+	rmtC	2.77777777777778	1370	2000	107	0	117.234746953028	16385	417250.204805745	107	1	1685	Other	black
