# Supplementary material for: Role of mobile genetic elements in the global dissemination of the carbapenem resistance gene blaNDM
Source: Nat Commun. 2022 Mar 3;13:1131. doi: 10.1038/s41467-022-28819-2 (PMC8894482; doi:10.1038/s41467-022-28819-2)
Supplement: Supplementary file 8 — Source Data [file 41467_2022_28819_MOESM8_ESM.zip › source_data/SupFig19_source_data.csv]

position	n	nr_comparisons	p	r	cor	random_interval_low	random_interval_high	sign	plasmid
1000	392	76636	0.01	0.136121224141239	0.139355791335737	-0.0533351118013065	0.0664532148192809	TRUE	IncX3
1500	387	74691	0.01	0.129418096982791	0.132809431315454	-0.044799464579832	0.0518105994741132	TRUE	IncX3
2000	383	73153	0.01	0.139586417158583	0.143377079540952	-0.0500552262534169	0.0578381184465401	TRUE	IncX3
2500	380	72010	0.01	0.144338782910484	0.148108687871485	-0.045331448535982	0.0455954072494708	TRUE	IncX3
3000	378	71253	0.01	0.14440162784922	0.148186880989228	-0.0494961214277609	0.0482580870429077	TRUE	IncX3
3500	200	19900	0.01	0.0744331217226092	0.0857350055206505	-0.030218764082483	0.0393475974263839	TRUE	IncX3
4000	197	19306	0.01	0.0825786921535382	0.0940079851026209	-0.0380863305831882	0.0480183516704031	TRUE	IncX3
4500	195	18915	0.01	0.0828478120199725	0.0944128865983312	-0.0405851460999774	0.0301989943831541	TRUE	IncX3
5000	191	18145	0.01	0.0781579131256982	0.0899784853234112	-0.0364343457451821	0.0371897739622206	TRUE	IncX3
5500	188	17578	0.01	0.0778150243695458	0.0899898593051063	-0.0397972021796936	0.0363120722990474	TRUE	IncX3
6000	185	17020	0.01	0.0711733022221177	0.0835997790535652	-0.0336291029895549	0.0473661280779438	TRUE	IncX3
6500	185	17020	0.01	0.0705668668835314	0.083003102901893	-0.0401287524734773	0.0374141576429121	TRUE	IncX3
7000	182	16471	0.01	0.076399715471519	0.0889382603916301	-0.0376862120448373	0.0437695705079754	TRUE	IncX3
7500	182	16471	0.01	0.0770922656241086	0.0896879298367789	-0.0277128425309565	0.0551146666420514	TRUE	IncX3
8000	150	11175	0.13	0.0448856012718801	0.0608839318512496	-0.0830307638454034	0.0868075409406225	FALSE	IncX3
8500	148	10878	0.21	0.0319003827903759	0.0484965452945012	-0.105646681398349	0.0881420906141351	FALSE	IncX3
9000	146	10585	0.25	0.0335013827751799	0.0502980989441486	-0.0873784196972852	0.102386805088226	FALSE	IncX3
9500	140	9730	0.1	0.0664662604449462	0.0837373850052939	-0.096249621447422	0.0903932296979375	FALSE	IncX3
10000	140	9730	0.09	0.0745149287743447	0.0916164226823389	-0.0896932012297862	0.0865298004920608	TRUE	IncX3
10500	137	9316	0.18	0.0493080730245419	0.0674763351951419	-0.0913951823761044	0.128290763719487	FALSE	IncX3
11000	135	9045	0.27	0.0432725832500449	0.0618902792235268	-0.0952395070449343	0.120111341553408	FALSE	IncX3
11500	133	8778	0.16	0.0431284924924421	0.0621932233326846	-0.103279415981356	0.100858339705902	FALSE	IncX3
12000	132	8646	0.11	0.0651297114704369	0.0838214743203148	-0.0844164908607453	0.0995435943046561	FALSE	IncX3
12500	130	8385	0.14	0.0712545496236291	0.0901032901555155	-0.0776788845774488	0.10153729188987	FALSE	IncX3
13000	130	8385	0.09	0.0712930481750288	0.0901384115484487	-0.0887084250570402	0.0867175504536542	TRUE	IncX3
13500	129	8256	0.11	0.0660776086798425	0.0852013284307116	-0.0873848013932966	0.104066938895959	FALSE	IncX3
14000	126	7875	0.1	0.0720793168340933	0.0915084538953197	-0.0796996021480478	0.100805801659053	FALSE	IncX3
14500	125	7750	0.1	0.0581913191116961	0.0780323776226995	-0.0969446688370474	0.0876292210863524	FALSE	IncX3
15000	124	7626	0.11	0.0568649910226754	0.0768648759289963	-0.0990302552180056	0.0911434818728602	FALSE	IncX3
15500	117	6786	0.15	0.0527352388849818	0.0740627811383518	-0.104088097781477	0.100782024068758	FALSE	IncX3
16000	117	6786	0.22	0.0547056056770938	0.075984413548676	-0.108807292968488	0.137033701558928	FALSE	IncX3
16500	115	6555	0.22	0.0502281337340499	0.0719822889058755	-0.0888621387175525	0.0936081443194885	FALSE	IncX3
17000	113	6328	0.2	0.0571705929154714	0.0791343582262186	-0.0792501599073833	0.120472590034139	FALSE	IncX3
17500	110	5995	0.27	0.0400093664892288	0.0629102397012681	-0.0929375962788329	0.094861226416682	FALSE	IncX3
18000	110	5995	0.2	0.0390479704271548	0.0619958477643148	-0.115776535632384	0.110785964116559	FALSE	IncX3
18500	108	5778	0.21	0.0352746417471717	0.0586823496016245	-0.083915505206044	0.114889559682161	FALSE	IncX3
19000	106	5565	0.38	0.0282201039742698	0.0521309001241252	-0.103785887044083	0.13224833309747	FALSE	IncX3
19500	106	5565	0.4	0.0235963422879466	0.0476325730927215	-0.106730708947165	0.125776367719854	FALSE	IncX3
20000	106	5565	0.36	0.0231372189916035	0.0471859677734733	-0.0925204945910678	0.145155242984189	FALSE	IncX3
20500	105	5460	0.36	0.0282259824527099	0.052294643084879	-0.0987380326618102	0.120514083484374	FALSE	IncX3
21000	104	5356	0.32	0.0344994324904771	0.0587380566472848	-0.110410033640712	0.143109352733163	FALSE	IncX3
21500	103	5253	0.3	0.0270539824144323	0.0517738359615421	-0.0969817426526779	0.104003723392286	FALSE	IncX3
22000	103	5253	0.35	0.0271132084595208	0.0518314548700956	-0.0935394663278603	0.10265743276453	FALSE	IncX3
22500	103	5253	0.23	0.0290405338857205	0.0538733371138086	-0.11844199657449	0.0902337514128454	FALSE	IncX3
23000	100	4950	0.28	0.0260220911003829	0.051673466397262	-0.090441358853745	0.120904957283047	FALSE	IncX3
23500	97	4656	0.23	0.0250832775929399	0.0517070555973049	-0.0937485955789221	0.113208732126268	FALSE	IncX3
24000	96	4560	0.39	0.0205683841374942	0.0475633820902354	-0.0951690666600928	0.153869994355824	FALSE	IncX3
24500	95	4465	0.25	0.0206184152497572	0.0478265642709212	-0.112360332193661	0.0976425000999274	FALSE	IncX3
25000	93	4278	0.46	0.0100076224244552	0.0379586001212784	-0.10196922197352	0.146472031661772	FALSE	IncX3
25500	93	4278	0.49	0.00902287443505858	0.0370063615930798	-0.0990836202311143	0.11790821194501	FALSE	IncX3
26000	92	4186	0.51	0.000975457186266102	0.0295658728119375	-0.103995506493979	0.132613087167365	FALSE	IncX3
26500	92	4186	0.44	0.00614790977858035	0.0345713489158549	-0.0997336274788894	0.117494289427709	FALSE	IncX3
27000	89	3916	0.41	-0.00211284191141723	0.0274156037817039	-0.121830991614056	0.129413095355374	FALSE	IncX3
27500	88	3828	0.45	-0.00941506864090801	0.0207645465340779	-0.147637069173384	0.138999448434609	FALSE	IncX3
28000	88	3828	0.57	-0.00937709675658147	0.0208013303264159	-0.113172409939524	0.157507376096487	FALSE	IncX3
28500	85	3570	0.63	-0.0122256521798329	0.0193322252458476	-0.112430180471076	0.153420508093605	FALSE	IncX3
29000	80	3160	0.57	-0.00542100186944777	0.0278920264384058	-0.0925585446381895	0.162409593105175	FALSE	IncX3
29500	80	3160	0.5	-0.00544964276948862	0.0278644566936723	-0.121418802832075	0.147282968481072	FALSE	IncX3
30000	76	2850	0.48	0.0043048426613408	0.0393028431128214	-0.126018337029389	0.142812897788304	FALSE	IncX3
30500	72	2556	0.45	0.00864708109320411	0.0455038134661045	-0.111853739801411	0.189403474389947	FALSE	IncX3
31000	72	2556	0.51	0.00836486522566809	0.0452330235719426	-0.126839000454585	0.173722457337819	FALSE	IncX3
31500	71	2485	0.47	0.00824509571356379	0.0457240793150995	-0.161046452669101	0.15791842199645	FALSE	IncX3
32000	69	2346	0.47	-0.00191587925535797	0.0372362318972513	-0.141942585435448	0.177055793842385	FALSE	IncX3
32500	67	2211	0.59	-0.0175759715744165	0.0233924154785963	-0.14041126782444	0.163661110465577	FALSE	IncX3
33000	65	2080	0.56	-0.000725647656433514	0.0406765513339555	-0.140589597800859	0.206485734790795	FALSE	IncX3
33500	62	1891	0.51	-0.0031210273811095	0.0402083458316137	-0.155586801388942	0.18794794834106	FALSE	IncX3
34000	62	1891	0.6	-0.0051136876163691	0.0383100561591699	-0.149824827624698	0.173604469302367	FALSE	IncX3
34500	60	1770	0.52	-0.00784035121013756	0.0373956786449991	-0.147004094477321	0.18256187331068	FALSE	IncX3
35000	58	1653	0.43	0.0118204251049678	0.057275756916666	-0.172256031774221	0.185735245342828	FALSE	IncX3
35500	57	1596	0.4	0.0133636856159079	0.0593151583103216	-0.150409468677474	0.194231040797247	FALSE	IncX3
36000	54	1431	0.28	0.0513337086339902	0.0980553954193314	-0.174181377636499	0.181083719659237	FALSE	IncX3
36500	53	1378	0.25	0.0505953288890472	0.0980950465400613	-0.149017401975964	0.208224878793485	FALSE	IncX3
37000	52	1326	0.33	0.0555263862307217	0.103507263367501	-0.158015153314168	0.224148393100372	FALSE	IncX3
37500	52	1326	0.32	0.055523592833189	0.103504627284927	-0.152692888674661	0.245164322829803	FALSE	IncX3
38000	52	1326	0.21	0.0552169818948866	0.103212713847302	-0.154615370736741	0.165208221670565	FALSE	IncX3
1000	168	14028	1	-0.0355180094554546	-0.0345447330077777	-0.0355180094554546	0.175777717700799	FALSE	IncN2
1500	166	13695	1	-0.0351373286541997	-0.034143137675651	-0.0351373286541997	0.16977822536781	FALSE	IncN2
2000	148	10878	0.66	-0.0200180906183991	-0.0171093685848636	-0.0617445020487917	0.109298525827826	FALSE	IncN2
2500	147	10731	0.59	-0.0215427854252843	-0.0185898244978894	-0.059959312304694	0.0977136973387436	FALSE	IncN2
3000	145	10440	0.79	-0.039039959797912	-0.0353525399545112	-0.0626368754459591	0.0849430943004807	FALSE	IncN2
3500	84	3486	0.84	-0.0649160155852411	-0.05540576364629	-0.0861069981770565	0.141158158928179	FALSE	IncN2
4000	83	3403	0.79	-0.0611563891159833	-0.0523109811434448	-0.0948796800647378	0.156404343464243	FALSE	IncN2
4500	76	2850	0.64	-0.044091233502099	-0.0345025043245401	-0.105375591141804	0.143648392156814	FALSE	IncN2
5000	72	2556	0.75	-0.0476362355684664	-0.0392725395167975	-0.0927450556271176	0.178512662547715	FALSE	IncN2
5500	72	2556	0.62	-0.0490987861436967	-0.0407174567439454	-0.106871271744111	0.146656944843046	FALSE	IncN2
6000	71	2485	0.51	-0.0185144392638275	-0.00943126254019331	-0.12177889079544	0.189042290882745	FALSE	IncN2
6500	66	2145	0.58	-0.0282695850227138	-0.0167563364197134	-0.115425512898445	0.148287947580376	FALSE	IncN2
7000	64	2016	0.49	-0.0229259071941407	-0.0110118146359928	-0.142682665972695	0.150961539686218	FALSE	IncN2
7500	64	2016	0.59	-0.0229259071941407	-0.0110118146359928	-0.116348818400498	0.207235385218189	FALSE	IncN2
8000	64	2016	0.51	-0.0229259071941407	-0.0110118146359928	-0.143228314708186	0.207893872802384	FALSE	IncN2
8500	64	2016	0.47	-0.0229259071941407	-0.0110118146359928	-0.131861930854741	0.208811816216978	FALSE	IncN2
9000	64	2016	0.52	-0.0229259071941407	-0.0110118146359928	-0.124581526990688	0.171776452279464	FALSE	IncN2
9500	64	2016	0.53	-0.0229259071941407	-0.0110118146359928	-0.137976402134627	0.161250211251431	FALSE	IncN2
10000	64	2016	0.57	-0.0229259071941407	-0.0110118146359928	-0.140714315198076	0.188299980399688	FALSE	IncN2
10500	64	2016	0.37	0.0180127128761163	0.0302330378846421	-0.137601455805406	0.118999668742706	FALSE	IncN2
11000	64	2016	0.32	0.0179729605574578	0.0301944008319236	-0.133429375705541	0.209770214453872	FALSE	IncN2
11500	64	2016	0.38	0.0179729605574578	0.0301944008319236	-0.135250230624475	0.160967845293143	FALSE	IncN2
12000	64	2016	0.37	0.0179729605574578	0.0301944008319236	-0.135164713389752	0.16588959576668	FALSE	IncN2
12500	64	2016	0.39	0.020583553798237	0.0337813927312642	-0.133486967212532	0.157742421792467	FALSE	IncN2
13000	64	2016	0.4	0.020583553798237	0.0337813927312642	-0.138936227863473	0.181951472282828	FALSE	IncN2
13500	64	2016	0.4	0.020583553798237	0.0337813927312642	-0.124451207687193	0.200165104389553	FALSE	IncN2
14000	64	2016	0.42	0.0205620374902339	0.0337607272560894	-0.137161008880569	0.183118887594616	FALSE	IncN2
14500	64	2016	0.39	0.0205620374902339	0.0337607272560894	-0.129927706519642	0.203233297780992	FALSE	IncN2
1000	141	9870	0.02	0.133027835642977	0.137448981246184	-0.0787822913633384	0.0985976711560502	TRUE	IncC
1500	141	9870	0.01	0.125777960030893	0.130334039735509	-0.0751244978110545	0.0892220345057068	TRUE	IncC
2000	140	9730	0.01	0.166394041731351	0.174940043889411	-0.0809216145242691	0.0926847556405573	TRUE	IncC
2500	140	9730	0.02	0.141002973093955	0.150449619641221	-0.0685892624695946	0.0861103982413695	TRUE	IncC
3000	135	9045	0.02	0.127024800407638	0.137131682604906	-0.0838594474987983	0.0876392728395089	TRUE	IncC
3500	134	8911	0.01	0.138743401651227	0.149062136834111	-0.0899122371841009	0.078256025206103	TRUE	IncC
4000	134	8911	0.01	0.135204317269043	0.145595085924655	-0.104501630586092	0.0880942390521142	TRUE	IncC
4500	134	8911	0.02	0.132261623507693	0.142704245402353	-0.084364916208722	0.069987562601287	TRUE	IncC
5000	134	8911	0.01	0.132163791870397	0.142605814236069	-0.0883432205938773	0.0785661797432387	TRUE	IncC
5500	134	8911	0.02	0.130423616125082	0.141415200137841	-0.072250095255283	0.096873010788447	TRUE	IncC
6000	134	8911	0.02	0.131204954862855	0.142177590093223	-0.0810404631478403	0.114392635026444	TRUE	IncC
6500	133	8778	0.02	0.119405838939938	0.133215896795247	-0.0678596813453944	0.0937778768679286	TRUE	IncC
7000	132	8646	0.02	0.114026779527291	0.128104612293028	-0.0853670926602533	0.0810215984309832	TRUE	IncC
7500	132	8646	0.01	0.11426203926192	0.128349160073266	-0.086455557979551	0.0716860628683564	TRUE	IncC
8000	132	8646	0.02	0.113576856690143	0.127685402573012	-0.085864132821719	0.0679679583527222	TRUE	IncC
8500	132	8646	0.03	0.108671436146429	0.122890617539047	-0.0620309825381649	0.0843260336328591	TRUE	IncC
9000	132	8646	0.02	0.108862222863617	0.123077185709679	-0.080063093942974	0.0827737057508964	TRUE	IncC
9500	131	8515	0.01	0.108751530780563	0.123123748410569	-0.0806866959344166	0.0671294605388869	TRUE	IncC
10000	131	8515	0.03	0.11141828975827	0.125936747802627	-0.0815129443690893	0.078446707023582	TRUE	IncC
10500	131	8515	0.01	0.126770083749712	0.142383027080267	-0.0656347554863678	0.0843903543779566	TRUE	IncC
11000	129	8256	0.06	0.125791939554589	0.141967680144731	-0.0742268867987335	0.141583955249916	TRUE	IncC
11500	129	8256	0.03	0.126609124806761	0.142766362046608	-0.0950085594956591	0.112979395940656	TRUE	IncC
12000	129	8256	0.01	0.127019071095923	0.143166692906347	-0.0660974116937132	0.0795227492685284	TRUE	IncC
12500	129	8256	0.02	0.126726573797771	0.142880982126603	-0.0609506300469465	0.107346819069964	TRUE	IncC
13000	128	8128	0.01	0.134297111199897	0.150338663799697	-0.0858705069224811	0.07969709410363	TRUE	IncC
13500	128	8128	0.02	0.136963009469467	0.152944175276063	-0.0682682132532454	0.0813481879279719	TRUE	IncC
14000	128	8128	0.01	0.139457724110899	0.155381160722008	-0.0711517804063152	0.0896744440772977	TRUE	IncC
14500	128	8128	0.01	0.137553589778168	0.153932684944422	-0.0763536717423619	0.0757038624022933	TRUE	IncC
15000	128	8128	0.01	0.139225150652442	0.15556265153016	-0.0804728438441132	0.102147597710054	TRUE	IncC
15500	128	8128	0.01	0.15000156312756	0.166927865028845	-0.0778985237385454	0.0959739402782248	TRUE	IncC
16000	127	8001	0.01	0.155570044080453	0.172462968562334	-0.0785646689733086	0.0987968273476892	TRUE	IncC
16500	127	8001	0.01	0.151797359963995	0.168755859744879	-0.0698706573487252	0.0677634728563039	TRUE	IncC
17000	127	8001	0.01	0.160432071159924	0.177414959662813	-0.0712359800863895	0.0795081821893524	TRUE	IncC
17500	127	8001	0.01	0.161619019747279	0.178571650983087	-0.0578917748754609	0.0783406122807757	TRUE	IncC
18000	127	8001	0.01	0.162827621760451	0.179741830824204	-0.0680551587926657	0.0651696677401302	TRUE	IncC
18500	127	8001	0.01	0.16476559567884	0.18163343605166	-0.0596078372139341	0.074004086940907	TRUE	IncC
19000	127	8001	0.01	0.160542559092512	0.177503436097927	-0.0827016926676639	0.0717008430406895	TRUE	IncC
19500	127	8001	0.01	0.155964982400059	0.173023652110472	-0.0946256198430394	0.0857476301528856	TRUE	IncC
20000	127	8001	0.01	0.155257552044824	0.172332553354778	-0.0736150933242538	0.071424546207058	TRUE	IncC
20500	127	8001	0.01	0.155346846792711	0.172419080073446	-0.0814993865399006	0.0794388059247131	TRUE	IncC
21000	127	8001	0.01	0.152423538965091	0.169559405712091	-0.0548873891702468	0.100573343681616	TRUE	IncC
21500	127	8001	0.01	0.152564239312	0.169697202408008	-0.0833028020625569	0.0751697364808305	TRUE	IncC
22000	127	8001	0.01	0.15236286857543	0.169500420055051	-0.0691076617477408	0.080818319190497	TRUE	IncC
22500	127	8001	0.01	0.1534857354427	0.170593958221889	-0.0819696890488194	0.085999370725871	TRUE	IncC
23000	127	8001	0.01	0.15389371868193	0.170991869546484	-0.0803189336075028	0.0778399211542689	TRUE	IncC
23500	127	8001	0.01	0.155743056954155	0.172797994453889	-0.07749390341798	0.0997616896711907	TRUE	IncC
24000	127	8001	0.01	0.155491365907831	0.172551698542149	-0.0753861214415486	0.103194305139128	TRUE	IncC
24500	127	8001	0.01	0.154445914284178	0.171529944226394	-0.0778373503742914	0.081987876259154	TRUE	IncC
25000	127	8001	0.01	0.150267184878224	0.167444210077755	-0.0844447548442321	0.0819616667888077	TRUE	IncC
25500	127	8001	0.01	0.150868339355829	0.168030559776752	-0.0648381501937127	0.0900747738747225	TRUE	IncC
26000	127	8001	0.01	0.150405973186848	0.167578233778676	-0.0630513776885903	0.0770728119481013	TRUE	IncC
26500	127	8001	0.01	0.150291659968106	0.167464657968317	-0.08360228252758	0.094564390741077	TRUE	IncC
27000	127	8001	0.02	0.150459774236013	0.16762809693528	-0.071557009262512	0.11285917661858	TRUE	IncC
27500	127	8001	0.01	0.150439069113604	0.167606491967683	-0.0793826372414915	0.0871449320961102	TRUE	IncC
28000	126	7875	0.01	0.138839145957013	0.156338604271313	-0.0868794820064067	0.0989831972946343	TRUE	IncC
28500	126	7875	0.01	0.140401222097955	0.157863321144442	-0.0731733938750299	0.0877436027613147	TRUE	IncC
29000	125	7750	0.01	0.147198669177764	0.164596787338873	-0.0720722843276494	0.125052084773695	TRUE	IncC
29500	125	7750	0.01	0.153345261510908	0.170624311774666	-0.0940521542018837	0.078451041584252	TRUE	IncC
30000	125	7750	0.01	0.151785488155369	0.169186307281915	-0.0683888051791058	0.0989006930987867	TRUE	IncC
30500	123	7503	0.01	0.140916197333589	0.158746620465397	-0.0868821683254076	0.0879466644427444	TRUE	IncC
31000	121	7260	0.01	0.14752078325351	0.165578854431835	-0.0872378438988314	0.0785548591338139	TRUE	IncC
31500	120	7140	0.02	0.148275539043818	0.166434623433012	-0.0901904838099896	0.101542711884777	TRUE	IncC
32000	120	7140	0.01	0.150219245775599	0.168332401329528	-0.0978701939223521	0.108186622217448	TRUE	IncC
32500	120	7140	0.01	0.149903168992976	0.168024043801098	-0.0848473729149496	0.104636799285613	TRUE	IncC
33000	120	7140	0.03	0.152630268593156	0.170684726451647	-0.0907436500176298	0.106946789958144	TRUE	IncC
33500	118	6903	0.01	0.154717768919338	0.173029082034277	-0.102909432953266	0.102124327909722	TRUE	IncC
34000	118	6903	0.01	0.154274533934113	0.172602403446441	-0.0885105690950108	0.0925899650739353	TRUE	IncC
34500	118	6903	0.01	0.154405517715589	0.172730291729601	-0.0811625669474501	0.10659301577197	TRUE	IncC
35000	118	6903	0.02	0.154592435748679	0.172912748792844	-0.0788930412940884	0.109117055787671	TRUE	IncC
35500	117	6786	0.02	0.147284627617676	0.166637767031289	-0.079128877558157	0.118251008488009	TRUE	IncC
36000	117	6786	0.01	0.149580848784977	0.168880659396381	-0.083564520232409	0.0935664524026043	TRUE	IncC
36500	115	6555	0.01	0.15178289024208	0.171285050714819	-0.0847738960251898	0.0959119650148579	TRUE	IncC
37000	114	6441	0.01	0.151069886056793	0.170729180959057	-0.0805884444373396	0.086149555604921	TRUE	IncC
37500	112	6216	0.01	0.155255314761172	0.175064606296396	-0.10728995718136	0.108720218357256	TRUE	IncC
38000	110	5995	0.02	0.16493065885897	0.184743801797319	-0.0808520973859275	0.124726824923765	TRUE	IncC
38500	110	5995	0.01	0.166911451512674	0.186676693199413	-0.10910863701621	0.104030940384034	TRUE	IncC
39000	109	5886	0.04	0.174856572405635	0.194536397346688	-0.087458817876621	0.163062355869254	TRUE	IncC
39500	109	5886	0.01	0.172711146248071	0.192444275334252	-0.0913380221632319	0.106169807873312	TRUE	IncC
40000	109	5886	0.01	0.171825865331191	0.191582391372655	-0.10710004534964	0.120990059258721	TRUE	IncC
40500	109	5886	0.01	0.172553746742064	0.192291298623605	-0.0963874490928227	0.101877324735396	TRUE	IncC
41000	108	5778	0.01	0.164749157711953	0.184801892742726	-0.0964359868029834	0.0942655784785126	TRUE	IncC
41500	108	5778	0.03	0.164481367229568	0.184541462841238	-0.0919186894196763	0.0876547644461001	TRUE	IncC
42000	108	5778	0.02	0.165778703618988	0.185811617961366	-0.0915478300392822	0.10657563158635	TRUE	IncC
42500	108	5778	0.02	0.165923102073876	0.185952097634978	-0.0962980884473294	0.1186002428884	TRUE	IncC
43000	108	5778	0.01	0.165558390929034	0.185597164149705	-0.077070626406171	0.107861216349944	TRUE	IncC
43500	108	5778	0.02	0.167339488124118	0.187332086043036	-0.112723208690141	0.107853686922138	TRUE	IncC
44000	108	5778	0.02	0.168104300267357	0.188073192493941	-0.100522694634303	0.109701179930989	TRUE	IncC
44500	107	5671	0.01	0.172839590561621	0.192810438546431	-0.0955030024772562	0.108274432300248	TRUE	IncC
45000	106	5565	0.01	0.170511550201015	0.190660967425066	-0.0999892505112879	0.101821703594417	TRUE	IncC
45500	106	5565	0.01	0.17044147700198	0.190594144043248	-0.0951413092764984	0.116626992074491	TRUE	IncC
46000	106	5565	0.02	0.170622004826245	0.190776442304619	-0.0845033424729657	0.119148315783609	TRUE	IncC
46500	104	5356	0.02	0.173727314571429	0.194039467067433	-0.0756006273885305	0.144531342948433	TRUE	IncC
47000	104	5356	0.01	0.173736939034315	0.194049143697076	-0.11897290458143	0.104060216535399	TRUE	IncC
47500	100	4950	0.01	0.194521162291336	0.215145863419895	-0.104125351418367	0.122043992282296	TRUE	IncC
48000	100	4950	0.01	0.194848086200502	0.215463147274919	-0.0881665159648341	0.0984535599296044	TRUE	IncC
48500	100	4950	0.01	0.194507849897408	0.215292843994693	-0.0881541468250069	0.120536723402105	TRUE	IncC
49000	100	4950	0.01	0.198616594770162	0.219277050480405	-0.101494507841482	0.145448509214974	TRUE	IncC
49500	98	4753	0.01	0.19367871352408	0.214754691692276	-0.110770097180168	0.100263619957665	TRUE	IncC
50000	98	4753	0.01	0.193106873975444	0.214200003184685	-0.0886103622505285	0.12037284973038	TRUE	IncC
1000	196	19110	0.04	0.0553172937584272	0.0612850300317094	-0.055960901234088	0.05934052624252	TRUE	IncF
1500	196	19110	0.02	0.0703728948128115	0.0762753578483948	-0.0483904888615259	0.0647277089181718	TRUE	IncF
2000	195	18915	0.01	0.107827465301744	0.113906528317234	-0.046392952693247	0.0618424007010831	TRUE	IncF
2500	195	18915	0.01	0.120133033869834	0.126540966852683	-0.0563850941045967	0.0597430546338865	TRUE	IncF
3000	192	18336	0.73	-0.0260504420353461	-0.0162915817609358	-0.0550391227193811	0.0673322248355077	FALSE	IncF
3500	181	16290	0.79	-0.0205471778726777	-0.00920809624030465	-0.0553870647093592	0.0539935461114938	FALSE	IncF
4000	179	15931	0.84	-0.0308609318646435	-0.0192028870992849	-0.0506359517452341	0.0667652139606122	FALSE	IncF
4500	179	15931	0.88	-0.0326440570741808	-0.0209247684469286	-0.0483151068954726	0.0689966174599241	FALSE	IncF
5000	179	15931	0.88	-0.0320026310542947	-0.0200337444051189	-0.0426473676612113	0.0578304536328098	FALSE	IncF
5500	179	15931	0.84	-0.0299335162640793	-0.017345707088664	-0.0492435114440083	0.0540294167677549	FALSE	IncF
6000	179	15931	0.92	-0.0330227322848443	-0.0203012923634796	-0.0419434860296992	0.056518595809103	FALSE	IncF
6500	178	15753	0.72	-0.026761669130564	-0.0137296059085986	-0.0502698949618029	0.0407595925591386	FALSE	IncF
7000	170	14365	0.62	-0.0111873360609686	0.00272088737423586	-0.0471934493467641	0.0586563748021653	FALSE	IncF
7500	170	14365	0.55	-0.00997649772440157	0.0040013294254535	-0.0480700913730728	0.0595801387734826	FALSE	IncF
8000	166	13695	0.49	-0.00478485377050241	0.00988098834105957	-0.0430127805689219	0.0528539268380566	FALSE	IncF
8500	165	13530	0.6	-0.00778793543885247	0.00714048345433643	-0.0393667603624434	0.0498545627214	FALSE	IncF
9000	164	13366	0.59	-0.00739987891769683	0.00775588647283383	-0.0500583750437662	0.0467879848090142	FALSE	IncF
9500	161	12880	0.43	0.00292665045606157	0.018228082944767	-0.048885877672234	0.0548993162004102	FALSE	IncF
10000	160	12720	0.36	0.00552108424957008	0.0208941916345063	-0.049025347990116	0.0413844059074844	FALSE	IncF
10500	159	12561	0.59	-0.006248387757816	0.00940098584558751	-0.0435999258164395	0.0651663423311315	FALSE	IncF
11000	158	12403	0.54	-0.006097947738081	0.00973670028958806	-0.0461256008541704	0.0558446457711948	FALSE	IncF
11500	158	12403	0.55	-0.00617663855544972	0.00965828722544661	-0.0493553301689958	0.0606154779702799	FALSE	IncF
12000	157	12246	0.7	-0.00828978823279304	0.00773829097098711	-0.0369034279866584	0.0493404153414338	FALSE	IncF
12500	156	12090	0.42	0.00396861841938618	0.0198830879053033	-0.056495258015425	0.049450601187922	FALSE	IncF
13000	155	11935	0.51	0.000285920305772734	0.0163455735228283	-0.0479862002729905	0.0532348002258009	FALSE	IncF
13500	152	11476	0.53	-0.00553924690699669	0.0108955628360644	-0.0483998018840128	0.0550760719408549	FALSE	IncF
14000	152	11476	0.52	-0.00198437734440962	0.0143912521401207	-0.0556925297834946	0.0537626189396673	FALSE	IncF
14500	151	11325	0.39	0.00041598345196586	0.017026240944935	-0.0528433453878362	0.04981912310852	FALSE	IncF
15000	151	11325	0.53	-0.000653289661464281	0.0159756137761288	-0.0438692111039453	0.0675425221545652	FALSE	IncF
15500	138	9453	0.73	-0.0190420307175896	-0.000789231979193811	-0.0561989826000878	0.0603431583852125	FALSE	IncF
16000	138	9453	0.51	-0.00619022037413936	0.0118346411067793	-0.0470877861438893	0.0512424224034411	FALSE	IncF
16500	138	9453	0.45	-0.0013454840104135	0.0165906776904302	-0.0470559383572789	0.0547035741642106	FALSE	IncF
17000	137	9316	0.38	0.00407848044066518	0.0220211224937578	-0.0542753087902047	0.0622239311003596	FALSE	IncF
17500	135	9045	0.48	0.00667262039270997	0.0248044005181183	-0.0491208086024372	0.0618674054770699	FALSE	IncF
18000	133	8778	0.43	0.00662465860993643	0.0249716240504715	-0.0560666568031336	0.0593693368498152	FALSE	IncF
18500	133	8778	0.27	0.00836191219511274	0.0266763641132102	-0.0465346980945067	0.0480317773426645	FALSE	IncF
19000	120	7140	0.08	0.0370079539603735	0.0566594673864923	-0.0425000222483214	0.0478255027711759	TRUE	IncF
19500	120	7140	0.09	0.0397641536832732	0.0593720324500171	-0.0423516383256424	0.0468321622070279	TRUE	IncF
20000	120	7140	0.09	0.0405730016207466	0.060163532093269	-0.0528613120566434	0.0745783526632406	FALSE	IncF
20500	120	7140	0.11	0.0435775025124756	0.0631156607348502	-0.0454801005819331	0.0587625255057985	TRUE	IncF
21000	118	6903	0.05	0.042208198800037	0.062240973009151	-0.0493062810014199	0.0485972204358954	TRUE	IncF
21500	118	6903	0.09	0.0435157297281282	0.06352031072635	-0.0554625020531727	0.0534501597312457	TRUE	IncF
22000	118	6903	0.05	0.0434960314236487	0.0635009105776407	-0.0520293741308074	0.0472854192781603	TRUE	IncF
22500	116	6670	0.1	0.0357871283664434	0.0562241530929244	-0.036880863875438	0.067297112552715	FALSE	IncF
23000	115	6555	0.11	0.0484133331886563	0.0687204463490378	-0.0486232411372846	0.0785215679355763	FALSE	IncF
23500	115	6555	0.05	0.0491897274674442	0.0694797833997685	-0.0507818683203119	0.0501285383920554	TRUE	IncF
24000	114	6441	0.05	0.0481553299747781	0.0688207022397422	-0.058988817767456	0.0575405449227366	TRUE	IncF
24500	113	6328	0.09	0.04317755352254	0.0643123321763072	-0.0576962107382508	0.0567449499728467	TRUE	IncF
25000	113	6328	0.08	0.0439544978827463	0.0650719499668377	-0.0581654356722923	0.0596760287068004	TRUE	IncF
25500	111	6105	0.12	0.0400181595754769	0.0615310324550049	-0.0533668478775112	0.0559826817790221	TRUE	IncF
26000	111	6105	0.11	0.0409453110531486	0.0624478134697647	-0.0490901315621982	0.0690944522643199	FALSE	IncF
26500	111	6105	0.11	0.0414445005813977	0.0629358050386559	-0.0490778710699012	0.060875649394997	TRUE	IncF
27000	110	5995	0.11	0.0452650290072077	0.0668235179255979	-0.0468987559966815	0.0635427694050761	TRUE	IncF
27500	109	5886	0.04	0.0508757173630408	0.0724695347254326	-0.0425754749990126	0.0510763145618346	TRUE	IncF
28000	107	5671	0.06	0.0584962665313262	0.0802374003264652	-0.0559567067523597	0.0617391325287217	TRUE	IncF
28500	106	5565	0.03	0.0597938971408942	0.0816727635071933	-0.0624777157517504	0.0538684174125694	TRUE	IncF
29000	106	5565	0.06	0.0618293058980796	0.083659812762634	-0.06141352458098	0.0676849840389999	TRUE	IncF
29500	105	5460	0.06	0.0649682921074002	0.0868887798532628	-0.0490876824794164	0.0787969625538505	TRUE	IncF
30000	105	5460	0.01	0.0657996001214527	0.0877003293290985	-0.0608677849902148	0.058030554270611	TRUE	IncF
30500	105	5460	0.04	0.0666057109832234	0.0884873905202086	-0.0596706856464282	0.0665326900638563	TRUE	IncF
31000	105	5460	0.01	0.0667771114664891	0.088654532315343	-0.057936717970635	0.0575931251053396	TRUE	IncF
31500	105	5460	0.03	0.0666096786551239	0.0884909007769311	-0.0577256028973457	0.0635981767043407	TRUE	IncF
32000	104	5356	0.06	0.0676464631766832	0.0899023447189774	-0.056622962517608	0.0736250109521784	TRUE	IncF
32500	103	5253	0.05	0.0653518451312867	0.0878338902513389	-0.0501887050125389	0.0689912319501087	TRUE	IncF
33000	103	5253	0.03	0.064882980075426	0.0873762899506242	-0.0540031833327035	0.0509896572339474	TRUE	IncF
33500	103	5253	0.03	0.0646737004715775	0.0871719165883072	-0.0586376491481233	0.0600088215169182	TRUE	IncF
34000	103	5253	0.02	0.0642415740922649	0.0867500967321186	-0.0535860040878803	0.042544229837656	TRUE	IncF
34500	102	5151	0.04	0.0683256916104269	0.0909083221669571	-0.0598931437681303	0.0736725957970311	TRUE	IncF
35000	101	5050	0.04	0.0685235998192977	0.0912777691470105	-0.0610674838732915	0.0672481846216767	TRUE	IncF
35500	101	5050	0.05	0.0691549000465038	0.0918937980069125	-0.0559163171019759	0.0711208381486002	TRUE	IncF
36000	101	5050	0.01	0.0694472556508867	0.0921795645849489	-0.0592355516145332	0.0577266802526452	TRUE	IncF
36500	101	5050	0.01	0.0696215910372841	0.0923499500134445	-0.0510439203006919	0.0569886896105566	TRUE	IncF
37000	101	5050	0.03	0.0695968009946868	0.0923256330175117	-0.0676360403781697	0.0644263119844039	TRUE	IncF
37500	101	5050	0.06	0.0695678168619576	0.092297075208149	-0.0572778171236722	0.0835760401114141	TRUE	IncF
38000	101	5050	0.03	0.0689232763667176	0.0916680596140343	-0.0660503353187231	0.0659847221322676	TRUE	IncF
38500	99	4851	0.09	0.0581031734134711	0.0820385901970456	-0.0653256874054212	0.0874285924698078	FALSE	IncF
39000	95	4465	0.09	0.0581321067290517	0.0828760952956522	-0.0618477417185973	0.0885760153863579	FALSE	IncF
39500	91	4095	0.02	0.0738927849109466	0.0993880319569879	-0.066685929527682	0.0627398016100177	TRUE	IncF
40000	89	3916	0.03	0.0795051186665275	0.105297502722947	-0.0701263350184491	0.0699667647647815	TRUE	IncF
40500	89	3916	0.02	0.0798633618899688	0.105645079546158	-0.0630771699337483	0.0721580161870454	TRUE	IncF
41000	89	3916	0.03	0.080152930492195	0.10592597024497	-0.0522793007529362	0.0715344540947178	TRUE	IncF
41500	89	3916	0.03	0.0803681025460668	0.106134479969943	-0.0577418084725259	0.0738948752570829	TRUE	IncF
42000	89	3916	0.02	0.0806863067871711	0.106455236157519	-0.0650433861974309	0.0628391938340851	TRUE	IncF
42500	89	3916	0.02	0.0807226459849861	0.106489902180933	-0.0697698289265365	0.0573532194025444	TRUE	IncF
43000	88	3828	0.04	0.0797592168344566	0.105786151943563	-0.0610416212491171	0.076446820254786	TRUE	IncF
43500	87	3741	0.04	0.0793336684506552	0.105970279454253	-0.0588329905076498	0.0792270209827954	TRUE	IncF
44000	87	3741	0.02	0.0780982418551944	0.104770648827089	-0.0682006597362871	0.0676388876511772	TRUE	IncF
44500	87	3741	0.02	0.0767601722099514	0.103471127936621	-0.0646701862039891	0.0744939490690875	TRUE	IncF
45000	86	3655	0.03	0.0785136416328426	0.105437333913772	-0.0678259942356215	0.0751632028255558	TRUE	IncF
45500	86	3655	0.03	0.0779176885145518	0.104858875090952	-0.0571325248148853	0.0645133093692035	TRUE	IncF
46000	85	3570	0.04	0.077814089432283	0.105011773593567	-0.067031688008028	0.0766082527770573	TRUE	IncF
46500	84	3486	0.02	0.084311827394746	0.111571872641107	-0.0752968908298404	0.0484345493142717	TRUE	IncF
47000	83	3403	0.06	0.0840334702219145	0.111565595691954	-0.0628701404068606	0.0909951823142671	TRUE	IncF
47500	83	3403	0.04	0.0841182233304037	0.111647865632777	-0.0690240235362658	0.0964059321896087	TRUE	IncF
48000	82	3321	0.02	0.0806134716680375	0.108516116794829	-0.0606165977217869	0.0710675261366879	TRUE	IncF
48500	81	3240	0.04	0.0815622004834237	0.109721055037508	-0.0604403211488095	0.0807788175246807	TRUE	IncF
49000	81	3240	0.05	0.0807718168643517	0.10895456692514	-0.068623544784736	0.0832761063864225	TRUE	IncF
49500	81	3240	0.02	0.0797427535062473	0.107956790682616	-0.0608936554655188	0.0759885139651112	TRUE	IncF
50000	81	3240	0.01	0.0789552901709484	0.107193378178168	-0.0654835230538811	0.063981154284428	TRUE	IncF
1000	330	54285	0.42	0.00706901274837777	0.0125873644093465	-0.0399922014230114	0.0434411122652685	FALSE	All plasmid sequences
1500	329	53956	0.38	0.00218155231553707	0.00802861847142374	-0.0550053143864318	0.0464855556636342	FALSE	All plasmid sequences
2000	329	53956	0.03	0.0675953354261757	0.0735548563416285	-0.0569172493996496	0.0552744298145899	TRUE	All plasmid sequences
2500	328	53628	0.04	0.0692502151801454	0.0753912406108139	-0.0603903894529074	0.070297748862021	TRUE	All plasmid sequences
3000	302	45451	0.05	0.0573647484351821	0.0646009750433051	-0.0546418969784395	0.0666257005934384	FALSE	All plasmid sequences
3500	246	30135	0.01	0.147790986070943	0.156664402062521	-0.0634782972979207	0.0630305815828269	TRUE	All plasmid sequences
4000	243	29403	0.01	0.150925260679478	0.159936683320503	-0.0662101065716683	0.076013580780421	TRUE	All plasmid sequences
4500	242	29161	0.01	0.153345689307238	0.16235722528238	-0.0642511842977563	0.0721920210339354	TRUE	All plasmid sequences
5000	240	28680	0.01	0.16617152299298	0.175435224262217	-0.0641472582222992	0.0663843023243871	TRUE	All plasmid sequences
5500	238	28203	0.01	0.162759875927959	0.17254658881945	-0.0545074945639222	0.0680004083353995	TRUE	All plasmid sequences
6000	237	27966	0.01	0.157953322498333	0.168068084564484	-0.0546452802942912	0.0727288356908703	TRUE	All plasmid sequences
6500	237	27966	0.01	0.156901729287227	0.167090302256121	-0.0578287866559509	0.0783386940054153	TRUE	All plasmid sequences
7000	232	26796	0.01	0.160594407966458	0.170957643991593	-0.0604882692136493	0.0612940996372202	TRUE	All plasmid sequences
7500	229	26106	0.01	0.157499462075756	0.168052056243119	-0.0708803083533573	0.0575931156931752	TRUE	All plasmid sequences
8000	217	23436	0.01	0.152593142552198	0.164029943827767	-0.0588583915393008	0.0542789026660352	TRUE	All plasmid sequences
8500	216	23220	0.01	0.150369386863883	0.161922318858932	-0.0708428572126514	0.0656953011598031	TRUE	All plasmid sequences
9000	209	21736	0.01	0.112402659382182	0.124880311234377	-0.0605858553352406	0.0641123360339799	TRUE	All plasmid sequences
9500	205	20910	0.01	0.109351326712979	0.122128111953272	-0.0659216065779251	0.0825439698992332	TRUE	All plasmid sequences
10000	204	20706	0.01	0.101688264317379	0.114650392300722	-0.0459948026421704	0.0630189689514238	TRUE	All plasmid sequences
10500	202	20301	0.04	0.0977934654599771	0.110944328756672	-0.0536598954796795	0.0987235919444541	TRUE	All plasmid sequences
11000	200	19900	0.01	0.101084482273544	0.114325471685403	-0.0684522673898134	0.071998379422933	TRUE	All plasmid sequences
11500	198	19503	0.01	0.104145508656658	0.117471782766853	-0.0667334027288051	0.0574669760128208	TRUE	All plasmid sequences
12000	198	19503	0.01	0.105741676258395	0.11905180298543	-0.0542799733829752	0.0587990037867364	TRUE	All plasmid sequences
12500	195	18915	0.01	0.112660158219682	0.126073772285048	-0.0611790499158975	0.0632509140498975	TRUE	All plasmid sequences
13000	192	18336	0.01	0.108467824689989	0.122149671848554	-0.068116939744826	0.0502537207453292	TRUE	All plasmid sequences
13500	192	18336	0.01	0.1083087494092	0.121994661596137	-0.058658412770905	0.0719775732569766	TRUE	All plasmid sequences
14000	192	18336	0.01	0.109410832279749	0.12307927392086	-0.0684048163009521	0.0889672949426169	TRUE	All plasmid sequences
14500	190	17955	0.01	0.109868081681623	0.123672537336145	-0.0623160906097467	0.0732785011670966	TRUE	All plasmid sequences
15000	185	17020	0.02	0.114814916088315	0.128911557367056	-0.0777731648123518	0.0702470128798978	TRUE	All plasmid sequences
15500	183	16653	0.01	0.111913732372391	0.126205575456328	-0.0639662858473077	0.0741564916712223	TRUE	All plasmid sequences
16000	183	16653	0.01	0.112623858442812	0.126906752686549	-0.0666916917505278	0.0741154590007312	TRUE	All plasmid sequences
16500	180	16110	0.01	0.110096004277586	0.124651044754189	-0.072573157004282	0.0789642840056002	TRUE	All plasmid sequences
17000	179	15931	0.01	0.111578405101937	0.126194802825184	-0.0641867912549188	0.0742068857400776	TRUE	All plasmid sequences
17500	173	14878	0.01	0.107639215430687	0.122843513157013	-0.0657653676605149	0.0584024303103448	TRUE	All plasmid sequences
18000	172	14706	0.04	0.103028775646489	0.118406562712764	-0.0695393900553899	0.105981505011361	TRUE	All plasmid sequences
18500	170	14365	0.05	0.0988574169167483	0.114488984567928	-0.0648893002672049	0.106858895700104	TRUE	All plasmid sequences
19000	165	13530	0.01	0.101519521749263	0.117571702058591	-0.0649735296338443	0.0860605028576259	TRUE	All plasmid sequences
19500	164	13366	0.01	0.101798574108729	0.117941374787566	-0.0689179171327641	0.0680321093654347	TRUE	All plasmid sequences
20000	164	13366	0.01	0.102622480694492	0.118750276152968	-0.0599521687083185	0.0781695057876982	TRUE	All plasmid sequences
20500	159	12561	0.03	0.0922891077989169	0.10910956954555	-0.089521829481458	0.0725829407202273	TRUE	All plasmid sequences
21000	159	12561	0.03	0.0923837205723667	0.109202201798038	-0.0834837294443961	0.0908941543453626	TRUE	All plasmid sequences
21500	158	12403	0.04	0.100283848029115	0.117074352762968	-0.0752387288704973	0.0971801910318919	TRUE	All plasmid sequences
22000	157	12246	0.03	0.0996162632044329	0.11652380220785	-0.0711835841611563	0.089575261011585	TRUE	All plasmid sequences
22500	157	12246	0.01	0.101621728999943	0.118490939686219	-0.0797602415477127	0.0758830109479007	TRUE	All plasmid sequences
23000	156	12090	0.01	0.102644501033264	0.119604168862459	-0.0488654715621485	0.0682501480450008	TRUE	All plasmid sequences
23500	153	11628	0.01	0.0996215561230982	0.116969081178701	-0.086016271636857	0.086236021720643	TRUE	All plasmid sequences
24000	152	11476	0.01	0.106018574598248	0.123353932066044	-0.0730300118388148	0.0777868981818054	TRUE	All plasmid sequences
24500	148	10878	0.08	0.0839175084968771	0.102155377583527	-0.0808063280903614	0.108059466154459	FALSE	All plasmid sequences
25000	148	10878	0.04	0.08410776699098	0.102341825957223	-0.0754772673782533	0.0824280064321656	TRUE	All plasmid sequences
25500	143	10153	0.02	0.101950940901606	0.120467358471714	-0.0942545149732786	0.0863258179450874	TRUE	All plasmid sequences
26000	141	9870	0.01	0.123145123507138	0.14149767291676	-0.0702138480109221	0.0713351793750837	TRUE	All plasmid sequences
26500	140	9730	0.02	0.120365937230538	0.138907487910275	-0.0675220841174557	0.103665562407429	TRUE	All plasmid sequences
27000	140	9730	0.01	0.120799713964235	0.139332186995768	-0.0775430788986158	0.0897131624562094	TRUE	All plasmid sequences
27500	138	9453	0.02	0.105462552270578	0.124587944918386	-0.0810753315516536	0.0737806226097639	TRUE	All plasmid sequences
28000	138	9453	0.02	0.105640003344681	0.124762070034359	-0.0869087165993432	0.0820755836438642	TRUE	All plasmid sequences
28500	136	9180	0.03	0.114308219122331	0.13351262129387	-0.0991431060866095	0.0795922812525576	TRUE	All plasmid sequences
29000	135	9045	0.02	0.113382884539609	0.132749352207932	-0.0897511663400956	0.082685135634986	TRUE	All plasmid sequences
29500	135	9045	0.01	0.114195531168863	0.13354848418728	-0.0923352941503012	0.0730698951130534	TRUE	All plasmid sequences
30000	135	9045	0.02	0.115559863410531	0.134882453023598	-0.0880351139852194	0.0963345666752501	TRUE	All plasmid sequences
30500	134	8911	0.03	0.116229269216561	0.135680961044106	-0.0760649867982815	0.108547712535117	TRUE	All plasmid sequences
31000	133	8778	0.02	0.114191463447254	0.133831035316263	-0.0945444300133544	0.0754831843310106	TRUE	All plasmid sequences
31500	131	8515	0.01	0.123776104413994	0.143497085468072	-0.0718921038688313	0.0684462775515299	TRUE	All plasmid sequences
32000	131	8515	0.01	0.126466803592351	0.146126222005896	-0.0818525878698645	0.0847924918488706	TRUE	All plasmid sequences
32500	130	8385	0.01	0.135839189008001	0.155430983230114	-0.0830927211971869	0.0993401608054953	TRUE	All plasmid sequences
33000	130	8385	0.01	0.136447715245057	0.156026374389364	-0.0863808268846779	0.0673206762642477	TRUE	All plasmid sequences
33500	127	8001	0.01	0.150983852991524	0.170675038817571	-0.0796329719276167	0.0978153053478161	TRUE	All plasmid sequences
34000	126	7875	0.01	0.149681748213473	0.169568046322292	-0.0865999100740675	0.111680499485523	TRUE	All plasmid sequences
34500	124	7626	0.01	0.152072355570691	0.172247694174432	-0.0828646379175072	0.0786499842729519	TRUE	All plasmid sequences
35000	122	7381	0.02	0.139165228996543	0.159975380511945	-0.0532855429001779	0.0988186901961226	TRUE	All plasmid sequences
35500	121	7260	0.01	0.15294283553193	0.173582304115925	-0.0844953607747153	0.102066759333759	TRUE	All plasmid sequences
36000	116	6670	0.01	0.155097557770882	0.176562176022466	-0.100628122919508	0.101716720108156	TRUE	All plasmid sequences
36500	116	6670	0.01	0.155752550605899	0.177199820934503	-0.0864362076222634	0.0859103865384366	TRUE	All plasmid sequences
37000	115	6555	0.01	0.170733095156061	0.191979317800777	-0.0822913758350175	0.0976627433766029	TRUE	All plasmid sequences
37500	114	6441	0.01	0.16803420492437	0.189533883102836	-0.0823998760884312	0.0682231313140247	TRUE	All plasmid sequences
38000	114	6441	0.01	0.16903752841988	0.19051054982866	-0.0994981126881271	0.08325374194451	TRUE	All plasmid sequences
38500	110	5995	0.01	0.185980020288073	0.207754195096542	-0.107066198775074	0.0983043301551572	TRUE	All plasmid sequences
39000	108	5778	0.01	0.181268065341085	0.203571453034792	-0.0914526600846014	0.115462602282891	TRUE	All plasmid sequences
39500	106	5565	0.01	0.176643702790712	0.199489204835435	-0.080584391840743	0.116710547166994	TRUE	All plasmid sequences
40000	99	4851	0.01	0.193710687350489	0.217639458447721	-0.0888275510214373	0.0990592346461176	TRUE	All plasmid sequences
40500	99	4851	0.01	0.193228899971696	0.217172433485886	-0.0834131543228127	0.112532336908543	TRUE	All plasmid sequences
41000	98	4753	0.01	0.190907805332361	0.215158124039185	-0.118271715358237	0.112534086755928	TRUE	All plasmid sequences
41500	98	4753	0.01	0.190480921168459	0.214743737921423	-0.102331344264928	0.0893346363741463	TRUE	All plasmid sequences
42000	97	4656	0.01	0.19817668929172	0.222443109297049	-0.0797945931506659	0.111509273300606	TRUE	All plasmid sequences
42500	94	4371	0.01	0.214207715373151	0.238724343564113	-0.095048735986525	0.10753619881306	TRUE	All plasmid sequences
43000	94	4371	0.01	0.215461721452013	0.239937478102548	-0.0816397591003817	0.0886717413834082	TRUE	All plasmid sequences
43500	94	4371	0.01	0.214358427801166	0.238868169761997	-0.0979440874043805	0.102494836538496	TRUE	All plasmid sequences
44000	93	4278	0.01	0.215238234156784	0.239977089802689	-0.106414716541566	0.0924641021300853	TRUE	All plasmid sequences
44500	91	4095	0.01	0.222662671512204	0.247681732305784	-0.0982607119862548	0.099374118761453	TRUE	All plasmid sequences
45000	90	4005	0.01	0.221987269068282	0.247306209102948	-0.0866049905837224	0.100226490196427	TRUE	All plasmid sequences
45500	89	3916	0.01	0.219836083824541	0.245503613001494	-0.0990330558637273	0.0985623031326983	TRUE	All plasmid sequences
46000	88	3828	0.01	0.2111248131895	0.237376464611186	-0.0892050085619868	0.105807116450585	TRUE	All plasmid sequences
46500	87	3741	0.01	0.203833659038992	0.23062810806609	-0.10122442996455	0.0961659585031523	TRUE	All plasmid sequences
47000	85	3570	0.01	0.198121056749695	0.225724052435953	-0.08500605266562	0.0873410652186601	TRUE	All plasmid sequences
47500	85	3570	0.02	0.198849136812973	0.22642660131763	-0.0820823332082957	0.120348349486346	TRUE	All plasmid sequences
48000	82	3321	0.01	0.204732028337112	0.233060877314033	-0.0828727035083032	0.118843740949799	TRUE	All plasmid sequences
48500	82	3321	0.01	0.205024135766384	0.233340803975624	-0.10399653156307	0.151970977953831	TRUE	All plasmid sequences
49000	82	3321	0.01	0.205834190675714	0.23411890348079	-0.0886401051561113	0.0944801451322079	TRUE	All plasmid sequences
49500	80	3160	0.01	0.208901369947409	0.237747789350108	-0.10458257688289	0.102240480660711	TRUE	All plasmid sequences
50000	79	3081	0.01	0.204425612033189	0.233797157463509	-0.0829256411716321	0.1125988378189	TRUE	All plasmid sequences
