# Supplementary material for: Role of mobile genetic elements in the global dissemination of the carbapenem resistance gene blaNDM
Source: Nat Commun. 2022 Mar 3;13:1131. doi: 10.1038/s41467-022-28819-2 (PMC8894482; doi:10.1038/s41467-022-28819-2)
Supplement: Supplementary file 8 — Source Data [file 41467_2022_28819_MOESM8_ESM.zip › source_data/SupFig17_SupFig18_source_data.csv]

year	mean	lab	perc95_low	prc95_high	category
2010	1.94737985923062	n=35	1.62304333452598	2.19104165455766	Country
2011	1.9147936153915	n=42	1.58538797005314	2.19521328045141	Country
2012	2.41905488319473	n=255	2.24767161332188	2.58353506764767	Country
2013	2.89824911337795	n=323	2.7530289854685	3.02788622435891	Country
2014	2.78595936960856	n=606	2.68477502562492	2.88342474275372	Country
2015	2.44968726007488	n=872	2.34909721105291	2.5490496890667	Country
2016	2.60533708528168	n=1015	2.52172189551592	2.68337380138819	Country
2017	2.56105974000753	n=695	2.46195321898003	2.65034127753805	Country
2018	2.41644996217641	n=751	2.31793207996022	2.50533745912461	Country
2019	2.03602927292786	n=774	1.94297836177341	2.13033860383465	Country
2020	1.03774487784263	n=276	0.921587661679281	1.1438909721515	Country
2010	1.13747232691085	n=35	0.869726013031151	1.32808340986633	Genera
2011	0.868221361464782	n=42	0.550272806963848	1.17372595943236	Genera
2012	1.25105092778328	n=255	1.12423162438206	1.367703917498	Genera
2013	1.56707469553178	n=323	1.47244070073657	1.65398185653263	Genera
2014	1.53841222158183	n=611	1.45367628908666	1.61747666750284	Genera
2015	1.24113649580518	n=876	1.16122297204144	1.32220815395949	Genera
2016	1.27015325566062	n=1040	1.20697001907358	1.33643607330294	Genera
2017	1.49177960866901	n=708	1.40619060282943	1.57207118528869	Genera
2018	1.49136984614911	n=793	1.40501689797505	1.57751487996	Genera
2019	1.25388486207398	n=776	1.17232374616375	1.3408636481607	Genera
2020	1.33468020761513	n=276	1.20865605787331	1.45891800176406	Genera
2010	2.19264989975374	n=24	1.88500286629836	2.4554608908739	Plasmids
2011	1.81200127312124	n=19	1.45762777703763	2.08312551975119	Plasmids
2012	2.63147364733915	n=115	2.41990525986646	2.84001400650562	Plasmids
2013	2.75846364724906	n=139	2.60314354512832	2.90363148389655	Plasmids
2014	2.86960694416261	n=263	2.71626975724398	3.00773196756999	Plasmids
2015	2.66168248852431	n=544	2.54314842854462	2.77804637726043	Plasmids
2016	2.77596848493502	n=518	2.67162750066116	2.88099015144711	Plasmids
2017	2.83864763604882	n=391	2.70974041664076	2.97113585608276	Plasmids
2018	2.70811830972038	n=424	2.58728528351622	2.82883684423012	Plasmids
2019	2.27154611377831	n=355	2.13064280967862	2.39602276285057	Plasmids
2020	1.86994197182488	n=80	1.53283404489679	2.16743057007713	Plasmids
2010	2.16539931606086	n=22	1.83470219022463	2.43712464631452	IS
2011	1.31040151340993	n=30	0.928219756972034	1.68749148017639	IS
2012	1.79587328984491	n=156	1.58086888374789	2.01328943775319	IS
2013	2.79277220095424	n=162	2.63043790154462	2.95509164062636	IS
2014	2.62480163013843	n=393	2.51962630642237	2.73500555012346	IS
2015	2.66426692635463	n=544	2.55551584629737	2.76522615483432	IS
2016	2.60106107011103	n=555	2.503293678685	2.69679990712767	IS
2017	2.49724150381234	n=381	2.35761348700553	2.63550779957754	IS
2018	2.25645846681094	n=446	2.13437326667561	2.37635452792313	IS
2019	2.00804269279223	n=297	1.82016844430295	2.19690431177974	IS
2020	1.94874350578227	n=128	1.71655829896204	2.18530063830419	IS
