# Supplementary material for: Role of mobile genetic elements in the global dissemination of the carbapenem resistance gene blaNDM
Source: Nat Commun. 2022 Mar 3;13:1131. doi: 10.1038/s41467-022-28819-2 (PMC8894482; doi:10.1038/s41467-022-28819-2)
Supplement: Supplementary file 8 — Source Data [file 41467_2022_28819_MOESM8_ESM.zip › source_data/SupFig11_source_data.csv]

collection_date	position	frequency	X3
2009	162	1	1
2010	162	1	1
2011	162	1	1
2012	162	1	1
2013	162	1	1
2014	162	1	1
2015	162	1	1
2016	162	1	1
2017	162	0.985294117647059	1
2018	162	0.986486486486487	1
2019	162	0.953488372093023	1
2020	162	0.925925925925926	1
2009	233	1	2
2010	233	1	2
2011	233	1	2
2012	233	1	2
2013	233	0.909090909090909	2
2014	233	0.916666666666667	2
2015	233	0.888888888888889	2
2016	233	0.885245901639344	2
2017	233	0.867647058823529	2
2018	233	0.837837837837838	2
2019	233	0.813953488372093	2
2020	233	0.777777777777778	2
2009	252	1	3
2010	252	1	3
2011	252	1	3
2012	252	1	3
2013	252	0.909090909090909	3
2014	252	0.916666666666667	3
2015	252	0.866666666666667	3
2016	252	0.868852459016393	3
2017	252	0.852941176470588	3
2018	252	0.824324324324324	3
2019	252	0.779069767441861	3
2020	252	0.75	3
2009	255	1	4
2010	255	1	4
2011	255	1	4
2012	255	1	4
2013	255	0.909090909090909	4
2014	255	0.916666666666667	4
2015	255	0.866666666666667	4
2016	255	0.868852459016393	4
2017	255	0.852941176470588	4
2018	255	0.824324324324324	4
2019	255	0.779069767441861	4
2020	255	0.75	4
2009	360	1	5
2010	360	1	5
2011	360	1	5
2012	360	1	5
2013	360	1	5
2014	360	1	5
2015	360	0.977777777777778	5
2016	360	0.983606557377049	5
2017	360	0.985294117647059	5
2018	360	0.986486486486487	5
2019	360	0.988372093023256	5
2020	360	0.990740740740741	5
2009	441	0	6
2010	441	0.5	6
2011	441	0.5	6
2012	441	0.875	6
2013	441	0.909090909090909	6
2014	441	0.916666666666667	6
2015	441	0.822222222222222	6
2016	441	0.836065573770492	6
2017	441	0.838235294117647	6
2018	441	0.797297297297297	6
2019	441	0.755813953488372	6
2020	441	0.777777777777778	6
2009	456	1	7
2010	456	1	7
2011	456	1	7
2012	456	1	7
2013	456	1	7
2014	456	1	7
2015	456	1	7
2016	456	1	7
2017	456	0.985294117647059	7
2018	456	0.986486486486487	7
2019	456	0.988372093023256	7
2020	456	0.990740740740741	7
2009	457	1	8
2010	457	1	8
2011	457	1	8
2012	457	1	8
2013	457	1	8
2014	457	1	8
2015	457	1	8
2016	457	1	8
2017	457	0.985294117647059	8
2018	457	0.986486486486487	8
2019	457	0.988372093023256	8
2020	457	0.990740740740741	8
2009	478	1	9
2010	478	1	9
2011	478	1	9
2012	478	1	9
2013	478	1	9
2014	478	1	9
2015	478	0.977777777777778	9
2016	478	0.983606557377049	9
2017	478	0.985294117647059	9
2018	478	0.986486486486487	9
2019	478	0.988372093023256	9
2020	478	0.990740740740741	9
2009	492	1	10
2010	492	1	10
2011	492	1	10
2012	492	1	10
2013	492	1	10
2014	492	1	10
2015	492	1	10
2016	492	1	10
2017	492	0.985294117647059	10
2018	492	0.986486486486487	10
2019	492	0.976744186046512	10
2020	492	0.981481481481482	10
2009	717	1	11
2010	717	1	11
2011	717	1	11
2012	717	1	11
2013	717	1	11
2014	717	1	11
2015	717	1	11
2016	717	1	11
2017	717	1	11
2018	717	1	11
2019	717	0.988372093023256	11
2020	717	0.990740740740741	11
2009	718	1	12
2010	718	1	12
2011	718	1	12
2012	718	1	12
2013	718	1	12
2014	718	1	12
2015	718	1	12
2016	718	1	12
2017	718	1	12
2018	718	1	12
2019	718	0.988372093023256	12
2020	718	0.990740740740741	12
2009	791	1	13
2010	791	1	13
2011	791	1	13
2012	791	1	13
2013	791	1	13
2014	791	1	13
2015	791	1	13
2016	791	1	13
2017	791	1	13
2018	791	1	13
2019	791	0.976744186046512	13
2020	791	0.981481481481482	13
2009	798	1	14
2010	798	1	14
2011	798	1	14
2012	798	1	14
2013	798	1	14
2014	798	1	14
2015	798	1	14
2016	798	1	14
2017	798	1	14
2018	798	1	14
2019	798	0.976744186046512	14
2020	798	0.981481481481482	14
2009	815	1	15
2010	815	1	15
2011	815	1	15
2012	815	1	15
2013	815	1	15
2014	815	1	15
2015	815	1	15
2016	815	1	15
2017	815	1	15
2018	815	1	15
2019	815	0.976744186046512	15
2020	815	0.981481481481482	15
2009	864	1	16
2010	864	1	16
2011	864	1	16
2012	864	1	16
2013	864	1	16
2014	864	1	16
2015	864	1	16
2016	864	1	16
2017	864	0.985294117647059	16
2018	864	0.986486486486487	16
2019	864	0.988372093023256	16
2020	864	0.990740740740741	16
2009	865	1	17
2010	865	1	17
2011	865	1	17
2012	865	1	17
2013	865	1	17
2014	865	1	17
2015	865	1	17
2016	865	1	17
2017	865	0.985294117647059	17
2018	865	0.986486486486487	17
2019	865	0.988372093023256	17
2020	865	0.990740740740741	17
2009	870	1	18
2010	870	1	18
2011	870	1	18
2012	870	1	18
2013	870	1	18
2014	870	1	18
2015	870	1	18
2016	870	1	18
2017	870	0.985294117647059	18
2018	870	0.986486486486487	18
2019	870	0.988372093023256	18
2020	870	0.990740740740741	18
2009	970	1	19
2010	970	1	19
2011	970	1	19
2012	970	1	19
2013	970	1	19
2014	970	0.958333333333333	19
2015	970	0.977777777777778	19
2016	970	0.983606557377049	19
2017	970	0.985294117647059	19
2018	970	0.986486486486487	19
2019	970	0.988372093023256	19
2020	970	0.990740740740741	19
2009	1104	1	20
2010	1104	1	20
2011	1104	1	20
2012	1104	1	20
2013	1104	1	20
2014	1104	1	20
2015	1104	0.977777777777778	20
2016	1104	0.983606557377049	20
2017	1104	0.985294117647059	20
2018	1104	0.986486486486487	20
2019	1104	0.988372093023256	20
2020	1104	0.990740740740741	20
2009	1463	1	21
2010	1463	1	21
2011	1463	1	21
2012	1463	1	21
2013	1463	1	21
2014	1463	1	21
2015	1463	1	21
2016	1463	1	21
2017	1463	1	21
2018	1463	0.986486486486487	21
2019	1463	0.988372093023256	21
2020	1463	0.990740740740741	21
2009	1937	1	22
2010	1937	1	22
2011	1937	1	22
2012	1937	1	22
2013	1937	1	22
2014	1937	1	22
2015	1937	1	22
2016	1937	0.983606557377049	22
2017	1937	0.985294117647059	22
2018	1937	0.986486486486487	22
2019	1937	0.988372093023256	22
2020	1937	0.990740740740741	22
2009	1998	1	23
2010	1998	1	23
2011	1998	1	23
2012	1998	1	23
2013	1998	1	23
2014	1998	0.958333333333333	23
2015	1998	0.977777777777778	23
2016	1998	0.983606557377049	23
2017	1998	0.985294117647059	23
2018	1998	0.986486486486487	23
2019	1998	0.988372093023256	23
2020	1998	0.990740740740741	23
2009	2247	1	24
2010	2247	1	24
2011	2247	1	24
2012	2247	1	24
2013	2247	1	24
2014	2247	1	24
2015	2247	1	24
2016	2247	1	24
2017	2247	0.985294117647059	24
2018	2247	0.986486486486487	24
2019	2247	0.988372093023256	24
2020	2247	0.990740740740741	24
2009	2836	1	25
2010	2836	1	25
2011	2836	1	25
2012	2836	1	25
2013	2836	1	25
2014	2836	1	25
2015	2836	1	25
2016	2836	1	25
2017	2836	0.985294117647059	25
2018	2836	0.986486486486487	25
2019	2836	0.988372093023256	25
2020	2836	0.990740740740741	25
2009	3682	1	26
2010	3682	1	26
2011	3682	1	26
2012	3682	1	26
2013	3682	1	26
2014	3682	1	26
2015	3682	1	26
2016	3682	0.983606557377049	26
2017	3682	0.985294117647059	26
2018	3682	0.986486486486487	26
2019	3682	0.988372093023256	26
2020	3682	0.990740740740741	26
2009	3688	1	27
2010	3688	1	27
2011	3688	1	27
2012	3688	1	27
2013	3688	1	27
2014	3688	1	27
2015	3688	1	27
2016	3688	0.983606557377049	27
2017	3688	0.985294117647059	27
2018	3688	0.986486486486487	27
2019	3688	0.988372093023256	27
2020	3688	0.990740740740741	27
2009	3697	1	28
2010	3697	1	28
2011	3697	1	28
2012	3697	1	28
2013	3697	1	28
2014	3697	1	28
2015	3697	1	28
2016	3697	0.983606557377049	28
2017	3697	0.985294117647059	28
2018	3697	0.986486486486487	28
2019	3697	0.988372093023256	28
2020	3697	0.990740740740741	28
2009	3700	1	29
2010	3700	1	29
2011	3700	1	29
2012	3700	1	29
2013	3700	1	29
2014	3700	1	29
2015	3700	1	29
2016	3700	0.983606557377049	29
2017	3700	0.985294117647059	29
2018	3700	0.986486486486487	29
2019	3700	0.988372093023256	29
2020	3700	0.990740740740741	29
2009	3706	1	30
2010	3706	1	30
2011	3706	1	30
2012	3706	1	30
2013	3706	1	30
2014	3706	1	30
2015	3706	1	30
2016	3706	0.983606557377049	30
2017	3706	0.985294117647059	30
2018	3706	0.986486486486487	30
2019	3706	0.988372093023256	30
2020	3706	0.990740740740741	30
2009	3715	1	31
2010	3715	1	31
2011	3715	1	31
2012	3715	1	31
2013	3715	1	31
2014	3715	1	31
2015	3715	1	31
2016	3715	0.983606557377049	31
2017	3715	0.985294117647059	31
2018	3715	0.986486486486487	31
2019	3715	0.988372093023256	31
2020	3715	0.990740740740741	31
2009	3721	1	32
2010	3721	1	32
2011	3721	1	32
2012	3721	1	32
2013	3721	1	32
2014	3721	1	32
2015	3721	1	32
2016	3721	0.983606557377049	32
2017	3721	0.985294117647059	32
2018	3721	0.986486486486487	32
2019	3721	0.988372093023256	32
2020	3721	0.990740740740741	32
2009	3723	1	33
2010	3723	1	33
2011	3723	1	33
2012	3723	1	33
2013	3723	1	33
2014	3723	1	33
2015	3723	1	33
2016	3723	0.983606557377049	33
2017	3723	0.985294117647059	33
2018	3723	0.986486486486487	33
2019	3723	0.988372093023256	33
2020	3723	0.990740740740741	33
2009	3727	1	34
2010	3727	1	34
2011	3727	1	34
2012	3727	1	34
2013	3727	1	34
2014	3727	1	34
2015	3727	1	34
2016	3727	0.983606557377049	34
2017	3727	0.985294117647059	34
2018	3727	0.986486486486487	34
2019	3727	0.988372093023256	34
2020	3727	0.990740740740741	34
2009	3732	1	35
2010	3732	1	35
2011	3732	1	35
2012	3732	1	35
2013	3732	1	35
2014	3732	1	35
2015	3732	1	35
2016	3732	0.983606557377049	35
2017	3732	0.985294117647059	35
2018	3732	0.986486486486487	35
2019	3732	0.988372093023256	35
2020	3732	0.990740740740741	35
2009	3739	1	36
2010	3739	1	36
2011	3739	1	36
2012	3739	1	36
2013	3739	1	36
2014	3739	1	36
2015	3739	1	36
2016	3739	0.983606557377049	36
2017	3739	0.985294117647059	36
2018	3739	0.986486486486487	36
2019	3739	0.988372093023256	36
2020	3739	0.990740740740741	36
2009	3747	1	37
2010	3747	1	37
2011	3747	1	37
2012	3747	1	37
2013	3747	1	37
2014	3747	1	37
2015	3747	1	37
2016	3747	0.983606557377049	37
2017	3747	0.985294117647059	37
2018	3747	0.986486486486487	37
2019	3747	0.988372093023256	37
2020	3747	0.990740740740741	37
2009	3763	1	38
2010	3763	1	38
2011	3763	1	38
2012	3763	1	38
2013	3763	1	38
2014	3763	1	38
2015	3763	1	38
2016	3763	0.983606557377049	38
2017	3763	0.985294117647059	38
2018	3763	0.986486486486487	38
2019	3763	0.988372093023256	38
2020	3763	0.990740740740741	38
2009	4248	1	39
2010	4248	1	39
2011	4248	1	39
2012	4248	1	39
2013	4248	1	39
2014	4248	1	39
2015	4248	1	39
2016	4248	0.983606557377049	39
2017	4248	0.985294117647059	39
2018	4248	0.986486486486487	39
2019	4248	0.976744186046512	39
2020	4248	0.981481481481482	39
2009	5753	1	40
2010	5753	1	40
2011	5753	1	40
2012	5753	1	40
2013	5753	1	40
2014	5753	1	40
2015	5753	1	40
2016	5753	1	40
2017	5753	1	40
2018	5753	1	40
2019	5753	0.976744186046512	40
2020	5753	0.981481481481482	40
2009	6016	1	41
2010	6016	1	41
2011	6016	1	41
2012	6016	1	41
2013	6016	1	41
2014	6016	1	41
2015	6016	1	41
2016	6016	1	41
2017	6016	1	41
2018	6016	1	41
2019	6016	0.976744186046512	41
2020	6016	0.981481481481482	41
2009	6537	1	42
2010	6537	1	42
2011	6537	1	42
2012	6537	1	42
2013	6537	1	42
2014	6537	1	42
2015	6537	0.977777777777778	42
2016	6537	0.983606557377049	42
2017	6537	0.985294117647059	42
2018	6537	0.986486486486487	42
2019	6537	0.988372093023256	42
2020	6537	0.990740740740741	42
2009	6538	1	43
2010	6538	1	43
2011	6538	1	43
2012	6538	1	43
2013	6538	1	43
2014	6538	1	43
2015	6538	0.977777777777778	43
2016	6538	0.983606557377049	43
2017	6538	0.985294117647059	43
2018	6538	0.986486486486487	43
2019	6538	0.988372093023256	43
2020	6538	0.990740740740741	43
2009	6539	1	44
2010	6539	1	44
2011	6539	1	44
2012	6539	1	44
2013	6539	1	44
2014	6539	1	44
2015	6539	0.977777777777778	44
2016	6539	0.983606557377049	44
2017	6539	0.985294117647059	44
2018	6539	0.986486486486487	44
2019	6539	0.988372093023256	44
2020	6539	0.990740740740741	44
2009	6540	1	45
2010	6540	1	45
2011	6540	1	45
2012	6540	1	45
2013	6540	1	45
2014	6540	1	45
2015	6540	0.977777777777778	45
2016	6540	0.983606557377049	45
2017	6540	0.985294117647059	45
2018	6540	0.986486486486487	45
2019	6540	0.988372093023256	45
2020	6540	0.990740740740741	45
2009	6541	1	46
2010	6541	1	46
2011	6541	1	46
2012	6541	1	46
2013	6541	1	46
2014	6541	1	46
2015	6541	0.977777777777778	46
2016	6541	0.983606557377049	46
2017	6541	0.985294117647059	46
2018	6541	0.986486486486487	46
2019	6541	0.988372093023256	46
2020	6541	0.990740740740741	46
2009	6542	1	47
2010	6542	1	47
2011	6542	1	47
2012	6542	1	47
2013	6542	1	47
2014	6542	1	47
2015	6542	0.977777777777778	47
2016	6542	0.983606557377049	47
2017	6542	0.985294117647059	47
2018	6542	0.986486486486487	47
2019	6542	0.988372093023256	47
2020	6542	0.990740740740741	47
2009	6543	1	48
2010	6543	1	48
2011	6543	1	48
2012	6543	1	48
2013	6543	1	48
2014	6543	1	48
2015	6543	0.977777777777778	48
2016	6543	0.983606557377049	48
2017	6543	0.985294117647059	48
2018	6543	0.986486486486487	48
2019	6543	0.988372093023256	48
2020	6543	0.990740740740741	48
2009	6544	1	49
2010	6544	1	49
2011	6544	1	49
2012	6544	1	49
2013	6544	1	49
2014	6544	1	49
2015	6544	0.977777777777778	49
2016	6544	0.983606557377049	49
2017	6544	0.985294117647059	49
2018	6544	0.986486486486487	49
2019	6544	0.988372093023256	49
2020	6544	0.990740740740741	49
2009	6545	1	50
2010	6545	1	50
2011	6545	1	50
2012	6545	1	50
2013	6545	1	50
2014	6545	1	50
2015	6545	0.977777777777778	50
2016	6545	0.983606557377049	50
2017	6545	0.985294117647059	50
2018	6545	0.986486486486487	50
2019	6545	0.988372093023256	50
2020	6545	0.990740740740741	50
2009	6615	1	51
2010	6615	1	51
2011	6615	1	51
2012	6615	1	51
2013	6615	1	51
2014	6615	1	51
2015	6615	0.977777777777778	51
2016	6615	0.967213114754098	51
2017	6615	0.970588235294118	51
2018	6615	0.972972972972973	51
2019	6615	0.976744186046512	51
2020	6615	0.981481481481482	51
2009	6636	1	52
2010	6636	1	52
2011	6636	1	52
2012	6636	0.375	52
2013	6636	0.272727272727273	52
2014	6636	0.541666666666667	52
2015	6636	0.555555555555556	52
2016	6636	0.459016393442623	52
2017	6636	0.5	52
2018	6636	0.540540540540541	52
2019	6636	0.581395348837209	52
2020	6636	0.666666666666667	52
2009	6760	1	53
2010	6760	1	53
2011	6760	1	53
2012	6760	1	53
2013	6760	1	53
2014	6760	1	53
2015	6760	1	53
2016	6760	1	53
2017	6760	1	53
2018	6760	1	53
2019	6760	0.988372093023256	53
2020	6760	0.990740740740741	53
2009	6771	1	54
2010	6771	1	54
2011	6771	1	54
2012	6771	1	54
2013	6771	1	54
2014	6771	1	54
2015	6771	1	54
2016	6771	1	54
2017	6771	1	54
2018	6771	1	54
2019	6771	0.988372093023256	54
2020	6771	0.990740740740741	54
2009	6806	1	55
2010	6806	1	55
2011	6806	1	55
2012	6806	1	55
2013	6806	1	55
2014	6806	1	55
2015	6806	1	55
2016	6806	1	55
2017	6806	1	55
2018	6806	1	55
2019	6806	0.988372093023256	55
2020	6806	0.990740740740741	55
2009	6816	1	56
2010	6816	1	56
2011	6816	1	56
2012	6816	1	56
2013	6816	1	56
2014	6816	1	56
2015	6816	1	56
2016	6816	1	56
2017	6816	1	56
2018	6816	1	56
2019	6816	0.988372093023256	56
2020	6816	0.990740740740741	56
2009	6817	1	57
2010	6817	1	57
2011	6817	1	57
2012	6817	1	57
2013	6817	1	57
2014	6817	1	57
2015	6817	1	57
2016	6817	1	57
2017	6817	1	57
2018	6817	1	57
2019	6817	0.988372093023256	57
2020	6817	0.990740740740741	57
2009	6818	1	58
2010	6818	1	58
2011	6818	1	58
2012	6818	1	58
2013	6818	1	58
2014	6818	1	58
2015	6818	1	58
2016	6818	1	58
2017	6818	1	58
2018	6818	1	58
2019	6818	0.988372093023256	58
2020	6818	0.990740740740741	58
2009	6819	1	59
2010	6819	1	59
2011	6819	1	59
2012	6819	1	59
2013	6819	1	59
2014	6819	1	59
2015	6819	1	59
2016	6819	1	59
2017	6819	1	59
2018	6819	1	59
2019	6819	0.988372093023256	59
2020	6819	0.990740740740741	59
2009	6820	1	60
2010	6820	1	60
2011	6820	1	60
2012	6820	1	60
2013	6820	1	60
2014	6820	1	60
2015	6820	1	60
2016	6820	1	60
2017	6820	1	60
2018	6820	1	60
2019	6820	0.988372093023256	60
2020	6820	0.990740740740741	60
2009	6821	1	61
2010	6821	1	61
2011	6821	1	61
2012	6821	1	61
2013	6821	1	61
2014	6821	1	61
2015	6821	1	61
2016	6821	1	61
2017	6821	1	61
2018	6821	1	61
2019	6821	0.988372093023256	61
2020	6821	0.990740740740741	61
2009	6822	1	62
2010	6822	1	62
2011	6822	1	62
2012	6822	1	62
2013	6822	1	62
2014	6822	1	62
2015	6822	1	62
2016	6822	1	62
2017	6822	1	62
2018	6822	1	62
2019	6822	0.988372093023256	62
2020	6822	0.990740740740741	62
2009	6823	1	63
2010	6823	1	63
2011	6823	1	63
2012	6823	1	63
2013	6823	1	63
2014	6823	1	63
2015	6823	1	63
2016	6823	1	63
2017	6823	1	63
2018	6823	1	63
2019	6823	0.988372093023256	63
2020	6823	0.990740740740741	63
2009	6824	1	64
2010	6824	1	64
2011	6824	1	64
2012	6824	1	64
2013	6824	1	64
2014	6824	1	64
2015	6824	1	64
2016	6824	1	64
2017	6824	1	64
2018	6824	1	64
2019	6824	0.988372093023256	64
2020	6824	0.990740740740741	64
2009	6825	1	65
2010	6825	1	65
2011	6825	1	65
2012	6825	1	65
2013	6825	1	65
2014	6825	1	65
2015	6825	1	65
2016	6825	1	65
2017	6825	1	65
2018	6825	1	65
2019	6825	0.988372093023256	65
2020	6825	0.990740740740741	65
2009	6826	1	66
2010	6826	1	66
2011	6826	1	66
2012	6826	1	66
2013	6826	1	66
2014	6826	1	66
2015	6826	1	66
2016	6826	1	66
2017	6826	1	66
2018	6826	1	66
2019	6826	0.988372093023256	66
2020	6826	0.990740740740741	66
2009	6827	1	67
2010	6827	1	67
2011	6827	1	67
2012	6827	1	67
2013	6827	1	67
2014	6827	1	67
2015	6827	1	67
2016	6827	1	67
2017	6827	1	67
2018	6827	1	67
2019	6827	0.988372093023256	67
2020	6827	0.990740740740741	67
2009	6828	1	68
2010	6828	1	68
2011	6828	1	68
2012	6828	1	68
2013	6828	1	68
2014	6828	1	68
2015	6828	1	68
2016	6828	1	68
2017	6828	1	68
2018	6828	1	68
2019	6828	0.988372093023256	68
2020	6828	0.990740740740741	68
2009	6829	1	69
2010	6829	1	69
2011	6829	1	69
2012	6829	1	69
2013	6829	1	69
2014	6829	1	69
2015	6829	1	69
2016	6829	1	69
2017	6829	1	69
2018	6829	1	69
2019	6829	0.988372093023256	69
2020	6829	0.990740740740741	69
2009	6830	1	70
2010	6830	1	70
2011	6830	1	70
2012	6830	1	70
2013	6830	1	70
2014	6830	1	70
2015	6830	1	70
2016	6830	1	70
2017	6830	1	70
2018	6830	1	70
2019	6830	0.988372093023256	70
2020	6830	0.990740740740741	70
2009	7987	1	71
2010	7987	1	71
2011	7987	1	71
2012	7987	1	71
2013	7987	1	71
2014	7987	1	71
2015	7987	1	71
2016	7987	1	71
2017	7987	0.985294117647059	71
2018	7987	0.986486486486487	71
2019	7987	0.988372093023256	71
2020	7987	0.990740740740741	71
2009	8009	1	72
2010	8009	1	72
2011	8009	1	72
2012	8009	1	72
2013	8009	1	72
2014	8009	1	72
2015	8009	1	72
2016	8009	1	72
2017	8009	1	72
2018	8009	1	72
2019	8009	1	72
2020	8009	0.972222222222222	72
2009	8010	1	73
2010	8010	1	73
2011	8010	1	73
2012	8010	1	73
2013	8010	1	73
2014	8010	1	73
2015	8010	1	73
2016	8010	1	73
2017	8010	1	73
2018	8010	1	73
2019	8010	1	73
2020	8010	0.972222222222222	73
2009	8011	1	74
2010	8011	1	74
2011	8011	1	74
2012	8011	1	74
2013	8011	1	74
2014	8011	1	74
2015	8011	1	74
2016	8011	1	74
2017	8011	1	74
2018	8011	1	74
2019	8011	1	74
2020	8011	0.972222222222222	74
2009	8012	1	75
2010	8012	1	75
2011	8012	1	75
2012	8012	1	75
2013	8012	1	75
2014	8012	1	75
2015	8012	1	75
2016	8012	1	75
2017	8012	1	75
2018	8012	1	75
2019	8012	1	75
2020	8012	0.972222222222222	75
2009	8013	1	76
2010	8013	1	76
2011	8013	1	76
2012	8013	1	76
2013	8013	1	76
2014	8013	1	76
2015	8013	1	76
2016	8013	1	76
2017	8013	1	76
2018	8013	1	76
2019	8013	1	76
2020	8013	0.972222222222222	76
2009	8014	1	77
2010	8014	1	77
2011	8014	1	77
2012	8014	1	77
2013	8014	1	77
2014	8014	1	77
2015	8014	1	77
2016	8014	1	77
2017	8014	1	77
2018	8014	1	77
2019	8014	1	77
2020	8014	0.972222222222222	77
2009	8015	1	78
2010	8015	1	78
2011	8015	1	78
2012	8015	1	78
2013	8015	1	78
2014	8015	1	78
2015	8015	1	78
2016	8015	1	78
2017	8015	1	78
2018	8015	1	78
2019	8015	1	78
2020	8015	0.972222222222222	78
2009	8016	1	79
2010	8016	1	79
2011	8016	1	79
2012	8016	1	79
2013	8016	1	79
2014	8016	1	79
2015	8016	1	79
2016	8016	1	79
2017	8016	1	79
2018	8016	1	79
2019	8016	1	79
2020	8016	0.972222222222222	79
2009	8017	1	80
2010	8017	1	80
2011	8017	1	80
2012	8017	1	80
2013	8017	1	80
2014	8017	1	80
2015	8017	1	80
2016	8017	1	80
2017	8017	1	80
2018	8017	1	80
2019	8017	1	80
2020	8017	0.972222222222222	80
2009	8018	1	81
2010	8018	1	81
2011	8018	1	81
2012	8018	1	81
2013	8018	1	81
2014	8018	1	81
2015	8018	1	81
2016	8018	1	81
2017	8018	1	81
2018	8018	1	81
2019	8018	1	81
2020	8018	0.972222222222222	81
2009	8019	1	82
2010	8019	1	82
2011	8019	1	82
2012	8019	1	82
2013	8019	1	82
2014	8019	1	82
2015	8019	1	82
2016	8019	1	82
2017	8019	1	82
2018	8019	1	82
2019	8019	1	82
2020	8019	0.972222222222222	82
2009	8020	1	83
2010	8020	1	83
2011	8020	1	83
2012	8020	1	83
2013	8020	1	83
2014	8020	1	83
2015	8020	1	83
2016	8020	1	83
2017	8020	1	83
2018	8020	1	83
2019	8020	1	83
2020	8020	0.972222222222222	83
2009	8226	1	84
2010	8226	1	84
2011	8226	1	84
2012	8226	1	84
2013	8226	1	84
2014	8226	1	84
2015	8226	1	84
2016	8226	1	84
2017	8226	1	84
2018	8226	1	84
2019	8226	0.988372093023256	84
2020	8226	0.990740740740741	84
2009	8227	1	85
2010	8227	1	85
2011	8227	1	85
2012	8227	1	85
2013	8227	1	85
2014	8227	1	85
2015	8227	1	85
2016	8227	1	85
2017	8227	1	85
2018	8227	1	85
2019	8227	0.988372093023256	85
2020	8227	0.990740740740741	85
2009	8249	1	86
2010	8249	1	86
2011	8249	1	86
2012	8249	1	86
2013	8249	1	86
2014	8249	1	86
2015	8249	1	86
2016	8249	1	86
2017	8249	1	86
2018	8249	1	86
2019	8249	0.988372093023256	86
2020	8249	0.990740740740741	86
2009	8252	1	87
2010	8252	1	87
2011	8252	1	87
2012	8252	1	87
2013	8252	1	87
2014	8252	1	87
2015	8252	1	87
2016	8252	1	87
2017	8252	1	87
2018	8252	1	87
2019	8252	0.988372093023256	87
2020	8252	0.990740740740741	87
2009	8253	1	88
2010	8253	1	88
2011	8253	1	88
2012	8253	1	88
2013	8253	1	88
2014	8253	1	88
2015	8253	1	88
2016	8253	1	88
2017	8253	1	88
2018	8253	1	88
2019	8253	0.988372093023256	88
2020	8253	0.990740740740741	88
2009	8255	1	89
2010	8255	1	89
2011	8255	1	89
2012	8255	1	89
2013	8255	1	89
2014	8255	1	89
2015	8255	1	89
2016	8255	1	89
2017	8255	1	89
2018	8255	1	89
2019	8255	0.988372093023256	89
2020	8255	0.990740740740741	89
2009	8256	1	90
2010	8256	1	90
2011	8256	1	90
2012	8256	1	90
2013	8256	1	90
2014	8256	1	90
2015	8256	1	90
2016	8256	1	90
2017	8256	1	90
2018	8256	1	90
2019	8256	0.988372093023256	90
2020	8256	0.990740740740741	90
2009	8257	1	91
2010	8257	1	91
2011	8257	1	91
2012	8257	1	91
2013	8257	1	91
2014	8257	1	91
2015	8257	1	91
2016	8257	1	91
2017	8257	1	91
2018	8257	1	91
2019	8257	0.988372093023256	91
2020	8257	0.990740740740741	91
2009	8258	1	92
2010	8258	1	92
2011	8258	1	92
2012	8258	1	92
2013	8258	1	92
2014	8258	1	92
2015	8258	1	92
2016	8258	1	92
2017	8258	1	92
2018	8258	1	92
2019	8258	0.988372093023256	92
2020	8258	0.990740740740741	92
2009	8262	1	93
2010	8262	1	93
2011	8262	1	93
2012	8262	1	93
2013	8262	1	93
2014	8262	1	93
2015	8262	1	93
2016	8262	1	93
2017	8262	1	93
2018	8262	1	93
2019	8262	0.988372093023256	93
2020	8262	0.990740740740741	93
2009	8267	1	94
2010	8267	1	94
2011	8267	1	94
2012	8267	1	94
2013	8267	1	94
2014	8267	1	94
2015	8267	1	94
2016	8267	1	94
2017	8267	1	94
2018	8267	1	94
2019	8267	0.988372093023256	94
2020	8267	0.990740740740741	94
2009	8272	1	95
2010	8272	1	95
2011	8272	1	95
2012	8272	1	95
2013	8272	1	95
2014	8272	1	95
2015	8272	1	95
2016	8272	1	95
2017	8272	0.985294117647059	95
2018	8272	0.986486486486487	95
2019	8272	0.988372093023256	95
2020	8272	0.990740740740741	95
2009	8273	1	96
2010	8273	1	96
2011	8273	1	96
2012	8273	1	96
2013	8273	1	96
2014	8273	1	96
2015	8273	1	96
2016	8273	1	96
2017	8273	0.985294117647059	96
2018	8273	0.986486486486487	96
2019	8273	0.988372093023256	96
2020	8273	0.990740740740741	96
2009	8300	1	97
2010	8300	1	97
2011	8300	1	97
2012	8300	1	97
2013	8300	1	97
2014	8300	1	97
2015	8300	1	97
2016	8300	1	97
2017	8300	1	97
2018	8300	1	97
2019	8300	0.988372093023256	97
2020	8300	0.990740740740741	97
2009	8301	1	98
2010	8301	1	98
2011	8301	1	98
2012	8301	1	98
2013	8301	1	98
2014	8301	1	98
2015	8301	1	98
2016	8301	1	98
2017	8301	1	98
2018	8301	1	98
2019	8301	0.988372093023256	98
2020	8301	0.990740740740741	98
2009	8302	1	99
2010	8302	1	99
2011	8302	1	99
2012	8302	1	99
2013	8302	1	99
2014	8302	1	99
2015	8302	1	99
2016	8302	1	99
2017	8302	1	99
2018	8302	1	99
2019	8302	0.988372093023256	99
2020	8302	0.990740740740741	99
2009	8305	1	100
2010	8305	1	100
2011	8305	1	100
2012	8305	1	100
2013	8305	1	100
2014	8305	1	100
2015	8305	1	100
2016	8305	1	100
2017	8305	1	100
2018	8305	1	100
2019	8305	0.988372093023256	100
2020	8305	0.990740740740741	100
2009	8313	1	101
2010	8313	1	101
2011	8313	1	101
2012	8313	1	101
2013	8313	1	101
2014	8313	1	101
2015	8313	1	101
2016	8313	1	101
2017	8313	1	101
2018	8313	1	101
2019	8313	0.988372093023256	101
2020	8313	0.990740740740741	101
2009	8460	1	102
2010	8460	1	102
2011	8460	1	102
2012	8460	1	102
2013	8460	1	102
2014	8460	0.791666666666667	102
2015	8460	0.888888888888889	102
2016	8460	0.918032786885246	102
2017	8460	0.926470588235294	102
2018	8460	0.932432432432432	102
2019	8460	0.941860465116279	102
2020	8460	0.953703703703704	102
2009	8461	1	103
2010	8461	1	103
2011	8461	1	103
2012	8461	1	103
2013	8461	1	103
2014	8461	0.791666666666667	103
2015	8461	0.888888888888889	103
2016	8461	0.918032786885246	103
2017	8461	0.926470588235294	103
2018	8461	0.932432432432432	103
2019	8461	0.941860465116279	103
2020	8461	0.953703703703704	103
2009	8462	1	104
2010	8462	1	104
2011	8462	1	104
2012	8462	1	104
2013	8462	1	104
2014	8462	0.791666666666667	104
2015	8462	0.888888888888889	104
2016	8462	0.918032786885246	104
2017	8462	0.926470588235294	104
2018	8462	0.932432432432432	104
2019	8462	0.941860465116279	104
2020	8462	0.953703703703704	104
2009	8463	1	105
2010	8463	1	105
2011	8463	1	105
2012	8463	1	105
2013	8463	1	105
2014	8463	0.791666666666667	105
2015	8463	0.888888888888889	105
2016	8463	0.918032786885246	105
2017	8463	0.926470588235294	105
2018	8463	0.932432432432432	105
2019	8463	0.941860465116279	105
2020	8463	0.953703703703704	105
2009	8464	1	106
2010	8464	1	106
2011	8464	1	106
2012	8464	1	106
2013	8464	1	106
2014	8464	0.791666666666667	106
2015	8464	0.888888888888889	106
2016	8464	0.918032786885246	106
2017	8464	0.926470588235294	106
2018	8464	0.932432432432432	106
2019	8464	0.941860465116279	106
2020	8464	0.953703703703704	106
2009	8465	1	107
2010	8465	1	107
2011	8465	1	107
2012	8465	1	107
2013	8465	1	107
2014	8465	0.791666666666667	107
2015	8465	0.888888888888889	107
2016	8465	0.918032786885246	107
2017	8465	0.926470588235294	107
2018	8465	0.932432432432432	107
2019	8465	0.941860465116279	107
2020	8465	0.953703703703704	107
2009	8466	1	108
2010	8466	1	108
2011	8466	1	108
2012	8466	1	108
2013	8466	1	108
2014	8466	0.791666666666667	108
2015	8466	0.888888888888889	108
2016	8466	0.918032786885246	108
2017	8466	0.926470588235294	108
2018	8466	0.932432432432432	108
2019	8466	0.941860465116279	108
2020	8466	0.953703703703704	108
2009	8467	1	109
2010	8467	1	109
2011	8467	1	109
2012	8467	1	109
2013	8467	1	109
2014	8467	0.791666666666667	109
2015	8467	0.888888888888889	109
2016	8467	0.918032786885246	109
2017	8467	0.926470588235294	109
2018	8467	0.932432432432432	109
2019	8467	0.941860465116279	109
2020	8467	0.953703703703704	109
2009	8468	1	110
2010	8468	1	110
2011	8468	1	110
2012	8468	1	110
2013	8468	1	110
2014	8468	0.791666666666667	110
2015	8468	0.888888888888889	110
2016	8468	0.918032786885246	110
2017	8468	0.926470588235294	110
2018	8468	0.932432432432432	110
2019	8468	0.941860465116279	110
2020	8468	0.953703703703704	110
2009	8469	1	111
2010	8469	1	111
2011	8469	1	111
2012	8469	1	111
2013	8469	1	111
2014	8469	0.791666666666667	111
2015	8469	0.888888888888889	111
2016	8469	0.918032786885246	111
2017	8469	0.926470588235294	111
2018	8469	0.932432432432432	111
2019	8469	0.941860465116279	111
2020	8469	0.953703703703704	111
2009	8470	1	112
2010	8470	1	112
2011	8470	1	112
2012	8470	1	112
2013	8470	1	112
2014	8470	0.791666666666667	112
2015	8470	0.888888888888889	112
2016	8470	0.918032786885246	112
2017	8470	0.926470588235294	112
2018	8470	0.932432432432432	112
2019	8470	0.941860465116279	112
2020	8470	0.953703703703704	112
2009	8649	1	113
2010	8649	1	113
2011	8649	1	113
2012	8649	1	113
2013	8649	1	113
2014	8649	1	113
2015	8649	1	113
2016	8649	1	113
2017	8649	1	113
2018	8649	1	113
2019	8649	0.988372093023256	113
2020	8649	0.990740740740741	113
2009	9186	1	114
2010	9186	1	114
2011	9186	1	114
2012	9186	1	114
2013	9186	1	114
2014	9186	1	114
2015	9186	0.977777777777778	114
2016	9186	0.983606557377049	114
2017	9186	0.985294117647059	114
2018	9186	0.986486486486487	114
2019	9186	0.953488372093023	114
2020	9186	0.925925925925926	114
2009	9257	1	115
2010	9257	1	115
2011	9257	1	115
2012	9257	1	115
2013	9257	1	115
2014	9257	0.708333333333333	115
2015	9257	0.777777777777778	115
2016	9257	0.786885245901639	115
2017	9257	0.808823529411765	115
2018	9257	0.797297297297297	115
2019	9257	0.767441860465116	115
2020	9257	0.814814814814815	115
2009	9276	1	116
2010	9276	1	116
2011	9276	1	116
2012	9276	1	116
2013	9276	1	116
2014	9276	0.708333333333333	116
2015	9276	0.822222222222222	116
2016	9276	0.819672131147541	116
2017	9276	0.823529411764706	116
2018	9276	0.810810810810811	116
2019	9276	0.802325581395349	116
2020	9276	0.842592592592593	116
2009	9279	1	117
2010	9279	1	117
2011	9279	1	117
2012	9279	1	117
2013	9279	1	117
2014	9279	0.708333333333333	117
2015	9279	0.822222222222222	117
2016	9279	0.819672131147541	117
2017	9279	0.823529411764706	117
2018	9279	0.810810810810811	117
2019	9279	0.802325581395349	117
2020	9279	0.842592592592593	117
2009	9465	1	118
2010	9465	1	118
2011	9465	1	118
2012	9465	0.875	118
2013	9465	0.818181818181818	118
2014	9465	0.541666666666667	118
2015	9465	0.688888888888889	118
2016	9465	0.704918032786885	118
2017	9465	0.676470588235294	118
2018	9465	0.689189189189189	118
2019	9465	0.686046511627907	118
2020	9465	0.574074074074074	118
2009	9544	1	119
2010	9544	1	119
2011	9544	1	119
2012	9544	1	119
2013	9544	1	119
2014	9544	1	119
2015	9544	1	119
2016	9544	1	119
2017	9544	0.985294117647059	119
2018	9544	0.986486486486487	119
2019	9544	0.988372093023256	119
2020	9544	0.990740740740741	119
2009	9608	1	120
2010	9608	1	120
2011	9608	1	120
2012	9608	1	120
2013	9608	1	120
2014	9608	1	120
2015	9608	1	120
2016	9608	1	120
2017	9608	0.985294117647059	120
2018	9608	0.986486486486487	120
2019	9608	0.988372093023256	120
2020	9608	0.990740740740741	120
2009	9609	1	121
2010	9609	1	121
2011	9609	1	121
2012	9609	1	121
2013	9609	1	121
2014	9609	1	121
2015	9609	1	121
2016	9609	1	121
2017	9609	0.985294117647059	121
2018	9609	0.986486486486487	121
2019	9609	0.988372093023256	121
2020	9609	0.990740740740741	121
2009	9815	1	122
2010	9815	1	122
2011	9815	1	122
2012	9815	1	122
2013	9815	1	122
2014	9815	1	122
2015	9815	0.977777777777778	122
2016	9815	0.983606557377049	122
2017	9815	0.985294117647059	122
2018	9815	0.986486486486487	122
2019	9815	0.965116279069767	122
2020	9815	0.972222222222222	122
2009	9822	1	123
2010	9822	1	123
2011	9822	1	123
2012	9822	1	123
2013	9822	1	123
2014	9822	1	123
2015	9822	0.977777777777778	123
2016	9822	0.983606557377049	123
2017	9822	0.985294117647059	123
2018	9822	0.986486486486487	123
2019	9822	0.965116279069767	123
2020	9822	0.972222222222222	123
2009	9839	1	124
2010	9839	1	124
2011	9839	1	124
2012	9839	1	124
2013	9839	1	124
2014	9839	1	124
2015	9839	0.977777777777778	124
2016	9839	0.983606557377049	124
2017	9839	0.985294117647059	124
2018	9839	0.986486486486487	124
2019	9839	0.965116279069767	124
2020	9839	0.972222222222222	124
