# Supplementary material for: Role of mobile genetic elements in the global dissemination of the carbapenem resistance gene blaNDM
Source: Nat Commun. 2022 Mar 3;13:1131. doi: 10.1038/s41467-022-28819-2 (PMC8894482; doi:10.1038/s41467-022-28819-2)
Supplement: Supplementary file 8 — Source Data [file 41467_2022_28819_MOESM8_ESM.zip › source_data/SupFig10_IS_positions.csv]

ID	left_group	left_start	left_end	left_strand	right_group	right_start	right_end	right_strand	dist
C1026	IS26	953	1657	+	IS26	16586	17290	-	15633
C1107	IS26	89926	90630	-	IS26	100985	101689	-	11059
C1151	IS26	34806	35237	+	IS26	53107	53811	-	18301
C1151	IS26	35271	35975	-	IS26	53107	53811	-	17836
C1151	IS26	38703	39407	+	IS26	53107	53811	-	14404
C1157	IS26	92170	92874	+	IS26	106646	107350	-	14476
C1157	IS26	96000	96704	-	IS26	106646	107350	-	10646
C1184	ISCR27	5569	7098	+	ISCR27	5569	7098	+	5569
C1193	ISCR27	5569	7098	+	ISCR27	5569	7098	+	5569
C1197	IS26	131434	132138	-	IS26	149058	149762	-	17624
C1203	ISCR27	5557	7440	+	ISCR27	5557	7440	+	5557
C1279A	IS26	5672	6376	-	IS26	16165	16869	-	10493
C1288	IS26	260566	261270	-	IS26	278628	279332	-	18062
C1293	IS26	138488	139192	-	IS26	156550	157254	-	18062
C133	ISCR27	5569	7098	+	ISCR27	5569	7098	+	5569
C1376	IS26	58593	59297	+	IS26	78308	79012	-	19715
C1376	IS26	67814	68518	-	IS26	78308	79012	-	10494
C1596	ISCR27	5569	7098	+	ISCR27	5569	7098	+	5569
C182	IS26	19440	20144	+	IS26	38743	39447	-	19303
C295	ISCR27	5568	7097	+	ISCR27	5568	7097	+	5568
C313	IS26	67009	67713	-	IS26	77503	78207	-	10494
C406	IS26	59400	60104	-	IS26	82150	82854	-	22750
C406	IS26	61566	62270	+	IS26	82150	82854	-	20584
C407	ISCR27	5568	7097	+	ISCR27	5568	7097	+	5568
C435	ISCR27	5569	7098	+	ISCR27	5569	7098	+	5569
C440	ISCR27	5569	7098	+	ISCR27	5569	7098	+	5569
C460	ISCR27	5606	7099	+	ISCR27	5606	7099	+	5606
C461	ISCR27	15136	13655	-	ISCR27	15136	13655	-	15136
C461	IS26	79768	80472	-	IS26	103630	104334	+	23862
C461	IS26	84666	85370	+	IS26	103630	104334	+	18964
C461	IS26	93545	94249	-	IS26	103630	104334	+	10085
C473	IS26	88579	89283	-	IS26	111651	112355	-	23072
C473	IS26	93589	94293	-	IS26	111651	112355	-	18062
C477	ISCR27	3596	4201	+	ISCR27	3596	4201	+	3596
C478	Other IS (27)	945	1949	+	Other IS (27)	21321	22325	+	20376
C487	ISCR27	3592	4197	+	ISCR27	3592	4197	+	3592
C487	ISCR27	3362	3967	+	ISCR27	3362	3967	+	3362
C487	ISCR27	3135	3740	+	ISCR27	3135	3740	+	3135
C495	ISCR27	3596	4201	+	ISCR27	3596	4201	+	3596
C539	ISCR27	5569	7098	+	ISCR27	5569	7098	+	5569
C605	ISCR27	5569	7098	+	ISCR27	5569	7098	+	5569
C625	Other IS (27)	17311	18075	+	Other IS (27)	37970	38446	-	20659
C625	IS26	21414	22118	-	IS26	38497	39201	+	17083
C631	ISCR1	4044	2503	-	ISCR1	4044	2503	-	4044
C631	ISCR1	6750	8291	-	ISCR1	12571	14112	-	5821
C684	ISCR27	5569	7098	+	ISCR27	5569	7098	+	5569
C693	ISCR27	5569	7098	+	ISCR27	5569	7098	+	5569
C82	ISCR27	5569	7098	+	ISCR27	5569	7098	+	5569
C82	IS26	288435	289139	+	IS26	298101	298805	+	9666
C848	ISCR27	5569	7098	+	ISCR27	5569	7098	+	5569
C889	IS15	2132	2836	+	IS15	19574	20278	+	17442
C900	IS26	8965	9669	+	IS26	28219	28923	-	19254
C900	ISCR27	12524	12817	+	ISCR27	33944	34237	+	21420
C900	Other IS (27)	13008	13772	-	Other IS (27)	34428	35192	-	21420
C924	IS26	4445	5149	-	IS26	23551	24255	-	19106
C924	IS26	13057	13761	-	IS26	23551	24255	-	10494
DRR039954	ISCR27	2759	1230	-	ISCR27	2759	1230	-	2759
DRR039954	ISCR27	237363	238892	-	ISCR27	245547	246920	-	8184
DRR039954	ISCR27	242501	244030	-	ISCR27	245547	246920	-	3046
DRR111572	ISCR27	5569	7098	+	ISCR27	5569	7098	+	5569
DRR111572	Tn125	3745	4755	+	Tn125	12757	13767	+	9012
DRR111595	ISCR27	5569	7098	+	ISCR27	5569	7098	+	5569
DRR121818	ISCR27	5569	7098	+	ISCR27	5569	7098	+	5569
DRR121821	ISCR27	5569	7098	+	ISCR27	5569	7098	+	5569
DRR121824	ISCR27	5569	7098	+	ISCR27	5569	7098	+	5569
DRR121824	Tn125	1429	2367	+	Tn125	11596	12621	+	10167
DRR121825	ISCR27	5569	7098	+	ISCR27	5569	7098	+	5569
DRR121825	Tn125	1414	2352	+	Tn125	11581	12606	+	10167
DRR121832	ISCR27	5569	7098	+	ISCR27	5569	7098	+	5569
DRR124975	ISCR27	5569	7098	+	ISCR27	5569	7098	+	5569
DRR124979	ISCR27	5569	7098	+	ISCR27	5569	7098	+	5569
DRR124983	ISCR27	5569	7098	+	ISCR27	5569	7098	+	5569
DRR124985	ISCR27	5569	7098	+	ISCR27	5569	7098	+	5569
DRR124990	ISCR27	5569	7098	+	ISCR27	5569	7098	+	5569
DRR124991	ISCR27	5569	7098	+	ISCR27	5569	7098	+	5569
DRR124992	ISCR27	5569	7098	+	ISCR27	5569	7098	+	5569
DRR124993	ISCR27	5569	7098	+	ISCR27	5569	7098	+	5569
DRR124996	ISCR27	5569	7098	+	ISCR27	5569	7098	+	5569
DRR124998	ISCR1	5382	6923	+	ISCR1	5382	6923	+	5382
DRR125001	ISCR27	5569	7098	+	ISCR27	5569	7098	+	5569
DRR125002	ISCR27	5569	7098	+	ISCR27	5569	7098	+	5569
DRR125003	ISCR27	5569	7098	+	ISCR27	5569	7098	+	5569
DRR125005	ISCR27	5569	7098	+	ISCR27	5569	7098	+	5569
DRR125010	ISCR27	5569	7098	+	ISCR27	5569	7098	+	5569
DRR125011	ISCR27	5569	7098	+	ISCR27	5569	7098	+	5569
DRR125014	ISCR27	5569	7098	+	ISCR27	5569	7098	+	5569
DRR125016	ISCR27	5569	7098	+	ISCR27	5569	7098	+	5569
DRR125018	Tn3000	1544	4561	+	Tn3000	10132	11775	+	8588
DRR125019	ISCR27	5569	7098	+	ISCR27	5569	7098	+	5569
DRR125024	ISCR27	5569	7098	+	ISCR27	5569	7098	+	5569
DRR125025	ISCR27	5569	7098	+	ISCR27	5569	7098	+	5569
DRR125026	ISCR27	5569	7098	+	ISCR27	5569	7098	+	5569
DRR125027	ISCR27	5569	7098	+	ISCR27	5569	7098	+	5569
DRR125028	ISCR27	5569	7098	+	ISCR27	5569	7098	+	5569
DRR125030	ISCR27	5569	7098	+	ISCR27	5569	7098	+	5569
DRR125032	ISCR27	5569	7098	+	ISCR27	5569	7098	+	5569
DRR125034	ISCR27	5569	7098	+	ISCR27	5569	7098	+	5569
DRR125036	ISCR27	5569	7098	+	ISCR27	5569	7098	+	5569
DRR125038	ISCR27	5569	7098	+	ISCR27	5569	7098	+	5569
ERR1351671	ISCR27	5569	6174	+	ISCR27	5569	6174	+	5569
ERR1415550	ISCR27	5569	6174	+	ISCR27	5569	6174	+	5569
ERR1415561	Tn3000	1544	4561	+	Tn3000	10132	11775	+	8588
ERR1415812	ISCR1	2356	3897	+	ISCR1	2356	3897	+	2356
ERR1415812	ISCR1	11297	12838	+	ISCR1	17742	19283	+	6445
ERR1434070	ISCR27	5569	6174	+	ISCR27	5569	6174	+	5569
ERR1541350	ISCR27	5569	5751	+	ISCR27	5569	5751	+	5569
ERR1541350	ISCR27	4440	5969	+	ISCR27	13238	13420	+	8798
ERR1541413	ISCR27	5569	6174	+	ISCR27	5569	6174	+	5569
ERR1761512	ISCR27	5569	7098	+	ISCR27	5569	7098	+	5569
ERR1852609	ISCR27	5569	7098	+	ISCR27	5569	7098	+	5569
ERR1852890	ISCR27	5569	7098	+	ISCR27	5569	7098	+	5569
ERR1852890	Tn125	3043	4014	+	Tn125	13597	14607	+	10554
ERR1852893	ISCR27	5569	7098	+	ISCR27	5569	7098	+	5569
ERR1852893	Tn125	3043	4053	+	Tn125	12055	13065	+	9012
ERR1852894	ISCR27	5569	5751	+	ISCR27	5569	5751	+	5569
ERR1852894	ISCR27	4440	5969	+	ISCR27	13238	13420	+	8798
ERR1852897	ISCR27	5569	5751	+	ISCR27	5569	5751	+	5569
ERR1852897	ISCR27	8507	10036	+	ISCR27	17305	17487	+	8798
ERR1852922	ISCR27	5569	5751	+	ISCR27	5569	5751	+	5569
ERR1852922	ISCR27	4440	5969	+	ISCR27	13238	13420	+	8798
ERR1852926	ISCR27	5569	5751	+	ISCR27	5569	5751	+	5569
ERR1852926	ISCR27	4440	5969	+	ISCR27	13238	13420	+	8798
ERR1852928	ISCR27	5569	5751	+	ISCR27	5569	5751	+	5569
ERR1852928	ISCR27	4440	5969	+	ISCR27	13238	13420	+	8798
ERR1852929	ISCR27	5569	5751	+	ISCR27	5569	5751	+	5569
ERR1852929	ISCR27	4440	5969	+	ISCR27	13238	13420	+	8798
ERR1852959	Tn3000	6336	9353	+	Tn3000	14924	16567	+	8588
ERR1852962	Tn3000	3625	6642	+	Tn3000	12213	13856	+	8588
ERR1852982	ISCR27	5569	5751	+	ISCR27	5569	5751	+	5569
ERR1852982	ISCR27	4440	5969	+	ISCR27	13238	13420	+	8798
ERR1852984	ISCR27	5569	5751	+	ISCR27	5569	5751	+	5569
ERR1852984	ISCR27	4440	5969	+	ISCR27	13238	13420	+	8798
ERR1852986	ISCR27	5569	5751	+	ISCR27	5569	5751	+	5569
ERR1852986	ISCR27	4440	5969	+	ISCR27	13238	13420	+	8798
ERR1852987	ISCR27	5569	5751	+	ISCR27	5569	5751	+	5569
ERR1852987	ISCR27	4440	5969	+	ISCR27	13238	13420	+	8798
ERR1853002	ISCR27	5569	7098	+	ISCR27	5569	7098	+	5569
ERR1853003	ISCR27	5569	7098	+	ISCR27	5569	7098	+	5569
ERR1853004	ISCR27	5569	7098	+	ISCR27	5569	7098	+	5569
ERR1853005	ISCR27	5569	5751	+	ISCR27	5569	5751	+	5569
ERR1853005	ISCR27	4440	5969	+	ISCR27	13238	13420	+	8798
ERR1853039	ISCR27	5569	5751	+	ISCR27	5569	5751	+	5569
ERR1853039	ISCR27	4440	5969	+	ISCR27	13238	13420	+	8798
ERR1853055	ISCR27	5569	5751	+	ISCR27	5569	5751	+	5569
ERR1853055	ISCR27	8507	10036	+	ISCR27	17305	17487	+	8798
ERR1853069	ISCR27	5569	7098	+	ISCR27	5569	7098	+	5569
ERR1853076	Tn3000	1544	4561	+	Tn3000	10132	11775	+	8588
ERR190442	ISCR27	5491	7020	+	ISCR27	5491	7020	+	5491
ERR190464	ISCR27	5569	7098	+	ISCR27	5569	7098	+	5569
ERR190481	ISCR27	5491	7020	+	ISCR27	5491	7020	+	5491
ERR1946876	ISCR27	5569	7098	+	ISCR27	5569	7098	+	5569
ERR1946877	ISCR27	5569	7098	+	ISCR27	5569	7098	+	5569
ERR1946894	Tn3000	6336	9353	+	Tn3000	14924	16567	+	8588
ERR1946896	Tn3000	6336	9353	+	Tn3000	14924	16567	+	8588
ERR1946904	ISCR27	5569	7098	+	ISCR27	5569	7098	+	5569
ERR1946905	ISCR27	5569	7098	+	ISCR27	5569	7098	+	5569
ERR1946929	ISCR27	5569	7098	+	ISCR27	5569	7098	+	5569
ERR1946929	Tn125	3043	4053	+	Tn125	12055	13065	+	9012
ERR1946930	ISCR27	5569	7098	+	ISCR27	5569	7098	+	5569
ERR1946930	Tn125	3043	4053	+	Tn125	12055	13065	+	9012
ERR197629	ISCR27	5569	7098	+	ISCR27	5569	7098	+	5569
ERR2008061	ISCR27	5569	6192	+	ISCR27	5569	6192	+	5569
ERR2008061	Tn3000	4257	7274	-	Tn3000	20406	23423	-	16149
ERR2008070	ISCR27	5569	6192	+	ISCR27	5569	6192	+	5569
ERR2008070	Tn3000	92410	95427	-	Tn3000	108559	111576	-	16149
ERR2008072	ISCR27	5569	6192	+	ISCR27	5569	6192	+	5569
ERR2008072	Tn3000	92410	95427	-	Tn3000	108559	111576	-	16149
ERR2008075	ISCR27	5569	6192	+	ISCR27	5569	6192	+	5569
ERR2008075	Tn3000	132158	135175	-	Tn3000	148307	151324	-	16149
ERR2008079	ISCR27	5569	6192	+	ISCR27	5569	6192	+	5569
ERR2008079	Tn3000	2315	5332	-	Tn3000	18464	21481	-	16149
ERR2008080	ISCR27	5569	6192	+	ISCR27	5569	6192	+	5569
ERR2008080	Tn3000	4257	7274	-	Tn3000	20406	23423	-	16149
ERR2008097	ISCR27	5569	6192	+	ISCR27	5569	6192	+	5569
ERR2008097	Tn3000	2315	5332	-	Tn3000	18464	21481	-	16149
ERR212742	ISCR27	4193	5572	+	ISCR27	4193	5572	+	4193
ERR2237960	ISCR1	5382	6923	+	ISCR1	5382	6923	+	5382
ERR2237992	ISCR27	5491	7020	+	ISCR27	5491	7020	+	5491
ERR2238002	ISCR27	5569	6174	+	ISCR27	5569	6174	+	5569
ERR2238045	ISCR27	5569	6174	+	ISCR27	5569	6174	+	5569
ERR2238079	ISCR27	5569	7098	+	ISCR27	5569	7098	+	5569
ERR2397259	ISCR1	8858	7317	-	ISCR1	8858	7317	-	8858
ERR2397259	ISCR1	105012	106553	-	ISCR1	117591	119132	-	12579
ERR2497332	ISCR27	5569	7098	+	ISCR27	5569	7098	+	5569
ERR2497336	Tn125	12718	13728	+	Tn125	21730	22740	+	9012
ERR2586409	ISCR27	5569	7098	+	ISCR27	5569	7098	+	5569
ERR2672815	ISCR27	5569	7098	+	ISCR27	5569	7098	+	5569
ERR2672816	ISCR27	5569	7098	+	ISCR27	5569	7098	+	5569
ERR2672817	ISCR27	5491	7020	+	ISCR27	5491	7020	+	5491
ERR2672818	ISCR27	5491	7020	+	ISCR27	5491	7020	+	5491
ERR2672819	ISCR27	5569	7098	+	ISCR27	5569	7098	+	5569
ERR2672820	ISCR27	5569	7098	+	ISCR27	5569	7098	+	5569
ERR2672821	ISCR27	5569	7098	+	ISCR27	5569	7098	+	5569
ERR2681448	ISCR27	5569	7098	+	ISCR27	5569	7098	+	5569
ERR2681450	ISCR27	5569	7098	+	ISCR27	5569	7098	+	5569
ERR2681451	ISCR27	5569	7098	+	ISCR27	5569	7098	+	5569
ERR2681453	ISCR27	5569	7098	+	ISCR27	5569	7098	+	5569
ERR2681454	ISCR27	5569	7098	+	ISCR27	5569	7098	+	5569
ERR2681455	ISCR27	5491	7020	+	ISCR27	5491	7020	+	5491
ERR2681456	ISCR27	5569	7098	+	ISCR27	5569	7098	+	5569
ERR2681457	ISCR27	5569	7098	+	ISCR27	5569	7098	+	5569
ERR2681459	IS26	53180	53884	-	IS26	63674	64378	-	10494
ERR2681462	IS26	2014	2718	-	IS26	12508	13212	-	10494
ERR2693420	ISCR27	5569	7098	+	ISCR27	5569	7098	+	5569
ERR2693421	ISCR27	5569	7098	+	ISCR27	5569	7098	+	5569
ERR2693422	ISCR27	5569	7098	+	ISCR27	5569	7098	+	5569
ERR2693423	ISCR27	5491	7020	+	ISCR27	5491	7020	+	5491
ERR2693424	ISCR27	5569	7098	+	ISCR27	5569	7098	+	5569
ERR2693425	ISCR27	5569	7098	+	ISCR27	5569	7098	+	5569
ERR2693426	ISCR27	5569	7098	+	ISCR27	5569	7098	+	5569
ERR2693427	ISCR27	5569	7098	+	ISCR27	5569	7098	+	5569
ERR2693429	ISCR27	5569	7098	+	ISCR27	5569	7098	+	5569
ERR2693430	ISCR27	5569	7098	+	ISCR27	5569	7098	+	5569
ERR2693431	ISCR27	5569	7098	+	ISCR27	5569	7098	+	5569
ERR2719310	ISCR27	5569	7098	+	ISCR27	5569	7098	+	5569
ERR2719312	ISCR27	5569	7098	+	ISCR27	5569	7098	+	5569
ERR2719346	IS26	13145	13849	-	IS26	23639	24343	-	10494
ERR2719357	IS26	2014	2718	-	IS26	12508	13212	-	10494
ERR2719534	ISCR27	5569	7098	+	ISCR27	5569	7098	+	5569
ERR298834	Tn3000	5509	8526	+	Tn3000	14097	15740	+	8588
ERR303229	ISCR27	5569	7098	+	ISCR27	5569	7098	+	5569
ERR303232	ISCR27	5569	7098	+	ISCR27	5569	7098	+	5569
ERR303235	ISCR27	5491	7020	+	ISCR27	5491	7020	+	5491
ERR317530	Tn3000	816	3833	+	Tn3000	9404	12421	+	8588
ERR317531	Tn3000	816	3833	+	Tn3000	9404	12421	+	8588
ERR317532	Tn3000	816	3833	+	Tn3000	9404	12421	+	8588
ERR317533	Tn3000	816	3833	+	Tn3000	9404	12421	+	8588
ERR349763	Tn3000	816	3833	+	Tn3000	9404	12421	+	8588
ERR349822	Tn3000	1544	4561	+	Tn3000	10132	11775	+	8588
ERR349855	ISCR27	5569	7098	+	ISCR27	5569	7098	+	5569
ERR374553	Tn3000	816	3833	+	Tn3000	9404	12421	+	8588
ERR440754	Tn3000	15772	18789	+	Tn3000	24360	27377	+	8588
ERR440755	ISCR27	5569	6174	+	ISCR27	5569	6174	+	5569
ERR440756	ISCR27	5569	6174	+	ISCR27	5569	6174	+	5569
ERR440765	ISCR27	5569	6174	+	ISCR27	5569	6174	+	5569
ERR440766	ISCR1	5382	6923	+	ISCR1	5382	6923	+	5382
ERR440769	ISCR27	5569	6174	+	ISCR27	5569	6174	+	5569
ERR440772	ISCR27	5569	6174	+	ISCR27	5569	6174	+	5569
ERR455536	Tn3000	816	3833	+	Tn3000	9404	12421	+	8588
ERR459452	ISCR1	5382	6923	+	ISCR1	5382	6923	+	5382
ERR486386	ISCR27	5568	6173	+	ISCR27	5568	6173	+	5568
ERR559457	ISCR27	5569	7098	+	ISCR27	5569	7098	+	5569
ERR559465	ISCR27	5569	6174	+	ISCR27	5569	6174	+	5569
ERR564136	ISCR27	5569	7098	+	ISCR27	5569	7098	+	5569
ERR564137	ISCR27	5569	7098	+	ISCR27	5569	7098	+	5569
ERR564142	ISCR27	5569	7098	+	ISCR27	5569	7098	+	5569
ERR564143	ISCR27	5569	7098	+	ISCR27	5569	7098	+	5569
ERR564148	ISCR27	5569	7098	+	ISCR27	5569	7098	+	5569
ERR564149	ISCR27	5569	7098	+	ISCR27	5569	7098	+	5569
ERR564154	ISCR27	5569	7098	+	ISCR27	5569	7098	+	5569
ERR564155	ISCR27	5569	7098	+	ISCR27	5569	7098	+	5569
ERR564160	ISCR27	5569	7098	+	ISCR27	5569	7098	+	5569
ERR564161	ISCR27	5569	7098	+	ISCR27	5569	7098	+	5569
ERR564166	ISCR27	5569	7098	+	ISCR27	5569	7098	+	5569
ERR564167	ISCR27	5569	7098	+	ISCR27	5569	7098	+	5569
ERR564172	ISCR27	5569	7098	+	ISCR27	5569	7098	+	5569
ERR564184	ISCR27	5569	7098	+	ISCR27	5569	7098	+	5569
ERR564185	ISCR27	5569	7098	+	ISCR27	5569	7098	+	5569
ERR564189	ISCR27	5569	7098	+	ISCR27	5569	7098	+	5569
ERR564190	ISCR27	5569	7098	+	ISCR27	5569	7098	+	5569
ERR564222	ISCR27	5569	7098	+	ISCR27	5569	7098	+	5569
ERR775499	ISCR27	5569	6174	+	ISCR27	5569	6174	+	5569
ESC_CB3260AA_AS	ISCR27	5569	6174	+	ISCR27	5569	6174	+	5569
ESC_CB7586AA_AS	ISCR27	5569	6192	+	ISCR27	5569	6192	+	5569
ESC_CB7587AA_AS	ISCR27	5569	6192	+	ISCR27	5569	6192	+	5569
ESC_CB7590AA_AS	ISCR27	5569	6192	+	ISCR27	5569	6192	+	5569
ESC_CB7593AA_AS	ISCR27	5569	6192	+	ISCR27	5569	6192	+	5569
ESC_CB7594AA_AS	ISCR27	5569	6192	+	ISCR27	5569	6192	+	5569
ESC_CB7596AA_AS	ISCR27	5569	6192	+	ISCR27	5569	6192	+	5569
ESC_CB7908AA_AS	ISCR27	5569	7098	+	ISCR27	5569	7098	+	5569
ESC_FB1323AA_AS	ISCR27	9190	10722	+	ISCR27	9190	10722	+	9190
ESC_GA2013AA_AS	ISCR27	5569	7098	+	ISCR27	5569	7098	+	5569
ESC_GB0835AA_AS	ISCR27	5569	7098	+	ISCR27	5569	7098	+	5569
ESC_HA0332AA_AS	ISCR27	5569	6174	+	ISCR27	5569	6174	+	5569
ESC_HA0366AA_AS	ISCR27	5569	6174	+	ISCR27	5569	6174	+	5569
ESC_HA0367AA_AS	ISCR27	5569	5751	+	ISCR27	5569	5751	+	5569
ESC_HA0367AA_AS	ISCR27	8748	10277	+	ISCR27	17546	17728	+	8798
ESC_HA3079AA_AS	ISCR1	6880	5339	-	ISCR1	6880	5339	-	6880
ESC_HA3079AA_AS	ISCR1	4225	5766	-	ISCR1	12151	13692	-	7926
ESC_HA3080AA_AS	ISCR1	6880	5339	-	ISCR1	6880	5339	-	6880
ESC_HA3080AA_AS	ISCR1	1622	3163	-	ISCR1	9548	11089	-	7926
ESC_IA7983AA_AS	ISCR1	5382	6923	+	ISCR1	5382	6923	+	5382
ESC_KB5560AA_AS	ISCR27	5569	6174	+	ISCR27	5569	6174	+	5569
ESC_KB5561AA_AS	ISCR27	5569	6174	+	ISCR27	5569	6174	+	5569
ESC_MB1882AA_AS	ISCR27	5569	7098	+	ISCR27	5569	7098	+	5569
ESC_MB4773AA_AS	ISCR27	5569	6174	+	ISCR27	5569	6174	+	5569
ESC_MB9004AA_AS	ISCR27	5569	6174	+	ISCR27	5569	6174	+	5569
ESC_MB9005AA_AS	ISCR27	5569	6174	+	ISCR27	5569	6174	+	5569
ESC_MB9006AA_AS	ISCR27	5569	6174	+	ISCR27	5569	6174	+	5569
ESC_MB9008AA_AS	ISCR27	5569	6174	+	ISCR27	5569	6174	+	5569
ESC_MB9009AA_AS	ISCR27	5569	6174	+	ISCR27	5569	6174	+	5569
ESC_MB9012AA_AS	ISCR27	5569	6174	+	ISCR27	5569	6174	+	5569
ESC_MB9013AA_AS	ISCR27	5569	6174	+	ISCR27	5569	6174	+	5569
ESC_MB9014AA_AS	ISCR27	5569	6174	+	ISCR27	5569	6174	+	5569
ESC_MB9015AA_AS	ISCR27	5569	6174	+	ISCR27	5569	6174	+	5569
ESC_MB9036AA_AS	ISCR27	5569	7098	+	ISCR27	5569	7098	+	5569
ESC_MB9107AA_AS	ISCR27	5569	7098	+	ISCR27	5569	7098	+	5569
ESC_NB5684AA_AS	Tn3000	15928	18945	+	Tn3000	24516	27533	+	8588
ESC_NB6545AA_AS	ISCR27	5569	6174	+	ISCR27	5569	6174	+	5569
ESC_OA1100AA_AS	ISCR27	5569	7098	+	ISCR27	5569	7098	+	5569
ESC_OA1113AA_AS	ISCR27	5569	6897	+	ISCR27	5569	6897	+	5569
ESC_OA1113AA_AS	ISCR1	8135	9676	+	ISCR1	8135	9676	+	8135
ESC_OA1113AA_AS	ISCR1	17473	19014	+	ISCR1	27475	29016	+	10002
ESC_OA1115AA_AS	ISCR27	5569	6897	+	ISCR27	5569	6897	+	5569
ESC_OA1115AA_AS	ISCR1	8135	9676	+	ISCR1	8135	9676	+	8135
ESC_OA1115AA_AS	ISCR1	17473	19014	+	ISCR1	27475	29016	+	10002
ESC_OA1119AA_AS	ISCR27	5569	6174	+	ISCR27	5569	6174	+	5569
ESC_OA1120AA_AS	ISCR27	5569	7098	+	ISCR27	5569	7098	+	5569
ESC_OA1121AA_AS	ISCR27	5569	7098	+	ISCR27	5569	7098	+	5569
ESC_OA1687AA_AS	ISCR27	5569	6192	+	ISCR27	5569	6192	+	5569
ESC_OA1687AA_AS	Tn3000	4362	7379	-	Tn3000	20511	23528	-	16149
ESC_OA1721AA_AS	ISCR27	5569	7098	+	ISCR27	5569	7098	+	5569
ESC_PA4058AA_AS	ISCR27	5569	7098	+	ISCR27	5569	7098	+	5569
ESC_QA5123AA_AS	ISCR27	5569	6174	+	ISCR27	5569	6174	+	5569
ESC_RA0173AA_AS	ISCR27	5569	6174	+	ISCR27	5569	6174	+	5569
ESC_RA9385AA_AS	ISCR27	5569	7098	+	ISCR27	5569	7098	+	5569
ESC_SA2554AA_AS	ISCR1	5382	6923	+	ISCR1	5382	6923	+	5382
GCA_001316425	ISCR27	5569	5751	+	ISCR27	5569	5751	+	5569
GCA_001316425	ISCR27	4567	6096	+	ISCR27	13365	13547	+	8798
GCA_001316505	ISCR27	5569	5751	+	ISCR27	5569	5751	+	5569
GCA_001316505	ISCR27	4567	6096	+	ISCR27	13365	13547	+	8798
GCA_001316535	ISCR27	5569	5751	+	ISCR27	5569	5751	+	5569
GCA_001316535	ISCR27	4567	6096	+	ISCR27	13365	13547	+	8798
GCA_001316555	ISCR27	5569	5751	+	ISCR27	5569	5751	+	5569
GCA_001316555	ISCR27	4567	6096	+	ISCR27	13365	13547	+	8798
GCA_001316595	ISCR27	5569	5751	+	ISCR27	5569	5751	+	5569
GCA_001316595	ISCR27	4567	6096	+	ISCR27	13365	13547	+	8798
GCA_001316635	ISCR27	5569	5751	+	ISCR27	5569	5751	+	5569
GCA_001316635	ISCR27	4567	6096	+	ISCR27	13365	13547	+	8798
GCA_001317125	ISCR27	5569	5751	+	ISCR27	5569	5751	+	5569
GCA_001317125	ISCR27	4567	6096	+	ISCR27	13365	13547	+	8798
GCA_001317285	ISCR27	5569	5751	+	ISCR27	5569	5751	+	5569
GCA_001317285	ISCR27	4567	6096	+	ISCR27	13365	13547	+	8798
GCA_001317445	ISCR27	5569	5751	+	ISCR27	5569	5751	+	5569
GCA_001317445	ISCR27	4567	6096	+	ISCR27	13365	13547	+	8798
GCA_001535665	ISCR27	5570	7099	+	ISCR27	5570	7099	+	5570
GCA_001535685	ISCR27	5608	7098	+	ISCR27	5608	7098	+	5608
GCA_001672015	ISCR27	22370	23851	+	ISCR27	22370	23851	+	22370
GCA_001742865	ISCR27	5478	7094	+	ISCR27	5478	7094	+	5478
GCA_001901655	ISCR27	5569	7098	+	ISCR27	5569	7098	+	5569
GCA_001984885	ISCR27	5569	7098	+	ISCR27	5569	7098	+	5569
GCA_002093155	ISCR1	5382	6923	+	ISCR1	5382	6923	+	5382
GCA_002093155	IS26	15	107	+	IS26	14828	14920	-	14813
GCA_002738115	ISCR27	5569	5751	+	ISCR27	5569	5751	+	5569
GCA_002738115	ISCR27	68027	69556	+	ISCR27	76825	77007	+	8798
GCA_003114895-1	ISCR27	5569	7098	+	ISCR27	5569	7098	+	5569
GCA_003114895-1	IS15	43229	43834	-	IS15	56738	57442	-	13509
GCA_003114895-2	ISCR27	5569	7098	+	ISCR27	5569	7098	+	5569
GCA_003115095-1	ISCR27	5569	7098	+	ISCR27	5569	7098	+	5569
GCA_003115095-2	ISCR27	5569	7098	+	ISCR27	5569	7098	+	5569
GCA_003115135	ISCR27	5569	7098	+	ISCR27	5569	7098	+	5569
GCA_003115235	ISCR27	5569	7098	+	ISCR27	5569	7098	+	5569
GCA_003185745	ISCR27	5569	7098	+	ISCR27	5569	7098	+	5569
GCA_003428845	IS15	59095	59799	+	IS15	74472	75176	+	15377
GCA_003428845	Tn125	61265	62203	+	Tn125	71432	72457	+	10167
GCA_003429065	ISCR27	5569	7098	+	ISCR27	5569	7098	+	5569
GCA_003627485	ISCR27	5570	7102	+	ISCR27	5570	7102	+	5570
GCA_003627485	Other IS (27)	2673220	2673636	+	Other IS (27)	2682238	2682777	+	9018
GCA_003627485	Tn125	2673633	2674232	+	Tn125	2682881	2683249	+	9248
GCA_003713085	Other IS (27)	4845358	4846122	+	Other IS (27)	4867190	4867954	+	21832
GCA_003860645	IS26	281878	282303	+	IS26	305653	306030	+	23775
GCA_003860925	IS26	83925	84437	+	IS26	99622	100035	+	15697
GCA_003860925	IS15	84434	84628	+	IS15	100032	100226	+	15598
GCA_003860925	Tn125	88410	89435	+	Tn125	97422	98447	+	9012
GCA_004005545	ISCR27	5569	7098	+	ISCR27	5569	7098	+	5569
GCA_004794165	ISCR27	5569	7098	+	ISCR27	5569	7098	+	5569
GCA_005223195	ISCR27	2759	1230	-	ISCR27	2759	1230	-	2759
GCA_005223195	ISCR27	3558690	3560219	-	ISCR27	3566772	3567068	-	8082
GCA_005223195	ISCR27	3563827	3565356	-	ISCR27	3566772	3567068	-	2945
GCA_005223295	ISCR27	2402	1230	-	ISCR27	2402	1230	-	2402
GCA_005223295	ISCR27	343302	344831	-	ISCR27	351471	352844	-	8169
GCA_005223295	ISCR27	348782	349954	-	ISCR27	351471	352844	-	2689
GCA_005280355	ISCR27	5606	7468	+	ISCR27	5606	7468	+	5606
GCA_005280355	Other IS (27)	144899	145102	-	Other IS (27)	164677	165381	-	19778
GCA_005280355	Other IS (27)	146236	146805	-	Other IS (27)	167745	168569	+	21509
GCA_005280355	Tn125	150324	150761	+	Tn125	159342	160352	+	9018
GCA_005280355	Tn125	150736	151335	+	Tn125	159342	160352	+	8606
GCA_005377825-1	IS26	195393	196097	+	IS26	210246	210950	-	14853
GCA_006148995	ISCR27	5569	5751	+	ISCR27	5569	5751	+	5569
GCA_006148995	ISCR27	4733	6262	+	ISCR27	13531	13713	+	8798
GCA_006385655	ISCR1	5382	6923	+	ISCR1	5382	6923	+	5382
GCA_006385655	Other IS (27)	3805	4809	-	Other IS (27)	32428	33432	+	28623
GCA_007290015-1	ISCR27	5569	7098	+	ISCR27	5569	7098	+	5569
GCA_007290015-2	ISCR27	5569	7098	+	ISCR27	5569	7098	+	5569
GCA_007657735-1	ISCR27	5569	7098	+	ISCR27	5569	7098	+	5569
GCA_007657735-2	ISCR27	5569	7098	+	ISCR27	5569	7098	+	5569
GCA_008106305-1	ISCR27	5569	7098	+	ISCR27	5569	7098	+	5569
GCA_008630215	ISCR27	5569	7098	+	ISCR27	5569	7098	+	5569
GCA_008632735	ISCR27	5569	7098	+	ISCR27	5569	7098	+	5569
GCA_008632785	ISCR27	5569	7098	+	ISCR27	5569	7098	+	5569
GCA_009661665	ISCR27	5569	7098	+	ISCR27	5569	7098	+	5569
GCA_009661665	Other IS (27)	71736	72704	-	Other IS (27)	99616	100584	-	27880
GCA_011045455	IS26	70846	71550	-	IS26	81338	82042	-	10492
GCA_011742775	IS26	4445	5149	-	IS26	28549	29253	-	24104
GCA_011742775	IS26	9343	10047	+	IS26	28549	29253	-	19206
GCA_011742775	IS26	18222	18926	-	IS26	28549	29253	-	10327
GCA_012347575-1	ISCR27	5569	6174	+	ISCR27	5569	6174	+	5569
GCA_012347575-2	ISCR27	5569	6174	+	ISCR27	5569	6174	+	5569
GCA_012359595-1	ISCR27	12655	13938	+	ISCR27	12655	13938	+	12655
GCA_012452845-1	ISCR27	5569	7098	+	ISCR27	5569	7098	+	5569
GCA_012452845-2	ISCR27	5569	7098	+	ISCR27	5569	7098	+	5569
GCA_012453045-1	ISCR27	5569	6174	+	ISCR27	5569	6174	+	5569
GCA_012453045-2	ISCR27	5569	6174	+	ISCR27	5569	6174	+	5569
GCA_012453225-1	ISCR27	5569	6174	+	ISCR27	5569	6174	+	5569
GCA_012529395-1	ISCR27	5569	7098	+	ISCR27	5569	7098	+	5569
GCA_012529435-1	ISCR27	5569	7098	+	ISCR27	5569	7098	+	5569
GCA_012529465-1	ISCR27	5569	7098	+	ISCR27	5569	7098	+	5569
GCA_012529495-1	ISCR27	5569	7098	+	ISCR27	5569	7098	+	5569
GCA_012529515-1	ISCR27	5569	7098	+	ISCR27	5569	7098	+	5569
GCA_012529515-2	ISCR27	5569	7098	+	ISCR27	5569	7098	+	5569
GCA_012529535-1	ISCR27	5569	7098	+	ISCR27	5569	7098	+	5569
GCA_012529575-1	ISCR27	5569	7098	+	ISCR27	5569	7098	+	5569
GCA_012529655-1	ISCR27	5569	7098	+	ISCR27	5569	7098	+	5569
GCA_012529955-1	ISCR27	5569	7098	+	ISCR27	5569	7098	+	5569
GCA_012672685-1	ISCR27	5569	7098	+	ISCR27	5569	7098	+	5569
GCA_012673005-1	ISCR27	5569	7098	+	ISCR27	5569	7098	+	5569
GCA_012673005-2	ISCR27	5569	7098	+	ISCR27	5569	7098	+	5569
GCA_012925775-1	ISCR27	5569	6174	+	ISCR27	5569	6174	+	5569
GCA_012925775-2	ISCR27	5569	6174	+	ISCR27	5569	6174	+	5569
GCA_012979915-1	ISCR27	5569	7098	+	ISCR27	5569	7098	+	5569
GCA_012979935-1	ISCR27	5569	7098	+	ISCR27	5569	7098	+	5569
GCA_012980195-1	ISCR27	5569	7098	+	ISCR27	5569	7098	+	5569
GCA_013015345-1	ISCR27	5569	7098	+	ISCR27	5569	7098	+	5569
GCA_013015345-2	ISCR27	5569	7098	+	ISCR27	5569	7098	+	5569
GCA_013363395-1	IS26	2808	3512	+	IS26	20261	20965	-	17453
GCA_013363395-1	IS26	5803	6507	-	IS26	20261	20965	-	14458
GCA_013363395-1	IS26	8363	9067	-	IS26	20261	20965	-	11898
GCA_013363395-2	IS26	2153	2857	-	IS26	14051	14755	-	11898
GCA_013513495-1	ISCR27	5569	5751	+	ISCR27	5569	5751	+	5569
GCA_013513495-1	ISCR27	4439	5968	+	ISCR27	13237	13419	+	8798
GCA_013716305-1	ISCR27	5569	6174	+	ISCR27	5569	6174	+	5569
GCA_014252905	ISCR1	5377	5802	+	ISCR1	5377	5802	+	5377
GCA_014252965	ISCR1	5362	5799	+	ISCR1	5362	5799	+	5362
GCA_014252965	IS26	42089	42466	+	IS26	58616	58993	+	16527
GCA_014252965	ISCR1	4904	5341	+	ISCR1	4904	5341	+	4904
GCA_014682885-1	ISCR27	5569	5751	+	ISCR27	5569	5751	+	5569
GCA_014682885-1	ISCR27	4613	6142	+	ISCR27	13411	13593	+	8798
GCA_014682985-1	ISCR27	5569	5751	+	ISCR27	5569	5751	+	5569
GCA_014682985-1	ISCR27	4613	6142	+	ISCR27	13411	13593	+	8798
GCA_014725895	ISCR1	3563	2022	-	ISCR1	3563	2022	-	3563
GCA_014725895	ISCR1	146993	148534	-	ISCR1	152647	154188	-	5654
GCA_014793905-1	ISCR27	9190	10722	+	ISCR27	9190	10722	+	9190
GCA_015000725-1	ISCR27	5569	6174	+	ISCR27	5569	6174	+	5569
GCA_015000725-2	ISCR27	5569	6174	+	ISCR27	5569	6174	+	5569
GCA_015290265-1	ISCR27	5569	7098	+	ISCR27	5569	7098	+	5569
GCA_015290265-2	ISCR27	5569	7098	+	ISCR27	5569	7098	+	5569
GCA_015327365-1	ISCR27	12655	13938	+	ISCR27	12655	13938	+	12655
GCA_015476685	ISCR27	5569	7098	+	ISCR27	5569	7098	+	5569
GCA_015893905-1	ISCR27	5569	7098	+	ISCR27	5569	7098	+	5569
GCA_015899525-1	ISCR27	5569	5751	+	ISCR27	5569	5751	+	5569
GCA_015899525-1	ISCR27	8620	10149	+	ISCR27	17418	17600	+	8798
GCA_015899525-2	ISCR27	5569	5751	+	ISCR27	5569	5751	+	5569
GCA_015899545-1	ISCR27	5569	5751	+	ISCR27	5569	5751	+	5569
GCA_015899545-1	ISCR27	10784	12313	+	ISCR27	19582	19764	+	8798
GCA_015899545-2	ISCR27	5569	5751	+	ISCR27	5569	5751	+	5569
GCA_015899565-1	ISCR27	5569	5751	+	ISCR27	5569	5751	+	5569
GCA_015899565-1	ISCR27	58632	60161	+	ISCR27	67430	67612	+	8798
GCA_015899565-2	ISCR27	5569	5751	+	ISCR27	5569	5751	+	5569
GCA_015899585-1	ISCR27	5569	5751	+	ISCR27	5569	5751	+	5569
GCA_015899585-1	ISCR27	58632	60161	+	ISCR27	67430	67612	+	8798
GCA_015899585-2	ISCR27	5569	5751	+	ISCR27	5569	5751	+	5569
GCA_015899625-1	ISCR27	5569	5751	+	ISCR27	5569	5751	+	5569
GCA_015899625-1	ISCR27	8620	10149	+	ISCR27	17418	17600	+	8798
GCA_015899625-2	ISCR27	5569	5751	+	ISCR27	5569	5751	+	5569
GCA_015899645-1	ISCR27	5569	5751	+	ISCR27	5569	5751	+	5569
GCA_015899645-1	ISCR27	10781	12310	+	ISCR27	19579	19761	+	8798
GCA_015899645-2	ISCR27	5569	5751	+	ISCR27	5569	5751	+	5569
GCA_015899665-1	ISCR27	5569	5751	+	ISCR27	5569	5751	+	5569
GCA_015899665-1	ISCR27	10781	12310	+	ISCR27	19579	19761	+	8798
GCA_015899665-2	ISCR27	5569	5751	+	ISCR27	5569	5751	+	5569
GCA_015899725-1	ISCR27	5569	5751	+	ISCR27	5569	5751	+	5569
GCA_015899725-1	ISCR27	68630	70159	+	ISCR27	77428	77610	+	8798
GCA_015899725-2	ISCR27	5569	5751	+	ISCR27	5569	5751	+	5569
GCA_015899765-1	ISCR27	5569	5751	+	ISCR27	5569	5751	+	5569
GCA_015899765-1	ISCR27	58632	60161	+	ISCR27	67430	67612	+	8798
GCA_015899765-2	ISCR27	5569	5751	+	ISCR27	5569	5751	+	5569
GCA_015899785-1	ISCR27	5569	5751	+	ISCR27	5569	5751	+	5569
GCA_015899785-1	ISCR27	68630	70159	+	ISCR27	77428	77610	+	8798
GCA_015899785-2	ISCR27	5569	5751	+	ISCR27	5569	5751	+	5569
GCA_015899805-1	ISCR27	5569	5751	+	ISCR27	5569	5751	+	5569
GCA_015899805-1	ISCR27	58632	60161	+	ISCR27	67430	67612	+	8798
GCA_015899805-2	ISCR27	5569	5751	+	ISCR27	5569	5751	+	5569
GCA_015959205-2	ISCR27	5569	5751	+	ISCR27	5569	5751	+	5569
GCA_015959245-1	ISCR27	5569	7098	+	ISCR27	5569	7098	+	5569
GCA_015959265-1	ISCR27	5569	7098	+	ISCR27	5569	7098	+	5569
GCA_016074975-1	ISCR1	5382	6923	+	ISCR1	5382	6923	+	5382
GCA_016074975-2	ISCR1	5382	6923	+	ISCR1	5382	6923	+	5382
GCA_016081375-1	ISCR27	5569	7098	+	ISCR27	5569	7098	+	5569
GCA_016135815	ISCR27	5569	7098	+	ISCR27	5569	7098	+	5569
GCA_016135835	ISCR27	5569	7098	+	ISCR27	5569	7098	+	5569
GCA_016135945	ISCR1	5382	6923	+	ISCR1	5382	6923	+	5382
GCA_016135975	ISCR27	5569	7098	+	ISCR27	5569	7098	+	5569
GCA_016135985	ISCR27	5569	7098	+	ISCR27	5569	7098	+	5569
GCA_016136005	ISCR27	5569	7098	+	ISCR27	5569	7098	+	5569
GCA_016136035	ISCR27	5569	7098	+	ISCR27	5569	7098	+	5569
GCA_016136055	ISCR27	5569	7098	+	ISCR27	5569	7098	+	5569
GCA_016136065	ISCR27	5569	7098	+	ISCR27	5569	7098	+	5569
GCA_016136085	ISCR27	5569	7098	+	ISCR27	5569	7098	+	5569
GCA_016136095	ISCR27	5569	7098	+	ISCR27	5569	7098	+	5569
GCA_016136135	ISCR27	5569	7098	+	ISCR27	5569	7098	+	5569
GCA_016136155	ISCR27	5569	7098	+	ISCR27	5569	7098	+	5569
GCA_016136215	ISCR27	5569	7098	+	ISCR27	5569	7098	+	5569
GCA_016136225	ISCR27	15700	16983	+	ISCR27	15700	16983	+	15700
GCA_016136225	Tn3000	69	1505	+	Tn3000	8516	10159	+	8447
GCA_016136275	ISCR27	5569	7098	+	ISCR27	5569	7098	+	5569
GCA_016136335	ISCR27	5569	7098	+	ISCR27	5569	7098	+	5569
GCA_016136345	ISCR27	5569	7098	+	ISCR27	5569	7098	+	5569
GCA_016136385	ISCR27	5569	7098	+	ISCR27	5569	7098	+	5569
GCA_016136415	ISCR27	5569	7098	+	ISCR27	5569	7098	+	5569
GCA_016136425	ISCR27	5569	7098	+	ISCR27	5569	7098	+	5569
GCA_016136475	ISCR27	5569	7098	+	ISCR27	5569	7098	+	5569
GCA_016136495	ISCR27	5569	7098	+	ISCR27	5569	7098	+	5569
GCA_016136505	ISCR27	5569	7098	+	ISCR27	5569	7098	+	5569
GCA_016136735	ISCR1	5382	6923	+	ISCR1	5382	6923	+	5382
GCA_016136765	ISCR1	5382	6923	+	ISCR1	5382	6923	+	5382
GCA_016136775	ISCR1	5382	6923	+	ISCR1	5382	6923	+	5382
GCA_016136815	ISCR1	5382	6923	+	ISCR1	5382	6923	+	5382
GCA_016136835	ISCR1	5382	6923	+	ISCR1	5382	6923	+	5382
GCA_016136855	ISCR1	5382	6923	+	ISCR1	5382	6923	+	5382
GCA_016136865	ISCR1	5382	6923	+	ISCR1	5382	6923	+	5382
GCA_016136875	ISCR1	5382	6923	+	ISCR1	5382	6923	+	5382
GCA_016136895	ISCR1	5382	6923	+	ISCR1	5382	6923	+	5382
GCA_016136935	ISCR27	5569	7098	+	ISCR27	5569	7098	+	5569
GCA_016136945	ISCR1	5382	6923	+	ISCR1	5382	6923	+	5382
GCA_016136955	ISCR1	5382	6923	+	ISCR1	5382	6923	+	5382
GCA_016137005	ISCR1	5382	6923	+	ISCR1	5382	6923	+	5382
GCA_016137005	Other IS (27)	141040	141315	+	Other IS (27)	149500	149691	+	8460
GCA_016137055	ISCR1	5382	6923	+	ISCR1	5382	6923	+	5382
GCA_016137085	ISCR27	5569	7098	+	ISCR27	5569	7098	+	5569
GCA_016137155	ISCR27	5569	7098	+	ISCR27	5569	7098	+	5569
GCA_016137165	ISCR27	5569	7098	+	ISCR27	5569	7098	+	5569
GCA_016137205	ISCR27	5569	7098	+	ISCR27	5569	7098	+	5569
GCA_016137265	ISCR27	5569	7098	+	ISCR27	5569	7098	+	5569
GCA_016137275	ISCR27	5569	7011	+	ISCR27	5569	7011	+	5569
GCA_016138615	ISCR27	5569	7098	+	ISCR27	5569	7098	+	5569
GCA_016138895	ISCR27	5569	7098	+	ISCR27	5569	7098	+	5569
GCA_016444345-1	ISCR1	5382	6923	+	ISCR1	5382	6923	+	5382
GCA_016444345-2	ISCR1	5382	6923	+	ISCR1	5382	6923	+	5382
GCA_016472495-1	ISCR27	5569	7098	+	ISCR27	5569	7098	+	5569
GCA_016472495-2	ISCR27	5569	7098	+	ISCR27	5569	7098	+	5569
GCA_016472915-1	ISCR27	5491	7020	+	ISCR27	5491	7020	+	5491
GCA_016475645-1	ISCR27	5569	7098	+	ISCR27	5569	7098	+	5569
GCA_016476225-1	ISCR27	5569	7098	+	ISCR27	5569	7098	+	5569
GCA_016476225-2	ISCR27	5569	7098	+	ISCR27	5569	7098	+	5569
GCA_016490125-1	ISCR27	5569	7098	+	ISCR27	5569	7098	+	5569
GCA_016490165-1	ISCR27	5569	7098	+	ISCR27	5569	7098	+	5569
GCA_016490365-1	ISCR27	5569	7098	+	ISCR27	5569	7098	+	5569
GCA_016490365-2	ISCR27	5569	7098	+	ISCR27	5569	7098	+	5569
GCA_016490525-1	ISCR27	5569	7098	+	ISCR27	5569	7098	+	5569
GCA_016490565-1	ISCR27	5569	7098	+	ISCR27	5569	7098	+	5569
GCA_016490565-2	ISCR27	5569	7098	+	ISCR27	5569	7098	+	5569
GCA_016490695-1	ISCR27	5569	7098	+	ISCR27	5569	7098	+	5569
GCA_016490765-1	ISCR27	5569	7098	+	ISCR27	5569	7098	+	5569
GCA_016490975-1	ISCR27	5569	7098	+	ISCR27	5569	7098	+	5569
GCA_016490975-2	ISCR27	5569	7098	+	ISCR27	5569	7098	+	5569
GCA_016490995-1	ISCR27	5569	7098	+	ISCR27	5569	7098	+	5569
GCA_016490995-2	ISCR27	5569	7098	+	ISCR27	5569	7098	+	5569
GCA_016491015-1	ISCR27	5569	7098	+	ISCR27	5569	7098	+	5569
GCA_016498075-1	ISCR27	5569	7098	+	ISCR27	5569	7098	+	5569
GCA_016498305-1	ISCR27	5569	7098	+	ISCR27	5569	7098	+	5569
GCA_016498605-1	ISCR27	5491	7020	+	ISCR27	5491	7020	+	5491
GCA_016498665-1	ISCR27	5569	7098	+	ISCR27	5569	7098	+	5569
GCA_016499985-1	ISCR27	5569	7098	+	ISCR27	5569	7098	+	5569
GCA_016509955-1	ISCR27	5569	7098	+	ISCR27	5569	7098	+	5569
GCA_016509955-2	ISCR27	5569	7098	+	ISCR27	5569	7098	+	5569
GCA_016510595-1	ISCR27	5569	7098	+	ISCR27	5569	7098	+	5569
GCA_016510655-1	ISCR27	5569	7098	+	ISCR27	5569	7098	+	5569
GCA_016510655-2	ISCR27	5569	7098	+	ISCR27	5569	7098	+	5569
GCA_016510695-1	ISCR27	5569	7098	+	ISCR27	5569	7098	+	5569
GCA_016510695-2	ISCR27	5569	7098	+	ISCR27	5569	7098	+	5569
GCA_016510715-1	ISCR27	5569	7098	+	ISCR27	5569	7098	+	5569
GCA_016510715-2	ISCR27	5569	7098	+	ISCR27	5569	7098	+	5569
GCA_016510735-1	ISCR27	5569	7098	+	ISCR27	5569	7098	+	5569
GCA_016510735-2	ISCR27	5569	7098	+	ISCR27	5569	7098	+	5569
GCA_016514055-1	ISCR27	5569	7098	+	ISCR27	5569	7098	+	5569
GCA_016514315-1	ISCR27	5569	7098	+	ISCR27	5569	7098	+	5569
GCA_016514435-1	ISCR27	5569	7098	+	ISCR27	5569	7098	+	5569
GCA_016514495-1	ISCR27	5569	7098	+	ISCR27	5569	7098	+	5569
GCA_016514575-1	ISCR27	5569	7098	+	ISCR27	5569	7098	+	5569
GCA_016514615-1	ISCR27	5491	7020	+	ISCR27	5491	7020	+	5491
GCA_016514635-1	ISCR27	5569	7098	+	ISCR27	5569	7098	+	5569
GCA_016514655-1	ISCR27	5569	7098	+	ISCR27	5569	7098	+	5569
GCA_016514695-1	ISCR27	5569	7098	+	ISCR27	5569	7098	+	5569
GCA_016514735-1	ISCR27	5569	7098	+	ISCR27	5569	7098	+	5569
GCA_016514815-1	ISCR27	5569	7098	+	ISCR27	5569	7098	+	5569
GCA_016514815-2	ISCR27	5569	7098	+	ISCR27	5569	7098	+	5569
GCA_016514895-1	ISCR27	5569	7098	+	ISCR27	5569	7098	+	5569
GCA_016514915-1	ISCR27	5491	7020	+	ISCR27	5491	7020	+	5491
GCA_016514925-1	ISCR27	5569	7098	+	ISCR27	5569	7098	+	5569
GCA_016515025-1	ISCR27	5569	7098	+	ISCR27	5569	7098	+	5569
GCA_016515075-1	ISCR27	5569	7098	+	ISCR27	5569	7098	+	5569
GCA_016515115-1	ISCR27	5569	7098	+	ISCR27	5569	7098	+	5569
GCA_016515195-1	ISCR27	5569	7098	+	ISCR27	5569	7098	+	5569
GCA_016515295-1	ISCR27	5491	7020	+	ISCR27	5491	7020	+	5491
GCA_016516135	ISCR27	5569	7098	+	ISCR27	5569	7098	+	5569
GCA_016516135	Tn125	43250	44260	+	Tn125	52251	53261	+	9001
GCA_016516275	ISCR27	5569	7098	+	ISCR27	5569	7098	+	5569
GCA_016516275	Tn125	99277	100287	+	Tn125	108278	109288	+	9001
GCA_016516505	ISCR27	5569	7098	+	ISCR27	5569	7098	+	5569
GCA_016516505	Tn125	1662730	1663740	+	Tn125	1671742	1672752	+	9012
GCA_016516515	Tn125	43250	44260	+	Tn125	52251	53261	+	9001
GCA_016516615	ISCR27	5569	7098	+	ISCR27	5569	7098	+	5569
GCA_016516615	Tn125	734818	735843	+	Tn125	743819	744844	+	9001
GCA_016516655	Tn125	100918	101943	+	Tn125	109919	110944	+	9001
GCA_016516755	ISCR27	8131	9660	+	ISCR27	8131	9660	+	8131
GCA_016516755	Tn125	104388	105398	+	Tn125	115951	116961	+	11563
GCA_016517275	Tn125	243238	244248	+	Tn125	252250	253260	+	9012
GCA_016517315	ISCR27	5569	7098	+	ISCR27	5569	7098	+	5569
GCA_016517335	ISCR27	5569	7098	+	ISCR27	5569	7098	+	5569
GCA_016517335	Tn125	571423	572433	+	Tn125	580435	581445	+	9012
GCA_016517455	ISCR27	5569	7098	+	ISCR27	5569	7098	+	5569
GCA_016517595	ISCR27	5569	7098	+	ISCR27	5569	7098	+	5569
GCA_016613745	ISCR27	5569	7098	+	ISCR27	5569	7098	+	5569
GCA_016614875	ISCR27	5569	7098	+	ISCR27	5569	7098	+	5569
GCA_016615935	ISCR27	5569	7098	+	ISCR27	5569	7098	+	5569
GCA_016615995	ISCR27	5569	5751	+	ISCR27	5569	5751	+	5569
GCA_016615995	ISCR27	5784	7313	+	ISCR27	14582	14764	+	8798
GCA_016616035	ISCR27	5569	7098	+	ISCR27	5569	7098	+	5569
GCA_016616045	ISCR27	5569	5751	+	ISCR27	5569	5751	+	5569
GCA_016616045	ISCR27	5784	7313	+	ISCR27	14582	14764	+	8798
GCA_016616195	ISCR27	5569	7098	+	ISCR27	5569	7098	+	5569
GCA_016616935	ISCR27	5569	7098	+	ISCR27	5569	7098	+	5569
GCA_016616945	ISCR27	5569	7098	+	ISCR27	5569	7098	+	5569
GCA_016616975	ISCR27	5569	7098	+	ISCR27	5569	7098	+	5569
GCA_016616995	ISCR27	5569	7098	+	ISCR27	5569	7098	+	5569
GCA_016617015	ISCR27	5569	7098	+	ISCR27	5569	7098	+	5569
GCA_016617095	ISCR27	5569	7098	+	ISCR27	5569	7098	+	5569
GCA_016617285	ISCR27	5569	7098	+	ISCR27	5569	7098	+	5569
GCA_016617365	ISCR27	5569	7098	+	ISCR27	5569	7098	+	5569
GCA_016849585-1	ISCR27	5569	7098	+	ISCR27	5569	7098	+	5569
GCA_017134875-1	ISCR27	5569	6174	+	ISCR27	5569	6174	+	5569
GCA_017142975-1	ISCR27	5569	7098	+	ISCR27	5569	7098	+	5569
GCA_017258055-1	ISCR27	5569	7098	+	ISCR27	5569	7098	+	5569
GCA_017298495-1	ISCR27	5569	7098	+	ISCR27	5569	7098	+	5569
GCA_017601405	IS26	100506	101210	-	IS26	116773	117477	+	16267
GCA_017601405	IS26	106630	107334	+	IS26	116773	117477	+	10143
GCA_017601405	IS26	109507	109983	-	IS26	116773	117477	+	7266
GCA_900108825	ISCR27	5569	6174	+	ISCR27	5569	6174	+	5569
GCA_900451585	ISCR1	5381	6922	+	ISCR1	5381	6922	+	5381
GCF_000276705	ISCR27	5569	5751	+	ISCR27	5569	5751	+	5569
GCF_000276705	ISCR27	68052	69581	+	ISCR27	76850	77032	+	8798
GCF_000349285	ISCR27	5569	6174	+	ISCR27	5569	6174	+	5569
GCF_000364385	ISCR27	5569	6174	+	ISCR27	5569	6174	+	5569
GCF_000369365	Other IS (27)	5769	6074	+	Other IS (27)	17291	17596	+	11522
GCF_000369365	Other IS (27)	6185	6901	+	Other IS (27)	17291	17596	+	11106
GCF_000733255	IS15	3319	4023	+	IS15	18696	19400	+	15377
GCF_000733255	Tn125	5504	6427	+	Tn125	15671	16681	+	10167
GCF_000735115	ISCR27	5569	7098	+	ISCR27	5569	7098	+	5569
GCF_000763925	Tn3000	892	3909	+	Tn3000	9480	9956	+	8588
GCF_000807515	ISCR27	5569	7098	+	ISCR27	5569	7098	+	5569
GCF_000807515	IS26	141940	142644	-	IS26	161460	162164	+	19520
GCF_000807515	Tn125	149256	150266	+	Tn125	158268	159278	+	9012
GCF_000825165	ISCR27	4271	5650	+	ISCR27	4271	5650	+	4271
GCF_000826605	ISCR27	14696	15979	+	ISCR27	14696	15979	+	14696
GCF_000826605	Tn3000	69711	72629	+	Tn3000	78300	79943	+	8589
GCF_000828935	ISCR27	5569	7098	+	ISCR27	5569	7098	+	5569
GCF_000828935	Tn125	3858598	3859623	+	Tn125	3867610	3868635	+	9012
GCF_000956385	Tn3000	892	3909	+	Tn3000	9480	12497	+	8588
GCF_000956395	Tn3000	892	3909	+	Tn3000	9480	12497	+	8588
GCF_000957965	ISCR27	5569	7098	+	ISCR27	5569	7098	+	5569
GCF_000958965	IS26	53	757	-	IS26	10747	11451	+	10694
GCF_000958965	Tn3000	1636	4653	+	Tn3000	10224	10700	+	8588
GCF_001007815	ISCR27	5569	7098	+	ISCR27	5569	7098	+	5569
GCF_001014795	ISCR27	5569	7098	+	ISCR27	5569	7098	+	5569
GCF_001033585	ISCR27	5569	6174	+	ISCR27	5569	6174	+	5569
GCF_001077565	ISCR27	5569	7098	+	ISCR27	5569	7098	+	5569
GCF_001077565	Tn125	81082	82092	+	Tn125	90083	91093	+	9001
GCF_001077575	ISCR27	8131	9660	+	ISCR27	8131	9660	+	8131
GCF_001077575	Tn125	919932	920942	+	Tn125	931495	932505	+	11563
GCF_001185865	Tn125	270937	271860	+	Tn125	281813	282007	+	10876
GCF_001261895	ISCR27	5569	7098	+	ISCR27	5569	7098	+	5569
GCF_001261895	Tn125	688352	689362	+	Tn125	697364	698374	+	9012
GCF_001273815	ISCR27	5569	7098	+	ISCR27	5569	7098	+	5569
GCF_001292785	ISCR1	5274	3733	-	ISCR1	5274	3733	-	5274
GCF_001292785	ISCR1	35636	37177	-	ISCR1	42123	43664	-	6487
GCF_001307175	IS15	3319	4023	+	IS15	18696	19400	+	15377
GCF_001307175	Tn125	5489	6427	+	Tn125	15656	16681	+	10167
GCF_001316445	ISCR27	5569	5751	+	ISCR27	5569	5751	+	5569
GCF_001316445	ISCR27	8748	10277	+	ISCR27	17546	17728	+	8798
GCF_001316495	ISCR1	5382	6923	+	ISCR1	5382	6923	+	5382
GCF_001316565	ISCR1	5382	6923	+	ISCR1	5382	6923	+	5382
GCF_001316565	IS26	124066	124770	-	IS26	153817	154521	+	29751
GCF_001316565	IS26	132333	133037	+	IS26	153817	154521	+	21484
GCF_001316565	IS26	133091	133567	+	IS26	153817	154521	+	20726
GCF_001316565	IS26	137209	137913	+	IS26	153817	154521	+	16608
GCF_001316645	ISCR1	5382	6923	+	ISCR1	5382	6923	+	5382
GCF_001316705	ISCR27	5569	5751	+	ISCR27	5569	5751	+	5569
GCF_001316705	ISCR27	10910	12439	+	ISCR27	19708	19890	+	8798
GCF_001316765	ISCR27	5569	5751	+	ISCR27	5569	5751	+	5569
GCF_001316765	ISCR27	4567	6096	+	ISCR27	13365	13547	+	8798
GCF_001316785	ISCR1	5382	6923	+	ISCR1	5382	6923	+	5382
GCF_001316805	ISCR27	5569	5751	+	ISCR27	5569	5751	+	5569
GCF_001316805	ISCR27	4567	6096	+	ISCR27	13365	13547	+	8798
GCF_001316815	ISCR27	5569	5751	+	ISCR27	5569	5751	+	5569
GCF_001316815	ISCR27	10990	12519	+	ISCR27	19788	19970	+	8798
GCF_001316845	ISCR27	5569	5751	+	ISCR27	5569	5751	+	5569
GCF_001316845	ISCR27	8634	10163	+	ISCR27	17432	17614	+	8798
GCF_001316895	ISCR1	5382	6923	+	ISCR1	5382	6923	+	5382
GCF_001316925	ISCR27	5569	5751	+	ISCR27	5569	5751	+	5569
GCF_001316925	ISCR27	4567	6096	+	ISCR27	13365	13547	+	8798
GCF_001316945	ISCR27	5569	5751	+	ISCR27	5569	5751	+	5569
GCF_001316945	ISCR27	140635	142164	+	ISCR27	149433	149615	+	8798
GCF_001316985	ISCR1	5382	6923	+	ISCR1	5382	6923	+	5382
GCF_001317055	ISCR27	5569	5751	+	ISCR27	5569	5751	+	5569
GCF_001317055	ISCR27	4567	6096	+	ISCR27	13365	13547	+	8798
GCF_001317135	ISCR27	5569	5751	+	ISCR27	5569	5751	+	5569
GCF_001317135	ISCR27	4567	6096	+	ISCR27	13365	13547	+	8798
GCF_001317155	ISCR27	5569	5751	+	ISCR27	5569	5751	+	5569
GCF_001317155	ISCR27	4567	6096	+	ISCR27	13365	13547	+	8798
GCF_001317205	ISCR27	5569	5751	+	ISCR27	5569	5751	+	5569
GCF_001317205	ISCR27	4567	6096	+	ISCR27	13365	13547	+	8798
GCF_001317225	ISCR27	5569	5751	+	ISCR27	5569	5751	+	5569
GCF_001317225	ISCR27	4567	6096	+	ISCR27	13365	13547	+	8798
GCF_001317235	ISCR27	5569	5751	+	ISCR27	5569	5751	+	5569
GCF_001317235	ISCR27	4567	6096	+	ISCR27	13365	13547	+	8798
GCF_001317245	ISCR27	5569	5751	+	ISCR27	5569	5751	+	5569
GCF_001317245	ISCR27	4567	6096	+	ISCR27	13365	13547	+	8798
GCF_001317295	ISCR1	5382	6923	+	ISCR1	5382	6923	+	5382
GCF_001317425	ISCR27	5569	5751	+	ISCR27	5569	5751	+	5569
GCF_001317425	ISCR27	4567	6096	+	ISCR27	13365	13547	+	8798
GCF_001373535	ISCR27	5569	6570	+	ISCR27	5569	6570	+	5569
GCF_001373575	ISCR27	5569	6570	+	ISCR27	5569	6570	+	5569
GCF_001443245	ISCR1	5382	6923	+	ISCR1	5382	6923	+	5382
GCF_001462715	ISCR27	5569	6174	+	ISCR27	5569	6174	+	5569
GCF_001462885	ISCR27	5569	5751	+	ISCR27	5569	5751	+	5569
GCF_001462885	ISCR27	8748	10277	+	ISCR27	17546	17728	+	8798
GCF_001463005	ISCR1	2356	3897	+	ISCR1	2356	3897	+	2356
GCF_001463005	ISCR1	5217	6758	+	ISCR1	11662	13203	+	6445
GCF_001463085	ISCR27	5569	6174	+	ISCR27	5569	6174	+	5569
GCF_001463125	ISCR27	5569	6174	+	ISCR27	5569	6174	+	5569
GCF_001463195	ISCR27	5569	6174	+	ISCR27	5569	6174	+	5569
GCF_001463325	ISCR1	5787	4246	-	ISCR1	5787	4246	-	5787
GCF_001463445	ISCR27	5569	6174	+	ISCR27	5569	6174	+	5569
GCF_001463455	ISCR27	5569	5751	+	ISCR27	5569	5751	+	5569
GCF_001463455	ISCR27	8748	10277	+	ISCR27	17546	17728	+	8798
GCF_001463465	ISCR27	5569	5751	+	ISCR27	5569	5751	+	5569
GCF_001463465	ISCR27	8544	10073	+	ISCR27	17342	17524	+	8798
GCF_001472115	ISCR27	5569	7098	+	ISCR27	5569	7098	+	5569
GCF_001472135	ISCR27	5569	7098	+	ISCR27	5569	7098	+	5569
GCF_001472475	ISCR27	5569	7098	+	ISCR27	5569	7098	+	5569
GCF_001472495	ISCR27	5569	7098	+	ISCR27	5569	7098	+	5569
GCF_001472535	ISCR27	5569	7098	+	ISCR27	5569	7098	+	5569
GCF_001472555	ISCR27	5569	7098	+	ISCR27	5569	7098	+	5569
GCF_001472845	ISCR27	5569	7098	+	ISCR27	5569	7098	+	5569
GCF_001472875	ISCR27	5569	7098	+	ISCR27	5569	7098	+	5569
GCF_001472895	ISCR27	5569	5751	+	ISCR27	5569	5751	+	5569
GCF_001472895	ISCR27	8723	10252	+	ISCR27	17521	17703	+	8798
GCF_001472915	ISCR27	5569	5751	+	ISCR27	5569	5751	+	5569
GCF_001472935	ISCR27	5569	7098	+	ISCR27	5569	7098	+	5569
GCF_001473075	ISCR27	5569	7098	+	ISCR27	5569	7098	+	5569
GCF_001475405	ISCR27	5569	5751	+	ISCR27	5569	5751	+	5569
GCF_001475405	ISCR27	4517	6046	+	ISCR27	13315	13497	+	8798
GCF_001487035	ISCR27	5569	6897	+	ISCR27	5569	6897	+	5569
GCF_001487035	ISCR1	8135	9676	+	ISCR1	8135	9676	+	8135
GCF_001517645	ISCR27	5569	7098	+	ISCR27	5569	7098	+	5569
GCF_001517645	Tn125	682643	683668	+	Tn125	691655	692680	+	9012
GCF_001524975	ISCR1	5382	6923	+	ISCR1	5382	6923	+	5382
GCF_001525095	ISCR27	5569	7098	+	ISCR27	5569	7098	+	5569
GCF_001525135	ISCR27	5569	5751	+	ISCR27	5569	5751	+	5569
GCF_001525135	ISCR27	4517	6046	+	ISCR27	13315	13497	+	8798
GCF_001525175	ISCR27	5569	7098	+	ISCR27	5569	7098	+	5569
GCF_001525285	ISCR27	5569	5751	+	ISCR27	5569	5751	+	5569
GCF_001525285	ISCR27	8698	10227	+	ISCR27	17496	17678	+	8798
GCF_001525425	ISCR27	5569	5751	+	ISCR27	5569	5751	+	5569
GCF_001525425	ISCR27	8698	10227	+	ISCR27	17496	17678	+	8798
GCF_001525465	ISCR27	5569	7098	+	ISCR27	5569	7098	+	5569
GCF_001526015	ISCR27	5569	7098	+	ISCR27	5569	7098	+	5569
GCF_001526115	ISCR27	5569	7098	+	ISCR27	5569	7098	+	5569
GCF_001574505	ISCR27	5569	7098	+	ISCR27	5569	7098	+	5569
GCF_001605825	ISCR27	5569	7098	+	ISCR27	5569	7098	+	5569
GCF_001605825	Tn125	5505	6425	+	Tn125	15673	16683	+	10168
GCF_001647755	IS26	53	757	+	IS26	29526	30230	-	29473
GCF_001648215	IS26	32968	33672	-	IS26	50576	51280	+	17608
GCF_001696605	ISCR27	5569	7098	+	ISCR27	5569	7098	+	5569
GCF_001696605	Tn125	1758048	1759058	+	Tn125	1767060	1768070	+	9012
GCF_001696615	ISCR27	6570	7463	+	ISCR27	6570	7463	+	6570
GCF_001696615	Tn125	26022	27047	+	Tn125	35034	36059	+	9012
GCF_001704615	ISCR27	5560	7089	+	ISCR27	5560	7089	+	5560
GCF_001704615	Tn125	817405	818415	+	Tn125	826408	827418	+	9003
GCF_001709275	Tn125	227739	228677	+	Tn125	237906	238931	+	10167
GCF_001713555	ISCR27	5569	7098	+	ISCR27	5569	7098	+	5569
GCF_001713575	ISCR27	5569	7098	+	ISCR27	5569	7098	+	5569
GCF_001713585	ISCR27	5569	7098	+	ISCR27	5569	7098	+	5569
GCF_001720805	ISCR1	5787	4246	-	ISCR1	5787	4246	-	5787
GCF_001720805	ISCR1	7158	8699	-	ISCR1	14555	16096	-	7397
GCF_001720865	ISCR27	5569	6303	+	ISCR27	5569	6303	+	5569
GCF_001720865	Tn3000	5908	8925	-	Tn3000	22094	24088	-	16186
GCF_001720875	ISCR1	5787	4246	-	ISCR1	5787	4246	-	5787
GCF_001720875	ISCR1	7158	8699	-	ISCR1	14555	16096	-	7397
GCF_001720905	ISCR27	5569	6174	+	ISCR27	5569	6174	+	5569
GCF_001721255	ISCR27	5569	6030	+	ISCR27	5569	6030	+	5569
GCF_001721525	ISCR27	5569	6174	+	ISCR27	5569	6174	+	5569
GCF_001855315	ISCR27	17968	16769	-	ISCR27	17968	16769	-	17968
GCF_001855315	Other IS (27)	32119	32241	-	Other IS (27)	47389	47511	-	15270
GCF_001855315	Other IS (27)	32222	33484	-	Other IS (27)	47492	48742	-	15270
GCF_001874845	IS26	84857	85561	-	IS26	97211	97915	-	12354
GCF_001874845	IS26	86717	87421	-	IS26	97211	97915	-	10494
GCF_001874885	Other IS (27)	109600	109905	+	Other IS (27)	116273	116578	+	6673
GCF_001874885	Other IS (27)	110016	110732	+	Other IS (27)	116273	116578	+	6257
GCF_001874885	Tn125	111784	112794	+	Tn125	125636	126646	+	13852
GCF_001875125	ISCR27	5569	6303	+	ISCR27	5569	6303	+	5569
GCF_001875125	ISCR1	25067	26608	+	ISCR1	25067	26608	+	25067
GCF_001875125	Tn3000	175623	178640	-	Tn3000	192875	194710	-	17252
GCF_001887995	ISCR27	5569	7098	+	ISCR27	5569	7098	+	5569
GCF_001892325	ISCR1	6880	5339	-	ISCR1	6880	5339	-	6880
GCF_001893865	ISCR27	5569	7098	+	ISCR27	5569	7098	+	5569
GCF_001894145	ISCR1	6880	5339	-	ISCR1	6880	5339	-	6880
GCF_001902355	ISCR27	5569	5751	+	ISCR27	5569	5751	+	5569
GCF_001902355	ISCR27	63590	65119	+	ISCR27	72388	72570	+	8798
GCF_001922465	ISCR27	5569	6174	+	ISCR27	5569	6174	+	5569
GCF_001938425	ISCR27	5569	5751	+	ISCR27	5569	5751	+	5569
GCF_001938435	ISCR27	5569	5751	+	ISCR27	5569	5751	+	5569
GCF_001984805	ISCR27	5569	5751	+	ISCR27	5569	5751	+	5569
GCF_001989515	Other IS (27)	76793	78112	-	Other IS (27)	104860	105864	-	28067
GCF_001989515	Other IS (27)	78066	81323	-	Other IS (27)	106133	106795	-	28067
GCF_001989635	ISCR27	10976	9495	-	ISCR27	10976	9495	-	10976
GCF_001989635	IS26	677	1381	-	IS26	14621	15325	+	13944
GCF_001995135	ISCR27	5569	7098	+	ISCR27	5569	7098	+	5569
GCF_002055635	Tn3000	93229	96246	+	Tn3000	101817	104834	+	8588
GCF_002055855	IS15	17724	18428	+	IS15	33101	33805	+	15377
GCF_002055855	Tn125	19909	20832	+	Tn125	30076	31086	+	10167
GCF_002056145	ISCR27	5569	6174	+	ISCR27	5569	6174	+	5569
GCF_002104595	ISCR27	1270	2799	+	ISCR27	1270	2799	+	1270
GCF_002104595	ISCR27	3550401	3551930	+	ISCR27	3553639	3555168	+	3238
GCF_002104615	ISCR27	1270	2799	+	ISCR27	1270	2799	+	1270
GCF_002104615	ISCR27	3458472	3460001	+	ISCR27	3461710	3463239	+	3238
GCF_002108335	Tn3000	1069	3618	+	Tn3000	9657	12674	+	8588
GCF_002108335	Tn3000	3673	4086	+	Tn3000	9657	12674	+	5984
GCF_002108355	Tn3000	1069	4086	+	Tn3000	9657	12674	+	8588
GCF_002118055	ISCR27	5569	5751	+	ISCR27	5569	5751	+	5569
GCF_002118055	ISCR27	8684	10213	+	ISCR27	17482	17664	+	8798
GCF_002125925	ISCR27	18793	20274	+	ISCR27	18793	20274	+	18793
GCF_002125925	IS15	45516	46220	+	IS15	65860	66564	-	20344
GCF_002142675	ISCR27	5569	6174	+	ISCR27	5569	6174	+	5569
GCF_002142695	IS26	56557	57261	+	IS26	82768	83472	-	26211
GCF_002142695	IS15	68393	69097	-	IS15	86211	86915	-	17818
GCF_002151825	ISCR27	5569	7098	+	ISCR27	5569	7098	+	5569
GCF_002151825	IS26	129237	129941	-	IS26	145263	145967	-	16026
GCF_002152135	ISCR27	5569	6174	+	ISCR27	5569	6174	+	5569
GCF_002153055	ISCR27	5569	6192	+	ISCR27	5569	6192	+	5569
GCF_002156765	Tn3000	55216	58233	+	Tn3000	63804	66821	+	8588
GCF_002156785	ISCR27	5569	7098	+	ISCR27	5569	7098	+	5569
GCF_002156785	IS15	213732	214436	+	IS15	229109	229813	+	15377
GCF_002156785	Tn125	215917	216840	+	Tn125	226084	227094	+	10167
GCF_002164595	ISCR27	5569	7098	+	ISCR27	5569	7098	+	5569
GCF_002164595	IS15	5808	6512	+	IS15	14355	15059	-	8547
GCF_002164635	ISCR27	5569	7098	+	ISCR27	5569	7098	+	5569
GCF_002164635	IS15	5808	6512	+	IS15	14355	15059	-	8547
GCF_002164645	ISCR27	5569	7098	+	ISCR27	5569	7098	+	5569
GCF_002164645	IS15	21	725	-	IS15	11208	11912	-	11187
GCF_002164645	IS15	2661	3365	+	IS15	11208	11912	-	8547
GCF_002165245	ISCR27	5569	7098	+	ISCR27	5569	7098	+	5569
GCF_002165245	Tn125	3202231	3203241	+	Tn125	3213366	3214376	+	11135
GCF_002165245	Tn125	3204354	3205364	+	Tn125	3213366	3214376	+	9012
GCF_002165305-1	ISCR27	5569	7098	+	ISCR27	5569	7098	+	5569
GCF_002165305-1	Other IS (27)	1421729	1422163	-	Other IS (27)	1444284	1444718	+	22555
GCF_002165305-1	Other IS (27)	1422250	1422819	-	Other IS (27)	1443628	1444197	+	21378
GCF_002165305-1	Tn125	1426505	1427515	+	Tn125	1435517	1436527	+	9012
GCF_002165305-2	ISCR27	6570	7463	+	ISCR27	6570	7463	+	6570
GCF_002165305-2	Tn125	14536	15561	+	Tn125	23548	24573	+	9012
GCF_002165345	ISCR27	5569	7098	+	ISCR27	5569	7098	+	5569
GCF_002165345	Tn125	261144	262154	+	Tn125	270156	271166	+	9012
GCF_002165385	ISCR27	5569	7098	+	ISCR27	5569	7098	+	5569
GCF_002180095	ISCR27	5569	6897	+	ISCR27	5569	6897	+	5569
GCF_002180255	ISCR27	5569	5751	+	ISCR27	5569	5751	+	5569
GCF_002180275	Tn3000	178305	181322	+	Tn3000	186893	189910	+	8588
GCF_002180315	ISCR1	5382	6923	+	ISCR1	5382	6923	+	5382
GCF_002197745	ISCR27	5569	7098	+	ISCR27	5569	7098	+	5569
GCF_002202175	ISCR27	5569	6174	+	ISCR27	5569	6174	+	5569
GCF_002202175	Other IS (27)	58043	58420	+	Other IS (27)	68195	68572	+	10152
GCF_002202195-1	ISCR27	5569	6303	+	ISCR27	5569	6303	+	5569
GCF_002202195-1	ISCR1	25067	26608	+	ISCR1	25067	26608	+	25067
GCF_002202195-1	Tn3000	28288	31305	-	Tn3000	45540	47375	-	17252
GCF_002202195-2	ISCR27	5569	6303	+	ISCR27	5569	6303	+	5569
GCF_002202195-2	Tn3000	92910	95927	-	Tn3000	110161	113178	-	17251
GCF_002202215	IS26	21211	21915	-	IS26	38819	39523	+	17608
GCF_002202255	ISCR1	5382	6923	+	ISCR1	5382	6923	+	5382
GCF_002202255	IS26	114784	115488	-	IS26	143492	144196	-	28708
GCF_002202255	Tn3000	120995	124012	-	Tn3000	149510	152527	+	28515
GCF_002216835-1	ISCR27	5569	5751	+	ISCR27	5569	5751	+	5569
GCF_002216835-1	ISCR27	36257	37786	+	ISCR27	45055	45237	+	8798
GCF_002239715	ISCR27	5569	7098	+	ISCR27	5569	7098	+	5569
GCF_002239725	ISCR27	5569	7098	+	ISCR27	5569	7098	+	5569
GCF_002246395	ISCR27	5569	7098	+	ISCR27	5569	7098	+	5569
GCF_002246395	Tn125	1504	2427	+	Tn125	11671	12594	+	10167
GCF_002246395	Other IS (27)	2524	3555	+	Other IS (27)	12691	13722	+	10167
GCF_002246415	ISCR27	5569	7098	+	ISCR27	5569	7098	+	5569
GCF_002246415	Tn125	1506	2429	+	Tn125	11673	12596	+	10167
GCF_002246415	Other IS (27)	2526	3557	+	Other IS (27)	12693	13724	+	10167
GCF_002246895	ISCR27	5569	7098	+	ISCR27	5569	7098	+	5569
GCF_002246895	Tn125	1889	2812	+	Tn125	12056	12979	+	10167
GCF_002246895	Other IS (27)	2909	3940	+	Other IS (27)	13076	14107	+	10167
GCF_002257775	ISCR27	5569	7098	+	ISCR27	5569	7098	+	5569
GCF_002257785	ISCR27	5569	7098	+	ISCR27	5569	7098	+	5569
GCF_002257875	ISCR27	5569	7098	+	ISCR27	5569	7098	+	5569
GCF_002258155	Tn3000	1070	4087	+	Tn3000	9658	12675	+	8588
GCF_002263345	ISCR27	5569	7098	+	ISCR27	5569	7098	+	5569
GCF_002263375	ISCR27	5569	7098	+	ISCR27	5569	7098	+	5569
GCF_002264195	ISCR27	5569	7098	+	ISCR27	5569	7098	+	5569
GCF_002265195	ISCR27	5569	7098	+	ISCR27	5569	7098	+	5569
GCF_002288625	ISCR27	5569	7098	+	ISCR27	5569	7098	+	5569
GCF_002290285-1	ISCR27	5569	5751	+	ISCR27	5569	5751	+	5569
GCF_002290285-1	ISCR27	74818	76347	+	ISCR27	83616	83798	+	8798
GCF_002587885	ISCR27	5569	6174	+	ISCR27	5569	6174	+	5569
GCF_002588135	ISCR27	5569	7098	+	ISCR27	5569	7098	+	5569
GCF_002588265	ISCR27	5569	5751	+	ISCR27	5569	5751	+	5569
GCF_002588365	IS26	21748	22452	+	IS26	34076	34780	-	12328
GCF_002588385	ISCR27	15136	13655	-	ISCR27	15136	13655	-	15136
GCF_002588385	IS26	102589	103293	-	IS26	127684	128388	+	25095
GCF_002588385	IS26	107487	108191	+	IS26	127684	128388	+	20197
GCF_002588385	IS26	116366	117070	-	IS26	127684	128388	+	11318
GCF_002589795	ISCR27	12135	11017	-	ISCR27	12135	11017	-	12135
GCF_002589795	IS26	34986	35690	-	IS26	56256	56960	-	21270
GCF_002589795	IS26	36884	37588	+	IS26	56256	56960	-	19372
GCF_002589795	IS26	45762	46466	-	IS26	56256	56960	-	10494
GCF_002591075	ISCR27	5569	5751	+	ISCR27	5569	5751	+	5569
GCF_002591075	ISCR27	17969	19498	+	ISCR27	26767	26949	+	8798
GCF_002591135	IS26	782	1486	-	IS26	16095	16799	+	15313
GCF_002634315	ISCR27	5569	7098	+	ISCR27	5569	7098	+	5569
GCF_002634345	ISCR27	5569	7098	+	ISCR27	5569	7098	+	5569
GCF_002634895	IS26	74069	74773	-	IS26	100945	101649	-	26876
GCF_002634895	IS26	78958	79662	+	IS26	100945	101649	-	21987
GCF_002634895	IS26	90451	91155	-	IS26	100945	101649	-	10494
GCF_002635725	IS26	12070	12774	-	IS26	38187	38891	+	26117
GCF_002635725	IS26	15088	15792	-	IS26	38187	38891	+	23099
GCF_002635725	IS26	19986	20690	+	IS26	38187	38891	+	18201
GCF_002635725	IS26	26503	27207	-	IS26	38187	38891	+	11684
GCF_002724085	ISCR27	5569	7098	+	ISCR27	5569	7098	+	5569
GCF_002738145	ISCR27	5569	5751	+	ISCR27	5569	5751	+	5569
GCF_002738145	ISCR27	76895	78424	+	ISCR27	85693	85875	+	8798
GCF_002738185	ISCR27	5569	5751	+	ISCR27	5569	5751	+	5569
GCF_002738185	ISCR27	68097	69626	+	ISCR27	76895	77077	+	8798
GCF_002738435	IS26	20529	21233	+	IS26	36163	36867	-	15634
GCF_002740835	ISCR27	5569	5751	+	ISCR27	5569	5751	+	5569
GCF_002740835	ISCR27	68031	69560	+	ISCR27	76829	77011	+	8798
GCF_002740845	ISCR27	5569	5751	+	ISCR27	5569	5751	+	5569
GCF_002740845	ISCR27	77391	78920	+	ISCR27	86189	86371	+	8798
GCF_002740875	ISCR27	5569	5751	+	ISCR27	5569	5751	+	5569
GCF_002740875	ISCR27	74131	75660	+	ISCR27	82929	83111	+	8798
GCF_002740885	ISCR27	5569	5751	+	ISCR27	5569	5751	+	5569
GCF_002740885	ISCR27	78254	79783	+	ISCR27	87052	87234	+	8798
GCF_002775175	Tn3000	69183	72200	+	Tn3000	77771	79414	+	8588
GCF_002775255	ISCR27	5569	5751	+	ISCR27	5569	5751	+	5569
GCF_002775255	ISCR27	75900	77429	+	ISCR27	84698	84880	+	8798
GCF_002778385	ISCR27	5569	7098	+	ISCR27	5569	7098	+	5569
GCF_002786755	ISCR27	14700	13219	-	ISCR27	14700	13219	-	14700
GCF_002786755	IS26	7738	8442	-	IS26	33543	34247	-	25805
GCF_002786755	IS26	12636	13340	+	IS26	33543	34247	-	20907
GCF_002786755	IS26	21079	21783	-	IS26	33543	34247	-	12464
GCF_002787755	ISCR27	14700	13219	-	ISCR27	14700	13219	-	14700
GCF_002787755	IS26	28437	29141	-	IS26	54242	54946	-	25805
GCF_002787755	IS26	33335	34039	+	IS26	54242	54946	-	20907
GCF_002787755	IS26	41778	42482	-	IS26	54242	54946	-	12464
GCF_002810285	ISCR27	5569	5751	+	ISCR27	5569	5751	+	5569
GCF_002810285	ISCR27	76908	78437	+	ISCR27	85706	85888	+	8798
GCF_002811335	IS26	19440	20144	+	IS26	34862	35566	-	15422
GCF_002836895	ISCR27	5569	7098	+	ISCR27	5569	7098	+	5569
GCF_002852865	ISCR27	5569	7098	+	ISCR27	5569	7098	+	5569
GCF_002852995	ISCR27	5569	7098	+	ISCR27	5569	7098	+	5569
GCF_002853015	ISCR27	5569	7098	+	ISCR27	5569	7098	+	5569
GCF_002853045	ISCR27	5569	7098	+	ISCR27	5569	7098	+	5569
GCF_002853195	ISCR27	5569	7098	+	ISCR27	5569	7098	+	5569
GCF_002853215	ISCR27	5569	7098	+	ISCR27	5569	7098	+	5569
GCF_002853455	ISCR27	5569	7098	+	ISCR27	5569	7098	+	5569
GCF_002853465	ISCR27	5569	7098	+	ISCR27	5569	7098	+	5569
GCF_002853475	ISCR27	5569	7098	+	ISCR27	5569	7098	+	5569
GCF_002853525	ISCR27	5569	5802	+	ISCR27	5569	5802	+	5569
GCF_002860085	IS26	20173	20877	+	IS26	48977	49681	-	28804
GCF_002860085	IS26	29723	30427	+	IS26	48977	49681	-	19254
GCF_002949305	ISCR27	5569	7098	+	ISCR27	5569	7098	+	5569
GCF_002949335	ISCR27	5569	7098	+	ISCR27	5569	7098	+	5569
GCF_002967795	ISCR27	5569	6174	+	ISCR27	5569	6174	+	5569
GCF_002968775	IS26	3694415	3695119	-	IS26	3721995	3722699	-	27580
GCF_002968775	Other IS (27)	3696499	3696717	+	Other IS (27)	3722746	3724761	-	26247
GCF_002968775	IS26	3697885	3698589	+	IS26	3721995	3722699	-	24110
GCF_002968775	IS26	3701305	3702009	+	IS26	3721995	3722699	-	20690
GCF_002968775	IS26	3711256	3711960	-	IS26	3721995	3722699	-	10739
GCF_002982195	ISCR27	5569	7098	+	ISCR27	5569	7098	+	5569
GCF_003030365	Other IS (27)	49529	49744	+	Other IS (27)	78517	78732	+	28988
GCF_003030365	IS26	54940	55644	+	IS26	76999	77703	+	22059
GCF_003030365	IS26	66682	67386	-	IS26	76999	77703	+	10317
GCF_003031755	ISCR27	5569	7098	+	ISCR27	5569	7098	+	5569
GCF_003031755	IS26	1628373	1629077	-	IS26	1644399	1645103	-	16026
GCF_003031775	IS26	7280	7984	+	IS26	29874	30578	+	22594
GCF_003031775	IS26	10275	10979	-	IS26	29874	30578	+	19599
GCF_003031775	IS26	15164	15868	+	IS26	29874	30578	+	14710
GCF_003031775	IS26	19313	20017	-	IS26	29874	30578	+	10561
GCF_003031815	ISCR27	5569	6192	+	ISCR27	5569	6192	+	5569
GCF_003031815	Tn3000	42386	45403	-	Tn3000	58535	61552	-	16149
GCF_003037165	ISCR27	5569	7098	+	ISCR27	5569	7098	+	5569
GCF_003037185	ISCR27	5569	7098	+	ISCR27	5569	7098	+	5569
GCF_003037615	ISCR27	5569	7098	+	ISCR27	5569	7098	+	5569
GCF_003037655	ISCR27	5569	7098	+	ISCR27	5569	7098	+	5569
GCF_003037665	ISCR27	5569	7098	+	ISCR27	5569	7098	+	5569
GCF_003038115	ISCR27	5569	5751	+	ISCR27	5569	5751	+	5569
GCF_003069525	IS15	109558	110262	+	IS15	124935	125639	+	15377
GCF_003069525	Tn125	111743	112666	+	Tn125	121910	122920	+	10167
GCF_003073235	Other IS (27)	57552	57842	+	Other IS (27)	85874	86164	-	28322
GCF_003073235	Other IS (27)	68703	68918	-	Other IS (27)	85534	85749	-	16831
GCF_003073835	ISCR27	5569	7098	+	ISCR27	5569	7098	+	5569
GCF_003073835	Other IS (27)	72330	74504	+	Other IS (27)	90715	93720	-	18385
GCF_003073835	Other IS (27)	74699	75133	+	Other IS (27)	104674	105108	+	29975
GCF_003073835	Other IS (27)	75212	76216	+	Other IS (27)	105187	106191	+	29975
GCF_003073835	Other IS (27)	77016	77231	+	Other IS (27)	106991	107206	+	29975
GCF_003114875-1	ISCR27	5569	7098	+	ISCR27	5569	7098	+	5569
GCF_003114875-1	IS15	43778	43972	-	IS15	57251	57682	-	13473
GCF_003114875-1	IS15	44100	44372	-	IS15	57251	57682	-	13151
GCF_003114875-2	ISCR27	5569	7098	+	ISCR27	5569	7098	+	5569
GCF_003114935-1	ISCR27	5569	7098	+	ISCR27	5569	7098	+	5569
GCF_003114935-2	ISCR27	5569	7098	+	ISCR27	5569	7098	+	5569
GCF_003114975-1	ISCR27	5831	7084	+	ISCR27	5831	7084	+	5831
GCF_003114975-1	IS15	12986	13690	+	IS15	40568	41269	-	27582
GCF_003114975-1	IS26	24518	24712	+	IS26	45397	46098	+	20879
GCF_003114975-1	IS15	27073	27678	-	IS15	40568	41269	-	13495
GCF_003114975-2	ISCR27	5569	7098	+	ISCR27	5569	7098	+	5569
GCF_003115015-1	ISCR1	5382	6923	+	ISCR1	5382	6923	+	5382
GCF_003115015-2	ISCR1	5382	6923	+	ISCR1	5382	6923	+	5382
GCF_003115035-1	ISCR1	5382	6923	+	ISCR1	5382	6923	+	5382
GCF_003115035-1	IS26	4272	4364	-	IS26	32906	33325	-	28634
GCF_003115035-1	Other IS (27)	4419	4961	-	Other IS (27)	33332	33577	-	28913
GCF_003115035-2	ISCR1	5382	6923	+	ISCR1	5382	6923	+	5382
GCF_003115055-1	ISCR1	5382	6923	+	ISCR1	5382	6923	+	5382
GCF_003115055-1	IS26	4600	4929	-	IS26	33292	33567	-	28692
GCF_003115055-1	IS26	4926	5297	-	IS26	33625	33993	-	28699
GCF_003115055-2	ISCR1	5382	6923	+	ISCR1	5382	6923	+	5382
GCF_003115075-1	ISCR27	5569	6300	+	ISCR27	5569	6300	+	5569
GCF_003115075-2	ISCR27	5569	7098	+	ISCR27	5569	7098	+	5569
GCF_003115115-1	ISCR27	5550	7079	+	ISCR27	5550	7079	+	5550
GCF_003115115-2	ISCR27	5569	7098	+	ISCR27	5569	7098	+	5569
GCF_003115175-1	ISCR27	5569	6891	+	ISCR27	5569	6891	+	5569
GCF_003115175-1	Other IS (27)	25894	26109	+	Other IS (27)	40319	40534	-	14425
GCF_003115175-2	ISCR27	5569	7098	+	ISCR27	5569	7098	+	5569
GCF_003115195	ISCR27	5569	7098	+	ISCR27	5569	7098	+	5569
GCF_003115215-1	ISCR27	5560	7089	+	ISCR27	5560	7089	+	5560
GCF_003115215-1	IS26	29455	29649	-	IS26	41673	42218	-	12218
GCF_003115215-2	ISCR27	5569	7098	+	ISCR27	5569	7098	+	5569
GCF_003174825	ISCR27	5569	7098	+	ISCR27	5569	7098	+	5569
GCF_003186565	ISCR1	8127	6586	-	ISCR1	8127	6586	-	8127
GCF_003186565	ISCR1	36749	38290	-	ISCR1	47243	48784	-	10494
GCF_003186565	Other IS (27)	41238	41735	-	Other IS (27)	51512	51985	-	10274
GCF_003186565	IS26	42801	43505	-	IS26	61701	62405	+	18900
GCF_003204265	ISCR27	5569	7098	+	ISCR27	5569	7098	+	5569
GCF_003204265	ISCR27	81610	83139	+	ISCR27	103892	105421	+	22282
GCF_003204265	Other IS (27)	97268	97477	-	Other IS (27)	106213	106590	-	8945
GCF_003226135	Tn125	20827	21837	+	Tn125	29839	30849	+	9012
GCF_003254065	IS26	17767	18471	+	IS26	36461	37165	-	18694
GCF_003254065	IS26	22547	23251	-	IS26	36461	37165	-	13914
GCF_003254065	IS26	25967	26671	-	IS26	36461	37165	-	10494
GCF_003260505	ISCR27	5569	7098	+	ISCR27	5569	7098	+	5569
GCF_003260505	IS26	4485381	4486085	-	IS26	4501407	4502111	-	16026
GCF_003267985	ISCR27	5569	7098	+	ISCR27	5569	7098	+	5569
GCF_003267985	Tn125	135115	136053	+	Tn125	145282	146307	+	10167
GCF_003288475	ISCR1	4156	2615	-	ISCR1	4156	2615	-	4156
GCF_003288475	ISCR1	17695	19236	-	ISCR1	23779	25320	-	6084
GCF_003339345	ISCR1	5382	6923	+	ISCR1	5382	6923	+	5382
GCF_003339395	ISCR1	5382	6923	+	ISCR1	5382	6923	+	5382
GCF_003351385	ISCR1	5172	6713	+	ISCR1	5172	6713	+	5172
GCF_003355175	ISCR1	5382	6923	+	ISCR1	5382	6923	+	5382
GCF_003355175	IS26	25453	26157	+	IS26	34123	34806	+	8670
GCF_003368365-1	ISCR27	5569	6192	+	ISCR27	5569	6192	+	5569
GCF_003368365-1	Tn3000	66851	69868	-	Tn3000	83002	84837	-	16151
GCF_003368365-2	IS15	17728	18432	+	IS15	33105	33809	+	15377
GCF_003368365-2	Tn125	19898	20836	+	Tn125	30065	31090	+	10167
GCF_003400795	ISCR27	5569	5751	+	ISCR27	5569	5751	+	5569
GCF_003400795	ISCR27	8305	9834	+	ISCR27	17103	17285	+	8798
GCF_003400925	ISCR27	5569	5751	+	ISCR27	5569	5751	+	5569
GCF_003400925	ISCR27	4495	6024	+	ISCR27	13293	13475	+	8798
GCF_003413505	ISCR1	5381	6922	+	ISCR1	5381	6922	+	5381
GCF_003413505	IS26	58554	58931	+	IS26	67222	67467	+	8668
GCF_003413625	IS26	4662016	4662720	+	IS26	4677350	4678054	-	15334
GCF_003413625	IS26	4666856	4667560	-	IS26	4677350	4678054	-	10494
GCF_003425735	ISCR27	5569	7098	+	ISCR27	5569	7098	+	5569
GCF_003432535	ISCR27	5569	5751	+	ISCR27	5569	5751	+	5569
GCF_003432535	ISCR27	4567	6096	+	ISCR27	13365	13547	+	8798
GCF_003432545	ISCR27	5569	5751	+	ISCR27	5569	5751	+	5569
GCF_003432545	ISCR27	4567	6096	+	ISCR27	13365	13547	+	8798
GCF_003432555	ISCR27	5569	5751	+	ISCR27	5569	5751	+	5569
GCF_003432555	ISCR27	4567	6096	+	ISCR27	13365	13547	+	8798
GCF_003432565	ISCR27	5569	5751	+	ISCR27	5569	5751	+	5569
GCF_003432565	ISCR27	8748	10277	+	ISCR27	17546	17728	+	8798
GCF_003432615	ISCR27	5569	5751	+	ISCR27	5569	5751	+	5569
GCF_003432615	ISCR27	4567	6096	+	ISCR27	13365	13547	+	8798
GCF_003432625-1	ISCR27	5569	5799	+	ISCR27	5569	5799	+	5569
GCF_003432625-1	ISCR27	4567	6096	+	ISCR27	13365	13595	+	8798
GCF_003432625-2	ISCR27	5569	5751	+	ISCR27	5569	5751	+	5569
GCF_003432625-2	ISCR27	4567	6096	+	ISCR27	13365	13547	+	8798
GCF_003432635	ISCR27	5569	5751	+	ISCR27	5569	5751	+	5569
GCF_003432635	ISCR27	4567	6096	+	ISCR27	13365	13547	+	8798
GCF_003432645	ISCR27	5569	5751	+	ISCR27	5569	5751	+	5569
GCF_003432645	ISCR27	4567	6096	+	ISCR27	13365	13547	+	8798
GCF_003432685	ISCR27	5569	5751	+	ISCR27	5569	5751	+	5569
GCF_003432685	ISCR27	4567	6096	+	ISCR27	13365	13547	+	8798
GCF_003432695	ISCR27	5569	5751	+	ISCR27	5569	5751	+	5569
GCF_003432695	ISCR27	4567	6096	+	ISCR27	13365	13547	+	8798
GCF_003441515	ISCR27	13417	13590	+	ISCR27	13417	13590	+	13417
GCF_003441515	ISCR27	22698	24227	+	ISCR27	38083	38256	+	15385
GCF_003441535	Other IS (27)	6839330	6839548	-	Other IS (27)	6864093	6864557	+	24763
GCF_003441535	Other IS (27)	6860015	6860950	+	Other IS (27)	6864093	6864557	+	4078
GCF_003441555	ISCR27	1270	2802	+	ISCR27	1270	2802	+	1270
GCF_003571505	ISCR27	2759	1230	-	ISCR27	2759	1230	-	2759
GCF_003571505	ISCR27	4093958	4095487	-	ISCR27	4097004	4098533	-	3046
GCF_003574235	ISCR27	5568	7097	+	ISCR27	5568	7097	+	5568
GCF_003574235	Tn125	183874	184812	+	Tn125	194040	195065	+	10166
GCF_003574255	ISCR27	5569	7098	+	ISCR27	5569	7098	+	5569
GCF_003574255	IS15	5128600	5129304	+	IS15	5143977	5144681	+	15377
GCF_003574255	Tn125	5130785	5131708	+	Tn125	5140952	5141962	+	10167
GCF_003574275	ISCR27	5569	7098	+	ISCR27	5569	7098	+	5569
GCF_003574275	IS15	5128598	5129302	+	IS15	5143975	5144679	+	15377
GCF_003574275	Tn125	5130783	5131706	+	Tn125	5140950	5141960	+	10167
GCF_003611515	ISCR27	5569	7098	+	ISCR27	5569	7098	+	5569
GCF_003615305	ISCR27	5569	7098	+	ISCR27	5569	7098	+	5569
GCF_003627455	ISCR27	5570	6901	+	ISCR27	5570	6901	+	5570
GCF_003670075	ISCR27	5569	7098	+	ISCR27	5569	7098	+	5569
GCF_003687795	Tn3000	499	3516	+	Tn3000	9087	10730	+	8588
GCF_003687865	ISCR27	5569	6174	+	ISCR27	5569	6174	+	5569
GCF_003687895	ISCR27	5569	5751	+	ISCR27	5569	5751	+	5569
GCF_003687985	ISCR27	5569	5751	+	ISCR27	5569	5751	+	5569
GCF_003687985	ISCR27	66829	68358	+	ISCR27	75627	75809	+	8798
GCF_003711855	ISCR27	5568	7097	+	ISCR27	5568	7097	+	5568
GCF_003711945	ISCR27	5569	7464	+	ISCR27	5569	7464	+	5569
GCF_003852695	ISCR27	5569	5874	+	ISCR27	5569	5874	+	5569
GCF_003925895	ISCR27	15136	13655	-	ISCR27	15136	13655	-	15136
GCF_003925895	IS26	3430	4134	-	IS26	27701	28405	-	24271
GCF_003925895	IS26	8328	9032	+	IS26	27701	28405	-	19373
GCF_003925895	IS26	17207	17911	-	IS26	27701	28405	-	10494
GCF_003937135	ISCR27	5569	7098	+	ISCR27	5569	7098	+	5569
GCF_003938405	ISCR27	5569	7098	+	ISCR27	5569	7098	+	5569
GCF_003956065	ISCR27	5569	7098	+	ISCR27	5569	7098	+	5569
GCF_003956065	Tn125	762653	763678	+	Tn125	771665	772690	+	9012
GCF_003964235	ISCR27	5569	7098	+	ISCR27	5569	7098	+	5569
GCF_003964355	ISCR27	5569	7098	+	ISCR27	5569	7098	+	5569
GCF_003964745	ISCR27	5569	7098	+	ISCR27	5569	7098	+	5569
GCF_003964755	ISCR27	5569	7098	+	ISCR27	5569	7098	+	5569
GCF_003964795	ISCR27	5569	7098	+	ISCR27	5569	7098	+	5569
GCF_003964915	ISCR27	5569	7098	+	ISCR27	5569	7098	+	5569
GCF_003965095	ISCR27	5569	7098	+	ISCR27	5569	7098	+	5569
GCF_003965415	ISCR27	5569	7098	+	ISCR27	5569	7098	+	5569
GCF_003965475	ISCR27	5569	7098	+	ISCR27	5569	7098	+	5569
GCF_003965535	ISCR27	5569	7098	+	ISCR27	5569	7098	+	5569
GCF_003965735	ISCR27	5569	7098	+	ISCR27	5569	7098	+	5569
GCF_003965775	ISCR27	5569	7098	+	ISCR27	5569	7098	+	5569
GCF_003977085	Tn3000	1621	4638	+	Tn3000	10209	11852	+	8588
GCF_003977565	ISCR27	5569	6174	+	ISCR27	5569	6174	+	5569
GCF_003977575	ISCR27	5569	6174	+	ISCR27	5569	6174	+	5569
GCF_003985225	ISCR27	5569	7098	+	ISCR27	5569	7098	+	5569
GCF_003986695	ISCR27	5569	7098	+	ISCR27	5569	7098	+	5569
GCF_003986785	ISCR27	5569	7098	+	ISCR27	5569	7098	+	5569
GCF_003991155	ISCR27	5563	7092	+	ISCR27	5563	7092	+	5563
GCF_003991155	ISCR1	6081	4540	-	ISCR1	6081	4540	-	6081
GCF_003991155	ISCR1	55319	56860	-	ISCR1	73317	74858	-	17998
GCF_003991155	Tn125	59462	60487	+	Tn125	68807	69043	+	9345
GCF_004005445	ISCR27	5569	7098	+	ISCR27	5569	7098	+	5569
GCF_004024375	ISCR27	5569	7098	+	ISCR27	5569	7098	+	5569
GCF_004115315	ISCR27	5569	5751	+	ISCR27	5569	5751	+	5569
GCF_004115315	ISCR27	8634	10163	+	ISCR27	17432	17614	+	8798
GCF_004135795	ISCR27	5569	7098	+	ISCR27	5569	7098	+	5569
GCF_004135795	IS15	245506	246210	+	IS15	260903	261607	+	15397
GCF_004135795	Tn125	247676	248614	+	Tn125	257863	258888	+	10187
GCF_004141975	ISCR27	5569	5751	+	ISCR27	5569	5751	+	5569
GCF_004141975	ISCR27	95422	96951	+	ISCR27	104220	104402	+	8798
GCF_004145395	ISCR27	5569	5874	+	ISCR27	5569	5874	+	5569
GCF_004145725	ISCR27	5569	6174	+	ISCR27	5569	6174	+	5569
GCF_004153595	Tn125	91567	92577	+	Tn125	100579	101589	+	9012
GCF_004179395	ISCR27	5569	5874	+	ISCR27	5569	5874	+	5569
GCF_004193735	ISCR27	2031	919	-	ISCR27	2031	919	-	2031
GCF_004193735	ISCR27	1278410	1279522	-	ISCR27	1280802	1282331	-	2392
GCF_004208865	ISCR1	5382	6923	+	ISCR1	5382	6923	+	5382
GCF_004209405	ISCR27	5569	7098	+	ISCR27	5569	7098	+	5569
GCF_004357805-1	ISCR27	5491	6096	+	ISCR27	5491	6096	+	5491
GCF_004358085-1	ISCR27	5491	6096	+	ISCR27	5491	6096	+	5491
GCF_004405205-2	IS26	51189	51893	-	IS26	63397	64101	+	12208
GCF_004523765	ISCR27	5569	5751	+	ISCR27	5569	5751	+	5569
GCF_004523765	ISCR27	8634	10163	+	ISCR27	17432	17614	+	8798
GCF_004768705	Other IS (27)	2097553	2098017	+	Other IS (27)	2104283	2104402	+	6730
GCF_004768705	Other IS (27)	2098041	2098271	+	Other IS (27)	2103812	2104117	+	5771
GCF_004768705	Tn125	2099308	2100333	+	Tn125	2113165	2114190	+	13857
GCF_004803085	Tn3000	1621	4638	+	Tn3000	10209	11852	+	8588
GCF_004830525	ISCR27	5569	7098	+	ISCR27	5569	7098	+	5569
GCF_004830985	ISCR27	5569	7098	+	ISCR27	5569	7098	+	5569
GCF_004831185	ISCR27	5569	7098	+	ISCR27	5569	7098	+	5569
GCF_004831465	ISCR27	5569	7098	+	ISCR27	5569	7098	+	5569
GCF_004831815	ISCR27	5569	7098	+	ISCR27	5569	7098	+	5569
GCF_004831845	ISCR27	5569	7098	+	ISCR27	5569	7098	+	5569
GCF_004832855	ISCR27	5569	7098	+	ISCR27	5569	7098	+	5569
GCF_004833525	ISCR27	5569	7098	+	ISCR27	5569	7098	+	5569
GCF_004833895	ISCR27	5569	7098	+	ISCR27	5569	7098	+	5569
GCF_005165545	ISCR27	5569	7098	+	ISCR27	5569	7098	+	5569
GCF_005184305	ISCR27	5551	6633	+	ISCR27	5551	6633	+	5551
GCF_005222715	ISCR27	2574	4112	+	ISCR27	2574	4112	+	2574
GCF_005222715	ISCR27	1349122	1350651	+	ISCR27	1359136	1360674	+	10014
GCF_005223225	ISCR27	2759	1230	-	ISCR27	2759	1230	-	2759
GCF_005223225	ISCR27	3234097	3235626	-	ISCR27	3242281	3243654	-	8184
GCF_005223225	ISCR27	3239235	3240764	-	ISCR27	3242281	3243654	-	3046
GCF_005223245	ISCR27	1010	2320	+	ISCR27	1010	2320	+	1010
GCF_005223245	ISCR27	455141	456670	+	ISCR27	466773	468083	+	11632
GCF_005223245	ISCR27	458783	460312	+	ISCR27	466773	468083	+	7990
GCF_005223245	ISCR27	463830	465359	+	ISCR27	466773	468083	+	2943
GCF_005223285	ISCR27	2792	1263	-	ISCR27	2792	1263	-	2792
GCF_005223285	Other IS (27)	67156	67917	+	Other IS (27)	96222	96629	+	29066
GCF_005223285	ISCR27	73897	75426	-	ISCR27	87463	88995	-	13566
GCF_005223285	ISCR27	78760	80283	-	ISCR27	87463	88995	-	8703
GCF_005223285	ISCR27	83731	85260	-	ISCR27	87463	88995	-	3732
GCF_005223305	ISCR27	2759	1230	-	ISCR27	2759	1230	-	2759
GCF_005223305	ISCR27	525603	527285	-	ISCR27	533940	535313	-	8337
GCF_005223305	ISCR27	530894	532423	-	ISCR27	533940	535313	-	3046
GCF_005280375	ISCR27	5569	7197	+	ISCR27	5569	7197	+	5569
GCF_005280375	Other IS (27)	2704999	2705202	-	Other IS (27)	2724565	2725269	-	19566
GCF_005280375	Tn125	2710220	2710879	+	Tn125	2719230	2720240	+	9010
GCF_005280375	Tn125	2710845	2711228	+	Tn125	2719230	2720240	+	8385
GCF_005280435	ISCR27	5606	7192	+	ISCR27	5606	7192	+	5606
GCF_005280435	Tn125	3683241	3684251	+	Tn125	3692248	3693258	+	9007
GCF_005503875	ISCR27	5569	7098	+	ISCR27	5569	7098	+	5569
GCF_005503975	ISCR27	5569	6174	+	ISCR27	5569	6174	+	5569
GCF_005504255	ISCR27	5569	6174	+	ISCR27	5569	6174	+	5569
GCF_005885775	ISCR27	5569	5751	+	ISCR27	5569	5751	+	5569
GCF_005885775	ISCR27	10174	11703	+	ISCR27	18975	19157	+	8801
GCF_005944305	IS26	34714	35418	-	IS26	52553	53029	+	17839
GCF_006337025	ISCR27	5569	6174	+	ISCR27	5569	6174	+	5569
GCF_006351125	ISCR27	5569	7098	+	ISCR27	5569	7098	+	5569
GCF_006385635	ISCR27	5569	7098	+	ISCR27	5569	7098	+	5569
GCF_006402775	ISCR27	5628	6197	+	ISCR27	5628	6197	+	5628
GCF_006459145	ISCR1	2356	3897	+	ISCR1	2356	3897	+	2356
GCF_006459145	ISCR1	40604	42145	+	ISCR1	47049	48590	+	6445
GCF_006494015	ISCR27	4834	6363	+	ISCR27	4834	6363	+	4834
GCF_006494175	ISCR27	5491	7020	+	ISCR27	5491	7020	+	5491
GCF_006536085-1	IS15	8703	9035	+	IS15	29242	29847	+	20539
GCF_006536085-1	IS15	14637	14984	-	IS15	29242	29847	+	14605
GCF_006536085-1	IS26	14981	15100	-	IS26	21803	21934	-	6822
GCF_006658595	ISCR27	4834	6363	+	ISCR27	4834	6363	+	4834
GCF_007012305	IS26	50290	50994	+	IS26	72279	72983	-	21989
GCF_007012305	IS26	61438	62142	-	IS26	72279	72983	-	10841
GCF_007421885	Other IS (27)	4498	4971	-	Other IS (27)	12424	12897	-	7926
GCF_007873865	ISCR27	5569	7098	+	ISCR27	5569	7098	+	5569
GCF_007873865	IS15	58735	59439	+	IS15	67282	67986	-	8547
GCF_007954075	Other IS (27)	8736	9209	-	Other IS (27)	16662	17135	-	7926
GCF_008039395	ISCR27	5569	7098	+	ISCR27	5569	7098	+	5569
GCF_008039435	ISCR27	5569	7098	+	ISCR27	5569	7098	+	5569
GCF_008065415	ISCR27	5569	7098	+	ISCR27	5569	7098	+	5569
GCF_008180305-1	ISCR27	5569	7098	+	ISCR27	5569	7098	+	5569
GCF_008180305-1	Tn125	340325	341335	+	Tn125	349337	350347	+	9012
GCF_008368585	ISCR27	5569	7098	+	ISCR27	5569	7098	+	5569
GCF_008368595	ISCR27	5569	7098	+	ISCR27	5569	7098	+	5569
GCF_008368615	ISCR27	5569	7098	+	ISCR27	5569	7098	+	5569
GCF_008368685	ISCR27	5569	7098	+	ISCR27	5569	7098	+	5569
GCF_008369045	ISCR27	5569	7098	+	ISCR27	5569	7098	+	5569
GCF_008374095	ISCR27	5569	7098	+	ISCR27	5569	7098	+	5569
GCF_008630175	ISCR27	5569	7098	+	ISCR27	5569	7098	+	5569
GCF_008630195	ISCR27	5569	7098	+	ISCR27	5569	7098	+	5569
GCF_008630225	ISCR27	5569	7098	+	ISCR27	5569	7098	+	5569
GCF_008630255	ISCR27	5569	7098	+	ISCR27	5569	7098	+	5569
GCF_008630305	ISCR27	5569	7098	+	ISCR27	5569	7098	+	5569
GCF_008632555	IS26	8641	9345	+	IS26	27335	28039	-	18694
GCF_008632555	IS26	13421	14125	-	IS26	27335	28039	-	13914
GCF_008632555	IS26	16841	17545	-	IS26	27335	28039	-	10494
GCF_008632575	IS26	12997	13701	+	IS26	31691	32395	-	18694
GCF_008632575	IS26	17777	18481	-	IS26	31691	32395	-	13914
GCF_008632575	IS26	21197	21901	-	IS26	31691	32395	-	10494
GCF_008632745	ISCR27	5569	7098	+	ISCR27	5569	7098	+	5569
GCF_008632765	ISCR27	5569	7098	+	ISCR27	5569	7098	+	5569
GCF_008693405	ISCR27	5569	5751	+	ISCR27	5569	5751	+	5569
GCF_008693405	ISCR27	93352	94881	+	ISCR27	102150	102332	+	8798
GCF_008704055	ISCR27	5569	5751	+	ISCR27	5569	5751	+	5569
GCF_008704055	ISCR27	75924	77453	+	ISCR27	84722	84904	+	8798
GCF_008704185	ISCR27	5569	5751	+	ISCR27	5569	5751	+	5569
GCF_008704185	ISCR27	75924	77453	+	ISCR27	84722	84904	+	8798
GCF_009176835	ISCR27	5569	5751	+	ISCR27	5569	5751	+	5569
GCF_009176835	ISCR27	9457	10986	+	ISCR27	18255	18437	+	8798
GCF_009296145	ISCR27	5569	7098	+	ISCR27	5569	7098	+	5569
GCF_009296145	Tn125	220967	221977	+	Tn125	229979	230989	+	9012
GCF_009393735	Other IS (27)	559	1032	-	Other IS (27)	8485	8958	-	7926
GCF_009394435	ISCR1	5644	4103	-	ISCR1	5644	4103	-	5644
GCF_009394435	ISCR1	8735	10276	-	ISCR1	16141	17682	-	7406
GCF_009497715	ISCR27	5569	7098	+	ISCR27	5569	7098	+	5569
GCF_009600665	ISCR27	5569	7098	+	ISCR27	5569	7098	+	5569
GCF_009645235	ISCR27	5569	7098	+	ISCR27	5569	7098	+	5569
GCF_009645275	ISCR27	5569	7098	+	ISCR27	5569	7098	+	5569
GCF_009645285	ISCR27	5569	7098	+	ISCR27	5569	7098	+	5569
GCF_009645335	ISCR27	5569	7098	+	ISCR27	5569	7098	+	5569
GCF_009645345	ISCR27	5569	7098	+	ISCR27	5569	7098	+	5569
GCF_009645365	ISCR27	5569	7098	+	ISCR27	5569	7098	+	5569
GCF_009645395	ISCR27	5569	7098	+	ISCR27	5569	7098	+	5569
GCF_009645425	ISCR27	5569	7098	+	ISCR27	5569	7098	+	5569
GCF_009645455	ISCR27	5569	7098	+	ISCR27	5569	7098	+	5569
GCF_009645495	ISCR27	5569	7098	+	ISCR27	5569	7098	+	5569
GCF_009645505	ISCR27	5569	7098	+	ISCR27	5569	7098	+	5569
GCF_009645575	ISCR27	5569	7098	+	ISCR27	5569	7098	+	5569
GCF_009645595	ISCR27	5569	7098	+	ISCR27	5569	7098	+	5569
GCF_009645605	ISCR27	5569	7098	+	ISCR27	5569	7098	+	5569
GCF_009645635	ISCR27	5569	7098	+	ISCR27	5569	7098	+	5569
GCF_009645645	ISCR27	5569	7098	+	ISCR27	5569	7098	+	5569
GCF_009645675	ISCR27	5569	7098	+	ISCR27	5569	7098	+	5569
GCF_009645685	ISCR27	5569	7098	+	ISCR27	5569	7098	+	5569
GCF_009645695	ISCR27	5569	7098	+	ISCR27	5569	7098	+	5569
GCF_009645705	ISCR27	5569	7098	+	ISCR27	5569	7098	+	5569
GCF_009645745	ISCR27	5569	7098	+	ISCR27	5569	7098	+	5569
GCF_009645775	ISCR27	5569	7098	+	ISCR27	5569	7098	+	5569
GCF_009645785	ISCR27	5569	7098	+	ISCR27	5569	7098	+	5569
GCF_009645805	ISCR27	5569	7098	+	ISCR27	5569	7098	+	5569
GCF_009645815	ISCR27	5569	7098	+	ISCR27	5569	7098	+	5569
GCF_009645825	ISCR27	5569	7098	+	ISCR27	5569	7098	+	5569
GCF_009645875	ISCR27	5569	7098	+	ISCR27	5569	7098	+	5569
GCF_009645875	Tn125	1359	2384	+	Tn125	10371	11396	+	9012
GCF_009645895	ISCR27	5569	7098	+	ISCR27	5569	7098	+	5569
GCF_009645905	ISCR27	5569	7098	+	ISCR27	5569	7098	+	5569
GCF_009645915	ISCR27	5569	7098	+	ISCR27	5569	7098	+	5569
GCF_009645925	ISCR27	5569	7098	+	ISCR27	5569	7098	+	5569
GCF_009645975	ISCR27	5569	7098	+	ISCR27	5569	7098	+	5569
GCF_009645995	ISCR27	5569	7098	+	ISCR27	5569	7098	+	5569
GCF_009646005	ISCR27	5569	7098	+	ISCR27	5569	7098	+	5569
GCF_009646015	ISCR27	5569	7098	+	ISCR27	5569	7098	+	5569
GCF_009646055	ISCR27	5569	7098	+	ISCR27	5569	7098	+	5569
GCF_009661515	ISCR27	5569	7098	+	ISCR27	5569	7098	+	5569
GCF_009664165	ISCR27	1692	2843	+	ISCR27	1692	2843	+	1692
GCF_009664165	ISCR27	2431443	2432753	+	ISCR27	2438460	2439611	+	7017
GCF_009664165	ISCR27	2434866	2436395	+	ISCR27	2438460	2439611	+	3594
GCF_009707405	IS26	24170	24874	+	IS26	42664	43368	-	18494
GCF_009707405	Other IS (27)	28023	28568	+	Other IS (27)	41502	42047	-	13479
GCF_009707405	Other IS (27)	29314	30705	+	Other IS (27)	39365	40756	-	10051
GCF_009710205	ISCR27	5569	5751	+	ISCR27	5569	5751	+	5569
GCF_009710205	ISCR27	8508	10037	+	ISCR27	17306	17488	+	8798
GCF_009720445	IS26	5004	5708	-	IS26	7482	8186	+	2478
GCF_009720465	IS26	5004	5708	-	IS26	15823	16527	+	10819
GCF_009728975	ISCR27	5569	7098	+	ISCR27	5569	7098	+	5569
GCF_009765145	ISCR27	5569	7098	+	ISCR27	5569	7098	+	5569
GCF_009834325	ISCR27	5569	7098	+	ISCR27	5569	7098	+	5569
GCF_009856855	ISCR27	5569	5751	+	ISCR27	5569	5751	+	5569
GCF_009856855	ISCR27	8618	10147	+	ISCR27	17416	17598	+	8798
GCF_009856875	ISCR27	5569	7098	+	ISCR27	5569	7098	+	5569
GCF_009857035	IS26	103956	104660	-	IS26	125376	126080	-	21420
GCF_009857035	IS26	106122	106826	+	IS26	125376	126080	-	19254
GCF_009857695	ISCR27	5569	7098	+	ISCR27	5569	7098	+	5569
GCF_009857695	Tn125	7470	8480	+	Tn125	16482	17492	+	9012
GCF_009857705	ISCR27	5569	7098	+	ISCR27	5569	7098	+	5569
GCF_009909915	ISCR27	5569	6174	+	ISCR27	5569	6174	+	5569
GCF_010178615	ISCR27	5569	7098	+	ISCR27	5569	7098	+	5569
GCF_010178625	ISCR27	5672	7084	+	ISCR27	5672	7084	+	5672
GCF_010178725	ISCR27	5569	7098	+	ISCR27	5569	7098	+	5569
GCF_010178815	ISCR27	5569	7098	+	ISCR27	5569	7098	+	5569
GCF_010178895	ISCR27	5569	7098	+	ISCR27	5569	7098	+	5569
GCF_010178945	ISCR27	5491	7020	+	ISCR27	5491	7020	+	5491
GCF_010179015	ISCR27	5491	7020	+	ISCR27	5491	7020	+	5491
GCF_010179055	ISCR27	5569	7098	+	ISCR27	5569	7098	+	5569
GCF_010179105	ISCR27	5569	7098	+	ISCR27	5569	7098	+	5569
GCF_010179235	ISCR27	5569	7098	+	ISCR27	5569	7098	+	5569
GCF_010179355	ISCR27	5569	7098	+	ISCR27	5569	7098	+	5569
GCF_010179375	ISCR27	5569	7098	+	ISCR27	5569	7098	+	5569
GCF_010179385	ISCR27	5569	7098	+	ISCR27	5569	7098	+	5569
GCF_010179435	ISCR27	5569	7098	+	ISCR27	5569	7098	+	5569
GCF_010179455	ISCR27	5569	7098	+	ISCR27	5569	7098	+	5569
GCF_010179475	ISCR27	5569	7098	+	ISCR27	5569	7098	+	5569
GCF_010179515	ISCR27	5569	7098	+	ISCR27	5569	7098	+	5569
GCF_010179545	ISCR27	5672	7084	+	ISCR27	5672	7084	+	5672
GCF_010183645	ISCR27	5569	7098	+	ISCR27	5569	7098	+	5569
GCF_010183685	IS26	25482	26186	+	IS26	42903	43607	-	17421
GCF_010183685	Other IS (27)	29154	29699	+	Other IS (27)	39390	39935	-	10236
GCF_010183685	Other IS (27)	30445	31836	+	Other IS (27)	37253	38644	-	6808
GCF_010183705	ISCR27	5569	7098	+	ISCR27	5569	7098	+	5569
GCF_010183705	IS26	293520	294224	+	IS26	303186	303890	+	9666
GCF_010183725	ISCR27	5569	7098	+	ISCR27	5569	7098	+	5569
GCF_010183725	IS26	291903	292607	+	IS26	301569	302273	+	9666
GCF_010319905	ISCR27	5569	6897	+	ISCR27	5569	6897	+	5569
GCF_010319905	ISCR1	8135	9676	+	ISCR1	8135	9676	+	8135
GCF_010319905	ISCR1	118572	120113	+	ISCR1	128574	130115	+	10002
GCF_010365525	IS26	97058	97762	+	IS26	124312	125013	-	27254
GCF_010365525	IS26	105937	106641	-	IS26	124312	125013	-	18375
GCF_010365545	IS26	8610	9314	+	IS26	33684	34388	+	25074
GCF_010365545	IS26	14571	15275	-	IS26	33684	34388	+	19113
GCF_010499935	ISCR27	5569	7098	+	ISCR27	5569	7098	+	5569
GCF_010499975	ISCR27	5569	7098	+	ISCR27	5569	7098	+	5569
GCF_010500085	ISCR27	5569	7098	+	ISCR27	5569	7098	+	5569
GCF_010500125	ISCR27	5491	7020	+	ISCR27	5491	7020	+	5491
GCF_010500235	ISCR27	5491	7020	+	ISCR27	5491	7020	+	5491
GCF_010500335	ISCR27	5569	7098	+	ISCR27	5569	7098	+	5569
GCF_010500345	ISCR27	5569	7098	+	ISCR27	5569	7098	+	5569
GCF_010500355	ISCR27	5569	7098	+	ISCR27	5569	7098	+	5569
GCF_010500435	ISCR27	5569	7098	+	ISCR27	5569	7098	+	5569
GCF_010500455	ISCR27	5491	7020	+	ISCR27	5491	7020	+	5491
GCF_010500485	ISCR27	5569	7098	+	ISCR27	5569	7098	+	5569
GCF_010500565	ISCR27	5491	7020	+	ISCR27	5491	7020	+	5491
GCF_010748935	ISCR27	5569	6174	+	ISCR27	5569	6174	+	5569
GCF_010918635	Tn125	37630	38655	+	Tn125	46642	47667	+	9012
GCF_011006815	ISCR27	5569	5751	+	ISCR27	5569	5751	+	5569
GCF_011006815	ISCR27	8584	10113	+	ISCR27	17382	17564	+	8798
GCF_011028245	ISCR27	5569	6174	+	ISCR27	5569	6174	+	5569
GCF_011029935	ISCR1	5382	6923	+	ISCR1	5382	6923	+	5382
GCF_011030065	ISCR27	5569	5751	+	ISCR27	5569	5751	+	5569
GCF_011030065	ISCR27	4567	6096	+	ISCR27	13365	13547	+	8798
GCF_011030155	ISCR27	5569	5751	+	ISCR27	5569	5751	+	5569
GCF_011030155	ISCR27	6	206	+	ISCR27	7475	7657	+	7469
GCF_011030295	ISCR27	5569	5751	+	ISCR27	5569	5751	+	5569
GCF_011030295	ISCR27	10912	12441	+	ISCR27	19710	19892	+	8798
GCF_011044715	ISCR1	5382	6923	+	ISCR1	5382	6923	+	5382
GCF_011044805	ISCR1	5382	6923	+	ISCR1	5382	6923	+	5382
GCF_011045475	IS26	31148	31852	+	IS26	50520	51224	-	19372
GCF_011045475	IS26	40026	40730	-	IS26	50520	51224	-	10494
GCF_011045615	ISCR1	5354	3813	-	ISCR1	5354	3813	-	5354
GCF_011045615	ISCR1	4069767	4071308	-	ISCR1	4076167	4077708	-	6400
GCF_011392625	ISCR27	5569	5751	+	ISCR27	5569	5751	+	5569
GCF_011392625	ISCR27	10858	12387	+	ISCR27	19656	19838	+	8798
GCF_011392645	ISCR1	2852	1311	-	ISCR1	2852	1311	-	2852
GCF_011392645	ISCR1	8702	10243	-	ISCR1	13656	15197	-	4954
GCF_011392725	ISCR27	5569	5751	+	ISCR27	5569	5751	+	5569
GCF_011601385	ISCR27	5569	7098	+	ISCR27	5569	7098	+	5569
GCF_011601445	ISCR27	5569	7098	+	ISCR27	5569	7098	+	5569
GCF_011601485	ISCR27	5569	7098	+	ISCR27	5569	7098	+	5569
GCF_011601585	ISCR27	5569	7098	+	ISCR27	5569	7098	+	5569
GCF_011601625	ISCR27	5569	7098	+	ISCR27	5569	7098	+	5569
GCF_011601645	ISCR27	5569	7098	+	ISCR27	5569	7098	+	5569
GCF_011601665	ISCR27	5569	7098	+	ISCR27	5569	7098	+	5569
GCF_011601685	ISCR27	5569	7098	+	ISCR27	5569	7098	+	5569
GCF_011601695	ISCR27	5569	7098	+	ISCR27	5569	7098	+	5569
GCF_011601735	ISCR27	5569	7098	+	ISCR27	5569	7098	+	5569
GCF_011601765	ISCR27	5569	7098	+	ISCR27	5569	7098	+	5569
GCF_011601805	ISCR27	5569	7098	+	ISCR27	5569	7098	+	5569
GCF_011601845	ISCR27	5569	7098	+	ISCR27	5569	7098	+	5569
GCF_011601865	ISCR27	5569	7098	+	ISCR27	5569	7098	+	5569
GCF_011601875	ISCR27	5569	7098	+	ISCR27	5569	7098	+	5569
GCF_011601885	ISCR27	5569	7098	+	ISCR27	5569	7098	+	5569
GCF_011601925	ISCR27	5569	7098	+	ISCR27	5569	7098	+	5569
GCF_011601935	ISCR27	5569	7098	+	ISCR27	5569	7098	+	5569
GCF_011601975	ISCR27	5569	7098	+	ISCR27	5569	7098	+	5569
GCF_011601985	ISCR27	5569	7098	+	ISCR27	5569	7098	+	5569
GCF_011602045	ISCR27	5569	7098	+	ISCR27	5569	7098	+	5569
GCF_011602055	ISCR27	5569	7098	+	ISCR27	5569	7098	+	5569
GCF_011602145	ISCR27	5569	7098	+	ISCR27	5569	7098	+	5569
GCF_011602155	ISCR27	5569	7098	+	ISCR27	5569	7098	+	5569
GCF_011602205	ISCR27	5569	7098	+	ISCR27	5569	7098	+	5569
GCF_011602225	ISCR27	5569	7098	+	ISCR27	5569	7098	+	5569
GCF_011602235	ISCR27	5569	7098	+	ISCR27	5569	7098	+	5569
GCF_011602285	ISCR27	5569	7098	+	ISCR27	5569	7098	+	5569
GCF_011602305	ISCR27	5569	7098	+	ISCR27	5569	7098	+	5569
GCF_011602405	ISCR27	5569	7098	+	ISCR27	5569	7098	+	5569
GCF_011602545	ISCR27	5569	7098	+	ISCR27	5569	7098	+	5569
GCF_011602625	ISCR27	5569	7098	+	ISCR27	5569	7098	+	5569
GCF_011602645	ISCR27	5491	7020	+	ISCR27	5491	7020	+	5491
GCF_011602655	ISCR27	5569	7098	+	ISCR27	5569	7098	+	5569
GCF_011602675	ISCR27	5569	7098	+	ISCR27	5569	7098	+	5569
GCF_011602685	ISCR27	5569	7098	+	ISCR27	5569	7098	+	5569
GCF_011602725	ISCR27	5569	7098	+	ISCR27	5569	7098	+	5569
GCF_011603415	ISCR27	5569	7098	+	ISCR27	5569	7098	+	5569
GCF_011603445	ISCR27	5569	7098	+	ISCR27	5569	7098	+	5569
GCF_011603485	ISCR27	5491	7020	+	ISCR27	5491	7020	+	5491
GCF_011603545	ISCR27	5569	7098	+	ISCR27	5569	7098	+	5569
GCF_011603595	ISCR27	5569	7098	+	ISCR27	5569	7098	+	5569
GCF_011603625	ISCR27	5569	7098	+	ISCR27	5569	7098	+	5569
GCF_011603635	ISCR27	5569	7098	+	ISCR27	5569	7098	+	5569
GCF_011603645	ISCR27	5569	7098	+	ISCR27	5569	7098	+	5569
GCF_011603685	ISCR27	5569	7098	+	ISCR27	5569	7098	+	5569
GCF_011603705	ISCR27	5491	7020	+	ISCR27	5491	7020	+	5491
GCF_011603765	ISCR27	5569	7098	+	ISCR27	5569	7098	+	5569
GCF_011603775	ISCR27	5569	7098	+	ISCR27	5569	7098	+	5569
GCF_011603805	ISCR27	5569	7098	+	ISCR27	5569	7098	+	5569
GCF_011603825	ISCR27	5569	7098	+	ISCR27	5569	7098	+	5569
GCF_011603835	ISCR27	5569	7098	+	ISCR27	5569	7098	+	5569
GCF_011603845	ISCR27	5569	7098	+	ISCR27	5569	7098	+	5569
GCF_011603855	ISCR27	5569	7098	+	ISCR27	5569	7098	+	5569
GCF_011603905	ISCR27	5569	7098	+	ISCR27	5569	7098	+	5569
GCF_011603925	ISCR27	5491	7020	+	ISCR27	5491	7020	+	5491
GCF_011603965	ISCR27	5569	7098	+	ISCR27	5569	7098	+	5569
GCF_011683155	ISCR27	5569	7098	+	ISCR27	5569	7098	+	5569
GCF_011683185	ISCR27	5569	7098	+	ISCR27	5569	7098	+	5569
GCF_011683205	ISCR27	5569	7098	+	ISCR27	5569	7098	+	5569
GCF_011742285	ISCR27	15136	13655	-	ISCR27	15136	13655	-	15136
GCF_011742285	IS26	4465	5148	-	IS26	28730	29434	-	24265
GCF_011742285	IS26	9342	10046	+	IS26	28730	29434	-	19388
GCF_011742285	IS26	18221	18925	-	IS26	28730	29434	-	10509
GCF_011742515	ISCR27	10129	11610	+	ISCR27	10129	11610	+	10129
GCF_011742515	IS26	65232	65936	+	IS26	82098	82802	-	16866
GCF_011742515	IS26	74111	74815	-	IS26	82098	82802	-	7987
GCF_011742585	IS26	4445	5149	-	IS26	29377	30081	-	24932
GCF_011742585	IS26	9343	10047	+	IS26	29377	30081	-	20034
GCF_011742585	IS26	15870	16574	-	IS26	29377	30081	-	13507
GCF_011742585	IS26	19050	19754	-	IS26	29377	30081	-	10327
GCF_011745885	ISCR27	5569	7098	+	ISCR27	5569	7098	+	5569
GCF_011754445	ISCR27	5569	7098	+	ISCR27	5569	7098	+	5569
GCF_011769725	ISCR27	15136	13655	-	ISCR27	15136	13655	-	15136
GCF_011769725	IS26	34675	35379	-	IS26	64067	64771	+	29392
GCF_011769725	IS26	39573	40277	+	IS26	64067	64771	+	24494
GCF_011769725	IS26	48452	49156	-	IS26	64067	64771	+	15615
GCF_011769805	ISCR27	10337	11620	+	ISCR27	10337	11620	+	10337
GCF_011769805	ISCR1	77282	77419	+	ISCR1	106395	106532	-	29113
GCF_011769805	ISCR27	79577	80860	-	ISCR27	102954	104237	+	23377
GCF_011769825	IS26	179132	179836	-	IS26	202813	203517	+	23681
GCF_012168575	IS26	19263	19967	+	IS26	34897	35091	-	15634
GCF_012934925	ISCR27	5569	7098	+	ISCR27	5569	7098	+	5569
GCF_012934925	Other IS (27)	162805	163509	-	Other IS (27)	183071	183775	-	20266
GCF_012934925	Other IS (27)	164118	164552	-	Other IS (27)	186795	187229	+	22677
GCF_012934925	Other IS (27)	164639	165208	-	Other IS (27)	186139	186708	+	21500
GCF_012934925	Tn125	168709	169734	+	Tn125	177721	178746	+	9012
GCF_012935005	ISCR27	5569	7098	+	ISCR27	5569	7098	+	5569
GCF_012935005	Tn125	1590068	1591078	+	Tn125	1599080	1600090	+	9012
GCF_012935085	Tn125	90573	91598	+	Tn125	99585	100610	+	9012
GCF_012935105	Tn125	90573	91598	+	Tn125	99585	100610	+	9012
GCF_012935145	ISCR27	5831	7084	+	ISCR27	5831	7084	+	5831
GCF_012935145	Other IS (27)	159181	159885	-	Other IS (27)	179433	180137	-	20252
GCF_012935145	Other IS (27)	160494	160928	-	Other IS (27)	183157	183591	+	22663
GCF_012935145	Other IS (27)	161015	161584	-	Other IS (27)	182501	183070	+	21486
GCF_012935145	Tn125	165100	166110	+	Tn125	174098	175108	+	8998
GCF_012974585	Tn125	61265	62290	+	Tn125	70277	71302	+	9012
GCF_013166725	ISCR27	5569	7098	+	ISCR27	5569	7098	+	5569
GCF_013166725	Tn125	1322	2347	+	Tn125	10334	11359	+	9012
GCF_013166755	ISCR27	5569	7098	+	ISCR27	5569	7098	+	5569
GCF_013166755	Tn125	1322	2347	+	Tn125	10334	11359	+	9012
GCF_013171305	ISCR1	76025	77566	+	ISCR1	95516	97057	-	19491
GCF_013185095	ISCR27	5481	6848	+	ISCR27	5481	6848	+	5481
GCF_013255565	ISCR27	1313	2845	+	ISCR27	1313	2845	+	1313
GCF_013255565	ISCR27	6495121	6496650	+	ISCR27	6501981	6503513	+	6860
GCF_013255565	ISCR27	6498763	6500295	+	ISCR27	6501981	6503513	+	3218
GCF_013317085	IS26	68143	68847	-	IS26	97961	98665	-	29818
GCF_013317085	IS26	70703	71407	-	IS26	97961	98665	-	27258
GCF_013336865	IS26	118687	119391	-	IS26	140107	140811	-	21420
GCF_013336865	IS26	120853	121557	+	IS26	140107	140811	-	19254
GCF_013357345	IS26	68139	68843	-	IS26	97957	98661	-	29818
GCF_013357345	IS26	70699	71403	-	IS26	97957	98661	-	27258
GCF_013357465	ISCR27	5569	7098	+	ISCR27	5569	7098	+	5569
GCF_013357465	IS26	2015564	2016268	+	IS26	2025404	2026108	+	9840
GCF_013357485	ISCR27	5569	7098	+	ISCR27	5569	7098	+	5569
GCF_013357485	IS26	798611	799315	+	IS26	808451	809155	+	9840
GCF_013363225-1	IS26	68139	68843	-	IS26	97957	98661	-	29818
GCF_013363225-1	IS26	70699	71403	-	IS26	97957	98661	-	27258
GCF_013363335-1	ISCR1	5382	6923	+	ISCR1	5382	6923	+	5382
GCF_013363345-1	IS26	90116	90820	-	IS26	102470	103174	-	12354
GCF_013363345-1	IS26	91976	92680	-	IS26	102470	103174	-	10494
GCF_013363345-2	IS26	61399	62103	-	IS26	73753	74457	-	12354
GCF_013363345-2	IS26	63259	63963	-	IS26	73753	74457	-	10494
GCF_013363415-1	Tn3000	112492	115509	+	Tn3000	121080	124097	+	8588
GCF_013363415-2	Tn3000	123539	126556	+	Tn3000	132127	132579	+	8588
GCF_013371705	ISCR27	5569	7098	+	ISCR27	5569	7098	+	5569
GCF_013374235	ISCR27	15099	13618	-	ISCR27	15099	13618	-	15099
GCF_013374235	IS26	47889	48593	+	IS26	67224	67928	-	19335
GCF_013374235	IS26	56464	56658	-	IS26	67224	67928	-	10760
GCF_013374235	IS26	56731	57435	-	IS26	67224	67928	-	10493
GCF_013374295	IS26	47635	48087	-	IS26	58132	58584	-	10497
GCF_013374295	IS26	48138	48341	-	IS26	58132	58584	-	9994
GCF_013374315	ISCR27	15098	13617	-	ISCR27	15098	13617	-	15098
GCF_013374315	IS26	5004	5708	-	IS26	29237	29941	-	24233
GCF_013374315	IS26	9902	10606	+	IS26	29237	29941	-	19335
GCF_013374315	IS26	18476	18670	-	IS26	29237	29941	-	10761
GCF_013374315	IS26	18743	19447	-	IS26	29237	29941	-	10494
GCF_013374335	IS26	7915	8619	+	IS26	24370	25074	-	16455
GCF_013374335	IS26	13631	14335	-	IS26	24370	25074	-	10739
GCF_013390985	ISCR27	5569	5802	+	ISCR27	5569	5802	+	5569
GCF_013391535	ISCR27	5395	6924	+	ISCR27	5395	6924	+	5395
GCF_013391565	Tn125	11167	12177	+	Tn125	20179	21189	+	9012
GCF_013416255	ISCR27	5569	7098	+	ISCR27	5569	7098	+	5569
GCF_013416255	ISCR27	133960	134295	+	ISCR27	144524	144733	+	10564
GCF_013416255	Tn125	134348	135358	+	Tn125	143360	144370	+	9012
GCF_013420645	ISCR27	5569	7098	+	ISCR27	5569	7098	+	5569
GCF_013426115	ISCR27	5569	7098	+	ISCR27	5569	7098	+	5569
GCF_013462275	ISCR27	5569	7098	+	ISCR27	5569	7098	+	5569
GCF_013462275	IS26	311966	312670	+	IS26	321632	322336	+	9666
GCF_013504715	ISCR27	5569	7098	+	ISCR27	5569	7098	+	5569
GCF_013520875	ISCR27	5569	7098	+	ISCR27	5569	7098	+	5569
GCF_013520915	ISCR27	5569	7098	+	ISCR27	5569	7098	+	5569
GCF_013694405	Tn3000	262677	265694	+	Tn3000	271265	274282	+	8588
GCF_014190135-1	ISCR27	5569	7098	+	ISCR27	5569	7098	+	5569
GCF_014190135-2	ISCR27	5569	7098	+	ISCR27	5569	7098	+	5569
GCF_014334855	ISCR27	5569	7098	+	ISCR27	5569	7098	+	5569
GCF_014334865	ISCR27	5569	7098	+	ISCR27	5569	7098	+	5569
GCF_014334965	ISCR27	5569	7098	+	ISCR27	5569	7098	+	5569
GCF_014489435	ISCR27	5569	5751	+	ISCR27	5569	5751	+	5569
GCF_014530945	ISCR27	5569	7098	+	ISCR27	5569	7098	+	5569
GCF_014655005	ISCR27	5569	7098	+	ISCR27	5569	7098	+	5569
GCF_014655075	ISCR27	5569	5802	+	ISCR27	5569	5802	+	5569
GCF_014655105	ISCR27	5569	7098	+	ISCR27	5569	7098	+	5569
GCF_014655115	ISCR27	5569	7098	+	ISCR27	5569	7098	+	5569
GCF_014764345	IS26	14393	15097	+	IS26	35707	36411	+	21314
GCF_014764345	IS26	18624	19328	-	IS26	35707	36411	+	17083
GCF_014773465	ISCR27	5569	5751	+	ISCR27	5569	5751	+	5569
GCF_014840245	ISCR27	5569	7098	+	ISCR27	5569	7098	+	5569
GCF_014840295	ISCR27	5569	6174	+	ISCR27	5569	6174	+	5569
GCF_014840305	Tn3000	1671	4688	+	Tn3000	10259	11902	+	8588
GCF_014840315	ISCR27	5569	6174	+	ISCR27	5569	6174	+	5569
GCF_014840345	ISCR27	5569	6174	+	ISCR27	5569	6174	+	5569
GCF_014840475	ISCR27	5569	7098	+	ISCR27	5569	7098	+	5569
GCF_014840475	Tn125	1539	2477	+	Tn125	11706	12731	+	10167
GCF_014840535	ISCR27	5569	6192	+	ISCR27	5569	6192	+	5569
GCF_014840555	ISCR27	5569	6174	+	ISCR27	5569	6174	+	5569
GCF_014840605	ISCR27	5569	6150	+	ISCR27	5569	6150	+	5569
GCF_014840875	ISCR27	5569	6192	+	ISCR27	5569	6192	+	5569
GCF_014880005	ISCR27	5568	6173	+	ISCR27	5568	6173	+	5568
GCF_014901875	ISCR27	5569	7098	+	ISCR27	5569	7098	+	5569
GCF_014903835	IS26	56738	57442	+	IS26	79332	80036	+	22594
GCF_014903835	IS26	59733	60437	-	IS26	79332	80036	+	19599
GCF_014903835	IS26	64622	65326	+	IS26	79332	80036	+	14710
GCF_014903835	IS26	68771	69475	-	IS26	79332	80036	+	10561
GCF_014903925	ISCR27	5569	6192	+	ISCR27	5569	6192	+	5569
GCF_014905815	ISCR27	15098	13617	-	ISCR27	15098	13617	-	15098
GCF_014905815	IS26	3861	4565	-	IS26	28094	28798	-	24233
GCF_014905815	IS26	8759	9463	+	IS26	28094	28798	-	19335
GCF_014905815	IS26	17333	17527	-	IS26	28094	28798	-	10761
GCF_014905815	IS26	17600	18304	-	IS26	28094	28798	-	10494
GCF_014946935-1	ISCR27	10517	8988	-	ISCR27	10517	8988	-	10517
GCF_014946935-1	ISCR27	5133	6662	-	ISCR27	15911	17440	-	10778
GCF_015208815	ISCR27	5569	5751	+	ISCR27	5569	5751	+	5569
GCF_015208815	ISCR27	4603	6132	+	ISCR27	13401	13583	+	8798
GCF_015209105	ISCR27	5491	5673	+	ISCR27	5491	5673	+	5491
GCF_015238555	IS26	245104	245808	+	IS26	273913	274617	-	28809
GCF_015476645	IS15	22950	23654	+	IS15	38316	39020	+	15366
GCF_015476755	ISCR27	5569	6174	+	ISCR27	5569	6174	+	5569
GCF_015476785-1	ISCR1	5382	6923	+	ISCR1	5382	6923	+	5382
GCF_015476785-2	ISCR27	5569	7098	+	ISCR27	5569	7098	+	5569
GCF_015666525	ISCR27	5569	5751	+	ISCR27	5569	5751	+	5569
GCF_015666525	ISCR27	4440	5969	+	ISCR27	13238	13420	+	8798
GCF_015774895	ISCR27	5569	5751	+	ISCR27	5569	5751	+	5569
GCF_015774895	ISCR27	94910	96439	+	ISCR27	103708	103890	+	8798
GCF_015775275	ISCR27	5569	5751	+	ISCR27	5569	5751	+	5569
GCF_015775275	ISCR27	94909	96438	+	ISCR27	103707	103889	+	8798
GCF_015831425	Tn3000	69736	72753	+	Tn3000	78324	79967	+	8588
GCF_015831545	ISCR1	5382	6923	+	ISCR1	5382	6923	+	5382
GCF_015870765	Other IS (27)	110168	110473	+	Other IS (27)	116841	117146	+	6673
GCF_015870765	Other IS (27)	110584	111300	+	Other IS (27)	116841	117146	+	6257
GCF_015870765	Tn125	112337	113362	+	Tn125	126189	127214	+	13852
GCF_015870965	Other IS (27)	110166	110471	+	Other IS (27)	116839	117144	+	6673
GCF_015870965	Other IS (27)	110582	111298	+	Other IS (27)	116839	117144	+	6257
GCF_015870965	Tn125	112335	113360	+	Tn125	126187	127212	+	13852
GCF_015999385	IS26	121632	122336	-	IS26	147403	148107	+	25771
GCF_016054935	ISCR27	5569	5751	+	ISCR27	5569	5751	+	5569
GCF_016054935	ISCR27	4691	6220	+	ISCR27	13489	13671	+	8798
GCF_016093205	ISCR27	5569	7098	+	ISCR27	5569	7098	+	5569
GCF_016125615	ISCR27	5569	7098	+	ISCR27	5569	7098	+	5569
GCF_016125655	ISCR27	5569	7098	+	ISCR27	5569	7098	+	5569
GCF_016133805	ISCR27	5569	7098	+	ISCR27	5569	7098	+	5569
GCF_016481535	ISCR27	5569	7098	+	ISCR27	5569	7098	+	5569
GCF_016482855	IS26	97053	97757	+	IS26	116426	117130	-	19373
GCF_016482855	IS26	105932	106636	-	IS26	116426	117130	-	10494
GCF_016482885	ISCR27	9190	10722	+	ISCR27	9190	10722	+	9190
GCF_016482885	Other IS (27)	4454	4729	-	Other IS (27)	31831	32106	-	27377
GCF_016482885	IS26	15027	15731	-	IS26	30340	31044	+	15313
GCF_016482945	Other IS (27)	4481	4696	+	Other IS (27)	30624	30839	+	26143
GCF_016482945	IS26	15027	15731	-	IS26	29106	29810	+	14079
GCF_016483015	IS26	3984	4688	-	IS26	14397	15101	-	10413
GCF_016483025	Other IS (27)	4481	4696	+	Other IS (27)	31702	31917	+	27221
GCF_016483025	IS26	8967	9671	+	IS26	30184	30888	+	21217
GCF_016483025	IS26	19866	20570	-	IS26	30184	30888	+	10318
GCF_016483115	Other IS (27)	4481	4696	+	Other IS (27)	26863	27078	+	22382
GCF_016483115	IS26	15027	15731	-	IS26	25345	26049	+	10318
GCF_016535745	ISCR27	5569	7098	+	ISCR27	5569	7098	+	5569
GCF_016535885	ISCR27	5569	7098	+	ISCR27	5569	7098	+	5569
GCF_016576965	ISCR27	5569	7098	+	ISCR27	5569	7098	+	5569
GCF_016576965	Tn125	1482885	1483910	+	Tn125	1491897	1492922	+	9012
GCF_016598795	Other IS (27)	114894	115499	-	Other IS (27)	143916	144812	-	29022
GCF_016598795	IS26	115707	116411	-	IS26	139388	140092	+	23681
GCF_016598795	IS26	123961	124665	+	IS26	139388	140092	+	15427
GCF_016613445	ISCR27	5569	7098	+	ISCR27	5569	7098	+	5569
GCF_016616605	ISCR27	5569	7098	+	ISCR27	5569	7098	+	5569
GCF_016616795	ISCR27	5569	7098	+	ISCR27	5569	7098	+	5569
GCF_016623485	ISCR27	5569	7098	+	ISCR27	5569	7098	+	5569
GCF_016635075	ISCR27	5569	7095	+	ISCR27	5569	7095	+	5569
GCF_016745355	IS26	18864	19568	+	IS26	34498	35202	-	15634
GCF_016745405	ISCR27	5569	5751	+	ISCR27	5569	5751	+	5569
GCF_016761795	ISCR27	5569	7098	+	ISCR27	5569	7098	+	5569
GCF_016761875	ISCR27	5569	7098	+	ISCR27	5569	7098	+	5569
GCF_016761895	ISCR1	5382	6725	+	ISCR1	5382	6725	+	5382
GCF_016803855	IS26	40556	41260	+	IS26	55871	56575	-	15315
GCF_016803855	IS26	45377	46081	-	IS26	55871	56575	-	10494
GCF_016810955	ISCR27	5569	6174	+	ISCR27	5569	6174	+	5569
GCF_016812055	IS26	84471	85175	-	IS26	102533	103237	-	18062
GCF_016836465	ISCR27	4690	4127	-	ISCR27	4690	4127	-	4690
GCF_016836465	ISCR27	4137895	4138458	-	ISCR27	4143108	4143905	-	5213
GCF_016836485	ISCR27	4490	3927	-	ISCR27	4490	3927	-	4490
GCF_016836485	Other IS (27)	4138138	4138818	-	Other IS (27)	4142427	4142891	-	4289
GCF_016836615	ISCR27	4465	3035	-	ISCR27	4465	3035	-	4465
GCF_016836615	ISCR27	4138382	4139812	-	ISCR27	4143470	4144267	-	5088
GCF_016836645	ISCR27	4465	3122	-	ISCR27	4465	3122	-	4465
GCF_016836685	ISCR27	1699	1223	-	ISCR27	1699	1223	-	1699
GCF_016836685	ISCR27	4005103	4006446	-	ISCR27	4010536	4011381	-	5433
GCF_016836685	ISCR27	4008314	4008790	-	ISCR27	4010536	4011381	-	2222
GCF_016918445	ISCR27	5569	7464	+	ISCR27	5569	7464	+	5569
GCF_016925455	Other IS (27)	6330724	6331767	-	Other IS (27)	6356017	6357060	+	25293
GCF_016925475	Other IS (27)	158869	159912	-	Other IS (27)	184162	185205	+	25293
GCF_017084505	IS26	78709	79413	+	IS26	94348	95052	-	15639
GCF_017161385	ISCR1	28541	30082	+	ISCR1	28541	30082	+	28541
GCF_017168575	ISCR27	5569	6174	+	ISCR27	5569	6174	+	5569
GCF_017168635	ISCR27	5491	7020	+	ISCR27	5491	7020	+	5491
GCF_017168645	ISCR27	5569	7098	+	ISCR27	5569	7098	+	5569
GCF_017168655	ISCR27	5491	7020	+	ISCR27	5491	7020	+	5491
GCF_017168905	ISCR27	5491	7020	+	ISCR27	5491	7020	+	5491
GCF_017169255	ISCR27	5569	5751	+	ISCR27	5569	5751	+	5569
GCF_017291775	ISCR27	5569	7098	+	ISCR27	5569	7098	+	5569
GCF_017301375	IS26	24152	24856	+	IS26	39529	40233	+	15377
GCF_017301375	Tn125	26337	27260	+	Tn125	36504	37514	+	10167
GCF_017591725	ISCR27	5569	7098	+	ISCR27	5569	7098	+	5569
GCF_017591965	ISCR27	5569	6174	+	ISCR27	5569	6174	+	5569
GCF_017598845	Other IS (27)	79599	79874	-	Other IS (27)	102202	102477	-	22603
GCF_017598845	Tn3000	80083	83100	+	Tn3000	90765	93782	+	10682
GCF_017598885-1	Tn3000	142157	145174	+	Tn3000	152839	155856	+	10682
GCF_017598885-2	IS26	48536	49240	+	IS26	62226	62930	-	13690
GCF_017598885-2	IS26	51531	51860	-	IS26	62226	62930	-	10695
GCF_017598885-2	IS15	51857	52234	-	IS15	64815	65519	+	12958
GCF_017599445	ISCR27	5491	7020	+	ISCR27	5491	7020	+	5491
GCF_017599485	ISCR27	5569	7098	+	ISCR27	5569	7098	+	5569
GCF_017599545	ISCR27	5491	7020	+	ISCR27	5491	7020	+	5491
GCF_017599565	Tn125	79853	80863	+	Tn125	88865	89875	+	9012
GCF_017599585	ISCR27	5569	7098	+	ISCR27	5569	7098	+	5569
GCF_017599605	ISCR27	5491	7020	+	ISCR27	5491	7020	+	5491
GCF_017599615	Tn125	79853	80863	+	Tn125	88865	89875	+	9012
GCF_017599665	Tn125	79853	80863	+	Tn125	88853	89863	+	9000
GCF_017599705	ISCR27	5491	7020	+	ISCR27	5491	7020	+	5491
GCF_017599795	ISCR27	5569	7098	+	ISCR27	5569	7098	+	5569
GCF_017599825	ISCR27	5569	7098	+	ISCR27	5569	7098	+	5569
GCF_017599865	ISCR27	5491	7020	+	ISCR27	5491	7020	+	5491
GCF_017599905	ISCR27	5491	7020	+	ISCR27	5491	7020	+	5491
GCF_017599925	ISCR27	5491	7020	+	ISCR27	5491	7020	+	5491
GCF_017600085	Tn125	79853	80863	+	Tn125	88853	89863	+	9000
GCF_017600165	ISCR27	5491	7020	+	ISCR27	5491	7020	+	5491
GCF_017600185	ISCR27	5491	7020	+	ISCR27	5491	7020	+	5491
GCF_017600205	ISCR27	5491	7020	+	ISCR27	5491	7020	+	5491
GCF_017600245	ISCR27	5491	7020	+	ISCR27	5491	7020	+	5491
GCF_017600255	Tn125	79853	80863	+	Tn125	88865	89875	+	9012
GCF_017600285	ISCR27	5491	7020	+	ISCR27	5491	7020	+	5491
GCF_017600295	ISCR27	5491	7020	+	ISCR27	5491	7020	+	5491
GCF_017600325	Tn125	79853	80863	+	Tn125	88865	89875	+	9012
GCF_017600335	Tn125	79853	80863	+	Tn125	88865	89875	+	9012
GCF_017600355	Tn125	79853	80863	+	Tn125	88853	89863	+	9000
GCF_017600415	ISCR27	5491	7020	+	ISCR27	5491	7020	+	5491
GCF_017600445	ISCR27	5491	7020	+	ISCR27	5491	7020	+	5491
GCF_017600465	ISCR27	5569	7086	+	ISCR27	5569	7086	+	5569
GCF_017600485	Tn125	79853	80863	+	Tn125	88865	89875	+	9012
GCF_017600495	ISCR27	5491	7020	+	ISCR27	5491	7020	+	5491
GCF_017600525	ISCR27	5569	7098	+	ISCR27	5569	7098	+	5569
GCF_017600535	ISCR27	5569	7098	+	ISCR27	5569	7098	+	5569
GCF_017600565	Tn125	79853	80863	+	Tn125	88865	89875	+	9012
GCF_017600595	ISCR27	5569	7098	+	ISCR27	5569	7098	+	5569
GCF_017600615	ISCR27	5491	7020	+	ISCR27	5491	7020	+	5491
GCF_017600625	Tn125	79853	80863	+	Tn125	88865	89875	+	9012
GCF_017600665	Tn125	79853	80863	+	Tn125	88865	89875	+	9012
GCF_017600675	ISCR27	5569	7098	+	ISCR27	5569	7098	+	5569
GCF_017600745	ISCR27	5569	7098	+	ISCR27	5569	7098	+	5569
GCF_017600765	ISCR27	5569	7098	+	ISCR27	5569	7098	+	5569
GCF_017600775	ISCR27	5491	7020	+	ISCR27	5491	7020	+	5491
GCF_017600795	ISCR27	5491	7020	+	ISCR27	5491	7020	+	5491
GCF_017600825	ISCR27	5569	7098	+	ISCR27	5569	7098	+	5569
GCF_017600845	ISCR27	5569	7098	+	ISCR27	5569	7098	+	5569
GCF_017600855	ISCR27	5491	7020	+	ISCR27	5491	7020	+	5491
GCF_017600865	ISCR27	5491	7020	+	ISCR27	5491	7020	+	5491
GCF_017600875	Tn125	79853	80863	+	Tn125	88865	89875	+	9012
GCF_017600925	ISCR27	5491	7020	+	ISCR27	5491	7020	+	5491
GCF_017600945	ISCR27	5569	7086	+	ISCR27	5569	7086	+	5569
GCF_017600985	ISCR27	5491	7020	+	ISCR27	5491	7020	+	5491
GCF_017601025	Tn125	79853	80863	+	Tn125	88865	89875	+	9012
GCF_017601385	Tn3000	104830	107847	+	Tn3000	115512	118529	+	10682
GCF_017601445	IS26	85514	86218	-	IS26	103880	104584	+	18366
GCF_017601445	IS26	90506	91210	-	IS26	103880	104584	+	13374
GCF_017601445	IS26	96618	97322	-	IS26	103880	104584	+	7262
GCF_017639875	ISCR27	5569	7098	+	ISCR27	5569	7098	+	5569
GCF_017639875	Tn125	3688198	3689223	+	Tn125	3697210	3698235	+	9012
GCF_017694055	ISCR27	1270	2799	+	ISCR27	1270	2799	+	1270
GCF_017694055	ISCR27	118299	119828	+	ISCR27	121537	123066	+	3238
GCF_017723975	ISCR27	5569	7098	+	ISCR27	5569	7098	+	5569
GCF_017723975	Tn125	3951095	3952120	+	Tn125	3960107	3961132	+	9012
GCF_017724115	ISCR27	5569	7098	+	ISCR27	5569	7098	+	5569
GCF_017724115	Tn125	3955664	3956689	+	Tn125	3964676	3965701	+	9012
GCF_017724155	ISCR27	5569	7098	+	ISCR27	5569	7098	+	5569
GCF_017724155	Tn125	3956852	3957877	+	Tn125	3965864	3966889	+	9012
GCF_017724195	ISCR27	5569	7098	+	ISCR27	5569	7098	+	5569
GCF_017724195	Tn125	3692266	3693291	+	Tn125	3701278	3702303	+	9012
GCF_017724215	ISCR27	5569	7098	+	ISCR27	5569	7098	+	5569
GCF_017724215	Tn125	3955664	3956689	+	Tn125	3964676	3965701	+	9012
GCF_017726495	ISCR27	5569	7098	+	ISCR27	5569	7098	+	5569
GCF_017726495	Tn125	3955673	3956698	+	Tn125	3964685	3965710	+	9012
GCF_017726555	ISCR27	5569	7098	+	ISCR27	5569	7098	+	5569
GCF_017726555	Tn125	3955664	3956689	+	Tn125	3964676	3965701	+	9012
GCF_017742855	ISCR27	5569	7098	+	ISCR27	5569	7098	+	5569
GCF_017742855	Tn125	3693544	3694569	+	Tn125	3702556	3703581	+	9012
GCF_017810155	ISCR1	5382	6923	+	ISCR1	5382	6923	+	5382
GCF_900011275	ISCR27	5569	7098	+	ISCR27	5569	7098	+	5569
GCF_900080165	ISCR27	5569	7098	+	ISCR27	5569	7098	+	5569
GCF_900108835	ISCR27	5569	6174	+	ISCR27	5569	6174	+	5569
GCF_900180665	ISCR27	5569	6174	+	ISCR27	5569	6174	+	5569
GCF_900180675	ISCR27	5569	6174	+	ISCR27	5569	6174	+	5569
GCF_900180945	ISCR27	5569	6174	+	ISCR27	5569	6174	+	5569
GCF_900180965	ISCR27	5569	6174	+	ISCR27	5569	6174	+	5569
GCF_900493585	ISCR27	5569	7098	+	ISCR27	5569	7098	+	5569
GCF_900493765	ISCR27	5569	7098	+	ISCR27	5569	7098	+	5569
GCF_900493765	Tn125	1860	2783	+	Tn125	12027	13037	+	10167
GCF_900493825	ISCR27	5569	7098	+	ISCR27	5569	7098	+	5569
GCF_900493825	Tn125	1899	2822	+	Tn125	12066	13076	+	10167
GCF_900494375	ISCR27	5569	7098	+	ISCR27	5569	7098	+	5569
GCF_900494375	Tn125	1822	2745	+	Tn125	11989	12999	+	10167
GCF_900494635	ISCR27	5569	7098	+	ISCR27	5569	7098	+	5569
GCF_900494635	Tn125	2132	2731	+	Tn125	11975	12985	+	9843
GCF_900494815	ISCR27	5569	7098	+	ISCR27	5569	7098	+	5569
GCF_900495485	Tn125	24851	25861	+	Tn125	33863	34873	+	9012
GCF_900495635	ISCR27	5569	7098	+	ISCR27	5569	7098	+	5569
GCF_900496245	ISCR27	5569	7098	+	ISCR27	5569	7098	+	5569
GCF_900496295	ISCR27	5569	7098	+	ISCR27	5569	7098	+	5569
GCF_900496425	ISCR27	5569	7098	+	ISCR27	5569	7098	+	5569
GCF_900496525	ISCR27	5569	7098	+	ISCR27	5569	7098	+	5569
GCF_900496545	ISCR27	5569	7098	+	ISCR27	5569	7098	+	5569
GCF_900502455	ISCR27	5569	7098	+	ISCR27	5569	7098	+	5569
GCF_900502455	Other IS (27)	13979	14278	+	Other IS (27)	23548	24099	+	9569
GCF_900503115	Tn3000	1637	4654	+	Tn3000	10225	11868	+	8588
GCF_900504005	ISCR27	5569	5751	+	ISCR27	5569	5751	+	5569
GCF_900504005	ISCR27	4533	6062	+	ISCR27	13331	13513	+	8798
GCF_900504075	ISCR27	5569	5751	+	ISCR27	5569	5751	+	5569
GCF_900504075	ISCR27	4533	6062	+	ISCR27	13331	13513	+	8798
GCF_900505065	ISCR1	2356	3897	+	ISCR1	2356	3897	+	2356
GCF_900505065	ISCR1	5779	7320	+	ISCR1	12224	13765	+	6445
GCF_900505135	ISCR1	2356	3897	+	ISCR1	2356	3897	+	2356
GCF_900505135	ISCR1	5779	7320	+	ISCR1	12224	13765	+	6445
GCF_900505355	ISCR27	5569	7098	+	ISCR27	5569	7098	+	5569
GCF_900505385	ISCR27	5569	7098	+	ISCR27	5569	7098	+	5569
GCF_900505435	ISCR1	2356	3897	+	ISCR1	2356	3897	+	2356
GCF_900505435	ISCR1	5779	7320	+	ISCR1	12224	13765	+	6445
GCF_900507325	ISCR27	5569	5751	+	ISCR27	5569	5751	+	5569
GCF_900507325	ISCR27	4533	6062	+	ISCR27	13331	13513	+	8798
GCF_900507365	ISCR27	5569	5751	+	ISCR27	5569	5751	+	5569
GCF_900507365	ISCR27	4594	6123	+	ISCR27	13392	13574	+	8798
GCF_900507395	ISCR27	5569	5751	+	ISCR27	5569	5751	+	5569
GCF_900507395	ISCR27	4533	6062	+	ISCR27	13331	13513	+	8798
GCF_900507975	ISCR27	5569	5751	+	ISCR27	5569	5751	+	5569
GCF_900507975	ISCR27	4533	6062	+	ISCR27	13331	13513	+	8798
GCF_900508065	ISCR27	5569	5751	+	ISCR27	5569	5751	+	5569
GCF_900508065	ISCR27	4533	6062	+	ISCR27	13331	13513	+	8798
GCF_900508075	ISCR27	5569	5751	+	ISCR27	5569	5751	+	5569
GCF_900508075	ISCR27	4533	6062	+	ISCR27	13331	13513	+	8798
GCF_900508105	ISCR27	5569	5751	+	ISCR27	5569	5751	+	5569
GCF_900508105	ISCR27	4533	6062	+	ISCR27	13331	13513	+	8798
GCF_900508125	ISCR27	5569	5751	+	ISCR27	5569	5751	+	5569
GCF_900508125	ISCR27	4533	6062	+	ISCR27	13331	13513	+	8798
GCF_900509175	ISCR27	5569	6174	+	ISCR27	5569	6174	+	5569
GCF_900511105	Tn3000	69798	72815	+	Tn3000	78386	80029	+	8588
GCF_900511255	ISCR27	5569	5751	+	ISCR27	5569	5751	+	5569
GCF_900511255	ISCR27	8739	10268	+	ISCR27	17537	17719	+	8798
GCF_900512285	Tn3000	1637	4654	+	Tn3000	10225	11868	+	8588
GCF_900516635	ISCR27	5569	5751	+	ISCR27	5569	5751	+	5569
GCF_900516635	ISCR27	4533	6062	+	ISCR27	13331	13513	+	8798
GCF_900520385	IS26	25519	26223	-	IS26	36013	36717	-	10494
GCF_900607545	ISCR27	5569	5751	+	ISCR27	5569	5751	+	5569
GCF_900607545	ISCR27	132764	134293	+	ISCR27	141561	141743	+	8797
GCF_900608115	ISCR1	3206	4747	+	ISCR1	3206	4747	+	3206
GCF_900608115	IS26	4237926	4238630	+	IS26	4253042	4253746	+	15116
GCF_900608215	ISCR1	5380	6921	+	ISCR1	5380	6921	+	5380
GCF_900608315	ISCR27	5569	5751	+	ISCR27	5569	5751	+	5569
GCF_900608315	Other IS (27)	34806	35309	+	Other IS (27)	63552	63845	-	28746
GCF_900608315	IS26	40920	41624	+	IS26	66515	67219	+	25595
GCF_900608315	ISCR27	41812	43011	+	ISCR27	50280	50462	+	8468
GCF_900608325	ISCR1	2356	3897	+	ISCR1	2356	3897	+	2356
GCF_900625095	ISCR27	5560	7089	+	ISCR27	5560	7089	+	5560
GCF_902155865	ISCR1	5382	6923	+	ISCR1	5382	6923	+	5382
GCF_902155915	ISCR27	5569	5751	+	ISCR27	5569	5751	+	5569
GCF_902155915	ISCR27	84233	85762	+	ISCR27	93031	93213	+	8798
GCF_902155925	ISCR1	2356	3897	+	ISCR1	2356	3897	+	2356
GCF_902155925	ISCR1	147543	149084	+	ISCR1	153988	155529	+	6445
GCF_902155965	IS26	3168	3872	+	IS26	11131	11835	+	7963
GCF_902156005	ISCR27	14779	15978	+	ISCR27	14779	15978	+	14779
GCF_902156005	Tn3000	90607	93624	+	Tn3000	99195	100838	+	8588
GCF_902156025	ISCR27	10234	11517	+	ISCR27	10234	11517	+	10234
GCF_902156105	ISCR27	5569	7098	+	ISCR27	5569	7098	+	5569
GCF_902156145	ISCR27	5569	7098	+	ISCR27	5569	7098	+	5569
GCF_902156145	Other IS (27)	22013	22288	+	Other IS (27)	50253	50528	+	28240
GCF_902156145	Other IS (27)	22333	22710	+	Other IS (27)	50573	50950	+	28240
GCF_902156145	Other IS (27)	24826	25086	-	Other IS (27)	50253	50528	+	25427
GCF_902156175	Tn3000	106570	109587	+	Tn3000	115158	116801	+	8588
GCF_902498925	ISCR27	5569	5874	+	ISCR27	5569	5874	+	5569
GCF_902506645	ISCR27	5569	5874	+	ISCR27	5569	5874	+	5569
GCF_902506695	ISCR27	5569	5874	+	ISCR27	5569	5874	+	5569
GCF_902506715	ISCR27	5569	5874	+	ISCR27	5569	5874	+	5569
GCF_902506735	ISCR27	5569	5874	+	ISCR27	5569	5874	+	5569
GCF_902507545	ISCR27	5569	6174	+	ISCR27	5569	6174	+	5569
GCF_902702975	ISCR27	5569	7098	+	ISCR27	5569	7098	+	5569
GCF_902703065	ISCR27	5569	7098	+	ISCR27	5569	7098	+	5569
GCF_902703085	ISCR27	5569	7098	+	ISCR27	5569	7098	+	5569
GCF_902703115	ISCR27	5569	7098	+	ISCR27	5569	7098	+	5569
KLE_AA0418AA_AS	ISCR27	5569	5751	+	ISCR27	5569	5751	+	5569
KLE_AA0418AA_AS	ISCR27	4553	6082	+	ISCR27	13351	13533	+	8798
KLE_AA0434AA_AS	ISCR27	5569	5751	+	ISCR27	5569	5751	+	5569
KLE_AA0434AA_AS	ISCR27	4553	6082	+	ISCR27	13351	13533	+	8798
KLE_AA0435AA_AS	ISCR27	5569	5751	+	ISCR27	5569	5751	+	5569
KLE_AA0435AA_AS	ISCR27	4553	6082	+	ISCR27	13351	13533	+	8798
KLE_AA0437AA_AS	ISCR27	5569	5751	+	ISCR27	5569	5751	+	5569
KLE_AA0437AA_AS	ISCR27	4553	6082	+	ISCR27	13351	13533	+	8798
KLE_AA0438AA_AS	ISCR27	5569	5751	+	ISCR27	5569	5751	+	5569
KLE_AA0438AA_AS	ISCR27	4553	6082	+	ISCR27	13351	13533	+	8798
KLE_AA0454AA_AS	ISCR27	5569	5751	+	ISCR27	5569	5751	+	5569
KLE_AA0454AA_AS	ISCR27	4553	6082	+	ISCR27	13351	13533	+	8798
KLE_AA0459AA_AS	ISCR27	5569	5751	+	ISCR27	5569	5751	+	5569
KLE_AA0459AA_AS	ISCR27	4614	6143	+	ISCR27	13412	13594	+	8798
KLE_AA0462AA_AS	ISCR27	5569	5751	+	ISCR27	5569	5751	+	5569
KLE_AA0462AA_AS	ISCR27	4553	6082	+	ISCR27	13351	13533	+	8798
KLE_AA0567AA_AS	ISCR27	5569	6174	+	ISCR27	5569	6174	+	5569
KLE_AA0815AA_AS	ISCR27	3987	5270	+	ISCR27	3987	5270	+	3987
KLE_AA0816AA_AS	ISCR27	3987	5270	+	ISCR27	3987	5270	+	3987
KLE_AA0817AA_AS	ISCR27	3987	5270	+	ISCR27	3987	5270	+	3987
KLE_AA0818AA_AS	ISCR27	3987	5270	+	ISCR27	3987	5270	+	3987
KLE_AA2299AA_AS	Tn3000	1029	4046	+	Tn3000	9617	12634	+	8588
KLE_AA2300AA_AS	Tn3000	1027	4044	+	Tn3000	9615	12632	+	8588
KLE_AA2301AA_AS	Tn3000	1027	4044	+	Tn3000	9615	12632	+	8588
KLE_AA2302AA_AS	Tn3000	1027	4044	+	Tn3000	9615	12632	+	8588
KLE_AA2307AA_AS	Tn3000	1027	4044	+	Tn3000	9615	12632	+	8588
KLE_AA2309AA_AS	Tn3000	1027	4044	+	Tn3000	9615	12632	+	8588
KLE_AA2310AA_AS	Tn3000	1027	4044	+	Tn3000	9615	12632	+	8588
KLE_AA2312AA_AS	Tn3000	1027	4044	+	Tn3000	9615	12632	+	8588
KLE_AA2313AA_AS	Tn3000	1027	4044	+	Tn3000	9615	12632	+	8588
KLE_AA2314AA_AS	Tn3000	1029	4046	+	Tn3000	9617	12634	+	8588
KLE_AA3809AA_AS	ISCR27	5569	6174	+	ISCR27	5569	6174	+	5569
KLE_AA3888AA_AS	ISCR27	5569	7098	+	ISCR27	5569	7098	+	5569
KLE_AA4529AA_AS	ISCR27	5569	7098	+	ISCR27	5569	7098	+	5569
KLE_AA4530AA_AS	ISCR27	5569	7098	+	ISCR27	5569	7098	+	5569
KLE_AA4793AA_AS	ISCR27	5569	6174	+	ISCR27	5569	6174	+	5569
KLE_AA4794AA_AS	ISCR27	5569	6174	+	ISCR27	5569	6174	+	5569
KLE_AA4801AA_AS	ISCR27	5569	6174	+	ISCR27	5569	6174	+	5569
KLE_AA4804AA_AS	ISCR27	5569	6174	+	ISCR27	5569	6174	+	5569
KLE_AA4923AA_AS	ISCR27	5569	7098	+	ISCR27	5569	7098	+	5569
KLE_AA5920AA_AS	ISCR27	5569	5751	+	ISCR27	5569	5751	+	5569
KLE_AA5920AA_AS	ISCR27	8748	10277	+	ISCR27	17546	17728	+	8798
KLE_AA5922AA_AS	ISCR27	5569	6174	+	ISCR27	5569	6174	+	5569
KLE_AA5925AA_AS	ISCR27	5569	6174	+	ISCR27	5569	6174	+	5569
KLE_AA5943AA_AS	ISCR27	5569	6174	+	ISCR27	5569	6174	+	5569
KLE_AA6004AA_AS	ISCR27	5569	7098	+	ISCR27	5569	7098	+	5569
KLE_AA6443AA_AS	Tn3000	69818	72835	+	Tn3000	78406	80049	+	8588
KLE_AA6476AA_AS	ISCR27	5569	5751	+	ISCR27	5569	5751	+	5569
KLE_AA6608AA_AS	Tn3000	143	1579	+	Tn3000	7150	8793	+	7007
KLE_AA7449AA_AS	ISCR27	5569	5751	+	ISCR27	5569	5751	+	5569
KLE_AA7449AA_AS	ISCR27	4553	6082	+	ISCR27	13351	13533	+	8798
KLE_AA7482AA_AS	ISCR1	5382	6923	+	ISCR1	5382	6923	+	5382
KLE_AA7484AA_AS	ISCR1	5382	6923	+	ISCR1	5382	6923	+	5382
KLE_AA7486AA_AS	ISCR27	5569	5751	+	ISCR27	5569	5751	+	5569
KLE_AA7486AA_AS	ISCR27	8634	10163	+	ISCR27	17432	17614	+	8798
KLE_AA7492AA_AS	ISCR1	5382	6923	+	ISCR1	5382	6923	+	5382
KLE_AA7493AA_AS	ISCR1	5382	6923	+	ISCR1	5382	6923	+	5382
KLE_AA7501AA_AS	ISCR27	5569	5751	+	ISCR27	5569	5751	+	5569
KLE_AA7501AA_AS	ISCR27	4567	6096	+	ISCR27	13365	13547	+	8798
KLE_AA7503AA_AS	ISCR27	5569	5751	+	ISCR27	5569	5751	+	5569
KLE_AA7503AA_AS	ISCR27	4567	6096	+	ISCR27	13365	13547	+	8798
KLE_AA7506AA_AS	ISCR1	5382	6923	+	ISCR1	5382	6923	+	5382
KLE_AA7520AA_AS	ISCR1	5382	6923	+	ISCR1	5382	6923	+	5382
KLE_AA7522AA_AS	ISCR27	5569	5751	+	ISCR27	5569	5751	+	5569
KLE_AA7522AA_AS	ISCR27	4567	6096	+	ISCR27	13365	13547	+	8798
KLE_AA7843AA_AS	Tn3000	1671	4688	+	Tn3000	10259	11902	+	8588
KLE_AA7869AA_AS	ISCR27	5569	7098	+	ISCR27	5569	7098	+	5569
KLE_AA7869AA_AS	Tn125	1103	2041	+	Tn125	11270	12295	+	10167
KLE_AA7871AA_AS	ISCR27	5569	7098	+	ISCR27	5569	7098	+	5569
KLE_AA7871AA_AS	Tn125	1103	2041	+	Tn125	11270	12295	+	10167
KLE_AA7875AA_AS	ISCR27	5569	7098	+	ISCR27	5569	7098	+	5569
KLE_AA7934AA_AS	ISCR27	5569	7098	+	ISCR27	5569	7098	+	5569
KLE_AA7934AA_AS	Tn125	1103	2041	+	Tn125	11270	12295	+	10167
KLE_AA8384AA_AS	ISCR27	5569	7098	+	ISCR27	5569	7098	+	5569
KLE_AA8384AA_AS	Other IS (27)	13999	14298	+	Other IS (27)	23568	24119	+	9569
KLE_AA8638AA_AS	Tn3000	1657	4674	+	Tn3000	10245	11888	+	8588
KLE_AA8691AA_AS	ISCR1	2356	3897	+	ISCR1	2356	3897	+	2356
KLE_AA8691AA_AS	ISCR1	7816	9357	+	ISCR1	14261	15802	+	6445
KLE_AA8714AA_AS	ISCR1	2356	3897	+	ISCR1	2356	3897	+	2356
KLE_AA8960AA_AS	ISCR27	5569	5751	+	ISCR27	5569	5751	+	5569
KLE_AA8960AA_AS	ISCR27	4553	6082	+	ISCR27	13351	13533	+	8798
KLE_AA9022AA_AS	Tn3000	1657	4674	+	Tn3000	10245	11888	+	8588
KLE_AA9055AA_AS	ISCR27	5569	5751	+	ISCR27	5569	5751	+	5569
KLE_AA9055AA_AS	ISCR27	4553	6082	+	ISCR27	13351	13533	+	8798
KLE_AA9069AA_AS	ISCR27	5569	5751	+	ISCR27	5569	5751	+	5569
KLE_AA9069AA_AS	ISCR27	4553	6082	+	ISCR27	13351	13533	+	8798
KLE_AA9239AA_AS	ISCR1	2356	3897	+	ISCR1	2356	3897	+	2356
KLE_AA9239AA_AS	ISCR1	11354	12895	+	ISCR1	17799	19340	+	6445
KLE_AA9241AA_AS	ISCR1	2356	3897	+	ISCR1	2356	3897	+	2356
KLE_AA9241AA_AS	ISCR1	11351	12892	+	ISCR1	17796	19337	+	6445
KLE_AA9271AA_AS	ISCR27	5569	7098	+	ISCR27	5569	7098	+	5569
KLE_AA9299AA_AS	ISCR1	2356	3897	+	ISCR1	2356	3897	+	2356
KLE_AA9299AA_AS	ISCR1	3564	5105	+	ISCR1	9077	10618	+	5513
KLE_AA9337AA_AS	ISCR27	5569	6174	+	ISCR27	5569	6174	+	5569
KLE_AA9379AA_AS	ISCR1	23195	21654	-	ISCR1	23195	21654	-	23195
KLE_BA0162AA_AS	ISCR27	3987	5270	+	ISCR27	3987	5270	+	3987
KLE_BA0165AA_AS	ISCR27	3987	5270	+	ISCR27	3987	5270	+	3987
KLE_BA0554AA_AS	Tn3000	1031	4048	+	Tn3000	9619	12636	+	8588
KLE_BA0555AA_AS	Tn3000	1031	4048	+	Tn3000	9619	12636	+	8588
KLE_BA0556AA_AS	Tn3000	1031	4048	+	Tn3000	9619	12636	+	8588
KLE_BA0557AA_AS	Tn3000	1031	4048	+	Tn3000	9619	12636	+	8588
KLE_BA0558AA_AS	Tn3000	1031	4048	+	Tn3000	9619	12636	+	8588
KLE_BA0559AA_AS	Tn3000	1031	4048	+	Tn3000	9619	12636	+	8588
KLE_BA0560AA_AS	Tn3000	1031	4048	+	Tn3000	9619	12636	+	8588
KLE_BA0562AA_AS	Tn3000	1031	4048	+	Tn3000	9619	12636	+	8588
KLE_BA0568AA_AS	Tn3000	1031	4048	+	Tn3000	9619	12636	+	8588
KLE_BA0569AA_AS	Tn3000	1031	4048	+	Tn3000	9619	12636	+	8588
KLE_BA0570AA_AS	Tn3000	1031	4048	+	Tn3000	9619	12636	+	8588
KLE_BA0571AA_AS	Tn3000	1031	4048	+	Tn3000	9619	12636	+	8588
KLE_BA0572AA_AS	Tn3000	1031	4048	+	Tn3000	9619	12636	+	8588
KLE_BA0627AA_AS	Tn3000	1717	4734	+	Tn3000	10305	11948	+	8588
KLE_BA0631AA_AS	Tn3000	1031	4048	+	Tn3000	9619	12636	+	8588
KLE_BA0709AA_AS	Tn3000	5598	8615	+	Tn3000	14186	15829	+	8588
KLE_BA0752AA_AS	ISCR27	5569	7098	+	ISCR27	5569	7098	+	5569
KLE_BA0755AA_AS	ISCR27	5569	7098	+	ISCR27	5569	7098	+	5569
KLE_BA1126AA_AS	ISCR27	5569	6174	+	ISCR27	5569	6174	+	5569
KLE_BA1127AA_AS	ISCR27	5569	6174	+	ISCR27	5569	6174	+	5569
KLE_BA1128AA_AS	ISCR27	5569	6174	+	ISCR27	5569	6174	+	5569
KLE_BA1129AA_AS	Tn3000	1027	4044	+	Tn3000	9615	12632	+	8588
KLE_BA1130AA_AS	Tn3000	1027	4044	+	Tn3000	9615	12632	+	8588
KLE_BA1131AA_AS	Tn3000	1029	4046	+	Tn3000	9617	12634	+	8588
KLE_BA1132AA_AS	Tn3000	1027	4044	+	Tn3000	9615	12632	+	8588
KLE_BA1136AA_AS	Tn3000	1027	4044	+	Tn3000	9615	12632	+	8588
KLE_BA1137AA_AS	Tn3000	1027	4044	+	Tn3000	9615	12632	+	8588
KLE_BA1138AA_AS	Tn3000	985	4002	+	Tn3000	9573	12590	+	8588
KLE_BA1139AA_AS	Tn3000	1029	4046	+	Tn3000	9617	12634	+	8588
KLE_BA1140AA_AS	Tn3000	1027	4044	+	Tn3000	9615	12632	+	8588
KLE_BA1141AA_AS	Tn3000	1027	4044	+	Tn3000	9615	12632	+	8588
KLE_BA1142AA_AS	Tn3000	1027	4044	+	Tn3000	9615	12632	+	8588
KLE_BA1143AA_AS	Tn3000	1027	4044	+	Tn3000	9615	12632	+	8588
KLE_BA1144AA_AS	Tn3000	1027	4044	+	Tn3000	9615	12632	+	8588
KLE_BA1145AA_AS	Tn3000	1027	4044	+	Tn3000	9615	12632	+	8588
KLE_BA1152AA_AS	Tn3000	902	3919	+	Tn3000	9490	12507	+	8588
KLE_BA1545AA_AS	ISCR27	5569	6174	+	ISCR27	5569	6174	+	5569
[truncated: 472 more rows]
